# Supplementary material for: Linking Core Promoter Classes to Circadian Transcription
Source: PLoS Genet. 2016 Aug 9;12(8):e1006231. doi: 10.1371/journal.pgen.1006231 (PMC4978467; doi:10.1371/journal.pgen.1006231)
Supplement: S1 Table — (XLSX) [file pgen.1006231.s006.xlsx]

## Sheet: Strong circadian promoters
TSS genomic location	RefSeq ID	Gene symbol	Amplitude Nascent-Seq	ZT Nascent-Seq	Mean Nascent-Seq	RAIN p-val Nascent-Seq	Amplitude RNA-Seq	ZT RNA-Seq	Mean RNA-Seq	RAIN p-val RNA-Seq	CpG ratio	TATA box	BREu	BREd	CAGE width	CTF binding	Nucleosome upstream TSS	Nucleosome +1 H2A.Z	Pol II, pausing region	Pol II, gene body	PI	H3K4me3, TSS	H3K4me3, downstream	Half life (hr)
chr10_17443032_+	NM_010828	Cited2	0.20278	5.01604	1.33172	0.00304671	0.116073	21.8427	22.0555	0.483586	0.848416	TRUE	FALSE	FALSE	3	TRUE	0.0477349	8.60783	186.36	4.32356	49.2035	100.267	130.92	0.355033
chr10_23614662_+	NM_011704	Vnn1	0.993793	5.12996	1.11136	0.00225307	0.993055	7.49989	25.0793	0.0101378	0.506586	TRUE	FALSE	TRUE	1	TRUE	0.364049	11.1032	4.8165	0.360045	15.9531	15.7479	0.728743
chr10_24431803_-	NM_008813	Enpp1	0.310749	6.26592	1.50011	0.00418442	0.235348	10.308	10.8947	0.0358381	1.02401	TRUE	TRUE	TRUE	56	TRUE	0.204113	14.6433	83.5904	0.504526	181.21	137.054	3.31941	7.40534
chr10_41996501_-	NM_019740	Foxo3	0.244189	12.9357	6.26155	0.00785049	0.336308	11.2062	10.9293	0.00112654	0.696594	TRUE	FALSE	TRUE	7	TRUE	0.0683658	4.34754	175.243	8.76726	21.1863	123.765	57.6541	1.52396
chr10_80139038_-	NM_021462	Mknk2	0.544881	11.9964	6.55984	0.00785049	0.576817	10.5562	42.6088	4.06649e-06	1.19536	TRUE	TRUE	TRUE	1	TRUE	0.0420125	1.95475	23.2876	3.15408	7.74637	62.096	37.0037	5.27509
chr10_92951811_+	NM_010401	Hal	0.25093	23.0983	25.1184	0.0202029	0.155801	0.189616	123.507	0.0226723	0.188324	TRUE	FALSE	FALSE	6	TRUE	0.481978	4.42943	177.335	12.4047	17.9246	31.0162	33.7013
chr11_115992322_-	NM_178802	Trim65	0.275267	16.577	1.9726	0.00168725	0.285731	14.1498	3.20594	0.00280298	0.747757	TRUE	FALSE	FALSE	1	TRUE	0.610904	12.604	50.5158	5.10591	11.4291	138.88	7.40652	3.20651
chr11_116029461_-	NM_172571	Fbf1	0.436012	9.83574	5.64268	0.0105602	0.351076	10.3819	4.07261	0.0217569	0.842993	TRUE	TRUE	FALSE	1	TRUE	0.308752	12.3617	59.0096	7.20017	9.20143	27.7793	0.387064	4.0101
chr1_122017594_-	NM_007830	Dbi	0.492641	21.6277	9.97654	0.0204031	0.0377882	19.7815	218.577	0.510363	0.92947	TRUE	FALSE	TRUE	3	TRUE	8.08581e-05	5.77707	223.829	20.9483	12.121	105.44	37.5894	11.5045
chr11_53705152_-	NM_011396	Slc22a5	0.411157	9.27593	2.37596	0.000504244	0.304012	10.6803	15.7788	0.0107809	0.821596	TRUE	TRUE	TRUE	63	TRUE	0.167342	19.3251	46.8114	0.652466	75.8092	130.601	2.45288	2.14542
chr11_78312768_+	NM_011707	Vtn	0.231999	17.5127	12.5373	0.0271284	0.106454	19.7742	309.644	0.0910797	0.179695	TRUE	FALSE	TRUE	13	TRUE	0.162356	1.44351	114.568	7.97294	15.6594	65.9643	100.542
chr11_82577838_+	NM_025884	Zfp830	0.131104	15.3309	1.23305	0.0120279	0.0829751	1.08488	5.09463	0.111218	0.814111	TRUE	TRUE	FALSE	1	TRUE	0.134772	11.3817	67.0099	0.901414	77.932	147.857	10.163	1.93397
chr1_182865170_+	NM_010094	Lefty1	0.70689	9.04908	0.103153	0.0224511	0.680774	7.41886	0.612868	0.0296582	0.24699	TRUE	FALSE	TRUE		TRUE	1.22247	1.0329	2.38833	0.597425	3.12785	0.740635	0.706431
chr11_83560499_+	NM_183249	Wfdc21	0.259611	13.2027	4.75752	0.0209283	0.0813754	19.9359	207.676	0.0315144	0.178571	TRUE	TRUE	TRUE	3	TRUE	0.359483	2.5069	45.0062	7.40572	6.16737	46.5471	8.88386
chr1_184495138_+	NM_001145806	Capn8	1.04919	14.7364	5.05102	0.00242638	0.734451	22.848	7.68713	0.0430057	0.119474	TRUE	FALSE	FALSE		TRUE	1.10205	1.92818	2.49775	0.375187	7.12025	0.675336	0
chr11_99354424_-	NM_033373	Krt23	1.25809	6.20166	0.329193	0.000371573	1.00626	8.173	4.53547	0.00520428	0.228833	TRUE	FALSE	FALSE		TRUE	0.687711	4.57355	3.186	0.373604	8.90329	3.79562	0.925636
chr12_105625374_+	NM_009253	Serpina3m	0.422162	12.1089	15.786	0.000986403	0.190507	14.9166	210.459	0.000907491	0.0755858	TRUE	FALSE	FALSE		TRUE	0.0769284	4.19897	73.2473	10.0758	8.03787	18.4563	14.6178
chr12_105644920_+	NM_009252	Serpina3n	0.617335	13.3051	4.88552	0.00539703	0.135802	22.6162	185.894	0.0430057	0.144248	TRUE	FALSE	FALSE	37	TRUE	0.191409	10.3581	101.203	5.57476	22.1642	51.5587	8.15184
chr12_27141296_-	NM_021384	Rsad2	0.51472	1.91955	0.387004	0.000238009	0.355421	2.80147	4.90437	0.0085047	0.111607	TRUE	FALSE	FALSE	5	TRUE	0.671599	6.17564	9.26255	0.988731	9.98235	13.9377	0.74168
chr12_8506815_-	NM_007483	Rhob	0.325124	14.4799	1.18277	0.00292484	0.0820078	8.30895	14.1476	0.0519606	0.860909	TRUE	FALSE	FALSE	3	TRUE	0.0249993	7.66237	132.112	5.5399	25.4635	131.723	132.008	1.57261
chr13_111185256_+	NM_152804	Plk2	0.286341	1.61798	1.07847	0.0240558	0.232786	21.5622	8.63561	0.00155746	1.01905	TRUE	TRUE	TRUE	1	TRUE	0.119302	10.3022	186.562	0.856301	228.937	77.9601	15.5706	2.0737
chr13_16106308_+	NM_008380	Inhba	0.450938	21.3379	1.71471	0.0202029	0.574402	22.504	7.33731	0.000116004	0.208333	TRUE	FALSE	FALSE		TRUE	0.716474	1.97967	0.832087	0.41574	2.08717	0.275918	0.0564173	0.499663
chr13_34169877_-	NM_009450	Tubb2a	0.491019	22.7828	4.0862	0.00453312	0.435618	20.958	69.3998	0.00948856	0.768362	TRUE	FALSE	FALSE		TRUE	0.108516	6.33539	167.645	7.83581	23.5826	113.392	29.0715	3.47685
chr13_56397749_-	NM_019568	Cxcl14	1.24898	14.5937	0.130957	0.000358303	0.790645	22.1017	7.04998	0.0731133	0.935551	TRUE	FALSE	FALSE	66	TRUE	0.665429	3.10702	4.05212	0.828068	6.00222	8.39468	1.00753
chr1_36592574_-	NM_153502	Ankrd23	0.382941	18.1924	1.50645	0.00632571	0.337603	19.3587	1.1783	0.0910797	0.198413	TRUE	FALSE	FALSE		TRUE	0.891277	0.689373	3.84353	1.83181	2.05565	0.44281	0.316008
chr13_75977355_+	NM_053108	Glrx	0.510144	13.7199	1.18314	0.0102901	0.211149	13.4688	44.9702	0.000946947	0.302343	TRUE	FALSE	FALSE	9	TRUE	0.0732802	10.6521	41.7286	1.35389	32.247	66.4826	21.2012	3.67284
chr13_94407521_-	NM_016668	Bhmt	0.504585	17.2459	32.1429	0.00162236	0.0978526	19.0904	346.808	0.0265665	0.287356	TRUE	FALSE	FALSE	1	TRUE	0.538526	3.23191	227.897	63.5706	4.091	42.7025	33.218
chr13_98011060_+	NM_007930	Enc1	0.587241	4.42988	0.425924	0.00998231	0.0531687	22.0391	3.15302	0.928539	1.02467	TRUE	TRUE	TRUE		TRUE	0.224347	15.345	24.5874	1.27707	18.926	30.8368	13.7536	0.569879
chr14_30822016_-	NM_019583	Il17rb	0.113295	9.73103	2.52383	0.0230936	0.197639	10.2186	6.00834	0.084333	0.664728	TRUE	TRUE	FALSE	57	TRUE	0.413426	11.154	13.166	0.601513	28.3969	17.5713	0.327907
chr14_47809088_-	NM_008102	Gch1	0.410337	8.97219	4.17648	0.0194258	0.216862	7.41804	58.9288	0.000713838	0.891266	TRUE	FALSE	FALSE	50	TRUE	0.0210639	12.3472	140.398	3.91537	37.856	126.07	64.4242	2.26569
chr15_58913556_-	NM_144800	Mtss1	0.420281	12.1813	14.7387	0.0053789	0.356358	10.4436	48.3222	0.000778732	1.32298	TRUE	TRUE	FALSE	5	TRUE	0.173175	1.83285	62.2721	15.6695	4.15715	54.9531	126.274
chr15_75740165_+	NM_178646	Tigd5	0.277064	15.1102	1.00891	0.00149257	0.159558	14.4049	0.975365	0.28853	0.811688	TRUE	FALSE	FALSE		TRUE	0.110841	7.30724	14.4247	6.65359	2.17644	36.5221	39.2064
chr1_58170020_+	NM_023617	Aox3	0.331133	23.3472	48.5687	0.0107578	0.185552	22.0732	175.615	0.00216641	0.236686	TRUE	FALSE	FALSE	3	TRUE	0.36745	4.07821	49.107	6.99918	8.27469	19.0348	32.6194
chr15_81702908_+	NM_080633	Aco2	0.164946	9.71773	7.42044	0.0202029	0.21824	11.6399	89.3913	2.49072e-05	0.828402	TRUE	TRUE	TRUE	31	TRUE	0.00110231	6.13558	64.022	1.29381	60.2485	259.975	8.51295	11.1943
chr15_99548018_+	NM_010271	Gpd1	0.351904	0.120018	6.11587	0.0224511	0.067081	1.0901	161.817	0.659375	0.309598	TRUE	FALSE	FALSE	5	TRUE	0.343687	4.41358	68.7907	6.91002	10.6472	88.6346	51.7988
chr16_15887379_+	NM_007679	Cebpd	0.733677	13.7657	0.654889	0.00122045	0.429406	11.7145	2.43097	0.0877063	0.867993	TRUE	FALSE	FALSE	1	TRUE	0.212725	12.6841	121.099	1.92369	61.2442	145.526	52.607	0.906594
chr16_22951176_+	NM_053176	Hrg	0.272021	9.9293	13.339	0.0296582	0.0833298	17.456	273.6	0.00401006	0.110742	TRUE	FALSE	TRUE	31	TRUE	0.102365	3.87301	86.5974	8.01544	11.3032	50.367	25.6725
chr16_37868278_+	NM_177093	Lrrc58	0.296613	18.907	3.76656	0.000868035	0.207992	15.3755	27.607	0.00155746	0.778499	TRUE	FALSE	TRUE	305	TRUE	0.643127	9.70791	45.6083	4.85315	9.04769	28.0182	49.3523	5.79858
chr16_91270014_+	NM_016968	Olig1	0.602898	2.95376	0.502995	0.00435877	0.721995	8.89987	4.07097	0.269295	0.823045	TRUE	TRUE	TRUE		TRUE	0.361221	9.58343	7.00922	1.29436	5.21884	29.8682	17.0057
chr17_12868573_-	NM_009202	Slc22a1	0.304309	1.07736	12.0643	0.00752339	0.0174419	17.3707	158.731	0.693448	0.376176	TRUE	FALSE	FALSE	45	TRUE	0.47592	5.92574	55.6302	4.84548	12.1731	93.3017	44.9312
chr1_72258835_-	NM_001005423	Mreg	0.520091	22.4269	1.29151	0.00155746	0.329288	20.038	34.9301	0.000238009	1.19424	TRUE	TRUE	TRUE	3	TRUE	0.104759	14.6164	20.4776	1.94184	10.8318	41.7554	19.1124
chr17_28465528_+	NM_011287	Rpl10a	0.397291	13.773	7.21595	0.0090932	0.056249	17.5069	143.014	0.174879	1.27854	TRUE	TRUE	TRUE	2	TRUE	0.0520485	6.34026	101.9	5.30697	19.6294	129.232	17.567	4.8892
chr17_33918488_-	NM_020581	Angptl4	0.631202	11.7656	6.2447	0.000986403	0.405866	12.8758	41.172	0.00155746	0.565682	TRUE	TRUE	TRUE	3	TRUE	0.252429	11.5786	151.127	12.7501	13.6163	118.405	48.2313	0.405792
chr17_34137229_-	NM_001001892	H2-K1	0.263291	13.4034	10.5136	0.024322	0.0530275	17.6759	272.807	0.0461872	1.07843	TRUE	FALSE	FALSE	2	TRUE	0.0654494	6.08144	241.717	3.5627	72.3864	176.504	51.9506	5.93942
chr17_37079862_+	NM_001099632	Rnf39	0.288936	11.552	1.19344	0.00883181	0.361499	12.7605	5.3529	0.0103816	0.732394	TRUE	TRUE	TRUE	315	TRUE	0.182887	15.8057	104.327	1.61243	70.3392	121.873	10.4873
chr17_45710215_-	NM_008302	Hsp90ab1	0.393548	17.1169	9.63192	0.0233865	0.127914	17.5806	232.246	0.00481878	0.814111	TRUE	FALSE	TRUE	11	TRUE	0.0501855	2.60499	191.24	8.15804	27.6092	189.317	40.3244	7.27698
chr1_74760136_+	NM_024264	Cyp27a1	0.4766	14.151	21.8582	0.00528008	0.0563609	19.3388	156.714	0.314029	0.615764	TRUE	TRUE	FALSE	6	TRUE	0.297948	5.69231	132.856	7.79586	17.9321	159.438	40.1446
chr17_56256968_-	NM_025874	Plin5	0.418364	16.6792	6.2802	0.022534	0.313033	17.4548	31.4874	0.000907491	0.677966	TRUE	FALSE	FALSE	277	TRUE	0.302551	18.4944	63.2153	6.38274	10.2402	35.9996	31.1888
chr17_56261331_-	NM_029796	Lrg1	0.609886	16.1414	2.93488	0.0197678	0.359516	23.2838	183.474	0.00242638	0.066912	TRUE	FALSE	TRUE	66	TRUE	0.265845	4.26735	54.8835	5.98377	9.09296	31.3075	42.0243
chr17_84587287_-	NM_001001806	Zfp36l2	0.197596	7.43289	3.52522	0.00883181	0.0983764	11.9097	22.9537	0.693448	0.990274	TRUE	FALSE	TRUE	8	TRUE	0.157267	2.49314	207.636	7.64628	30.132	95.0562	116.323	1.16832
chr17_85427693_+	NM_009205	Slc3a1	0.465177	16.8743	5.20255	0.0252575	0.481899	23.0401	49.3414	0.0382558	0.274851	TRUE	FALSE	FALSE	2	TRUE	0.428005	3.22321	22.2218	4.55081	5.03596	7.27212	3.3212
chr18_11052650_+	NM_010258	Gata6	0.163563	15.5108	0.964257	0.0202029	0.211059	20.9012	3.84391	7.00028e-06	1.08481	TRUE	FALSE	TRUE	28	TRUE	0.342408	10.8294	29.7078	1.30615	22.7478	83.1	29.5833
chr18_12899864_+	NM_027687	Cabyr	0.459785	13.7381	7.84281	0.0109826	0.313897	19.999	2.75435	0.035422	0.874636	TRUE	FALSE	FALSE		TRUE	0.18014	4.72622	137.133	14.0752	10.4769	16.5449	0.178392
chr18_38761001_-	NM_011898	Spry4	0.540215	4.8445	1.65936	0.0269425	0.156096	9.34246	6.3925	0.508255	0.862069	TRUE	FALSE	TRUE	27	TRUE	0.106514	8.56905	88.5443	1.92602	49.2251	95.2216	88.9411	0.280072
chr18_61371136_-	NM_007885	Slc26a2	0.166196	8.20532	0.434507	0.00948601	0.307055	9.04333	3.16916	0.00748369	0.982615	TRUE	FALSE	FALSE	1	TRUE	0.183039	14.8561	82.5859	0.362689	253.486	112.742	0.265322	1.62598
chr19_10176010_-	NM_019699	Fads2	0.322292	7.5294	23.279	0.0101378	0.167088	12.2706	186.321	0.0261929	1.03755	TRUE	FALSE	FALSE	10	TRUE	0.344704	5.72893	233.767	8.83817	29.2954	178.399	78.8639	9.43841
chr19_3851832_+	NM_013490	Chka	0.857102	22.4605	9.9343	0.00191786	0.785039	20.6529	29.2722	2.72794e-05	1.21094	TRUE	FALSE	FALSE	30	TRUE	0.130414	6.3635	133.999	3.36181	56.9071	96.714	36.1859	1.95962
chr19_4059458_-	NM_144869	BC021614	0.339009	0.575741	1.53591	0.0107809	0.208698	9.22247	27.4833	0.0111802	0.196078	TRUE	FALSE	FALSE	22	TRUE	0.427602	3.00871	67.8283	8.18149	8.72696	4.5522	0.877934
chr19_44482051_-	NM_009127	Scd1	0.494621	23.6661	14.7547	0.0205585	0.12278	14.9115	342.277	0.859917	0.638607	TRUE	FALSE	TRUE	60	TRUE	0.266104	6.88058	155.627	11.6182	16.6099	30.1522	22.2429	8.21782
chr19_46206387_+	NM_007703	Elovl3	0.966155	21.1386	19.1519	0.00280298	0.680874	21.7675	143.575	0.000124414	0.679012	TRUE	FALSE	FALSE	6	TRUE	0.242564	8.18665	110.849	9.284	24.9896	22.3549	17.1148
chr19_46747380_-	NM_007809	Cyp17a1	0.621554	7.085	0.799588	0.0103816	0.384132	8.53162	5.6158	0.0756345	0.168209	TRUE	FALSE	FALSE	416	TRUE	0.630027	2.5401	2.34805	0.883078	2.18431	0.961715	1.51802
chr2_118375350_-	NM_138313	Bmf	0.795589	11.4437	0.896186	0.000907491	0.0644735	6.58384	3.76843	0.930168	0.952381	TRUE	FALSE	TRUE	1	TRUE	0.0914139	8.59327	12.8849	1.03212	12.6269	91.4187	6.25133
chr2_118554174_-	NM_177568	Plcb2	0.305643	14.4578	0.722079	0.022534	0.316616	4.58829	0.646054	0.0463622	0.249066	TRUE	TRUE	FALSE		TRUE	0.897791	1.44657	4.33722	0.615092	6.09817	6.15975	1.53505
chr2_129626364_+	NM_183262	Stk35	0.378467	11.5095	2.14413	0.000124414	0.282363	10.4101	7.4536	0.000504244	0.843091	TRUE	FALSE	TRUE	9	TRUE	0.272669	13.4681	36.3488	2.73601	13.9889	178.436	123.562
chr2_154900195_-	NM_016661	Ahcy	0.555307	12.5788	26.0047	0.000946947	0.125735	15.7988	306.378	0.00140149	0.938673	TRUE	FALSE	TRUE	11	TRUE	0.0431999	8.30837	147.16	20.3608	8.22437	92.6188	12.7112	11.8062
chr2_155102187_+	NM_025735	Map1lc3a	0.396509	15.7441	0.537673	0.0147542	0.0467552	13.0108	39.1087	0.441367	0.97371	TRUE	TRUE	TRUE	44	TRUE	0.107746	14.6649	12.9813	3.55193	3.47614	110.593	5.26572	7.76667
chr2_160192801_-	NM_010658	Mafb	0.591466	12.4986	4.08461	0.00292484	0.428959	9.86114	18.0697	5.12293e-05	0.873016	TRUE	TRUE	FALSE	5	TRUE	0.0826853	3.97257	307.223	24.4995	15.3295	51.5717	177.314
chr2_167514467_+	NM_009883	Cebpb	0.670714	13.0032	4.73332	0.024322	0.197635	10.4333	27.7119	0.134647	1.07937	TRUE	TRUE	FALSE	4	TRUE	0.137963	4.08734	148.699	19.9767	7.90542	16.5091	96.3803	1.71537
chr2_25312363_+	NM_027085	Clic3	0.961844	20.4028	11.2813	0.000259647	1.50463	21.6616	1.85351	4.9002e-05	0.196512	TRUE	FALSE	FALSE	8	TRUE	0.767591	0.440929	12.732	18.3374	0.918693	0.26821	1.12246
chr2_34916930_-	NM_010406	Hc	0.246111	17.0426	35.8618	0.00435877	0.187268	22.0908	193.844	0.0217569	0.395517	TRUE	FALSE	TRUE	3	TRUE	0.192727	2.49919	25.046	5.12732	5.05295	29.6021	12.8394
chr3_104442591_+	NM_009196	Slc16a1	0.456292	21.8704	0.853024	0.000144021	0.312705	21.5935	27.8448	0.000238009	0.833333	TRUE	FALSE	FALSE	5	TRUE	0.157903	9.34518	85.3617	2.7428	31.2349	170.472	27.5283	5.16347
chr3_107772092_-	NM_010359	Gstm3	0.954718	22.602	1.39678	0.0102793	0.288829	8.97268	62.8264	0.0408829	0.297354	TRUE	FALSE	FALSE		TRUE	0.748943	3.45181	6.34299	0.770843	8.4066	3.53291	1.06668
chr3_107847625_-	NM_026764	Gstm4	0.728723	23.3902	0.903854	0.000746285	0.345665	5.98698	43.3224	2.84654e-05	0.425193	TRUE	TRUE	TRUE	27	TRUE	0.434479	9.45246	22.4532	0.858969	27.7265	33.2313	0.513762
chr3_121426527_+	NM_010171	F3	0.39856	6.52882	0.448247	0.00948856	0.294703	5.57168	3.94289	0.00485767	1.06227	TRUE	FALSE	TRUE	93	TRUE	0.816762	13.3805	21.7995	0.617886	39.5104	88.6257	1.22527	1.41915
chr3_129035686_-	NM_007934	Enpep	0.177762	1.31563	3.13333	0.0205585	0.0956137	11.7017	38.9712	0.49189	0.408497	TRUE	FALSE	TRUE	1	TRUE	0.171709	11.6665	26.5327	1.86377	14.375	49.9243	44.2386
chr3_129458240_-	NM_010113	Egf	0.302508	2.55852	0.347043	0.0090932	0.177587	4.82286	0.337282	0.758837	0.189663	TRUE	FALSE	FALSE		TRUE	0.76506	3.08682	0.512488	0.436702	1.35162	0.195867	0.785689
chr3_146278562_-	NM_019957	Dnase2b	0.365785	5.01208	5.11792	0.000248828	0.0467398	11.2496	19.3886	0.724672	0.244898	TRUE	TRUE	FALSE		TRUE	0.775414	0.460169	55.8249	15.6966	3.33656	0.312997	0.280332
chr3_14863509_+	NM_007606	Car3	0.340107	1.22986	32.7481	0.0209799	0.0905024	16.3018	376.763	0.0567818	0.411664	TRUE	FALSE	FALSE	5	TRUE	0.489127	1.52357	132.66	17.0469	7.59011	53.6157	25.6456
chr3_83844041_-	NM_172681	D930015E06Rik	0.216114	7.08913	4.18804	0.00155746	0.315244	10.9239	9.8563	0.000856518	1.03143	TRUE	FALSE	FALSE	1	TRUE	0.0500024	9.57733	87.437	6.60369	13.783	77.9666	35.6441	2.4959
chr3_94497488_+	NM_019414	Selenbp2	0.935226	14.9274	32.2644	0.000999271	0.523596	21.773	160.576	0.0111802	0.0722282	TRUE	FALSE	FALSE	3	TRUE	0.368073	6.51123	38.2643	5.39148	7.38268	6.47914	3.64878
chr3_94736988_+	NM_009150	Selenbp1	0.630229	14.424	12.5564	0.00501153	0.0420339	12.8687	174.35	0.237747	0.195695	TRUE	FALSE	FALSE	43	TRUE	0.018382	4.358	39.7314	0.898213	45.0714	32.0366	11.3537
chr3_95708561_-	NM_011797	Car14	0.335451	22.5727	3.47021	0.0101378	0.204079	0.586304	44.0328	0.119018	0.500894	TRUE	FALSE	TRUE	34	TRUE	1.09231	5.05044	9.17617	6.20235	1.65369	17.6454	6.92249
chr3_97432780_+	NM_010232	Fmo5	0.456838	12.8464	20.1355	0.0240558	0.241658	14.2685	158.816	7.00028e-06	0.547345	TRUE	FALSE	FALSE	6	TRUE	0.0699825	9.16331	189.237	12.5892	22.8415	34.5047	27.5558
chr4_115168743_-	NM_007822	Cyp4a14	0.742043	5.06351	2.06534	0.00453312	0.811374	8.27832	95.7274	0.022534	0.105263	TRUE	FALSE	TRUE	1	TRUE	0.649434	1.72802	3.77364	0.988837	4.39403	6.18756	2.42065
chr4_116806568_-	NM_013807	Plk3	0.920781	14.6405	9.84385	0.00971535	0.726158	10.0212	17.0219	0.000907491	1.04167	TRUE	FALSE	FALSE	4	TRUE	0.0233959	5.27546	72.5784	5.99622	14.2021	32.7571	32.0021	0.211564
chr4_133109297_+	NM_011850	Nr0b2	0.50423	4.59599	5.48427	0.0261929	0.264605	22.8105	43.6012	0.00948856	0.285205	TRUE	FALSE	FALSE	4	TRUE	0.115757	2.00957	128.789	8.67945	17.1586	98.6699	130.665
chr4_150229182_+	NM_133753	Errfi1	0.216704	16.0168	49.315	0.0093244	0.0658749	14.9728	202.864	0.278912	1.43136	TRUE	FALSE	TRUE	1	TRUE	0.0949368	3.98107	640.916	51.4893	12.7851	50.5509	17.9076	1.22002
chr4_151383021_+	NM_001033352	Klhl21	0.455038	10.0864	1.85639	0.000149782	0.28697	8.93947	15.1356	0.00392525	0.937766	TRUE	TRUE	TRUE	16	TRUE	0.0424735	8.42834	119.18	6.31964	19.6985	97.419	145.739
chr4_6202779_-	NM_007824	Cyp7a1	0.79775	13.4942	8.12078	0.000462224	0.612544	11.5186	35.9434	0.000414289	0.209314	TRUE	FALSE	FALSE	4	TRUE	0.21624	1.74647	43.1198	4.58254	9.2383	2.37552	0.295293
chr4_63005590_+	NM_008768	Orm1	0.668001	16.0986	11.2821	0.0205585	0.112932	22.238	288.088	0.0111802	0.286738	TRUE	TRUE	TRUE	34	TRUE	0.260746	4.94706	77.6882	5.1512	16.772	30.4496	14.6992
chr4_86315900_-	NM_007408	Plin2	0.385325	2.15223	13.908	0.0202029	0.098043	1.95372	180.911	0.28853	0.573664	TRUE	FALSE	TRUE	13	TRUE	0.13955	4.63057	174.2	3.2327	56.5614	80.9463	41.3261	7.926
chr5_105668552_-	NM_001039646	Gbp10	0.657451	3.778	1.44484	0.00155746	0.506345	5.17644	12.7346	0.0331012	0	TRUE	FALSE	FALSE		TRUE	0.150419	6.80661	1.90238	0.382049	7.47195	2.1425	0.480912
chr5_105722715_-	NM_194336	Gbp6	0.480636	3.01857	1.20347	0.00140149	0.389905	4.52635	11.9384	0.0766928	0	TRUE	FALSE	FALSE	11	TRUE	0.101936	11.8568	0.478155	0.358081	1.44463	3.52991	2.26722
chr5_115018260_+	NM_001004180	Fam222a	0.527884	16.0629	1.03125	0.0213493	0.843067	20.2388	3.60403	0.00485767	1.11308	TRUE	FALSE	TRUE		TRUE	0.717471	2.97569	1.37582	1.32132	1.16034	53.3238	10.058
chr5_116872875_-	NM_030704	Hspb8	0.282431	14.9582	6.52374	0.000946947	0.0457424	11.0873	93.1005	0.335166	0.364299	TRUE	TRUE	FALSE	66	TRUE	0.128122	4.70285	167.642	9.47769	18.9513	56.7909	82.2396	4.34941
chr5_122952217_-	NM_001110140	Atp2a2	0.297054	18.7425	13.019	0.00948856	0.177285	19.1003	67.7853	0.0233865	1.03129	TRUE	FALSE	TRUE	30	TRUE	0.0530419	6.19599	119.968	3.61109	33.9389	47.1492	78.4413	5.58351
chr5_125870124_-	NM_019639	Ubc	0.184165	22.2212	34.591	0.0160372	0.132326	14.7901	268.286	0.0085047	0.982143	TRUE	TRUE	FALSE	1	TRUE	0.0293741	2.99975	615.005	110.533	6.2267	91.2175	97.1641	2.09993
chr5_137548138_-	NM_008871	Serpine1	0.909636	8.25928	0.126033	0.025018	0.683695	6.42995	0.379689	0.3381	0.469208	TRUE	FALSE	FALSE	3	TRUE	0.229576	10.6391	45.3124	0.477582	113.671	4.5168	0.24167	1.70659
chr5_146890830_+	NM_001105160	Cyp3a59	0.667565	3.71358	8.49796	0.00948856	0.0357178	9.55144	41.7751	0.882864	0	TRUE	FALSE	FALSE	2	TRUE	0.0943075	0.673971	1.62219	2.5148	0.759821	0.580757	1.33718
chr5_151397057_-	NM_133898	N4bp2l1	0.376867	11.3149	7.17476	0.00915891	0.334226	12.1411	26.8642	0.00418442	0.652681	TRUE	TRUE	TRUE	33	TRUE	0.187138	8.12383	64.4409	6.0956	11.2384	196.163	82.1492
chr5_46061164_+	NM_019438	Ncapg	0.330685	10.1497	0.272157	0.024322	0.262967	7.72137	0.934683	0.00418442	1.08025	TRUE	FALSE	FALSE		TRUE	0.0491541	10.7242	1.76922	0.357713	5.58063	98.7052	0.0779885	7.34375
chr5_53440592_+	NM_011402	Slc34a2	1.32138	21.6541	0.213117	0.00134055	1.11503	21.6264	2.98707	2.84654e-05	0.880842	TRUE	FALSE	TRUE	3	TRUE	0.820402	9.09576	5.78084	0.507327	12.4958	5.2574	0.371976
chr5_7960451_+	NM_054098	Steap4	0.800131	15.3236	4.02891	0.0213493	0.123991	1.68935	88.5082	0.732822	0.695134	TRUE	TRUE	FALSE	170	TRUE	0.0818717	14.0594	73.3617	1.96413	43.9579	63.7356	6.83176
chr5_90990098_+	NM_001252661	5830473C10Rik	0.55263	2.9179	13.9449	0.00401006	0.0747062	18.4329	39.1828	0.314029	0.750469	TRUE	FALSE	FALSE	1	TRUE	0.198741	2.11212	21.6344	17.5727	1.21721	2.69073	2.50359
chr6_108778661_+	NM_138677	Edem1	0.339888	16.8723	8.04789	0.00155746	0.0861698	20.9755	63.6833	0.0105602	1.12269	TRUE	FALSE	FALSE	46	TRUE	0.0972806	4.1599	117.496	8.32697	15.1432	147.219	61.0673	4.31472
chr6_128531624_-	NM_001001179	BC048546	0.501616	2.66125	0.211502	0.00155746	0.233612	4.94676	3.5321	0.053885	0.19861	TRUE	FALSE	FALSE	1	TRUE	0.758065	1.9101	1.01497	0.361729	2.86776	0.276852	0.129181
chr6_128612403_+	NM_053165	Clec2h	0.910489	5.00054	0.956729	0.0177949	0.663874	3.82444	6.13431	0.0160372	0.103359	TRUE	FALSE	FALSE		TRUE	0.507947	6.80606	14.4463	0.203374	72.9343	8.98849	0.437811
chr6_55125024_-	NM_009349	Inmt	0.723731	7.10945	12.7794	0.00435877	0.316475	13.0104	245.823	0.000462224	0	TRUE	FALSE	TRUE	5	TRUE	0.255447	1.64477	140.774	6.35412	24.7979	28.2985	34.9599
chr6_71149873_+	NM_017399	Fabp1	0.495173	2.62549	33.9235	0.00481878	0.0751809	17.3893	342.489	0.111218	0.250836	TRUE	FALSE	TRUE	5	TRUE	0.150865	1.42513	279.894	54.8103	5.38559	31.3165	47.6934
chr6_72305470_+	NM_144916	Tmem150a	0.240625	15.6975	16.1109	0.00539703	0.134749	17.2808	81.7688	0.000907491	0.964187	TRUE	FALSE	TRUE	10	TRUE	0.254832	8.44769	69.6595	4.74946	14.6601	97.5158	36.0646
chr6_85759871_-	NM_001201389	Gm11128	0.691153	14.5277	0.991152	0.000504244	0.71408	14.7463	1.63707	0.00481878	0	TRUE	FALSE	FALSE		TRUE	0.223567	3.24323	0	0	0	0.0127513	0
chr7_133924997_+	NM_011538	Tbx6	0.16076	11.7506	0.92754	0.00453312	0.642034	8.01301	0.191218	0.998256	0.227273	TRUE	FALSE	FALSE		TRUE	1.07673	2.01159	6.35421	2.03429	2.95202	0.923097	0.949591
chr7_135667285_+	NM_013863	Bag3	0.364941	18.6085	2.39268	0.0101378	0.078284	14.2849	19.624	0.103423	0.871571	TRUE	FALSE	TRUE	189	TRUE	0.183405	13.2174	49.2019	5.03747	11.444	123.781	7.27969	2.8113
chr7_139802376_+	NM_029609	Lhpp	0.387231	4.08838	3.94447	0.00280298	0.323836	7.97638	36.0826	0.0297194	1.12281	TRUE	FALSE	FALSE	65	TRUE	0.661912	16.2107	36.3348	1.84463	20.9885	54.3177	3.3481	11.2074
chr7_26262607_-	NM_011926	Ceacam1	0.26919	21.8608	4.60907	0.0189771	0.163892	21.9694	61.4693	5.12293e-05	0.0577201	TRUE	FALSE	FALSE	27	TRUE	0.120893	5.52088	18.4026	1.19127	15.4503	12.0391	13.201
chr7_27724403_-	NM_001101467	Cyp2a22	0.762264	5.76261	2.03856	0.000546265	0.535859	8.79969	16.7356	0.0111802	0.145243	TRUE	FALSE	FALSE	1	TRUE	0.186794	1.42659	1.69159	0.22935	9.456	0.209483	0.107765
chr7_27814100_+	NM_133657	Cyp2a12	0.301813	4.0794	12.821	0.0269425	0.134345	15.9268	248.805	0.00155746	0	TRUE	FALSE	FALSE	2	TRUE	0.0579253	3.99501	46.9992	3.7592	13.381	5.62203	15.881
chr7_30074327_+	NM_026731	Ppp1r14a	0.884674	16.0887	1.24916	0.0252575	0.229551	19.8633	8.79102	0.527373	0.889193	TRUE	TRUE	TRUE	1	TRUE	0.336163	8.89427	12.2617	0.88391	13.4992	25.1509	1.5944
chr7_35904312_+	NM_007678	Cebpa	0.202623	6.52352	7.69257	0.0218003	0.0502854	9.24725	117.781	0.059509	1.01408	TRUE	FALSE	FALSE	1	TRUE	0.0790694	6.16908	423.956	39.1529	12.5912	28.9918	103.547
chr7_36539473_-	NM_178704	Dpy19l3	0.431064	0.609981	1.01332	0.00168725	0.172867	2.08432	8.37176	0.195653	0.876552	TRUE	FALSE	TRUE		TRUE	0.288461	17.277	2.5159	0.913306	2.67759	84.0225	3.22305
chr7_52781594_-	NM_008654	Ppp1r15a	0.325392	14.3456	0.787225	0.0296582	0.0577031	22.7655	8.90225	0.930168	1.02273	TRUE	TRUE	TRUE	1	TRUE	0.0597662	10.5763	100.188	1.58201	65.6927	186.021	22.5667	0.200072
chr7_53987958_-	NM_011316	Saa4	0.801555	13.6994	12.772	0.025018	0.0841328	19.5721	187.228	0.206882	0.177305	TRUE	FALSE	FALSE	16	TRUE	0.23027	3.28411	72.115	2.52235	34.2968	43.5856	23.0097
chr7_53998350_-	NM_009117	Saa1	1.78376	15.579	4.59438	0.00549128	0.817678	0.388529	142.707	0.127519	0.0641026	TRUE	FALSE	FALSE	3	TRUE	0.291359	11.464	0	0.307178	0	0.17882	0
chr8_107370971_+	NM_145603	Ces2c	0.510814	5.34287	1.93211	0.022534	0.220542	8.41303	52.2875	0.0189771	0.193517	TRUE	FALSE	TRUE	5	TRUE	0.603293	4.7346	12.0205	0.855068	13.9723	4.20017	1.29875
chr8_107572501_+	NM_198672	Ces3a	0.134756	21.5652	65.9467	0.0224511	0.0971022	18.9736	329.712	0.030894	0.184077	TRUE	FALSE	FALSE	3	TRUE	0.155816	3.31784	124.004	10.1864	13.4859	25.0749	33.1173
chr8_112102963_-	NM_017370	Hp	0.616632	14.1418	15.3408	0.00359814	0.103955	20.8008	341.622	0.0217569	0.328731	TRUE	FALSE	FALSE	4	TRUE	0.274791	6.30174	111.411	10.4126	11.6826	33.4278	21.092
chr8_120225849_+	NM_008290	Hsd17b2	0.360539	23.2771	10.5929	0.000248828	0.263518	0.200575	117.148	0.000138261	0.300481	TRUE	FALSE	FALSE	115	TRUE	0.971202	1.51029	67.2032	11.2439	6.08598	119.093	38.014
chr8_127093604_-	NM_007428	Agt	0.366696	18.184	8.07027	0.02214	0.0924731	17.4919	195.281	0.0233865	0.0677966	TRUE	FALSE	FALSE	4	TRUE	0.190918	2.7914	206.004	9.16348	25.1705	61.9988	8.76257
chr8_3515411_+	NM_015801	Pnpla6	0.204734	17.9834	9.4727	0.00155746	0.168656	16.5079	8.32109	0.000481791	0.818713	TRUE	FALSE	FALSE	260	TRUE	0.0412761	22.73	46.6603	10.2788	4.57116	43.5058	77.3195	6.15568
chr8_73155534_-	NM_011819	Gdf15	0.653282	3.7032	1.93059	0.000318492	0.191034	2.678	7.9309	0.107511	0.615385	TRUE	FALSE	FALSE	1	TRUE	0.110423	6.65124	113.84	8.71607	14.0073	42.8565	21.4918
chr8_86239098_+	NM_197982	Ddx39	0.150043	14.4539	2.68875	0.00418442	0.105869	20.1541	12.0858	0.206882	1.00439	TRUE	FALSE	TRUE	1	TRUE	0.0234125	19.9891	46.0765	2.41645	19.3196	174.37	18.5532	5.87067
chr8_87502615_-	NM_008416	Junb	0.517889	9.74456	2.45812	0.000483234	0.339785	5.23714	11.6651	0.293947	0.755858	TRUE	FALSE	FALSE	3	TRUE	0.0376694	2.39816	308.363	13.1374	28.6588	102.332	189.115	2.57806
chr8_96703141_+	NM_013602	Mt1	1.03163	12.5919	2.37299	0.025018	0.684293	2.32534	39.417	0.0558095	0.745342	TRUE	FALSE	FALSE	4	TRUE	0.624671	11.9184	59.6363	10.1675	10.4777	54.7023	14.2305	1.312
chr8_96910400_+	NM_022331	Herpud1	0.373341	13.1294	21.5057	0.00435877	0.247011	11.6983	138.321	0.000120978	0.964409	TRUE	TRUE	FALSE	8	TRUE	0.0950188	3.30787	237.217	25.1849	11.1544	169.565	51.2036	1.65392
chr9_106150198_-	NM_020559	Alas1	0.709123	12.8362	27.1946	0.0105602	0.573284	9.45773	95.5917	0.0197678	1.27315	TRUE	TRUE	TRUE	2	TRUE	0.0988072	3.68977	335.358	39.7634	11.5608	109.992	48.0335	1.89653

## Sheet: Promoters of transcribed genes
TSS genomic location	RefSeq ID	Gene symbol	Amplitude Nascent-Seq	ZT Nascent-Seq	Mean Nascent-Seq	RAIN p-val Nascent-Seq	Amplitude RNA-Seq	ZT RNA-Seq	Mean RNA-Seq	RAIN p-val RNA-Seq	CpG ratio	TATA box	BREu	BREd	CAGE width	CTF binding	Nucleosome upstream TSS	Nucleosome +1 H2A.Z	Pol II, pausing region	Pol II, gene body	PI	H3K4me3, TSS	H3K4me3, downstream	Half life (hr)
chr10_100051879_-	NM_175128	4930430F08Rik	0.0321731	19.4376	0.41342	0.951641	0.0965641	18.1222	4.52601	0.270808	0.777994	FALSE	FALSE	TRUE	15	FALSE	0.0430011	24.1646	15.5733	0.494158	34.9396	118.733	0	3.80377
chr10_10192112_-	NM_001127353	Adgb	0.0393719	12.7453	1.1345	0.912111	0.437828	6.04672	0.382716	0.0230936	0.723982	FALSE	TRUE	FALSE		FALSE	0.906912	3.89471	2.18754	0.337943	8.40618	2.00405	0.290448
chr10_10277982_-	NM_026405	Rab32	0.0822419	0.216934	1.87556	0.028867	0.157463	21.7383	30.5004	0.000946947	0.690449	FALSE	FALSE	TRUE	92	FALSE	0.137856	18.3916	32.278	2.63598	11.5487	154.534	7.78535	4.66651
chr10_105011495_-	NM_177368	Tmtc2	0.297885	8.32263	0.914411	0.1012	0.372589	10.1128	3.91337	0.000111708	0.650814	FALSE	TRUE	TRUE	11	TRUE	0.211808	17.5689	12.6405	1.85046	7.10279	59.7239	51.2118
chr10_105278392_-	NM_207522	Mettl25	0.174078	2.0224	0.958987	0.480188	0.176021	1.5578	2.32929	0.659375	0.816993	FALSE	FALSE	TRUE	1	TRUE	0.117267	16.8654	24.3907	0.323049	84.5013	121.593	0.208675	5.68995
chr10_105278545_+	NM_025602	Ccdc59	0.104691	5.90545	1.7195	0.868157	0.183728	2.84367	12.706	0.0218003	1.16162	FALSE	FALSE	FALSE	11	TRUE	0.0922252	12.7129	16.5531	0.385327	46.3779	208.176	0.424649	3.06088
chr10_105907323_+	NM_177373	Ppfia2	0.357263	5.41119	0.186792	0.127519	0.116159	12.1568	0.13599	0.912111	0.918485	FALSE	FALSE	TRUE	57	FALSE	1.0295	3.55893	1.51294	0.266356	9.37295	5.70294	0.120893
chr10_106560720_-	NM_198636	Acss3	0.582662	3.77068	2.50196	0.0655499	0.341741	10.6305	13.2821	0.127519	0.383142	FALSE	FALSE	FALSE		TRUE	0.572709	12.6123	19.502	0.998281	19.7854	93.5154	6.60925
chr10_107599158_+	NM_027892	Ppp1r12a	0.129136	2.97645	6.48951	0.368126	0.0343917	5.35362	10.0997	0.879741	1.00961	FALSE	TRUE	TRUE	283	FALSE	0.127763	13.5322	51.5657	0.803604	66.7087	48.8593	109.284	2.71218
chr10_107769215_+	NM_054056	Pawr	0.307528	15.0028	1.01499	0.0430057	0.0430283	8.60193	6.9491	0.49189	0.852515	FALSE	FALSE	TRUE	20	TRUE	0.228996	10.1266	60.0897	2.19525	29.9166	131.47	45.3328	2.9603
chr10_10802129_-	NM_016976	Grm1	0.171007	1.78478	0.113345	0.0556092			0		0.503145	FALSE	FALSE	FALSE		FALSE	0.269118	1.79823	1.44682	0.475754	2.50305	0.279302	0.287858
chr10_10869298_+	NM_001284354	Shprh	0.174607	5.26563	3.85003	0.0978263	0.0563452	7.61967	5.28045	0.952949	0.658149	FALSE	FALSE	FALSE	1	FALSE	0.112999	13.5362	31.4652	0.726789	46.3694	179.837	3.80191	3.2871
chr10_11001166_+	NM_027968	Fbxo30	0.0705891	11.5019	1.30127	0.878482	0.108766	0.517581	6.28446	0.0927244	1.07933	FALSE	FALSE	FALSE	1	TRUE	0.101544	16.9936	44.1155	0.705297	71.2733	80.0775	6.10332	1.33275
chr10_110182521_+	NM_178609	E2f7	0.697656	17.2183	0.139416	0.00292484	0.43074	6.93443	0.144852	0.123269	1.07273	FALSE	TRUE	TRUE	1	FALSE	0.171005	13.4029	4.76248	0.389448	13.9257	48.5376	0.0847406	0.995569
chr10_110357232_+	NM_007792	Csrp2	0.484915	11.8773	2.96391	0.000868035	0.0441777	17.7277	31.0846	0.912153	1.00478	TRUE	TRUE	FALSE	4	FALSE	0.160587	18.489	56.7599	0.798326	89.0365	56.1643	2.10876	7.95203
chr10_110447065_-	NM_172554	Zdhhc17	0.114847	9.3175	2.44877	0.334654	0.0381871	10.7826	5.85416	0.732822	1.08108	FALSE	FALSE	TRUE	32	FALSE	0.172988	17.2949	47.6075	1.63911	30.0673	119.923	6.82827	2.18622
chr10_110601858_+	NM_175489	Osbpl8	0.154803	3.51717	4.9579	0.157391	0.14788	13.8151	19.1605	0.204415	0.876691	FALSE	FALSE	FALSE		TRUE	0.113729	2.60282	87.0177	1.77449	50.2259	86.2929	73.7796	3.78916
chr10_11063243_+	NM_010146	Epm2a	0.412319	3.35286	0.299744	0.104928	0.251869	4.79646	2.72594	0.111218	1.09635	FALSE	TRUE	FALSE		FALSE	0.335414	10.8465	11.8122	1.20831	9.68946	22.5487	1.5391
chr10_110735735_+	NM_027914	Bbs10	0.0400622	1.82329	1.4576	0.720282	0.0737881	14.1591	4.05713	0.912153	0.85531	FALSE	FALSE	FALSE		TRUE	0.116171	15.2231	58.6128	1.25368	48.6154	154.642	0.979641
chr10_110943607_+	NM_009344	Phlda1	0.488963	14.0337	4.89659	0.446889	0.253853	9.38441	43.5057	0.151562	0.856292	TRUE	FALSE	FALSE	4	TRUE	0.149702	4.77045	209.613	30.8694	9.6993	61.9694	63.5327	0.412881
chr10_111409751_+	NM_178610	Krr1	0.0829249	8.28502	1.52582	0.368126	0.0407051	13.5028	8.89063	0.127519	0.927931	FALSE	TRUE	FALSE		FALSE	0.0158049	15.8296	11.0095	0.558942	20.8211	80.6473	2.22119	3.58755
chr10_111434320_-	NM_028608	Glipr1	0.10154	8.97004	0.753597	0.368126	0.0890584	8.07866	3.13593	0.950029	0.34965	TRUE	TRUE	TRUE		FALSE	0.541407	1.50183	1.11212	0.482028	2.51108	2.45734	1.08238	3.1322
chr10_112366062_-	NM_001033474	Atxn7l3b	0.0548959	11.2662	1.29195	0.57706	0.0397186	17.9121	51.1368	0.0816103	0.884615	FALSE	TRUE	FALSE	47	TRUE	0.0931428	7.57363	68.2507	1.57503	47.0899	204.466	8.50722	2.52361
chr10_114238426_-	NM_146241	Trhde	0.423945	1.48093	0.669607	0.0885796	0.196727	22.8418	1.81651	0.964387	0.815217	FALSE	FALSE	FALSE		TRUE	0.405495	9.04201	1.89323	0.992053	1.90816	15.4164	12.7266
chr10_114688485_-	NM_025706	Tbc1d15	0.145841	8.29974	2.70622	0.953053	0.102619	4.61932	26.764	0.0573837	0.958904	FALSE	FALSE	TRUE	11	TRUE	0.0854173	6.13174	34.4702	1.08612	34.8898	164.476	15.5291	6.52109
chr10_114752648_-	NM_024454	Rab21	0.169972	23.862	2.1387	0.053885	0.043823	19.6371	30.7526	0.202399	0.866739	FALSE	TRUE	FALSE	16	TRUE	0.107105	10.303	60.2139	1.06522	66.933	80.4974	29.2786	6.16507
chr10_114799258_-	NM_133683	Tmem19	0.178942	20.9652	3.53306	0.0998571	0.0970282	20.542	75.4209	0.0105602	0.693878	FALSE	FALSE	FALSE	102	TRUE	0.0779233	6.28598	77.3876	0.677675	121.435	51.429	9.87388	8.31502
chr10_114821547_-	NM_025780	Thap2	0.142743	16.3152	1.24507	0.659375	0.0602587	16.1226	4.24677	0.725378	0.614574	FALSE	FALSE	TRUE	147	TRUE	0.290214	9.20756	2.69418	1.58411	1.61186	95.922	2.91987
chr10_114821993_+	NM_001033261	Zfc3h1	0.0299903	23.9917	8.35171	0.816235	0.153503	19.277	11.9299	0.00341232	1.09116	FALSE	FALSE	FALSE	1	TRUE	0.0338917	5.67602	102.696	2.14851	50.1296	137.018	92.0448	1.26482
chr10_115007042_+	NM_029982	A930009A15Rik	0.223808	23.3211	1.92068	0.49189			0		0.315333	FALSE	FALSE	TRUE		FALSE	0.669414	0.563586	1.42931	0.450855	3.23939	0.560361	0
chr10_115024710_-	NM_010195	Lgr5	0.0623484	2.04523	1.12534	0.915893	0.180923	4.32976	2.97956	0.103423	0.814111	FALSE	FALSE	TRUE	1	TRUE	1.40023	5.05523	4.29696	1.70541	2.56627	21.8544	5.37048
chr10_115738508_+	NM_029928	Ptprb	0.239002	18.8806	2.35075	0.00152336	0.0962982	12.0688	18.6727	0.0372716	0.976562	FALSE	FALSE	FALSE	12	FALSE	0.474046	1.37522	4.69757	0.840526	5.73217	4.6595	1.8995
chr10_116018556_-	NM_028082	Cnot2	0.0533747	7.96874	4.15147	0.930168	0.0660142	0.875449	19.9366	0.114767	1.1655	FALSE	FALSE	TRUE	13	FALSE	0.322571	16.1394	11.6059	0.664396	18.5085	48.8281	25.0106	2.94511
chr10_116387452_-	NM_001003950	Rab3ip	0.104316	14.542	2.43124	0.918826	0.109844	8.45378	14.5501	0.00268111	0.981013	FALSE	FALSE	FALSE	47	TRUE	0.0472876	10.0967	35.8634	1.55975	22.5141	22.7582	5.57693	5.99601
chr10_116500833_-	NM_007636	Cct2	0.0570618	21.8908	2.48485	0.879456	0.0315299	14.2681	75.7922	0.195653	1.11508	FALSE	FALSE	TRUE	25	FALSE	0.160853	25.1738	30.3933	0.927837	32.6966	222.641	2.46565	5.86042
chr10_116585554_-	NM_177798	Frs2	0.0806646	6.23409	1.88899	0.3506	0.0763646	23.1955	8.93079	0.245945	0.625978	FALSE	FALSE	TRUE	42	FALSE	0.1127	9.01913	50.2021	0.453228	121.784	136.269	3.43545	2.21179
chr10_116661542_-	NM_026570	Yeats4	0.0755488	5.71188	0.838946	0.79106	0.116766	2.55803	18.777	0.0189771	0.892857	FALSE	FALSE	FALSE	1	FALSE	0.126226	29.4897	47.4084	0.879704	54.3201	140.102	0.47434	2.39708
chr10_116719328_-	NM_017372	Lyz2	0.205781	10.0569	1.39389	0.912153	0.141389	1.71903	58.6115	0.0828283	0.0773694	TRUE	FALSE	TRUE		FALSE	0.605565	1.90905	4.66673	0.545318	10.3967	2.64629	2.66393
chr10_116729924_-	NM_013590	Lyz1	0.157854	18.3849	0.149984	0.912111	0.183593	5.17496	5.05859	0.202399	0.211119	TRUE	TRUE	TRUE		FALSE	0.684922	1.56706	1.19837	0.3424	3.53384	0.283527	0.184647
chr10_116814025_-	NM_001013391	Cpsf6	0.0731274	3.78901	6.25831	0.752984	0.0969595	14.2276	11.5666	0.035422	0.934903	FALSE	TRUE	FALSE	2	FALSE	0.194414	7.14118	51.3891	2.20468	22.7801	28.1377	70.0111	7.72835
chr10_117066556_+	NM_027468	Cpm	0.14578	11.6699	0.173216	0.965381	0.140833	5.48715	0.992545	0.628059	0.994318	TRUE	FALSE	TRUE	1	FALSE	0.243294	10.4415	81.3978	0.342042	255.015	51.8423	0
chr10_117147767_-	NM_010786	Mdm2	0.0771665	5.59505	4.5036	0.677673	0.0820117	0.786715	16.1133	0.103423	1.13592	FALSE	FALSE	TRUE	1	TRUE	0.019606	15.8309	60.3175	6.1533	10.321	226.844	46.4195	1.49993
chr10_117183414_-	NM_029875	Slc35e3	0.286336	15.153	1.94986	0.059766	0.109871	15.5123	15.3288	0.024322	1.15979	FALSE	FALSE	TRUE		FALSE	0.0396337	1.5274	13.7826	0.447978	32.121	3.48705	5.56865	6.48843
chr10_117229739_-	NM_134010	Nup107	0.221255	1.68243	0.780391	0.165657	0.221081	0.278474	3.01366	0.0430057	0.954148	FALSE	FALSE	TRUE	1	FALSE	0.0963981	16.2633	13.6503	0.377528	39.8478	167.088	0.538786	4.6406
chr10_117283052_-	NM_024457	Rap1b	0.0735081	12.1004	2.52082	0.206882	0.0744501	7.50215	50.0465	0.00162236	1.13599	FALSE	TRUE	FALSE	67	FALSE	0.177428	6.83799	22.3019	0.938258	23.2185	13.8297	21.1989	5.15247
chr10_117578843_+	NM_010785	Mdm1	0.387779	11.7562	0.146874	0.293947	0.119891	7.17976	0.706786	0.659166	1.09116	FALSE	FALSE	FALSE		FALSE	0.108817	12.9138	5.2636	0.343764	27.9117	37.5923	0.214497
chr10_118306221_-	NM_001014390	Dyrk2	0.209391	4.42362	3.00535	0.02214	0.0738818	22.5121	22.6342	0.157391	0.999033	FALSE	FALSE	TRUE	150	TRUE	0.0529117	4.4851	67.2981	1.93827	36.9533	164.48	76.6061	1.37829
chr10_118677104_-	NM_027994	Cand1	0.0926627	23.6658	2.16375	0.127519	0.0676782	0.501752	16.7668	0.293094	0.915493	FALSE	FALSE	TRUE	42	FALSE	0.219974	10.4869	72.2668	1.62637	45.5559	141.995	68.939	4.98305
chr10_119550021_-	NM_080446	Helb	0.0928302	8.34077	2.61169	0.188906	0.169332	1.41394	5.1767	0.0453446	0.799574	FALSE	TRUE	TRUE		TRUE	0.155191	18.3842	15.5431	1.30353	11.9564	59.7937	5.24169	4.1241
chr10_119638590_-	NM_028679	Irak3	0.648504	9.13677	0.512682	0.0885796	0.533955	1.23648	0.774887	0.245945	0.971251	FALSE	FALSE	FALSE	7	TRUE	0.731053	11.8305	2.45713	0.225943	15.8149	39.2149	0.126723
chr10_119645849_+	NM_026617	Tmbim4	0.141551	3.6184	2.07109	0.362336	0.0545866	13.0185	81.6054	0.00418442	0.911369	FALSE	FALSE	TRUE	48	FALSE	0.122717	13.3522	45.3591	0.592211	77.5097	213.283	2.77588	33.2904
chr10_119664118_+	NM_025431	Llph	0.0952423	12.5726	0.828429	0.942274	0.133691	9.95202	32.2212	0.000907491	0.878906	FALSE	TRUE	TRUE	6	FALSE	0.09853	10.896	55.9409	1.26402	46.305	330.575	9.83181	3.37421
chr10_120336005_-	NM_177092	Msrb3	0.261255	16.5314	0.507661	0.053885	0.216409	1.10676	8.14138	0.368126	0.916667	FALSE	TRUE	TRUE	173	FALSE	0.393501	15.7823	12.4924	0.331061	38.714	59.7709	0.0409534	6.51992
chr10_120416396_-	NM_001081193	Lemd3	0.0163246	8.37151	2.03607	0.874537	0.0846917	23.7302	5.12967	0.462299	1.17698	FALSE	TRUE	TRUE	1	TRUE	0.0731442	12.5437	66.5421	1.6132	43.5341	157.351	109.988	2.19926
chr10_120748245_-	NM_029057	Tbc1d30	0.544645	11.7934	0.59713	0.0224511	0.313518	6.39465	2.58256	0.068071	0.44665	FALSE	FALSE	TRUE		TRUE	1.20174	11.1635	2.64273	1.85334	1.43053	17.3775	14.8804
chr10_120802199_+	NM_029364	Gns	0.205867	7.63193	4.83514	0.0116933	0.10146	10.3737	63.3125	0.0344046	1.04167	FALSE	FALSE	FALSE	44	TRUE	0.147613	8.04193	26.3008	3.53128	7.54063	145.334	20.2901	10.5331
chr10_120913371_-	NM_138956	Rassf3	0.265396	6.36136	3.83331	0.02185	0.170151	8.36057	53.7394	0.0358381	0.722601	FALSE	FALSE	FALSE	62	TRUE	0.0840602	4.10388	40.9471	8.0226	5.14736	40.2879	95.4849
chr10_121023815_-	NM_019786	Tbk1	0.0567134	2.12364	4.08552	0.199986	0.0694008	0.275131	15.4598	0.0616343	1.07639	FALSE	FALSE	FALSE	37	FALSE	0.0736413	4.02146	20.389	1.12894	17.9443	12.851	6.24399	2.71735
chr10_121063554_-	NM_001081056	Xpot	0.0979967	6.50805	3.37165	0.61255	0.107501	10.8478	31.0956	0.0756345	0.953471	FALSE	FALSE	TRUE	280	TRUE	0.0752316	11.3094	34.8481	2.12024	17.4053	74.8718	15.9403	6.50802
chr10_121176998_+	NM_173022	BC048403	0.170423	11.6826	0.491492	0.0387051	0.100379	6.79212	3.68528	0.225026	1.03111	FALSE	TRUE	FALSE	1	FALSE	0.299069	15.4764	26.1415	1.14347	22.5927	178.371	0.234909	4.03219
chr10_121484371_-	NM_001081037	Srgap1	0.116587	9.6951	0.118387	0.907943	0.155973	13.9334	0.284743	0.278912	0.846192	FALSE	FALSE	FALSE		FALSE	0.578783	8.18444	1.23793	0.602934	3.03159	8.55884	0.139224
chr10_121534154_-	NM_153059	Tmem5	0.187234	4.20906	1.11647	0.100097	0.104037	8.15938	20.8601	0.044579	0.823529	FALSE	TRUE	TRUE	31	TRUE	0.346256	15.8616	49.5424	0.467292	111.319	108.41	0.351686	4.42531
chr10_121885596_+	NM_016847	Avpr1a	0.782651	0.091244	1.34793	0.00225307	0.625605	21.3297	20.4135	0.00216641	0.371172	FALSE	FALSE	TRUE	68	TRUE	0.711786	9.13348	23.2518	4.98395	4.7964	63.9188	68.3418
chr10_122513437_-	NM_153395	Mon2	0.0254221	8.3816	4.62303	0.824304	0.0359013	6.95932	15.4071	0.491313	0.9482	FALSE	FALSE	FALSE	32	FALSE	0.0189291	15.8616	53.3834	0.749818	76.1778	93.3033	10.4463	4.39956
chr10_122634075_-	NM_027604	Usp15	0.0787509	4.88317	2.56974	0.659166	0.0911907	12.5493	8.65739	0.0151149	0.953895	FALSE	TRUE	FALSE		TRUE	0.228845	12.1764	36.0191	1.00256	36.0016	120.256	15.0795	9.52843
chr10_124765435_-	NM_011391	Slc16a7	0.80568	7.86643	1.27474	0.0215156	0.455965	11.5149	36.3305	0.000481791	0.560224	FALSE	FALSE	FALSE	15	TRUE	0.307394	9.99277	3.54725	0.523251	6.48396	7.13427	1.48019
chr10_125403300_+	NM_177152	Lrig3	0.175969	3.21424	2.64324	0.266771	0.0418632	8.04975	4.54747	0.0998571	1.12645	FALSE	FALSE	TRUE	17	TRUE	0.0907855	7.77043	64.9398	1.05447	63.7139	189.811	35.6296	1.39996
chr10_12581533_-	NM_011682	Utrn	0.0895744	10.2016	6.03382	0.349759	0.0419995	4.71209	9.18424	0.349759	0	FALSE	FALSE	FALSE		FALSE	0.642543	0.477928	1.04078	0.418908	2.69105	0.150076	0.136586	7.06956
chr10_126338432_-	NM_001159559	Xrcc6bp1	0.452847	11.2	0.913808	0.0189771	0.279491	7.83293	4.2645	0.0197678	0.965251	FALSE	TRUE	FALSE	1	FALSE	0.156996	13.0274	29.9716	0.56663	55.8903	73.2788	0.706552	7.97692
chr10_126437765_+	NM_009635	Avil	0.726318	13.9637	0.357338	0.0210096	0.5418	10.5559	0.0877299	0.878888	0.246914	FALSE	FALSE	TRUE		TRUE	0.695388	0.562056	13.2251	3.60912	3.59691	0.621896	0.353095
chr10_126467875_-	NM_025537	Tsfm	0.196298	13.3374	0.778912	0.368126	0.167659	10.746	19.301	0.000124414	1.11969	FALSE	TRUE	TRUE	10	TRUE	0.130831	12.3739	24.239	0.656055	40.812	149.753	0.514931	4.52741
chr10_126479005_+	NM_010792	Mettl1	0.168092	15.8657	1.03783	0.882864	0.071488	19.7986	10.9791	0.725378	1.00779	FALSE	FALSE	FALSE	32	TRUE	0.288496	17.2103	5.24501	0.62012	9.1982	147.368	0.788312	3.3538
chr10_126500647_+	NM_009870	Cdk4	0.0668062	10.9902	2.41876	0.91225	0.103419	5.18115	27.7292	0.00785049	0.775669	FALSE	TRUE	TRUE	55	TRUE	0.129375	12.2288	28.8906	0.915637	32.3423	87.397	14.2606	11.1581
chr10_126507320_-	NM_025982	Tspan31	0.351051	14.187	4.33313	0.00140149	0.0331498	23.5017	132.835	0.49189	0.66335	FALSE	FALSE	TRUE	38	TRUE	0.0626283	15.55	55.3691	4.59917	12.3846	82.0111	34.1336	10.229
chr10_126515963_+	NM_001033263	Agap2	0.631858	14.0832	0.37892	0.0209799	0.343286	0.538059	0.576293	0.206882	0.61237	FALSE	FALSE	FALSE		TRUE	0.172605	4.62962	0.917069	1.64292	0.456404	19.3701	79.5768
chr10_126558190_-	NM_177614	Os9	0.234354	15.6352	3.79419	0.123269	0.0729183	21.4923	70.452	0.0756345	0.815851	FALSE	TRUE	TRUE	21	FALSE	0.0157818	12.8735	63.7489	0.711323	93.572	217.107	2.32135
chr10_126617638_-	NM_177615	Slc26a10	0.328	12.8991	1.0859	0.00292484	0.617122	6.17139	1.53671	0.00481878	0.273224	TRUE	FALSE	FALSE	1	FALSE	0.957722	1.26107	2.77357	0.685978	4.01848	3.63665	0.754232
chr10_126626893_-	NM_028027	Arhgef25	0.395037	15.1191	0.767571	0.0427959	0.193873	3.32419	0.856171	0.114767	0.791476	FALSE	FALSE	TRUE	1	FALSE	0.507073	1.47036	1.07787	0.929062	1.14092	2.66695	4.64579	6.14366
chr10_126632784_-	NM_030714	Dtx3	0.345523	15.3588	0.977867	0.00539703	0.158588	22.6077	2.31964	0.921184	0.621118	FALSE	TRUE	FALSE	9	FALSE	0.179628	6.99212	0.999099	1.20331	0.739526	40.4785	2.01257	5.91029
chr10_126648628_-	NM_054097	Pip4k2c	0.123635	14.7397	0.890168	0.199986	0.0855606	6.79056	13.5177	0.0731133	1.00346	FALSE	TRUE	FALSE	51	FALSE	0.197654	19.2567	25.0393	0.869078	28.8368	159.143	1.67894	2.79066
chr10_126700154_-	NM_008447	Kif5a	0.0855595	14.9732	0.556424	0.964379	0.0923078	17.6652	0.701189	0.951641	0.949668	FALSE	TRUE	FALSE	1	TRUE	0.451908	7.07397	5.78707	0.747585	7.78998	11.9179	0.434744
chr10_126703440_+	NM_027151	Dctn2	0.0479232	20.427	6.07488	0.968531	0.00801063	3.90355	72.2193	0.95112	0.688172	FALSE	TRUE	FALSE	48	TRUE	0.0880807	10.9488	22.8876	1.82833	12.0718	217.565	8.96416	8.71696
chr10_126725937_-	NM_033072	Mbd6	0.204393	12.8988	5.23289	0.3381	0.0958786	20.5808	9.44451	0.0963893	1.02513	FALSE	FALSE	FALSE	191	TRUE	0.146211	15.0538	20.4039	3.86409	5.33234	43.9199	21.2094	3.20905
chr10_126727849_+	NM_007837	Ddit3	0.0906809	17.535	5.54238	0.879741	0.0800763	17.4926	12.1202	0.859917	0.606061	TRUE	TRUE	FALSE	4	TRUE	0.0172016	4.3291	108.568	3.6841	31.4885	85.7809	22.0687	1.08295
chr10_126748710_-	NM_001003913	Mars	0.072551	22.2992	5.42701	0.519291	0.0642896	0.745025	36.4322	0.0797605	0.969442	FALSE	FALSE	FALSE	69	TRUE	0.0609248	10.432	33.0272	0.582232	57.6276	142.247	1.31361	10.2303
chr10_126788875_-	NM_008382	Inhbe	0.485688	5.13171	7.85921	0.0252575	0.0702877	4.85325	52.6905	0.948262	0.20284	FALSE	FALSE	FALSE	29	TRUE	0.32394	2.41675	76.3634	13.3705	6.03805	22.0194	44.7121
chr10_126807559_-	NM_010565	Inhbc	0.0731964	20.956	5.76582	0.935134	0.139079	19.4267	61.6366	0.0105602	0.290487	FALSE	FALSE	FALSE	5	TRUE	0.422773	4.45272	21.9195	6.4111	3.62711	31.8443	13.4603
chr10_12684065_-	NM_029075	Stx11	0.200064	15.0167	0.101535	0.57706	0.0998228	23.9012	0.463229	0.886936	0.766284	FALSE	TRUE	FALSE	1	FALSE	0.741114	11.0506	4.52493	0.295631	19.7996	39.242	1.12884	2.39207
chr10_126938773_+	NM_177707	Stac3	0.146863	16.7186	0.743358	0.206882	0.637749	2.33183	0.118881	0.565043	0.115207	FALSE	FALSE	FALSE		FALSE	0.31516	0.480391	2.96343	0.996555	3.0575	0.375839	0.200287
chr10_126952023_+	NM_001098789	Ndufa4l2	0.0281841	9.23391	0.836636	0.852728	0.294326	8.87768	1.74039	0.509755	0.246154	FALSE	FALSE	FALSE	10	TRUE	1.04823	1.67366	2.39796	5.24127	0.462467	0.57226	0.658296
chr10_126959442_-	NM_028230	Shmt2	0.175345	14.5192	7.36431	0.0430057	0.0484199	13.1681	91.9611	0.0988003	1.10051	FALSE	FALSE	FALSE	75	TRUE	0.16772	7.24733	40.7628	6.61196	6.3465	105.953	24.3908	6.6464
chr10_127058031_-	NM_008512	Lrp1	0.099276	19.8219	27.1305	0.483586	0.109447	22.8091	87.4489	0.00112654	0.48288	FALSE	TRUE	TRUE	187	TRUE	0.175819	1.34954	42.3003	5.95425	7.29998	139.114	97.4456	14.5065
chr10_127080080_+	NM_009284	Stat6	0.12256	13.363	4.62354	0.146547	0.108668	3.4789	26.7713	0.147567	0.847907	FALSE	TRUE	TRUE	23	TRUE	0.57835	10.2838	56.245	3.80974	15.619	95.413	48.2571	7.68629
chr10_127103759_-	NM_008668	Nab2	0.227078	8.51888	1.92023	0.103804	0.0918163	2.27336	8.30298	0.969502	0.592334	FALSE	FALSE	FALSE	13	TRUE	0.184515	8.9182	53.4613	1.68291	32.8613	122.653	32.3966	1.52665
chr10_127114121_+	NM_001113211	Tmem194	0.324129	5.34792	0.304531	0.000462224	0.212355	2.81394	1.69369	0.0205585	0.866873	FALSE	FALSE	TRUE		FALSE	0.158419	9.13221	4.17169	0.412165	10.9784	51.9555	1.26903
chr10_127176586_+	NM_198035	Zbtb39	0.131064	9.14977	1.86304	0.0558095	0.118344	21.1892	4.74277	0.046341	1.07269	FALSE	FALSE	FALSE	3	TRUE	0.0659491	11.3569	13.6389	0.968723	13.7332	53.0325	7.38521
chr10_127188761_-	NM_007412	Gpr182	0.263578	17.3196	1.2624	0.0001325	0.11925	12.4563	23.2359	0.0224511	0.164384	FALSE	TRUE	FALSE	1	TRUE	1.05873	0.764182	11.7625	1.56542	7.26975	2.775	4.50543
chr10_127196819_+	NM_080436	Rdh1	0.234533	3.83952	0.987951	0.00981312	0.196522	10.3779	4.30085	0.00958302	0	FALSE	FALSE	FALSE		TRUE	0.875529	2.2544	1.1262	0.160229	22.2906	0.172824	0.352416
chr10_127213441_+	NM_153133	Rdh9	0.629667	5.32763	1.4238	0.0107578	0.365181	12.2251	37.4997	0.0728664	0.181159	FALSE	FALSE	FALSE	1	TRUE	0.326085	5.22938	5.97734	0.0334046	150.407	2.84949	0
chr10_127238128_+	NM_009040	Rdh16	0.376331	5.52525	4.9357	0.00971535	0.433878	11.1955	74.5053	0.0217569	0.3	FALSE	FALSE	FALSE	97	TRUE	0.197395	6.89688	28.4829	1.17889	24.8955	13.9889	5.3568
chr10_12728288_+	NM_175102	Sf3b5	0.453275	13.7545	0.297143	0.0101378	0.119703	8.01569	25.1835	0.00929294	1.12994	FALSE	FALSE	FALSE	85	FALSE	0.0467868	13.9695	17.3537	1.59868	11.6683	201.062	1.75881	8.18163
chr10_127286984_+	NM_147222	Rdh19	0.104634	1.72654	0.692544	0.519291	0.13545	12.2127	5.65692	0.0885796	0.104493	FALSE	FALSE	TRUE		TRUE	0.534531	4.794	0.564527	0.233459	3.04424	0.0410746	0.0224489
chr10_127303505_+	NM_145424	BC089597	0.0699242	7.09895	4.64863	0.871625	0.193629	8.22587	64.9488	0.0851727	0.10101	FALSE	FALSE	FALSE	35	TRUE	0.537229	5.39213	21.7038	1.40436	14.867	10.3564	14.5842
chr10_127325759_-	NM_017473	Rdh7	0.0678934	18.9147	24.8714	0.204415	0.0630667	18.231	287.57	0.17953	0	FALSE	FALSE	FALSE	77	TRUE	0.161516	1.33045	54.6412	7.38499	7.50475	19.7339	46.7857
chr10_127335591_+	NM_027301	Sdr9c7	0.309478	21.0728	3.30576	0.159521	0.359089	19.2195	52.0891	0.00779551	0.0744048	TRUE	FALSE	TRUE		FALSE	0.838761	1.19536	0.700562	0.422153	1.80156	0.177466	0.260477
chr10_127444653_-	NM_013786	Hsd17b6	1.05644	4.42644	6.16524	0.000907491	0.332837	12.1098	107.749	0.00719629	0	FALSE	FALSE	FALSE	15	FALSE	0.650072	5.63067	35.974	2.29903	19.6679	6.02671	6.66241
chr10_127452236_+	NM_008921	Prim1	0.413694	6.49479	0.215236	0.025018	0.199431	3.03843	3.86974	0.349759	0.786449	FALSE	FALSE	FALSE	1	FALSE	0.15741	17.9604	3.856	0.161039	34.6488	45.6075	0	9.86226
chr10_127472701_+	NM_013608	Naca	0.0631909	18.3371	3.05157	0.943563	0.0213331	20.9932	130.452	0.950289	0.969697	FALSE	FALSE	FALSE	43	TRUE	0.0673771	7.73881	62.902	4.16599	15.4385	162.165	50.9443	7.39611
chr10_127496010_+	NM_019766	Ptges3	0.156708	13.989	2.4161	0.107511	0.0600121	14.6819	73.2373	0.0766928	1.16541	TRUE	TRUE	FALSE	165	FALSE	0.0939249	15.9872	50.7415	2.8676	17.4738	73.7322	96.7825	5.86285
chr10_127529825_+	NM_054078	Baz2a	0.0483434	16.9805	6.48984	0.881443	0.0380408	20.2018	11.6046	0.202399	0.865801	FALSE	FALSE	FALSE	1	TRUE	0.202469	10.6144	4.14779	3.77786	1.14399	101.008	9.6152	2.77077
chr10_127631706_+	NM_001033264	Gls2	0.114921	3.36732	13.7983	0.519291	0.0179085	15.0181	143.076	0.838101	0.733407	FALSE	FALSE	TRUE	76	TRUE	0.108599	6.17618	50.5256	8.68541	5.79348	124.315	24.0566
chr10_127648827_-	NM_025716	Spryd4	0.120805	1.78826	2.88354	0.204415	0.0781695	22.1841	31.5958	0.383258	0.703463	FALSE	FALSE	FALSE	40	TRUE	0.0526318	10.3668	65.8542	18.1323	3.58483	62.7318	8.26274	1.15353
chr10_127691223_+	NM_133996	Apon	0.0765784	18.2623	6.18349	0.57706	0.120262	21.371	185.951	0.00505617	0.160064	FALSE	FALSE	TRUE	146	TRUE	0.295714	2.26047	49.7679	7.46184	7.40578	38.2998	39.1507
chr10_127705053_+	NM_133997	Apof	0.10973	19.5785	5.37454	0.0523207	0.0885534	19.7862	165.755	0.024322	0.175516	FALSE	FALSE	TRUE		TRUE	0.63551	3.35447	1.65981	15.077	0.167774	0.701013	69.0181
chr10_127707611_+	NM_019963	Stat2	0.210811	15.703	10.4674	0.1012	0.109934	21.2181	21.8664	0.0756345	1.01695	FALSE	FALSE	FALSE	13	TRUE	0.0993615	3.63955	143.298	3.78098	40.8625	154.154	13.1993
chr10_127735140_-	NM_031252	Il23a	0.462565	13.6535	0.110762	0.0978263			0		0.219941	TRUE	TRUE	FALSE		FALSE	0.982288	1.47975	1.43254	1.23249	1.21829	0.422449	0.399314
chr10_127740402_+	NM_133992	Pan2	0.0220785	19.5011	5.35666	0.918826	0.0798549	0.841538	10.2777	0.106266	0.748848	FALSE	FALSE	TRUE	1	TRUE	0.0776076	21.2889	25.0407	7.10573	3.53639	50.4756	32.526
chr10_127759796_+	NM_019953	Cnpy2	0.133337	1.41429	2.01074	0.36925	0.139847	3.2439	58.9054	2.72794e-05	0.649351	FALSE	FALSE	TRUE	332	TRUE	0.524343	9.97578	23.4886	1.38847	16.7903	147.441	6.48667	12.4949
chr10_127774858_+	NM_026444	Cs	0.155681	23.0183	4.68645	0.12561	0.106304	2.5646	69.6211	0.0101378	0.719577	FALSE	FALSE	TRUE	69	TRUE	0.146938	10.2846	56.1939	1.98065	34.8091	134.851	8.99017	10.869
chr10_127807093_-	NM_001081040	Coq10a	0.0780891	14.2551	1.69718	0.910445	0.0590997	23.8498	12.1014	0.758837	0.520833	FALSE	FALSE	TRUE		TRUE	0.696366	1.85665	0.644635	11.7093	0.114481	0.332428	58.2612
chr10_127846868_-	NM_027257	Nabp2	0.259588	0.355726	1.11543	0.0988003	0.019876	12.6442	39.3774	0.915873	0.680272	FALSE	FALSE	TRUE	67	FALSE	0.0812296	8.50811	23.1935	1.26417	17.7296	76.4229	3.31555
chr10_127848701_+	NM_026259	Rnf41	0.164649	14.0386	2.02385	0.053133	0.111411	4.15311	3.12389	0.0999931	0.794045	FALSE	TRUE	TRUE	81	FALSE	0.102854	9.92125	38.0573	0.657739	62.5973	185.557	2.28273
chr10_127896371_+	NM_198160	Smarcc2	0.0688791	8.96638	8.05628	0.57706	0.00604361	16.3174	42.1645	0.965381	1.21569	FALSE	FALSE	FALSE	22	FALSE	0.160043	22.5039	27.1588	1.65967	16.7108	75.4765	4.66457	5.64194
chr10_127930937_-	NM_010860	Myl6	0.131388	15.4501	6.98928	0.0111802	0.0676603	18.348	161.673	0.0102901	0.664452	FALSE	TRUE	FALSE	1	FALSE	0.0350779	13.1253	81.8022	4.40045	19.3016	116.305	19.225	4.89789
chr10_127935789_-	NM_172259	Myl6b	0.129704	5.3498	1.60249	0.943563	0.342648	10.9527	1.24203	0.206882	0.542406	FALSE	FALSE	TRUE	1	FALSE	0.0854586	7.43333	6.52684	1.12585	5.64926	3.88127	0.176311
chr10_127984802_-	NM_134003	Zc3h10	0.231404	14.5299	0.658468	0.0372716	0.0953332	22.3204	5.53429	0.0259803	0.952381	FALSE	FALSE	TRUE	9	FALSE	0.034373	13.5787	27.189	1.94776	14.1039	93.7693	6.56758
chr10_127986171_-	NM_018860	Rpl41	0.294982	13.7729	2.33441	0.107511	0.0758159	19.2996	196.998	0.0481116	1.05882	TRUE	TRUE	FALSE	79	FALSE	0.0410292	6.6936	96.6026	1.92751	59.1172	52.2472	7.59572	0.771327
chr10_128003067_-	NM_011119	Pa2g4	0.0416203	10.6757	2.23246	0.898093	0.029178	15.0504	47.2062	0.483586	0.897436	FALSE	FALSE	TRUE	98	TRUE	0.122336	8.61484	42.4821	3.13464	13.8362	81.4381	14.4029	8.80875
chr10_128063561_-	NM_013765	Rps26	0.179866	22.5646	2.25641	0.966272	0.0393997	16.7413	150.739	0.202399	1.16959	TRUE	FALSE	FALSE	1	TRUE	0.226373	7.19927	48.533	0.894323	54.2127	162.619	6.55433	8.29232
chr10_128083049_-	NM_011772	Ikzf4	0.516939	21.1072	0.248433	0.130441	0.583939	2.12023	0.540335	0.942274	0.518519	FALSE	FALSE	FALSE		FALSE	0.10671	16.3845	12.8455	0.47008	27.8594	40.2791	0.703364
chr10_128110931_-	NM_173733	Suox	0.315955	19.3503	2.0678	0.10699	0.0740842	11.2307	86.704	0.0430057	0.809889	FALSE	FALSE	FALSE	31	FALSE	0.116226	9.27517	38.4702	0.718883	52.2819	96.4935	1.32229
chr10_128133337_-	NM_177411	Rab5b	0.0872341	6.69307	2.02623	0.687934	0.0432349	8.38826	59.5442	0.199986	0.666667	FALSE	FALSE	FALSE	63	FALSE	0.0631175	14.4113	105.117	1.10855	103.292	176.698	3.25982	7.36349
chr10_128142023_-	NM_016756	Cdk2	0.36421	9.01039	1.09284	0.00401006	0.08416	10.4958	8.24971	0.084333	0.758653	FALSE	FALSE	TRUE	24	FALSE	0.251885	27.3261	10.0411	0.539465	17.8283	132.006	1.79282
chr10_128143314_+	NM_021882	Pmel	0.385984	9.93664	0.182344	0.0545105	0.314388	7.28028	0.338952	0.932233	0.120992	TRUE	FALSE	FALSE		FALSE	0.867645	1.88723	1.22657	0.356534	4.40408	0.375854	0.131365
chr10_128181112_-	NM_016811	Dgka	0.411517	12.611	1.83379	0.0081776	0.101071	20.0758	5.40694	0.237885	0.767123	FALSE	FALSE	TRUE	42	TRUE	1.01893	16.3349	12.5536	0.690666	20.6164	77.1878	5.2143
chr10_128228019_+	NM_021412	Mmp19	0.0137327	4.15805	2.09359	0.858165	0.0406928	13.5164	51.4425	0.475493	0	TRUE	FALSE	FALSE	21	TRUE	0.297351	7.91006	23.715	0.549164	45.2225	44.4972	2.02275
chr10_128241426_-	NM_178066	Tmem198b	0.104962	16.6629	1.62394	0.0756345	0.0487769	7.45413	19.2207	0.565043	0.226244	FALSE	TRUE	TRUE		TRUE	0.672001	6.23992	3.30801	0.953426	3.38006	15.732	0.656345	6.46719
chr10_128242691_+	NM_028873	Dnajc14	0.0415363	4.53387	1.91167	0.206882	0.0371399	1.92104	26.6097	0.147567	0.815276	FALSE	FALSE	FALSE	88	TRUE	0.611731	10.7898	27.7389	0.592035	50.0406	93.9202	2.52414	7.09948
chr10_128258651_-	NM_024180	Ormdl2	0.0970893	14.5778	1.64287	0.677673	0.0846022	23.3562	32.5295	0.00501153	0.746965	FALSE	FALSE	FALSE	43	FALSE	0.0345349	13.7975	28.1548	1.71229	16.542	43.1896	0.961849	8.29466
chr10_128258963_+	NM_025364	Sarnp	0.0723084	17.9117	2.98472	0.859917	0.0924223	21.6489	39.0044	0.0519606	0.813953	FALSE	FALSE	FALSE	148	FALSE	0.0968758	14.3776	54.375	0.487664	129.508	116.625	4.40399	8.56443
chr10_128328774_-	NM_010272	Gdf11	0.196875	16.2996	0.244812	0.861858			0		0.664336	FALSE	TRUE	FALSE		FALSE	0.0223645	4.65221	0	0.911869	0	2.02271	3.33106
chr10_128356269_-	NM_134006	Rdh5	0.0610903	8.8898	2.42736	0.293947	0.0807278	16.195	14.3477	0.448175	0.145455	FALSE	FALSE	TRUE	3	TRUE	0.285132	5.59363	10.6983	2.18973	4.85137	5.93848	1.39721	31.5713
chr10_128360547_-	NM_015740	Bloc1s1	0.087247	6.82807	3.81003	0.964387	0.0678884	11.1568	79.2419	0.00155746	0.634371	FALSE	FALSE	FALSE	45	TRUE	0.123765	17.2191	27.239	4.23329	6.4192	91.4616	16.8697	19.8006
chr10_128370869_+	NM_008398	Itga7	0.0364157	2.76821	2.78396	0.838101	0.176113	23.954	3.81801	0.202374	0.626781	FALSE	TRUE	TRUE	1	FALSE	0.175172	11.7292	10.0952	0.516312	21.6198	30.5014	1.12131
chr10_128398030_-	NM_027853	Mettl7b	0.000820556	7.26388	13.4289	0.848315	0.0929758	14.697	251.024	0.00304671	0.214286	FALSE	FALSE	FALSE	61	TRUE	0.231304	2.19147	159.181	10.3095	15.869	53.3208	56.0011
chr10_12912948_-	NM_181470	Ltv1	0.0995227	5.1713	0.848342	0.843505	0.0613639	0.731088	16.4597	0.293947	0.897959	FALSE	FALSE	TRUE	1	FALSE	0.0898903	19.56	19.9727	1.15705	17.6266	194.678	2.29154	3.8926
chr10_129759908_+	NM_183264	Tespa1	0.45736	4.04513	0.105499	0.757732	0.654672	12.0708	0.095447	0.204415	0.347373	FALSE	FALSE	TRUE		FALSE	1.00817	2.57397	1.70005	0.225163	10.6407	0.231854	0.391358
chr10_13220864_+	NM_025799	Fuca2	0.266229	4.23042	0.383935	0.0659497	0.121711	3.48613	4.22306	0.100024	0.416667	FALSE	FALSE	TRUE	111	FALSE	0.543901	17.1978	16.3833	0.517452	32.7077	56.5916	0.84839
chr10_13272832_-	NM_019961	Pex3	0.273897	4.20329	2.05183	0.0372716	0.217653	7.95826	24.4435	0.0511286	0.800377	FALSE	TRUE	FALSE	1	TRUE	0.264688	13.1545	28.5202	0.194676	237.472	126.364	1.15525	5.55473
chr10_13273004_+	NM_025748	Adat2	0.27085	3.53229	0.621274	0.0885796	0.196685	15.1907	3.8628	0.16905	0.923361	FALSE	TRUE	TRUE	1	TRUE	0.146941	15.9868	10.4131	0.275865	44.8148	88.6393	0.279855	6.569
chr10_13588636_-	NM_025446	Aig1	0.150074	18.9105	1.4427	0.565543	0.128491	3.94374	7.95265	0.163051	0.999688	FALSE	FALSE	FALSE		TRUE	0.223641	9.89666	6.98841	0.629032	11.6762	82.7851	0.233425
chr10_13686185_+	NM_010437	Hivep2	0.199783	12.6251	1.48457	0.0401387	0.304952	10.0656	2.35025	0.0177949	0.960384	FALSE	FALSE	FALSE		TRUE	0.618202	8.57541	3.34685	6.24171	0.527078	80.4429	133.931	1.71866
chr10_14264842_-	NM_001002268	Gpr126	0.933194	8.00617	0.150584	0.903962	0.166472	2.66744	0.563403	0.3506	1.03604	FALSE	FALSE	FALSE		FALSE	0.862162	2.16862	0.74061	0.368932	2.83644	3.75673	0.431625
chr10_14425295_-	NM_025418	Vta1	0.0579392	4.58548	1.41048	0.732822	0.144281	2.63065	17.1753	0.0453446	1.133	FALSE	FALSE	TRUE		TRUE	0.0441805	9.56422	17.7683	0.37391	53.9266	209.978	1.95066	5.57098
chr10_14438020_-	NM_029722	Gje1	0.0201648	10.1169	0.573327	0.885344			0		0.133333	FALSE	FALSE	FALSE		FALSE	0.971202	1.12986	0.406659	0.132627	3.98782	0.188639	0.34373
chr10_17443032_+	NM_010828	Cited2	0.20278	5.01604	1.33172	0.00304671	0.116073	21.8427	22.0555	0.483586	0.848416	TRUE	FALSE	FALSE	3	TRUE	0.0477349	8.60783	186.36	4.32356	49.2035	100.267	130.92	0.355033
chr10_17667843_-	NM_001033432	Heca	0.163533	8.08431	1.52662	0.383258	0.00545182	2.62732	17.6447	0.918826	1.03896	FALSE	FALSE	TRUE	1	TRUE	0.137384	12.126	12.4526	0.935475	16.0854	14.248	38.094	3.89325
chr10_17743077_-	NM_028440	Abracl	0.161194	0.014958	0.316768	0.816235	0.184824	3.52031	15.9068	0.0240558	0.519031	FALSE	FALSE	TRUE	138	TRUE	0.624082	24.0321	6.19819	3.08399	2.0233	104.847	17.908	5.14204
chr10_17775555_+	NM_009048	Reps1	0.15025	7.79363	2.84005	0.00216641	0.197149	2.54551	9.94631	0.00923743	1.02293	FALSE	TRUE	FALSE	1	TRUE	0.687661	15.0302	1.53155	0.595396	2.67863	40.4397	5.87275	4.75099
chr10_17954755_-	NM_144820	Ccdc28a	0.204364	6.21613	2.0402	0.614937	0.0460566	1.25226	12.2089	0.930168	0.655738	FALSE	TRUE	TRUE	45	FALSE	0.179121	19.9965	31.1911	0.433431	76.8808	104.77	0.318097
chr10_18564885_+	NM_022032	Perp	0.159125	2.52078	0.615123	0.324168	0.0639566	7.65843	76.1591	0.296034	0.940325	FALSE	FALSE	FALSE	132	FALSE	0.63231	10.5398	19.5879	1.65613	11.2923	155.681	5.39335
chr10_19311888_+	NM_010511	Ifngr1	0.10165	10.8524	1.28229	0.10699	0.0605379	23.5948	14.2079	0.758837	0.787037	FALSE	FALSE	FALSE	98	TRUE	0.428317	14.185	55.5599	0.347653	165.424	144.445	0.969896	3.89567
chr10_19627468_-	NM_008822	Pex7	0.138329	2.67096	4.86653	0.0470886	0.128768	9.49908	55.333	0.0126287	1.19792	FALSE	FALSE	FALSE	57	FALSE	0.0309052	20.829	37.9894	0.843925	45.5731	89.7405	2.06714	18.4146
chr10_19654243_+	NM_008580	Map3k5	0.375278	12.1966	4.74719	0.011405	0.245347	11.1418	11.7321	0.000746285	1.01553	FALSE	FALSE	FALSE	10	TRUE	0.126106	8.66223	11.2922	2.44128	4.74704	120.848	43.6519
chr10_20032275_+	NM_153787	Bclaf1	0.0914891	4.20021	6.50001	0.565043	0.177531	3.27782	16.5381	4.9002e-05	0.928721	FALSE	FALSE	TRUE	4	TRUE	0.116323	5.01253	147.975	2.12296	72.8112	251.21	24.9832	3.19653
chr10_20067625_+	NM_027930	Mtfr2	0.162918	16.5398	0.740113	0.45713	0.405369	8.21502	0.177618	0.929627	1.19403	FALSE	FALSE	TRUE		FALSE	0.111397	6.35863	10.5311	0.474277	20.9342	51.326	0.368603	4.18995
chr10_20444874_-	NM_013875	Pde7b	0.122423	2.80542	0.654962	0.557018	0.147126	16.5817	5.30162	0.022534	0.483092	FALSE	TRUE	FALSE		FALSE	0.4703	7.24034	31.7896	0.315669	113.661	4.79757	2.11986
chr10_21015817_+	NM_019702	Hbs1l	0.0817797	3.83508	5.88986	0.368126	0.0504966	4.6491	39.8181	0.0271284	1.33736	FALSE	FALSE	FALSE	1	TRUE	0.0658111	18.3938	23.3068	1.45787	16.3793	110.743	6.13965	8.33661
chr10_21097106_+	NM_178713	Aldh8a1	0.120402	3.58029	11.2438	0.204415	0.0175702	9.85676	159.216	0.887882	0.236686	FALSE	FALSE	FALSE	29	TRUE	0.164452	2.91184	37.6797	1.06304	36.3132	6.98882	1.92602
chr10_21787885_-	NM_053264	4930444G20Rik	0.0263824	20.7408	0.398094	0.829053			0		0.27907	FALSE	FALSE	TRUE		FALSE	0.293552	0.849895	1.07086	0.153896	7.32635	0.152036	0
chr10_21869076_-	NM_001254745	E030030I06Rik	0.154747	22.7464	1.09258	0.732822	0.198938	14.9451	1.30653	0.874027	0.907571	FALSE	FALSE	FALSE		TRUE	0.505942	16.6094	1.42913	6.3412	0.228498	99.6315	67.6887
chr10_22364817_+	NM_178934	Slc2a12	0.105406	23.0175	0.114538	0.754057	0.800669	16.6242	0.0393369	0.999209	0.46875	FALSE	FALSE	FALSE		FALSE	0.731762	14.6395	1.21082	0.760466	1.82021	24.5138	0.130288
chr10_22539949_-	NM_011545	Tcf21	0.061526	9.32739	0.280128	0.892826	0.225434	11.8715	5.55689	0.114528	0.504414	FALSE	FALSE	TRUE	4	FALSE	0.938066	1.41799	4.86612	0.691516	6.83985	3.07199	4.68324
chr10_23069709_-	NM_010167	Eya4	0.316177	12.8404	0.148978	0.146547	0.10086	8.81027	0.159325	0.898093	0.650888	FALSE	TRUE	TRUE		FALSE	0.0915956	3.29036	0.846259	0.731765	1.22968	4.31413	0.961797	3.92234
chr10_23516792_+	NM_183116	Slc18b1	0.233426	0.175315	1.60041	0.0153957	0.0798324	19.5815	3.23596	0.847978	0.8	FALSE	FALSE	FALSE		FALSE	0.675705	16.1144	6.62346	0.239828	35.2114	87.7138	0.601857	21.2791
chr10_23571275_+	NM_011979	Vnn3	0.453582	4.67944	1.53566	0.00520428	0.537229	8.13462	38.4933	0.00155746	0.336134	FALSE	FALSE	TRUE	1	TRUE	0.152323	8.94859	3.54011	0.982067	3.54471	6.65712	6.54646
chr10_23614662_+	NM_011704	Vnn1	0.993793	5.12996	1.11136	0.00225307	0.993055	7.49989	25.0793	0.0101378	0.506586	TRUE	FALSE	TRUE	1	TRUE	0.364049	11.1032	4.8165	0.360045	15.9531	15.7479	0.728743
chr10_23869121_+	NM_016797	Stx7	0.00356001	18.8735	1.24669	0.878482	0.133429	2.0439	16.8559	0.0081776	0.581154	FALSE	TRUE	FALSE	60	FALSE	0.0894734	22.1578	34.5409	0.756489	45.5787	74.7677	3.70279	10.4672
chr10_23943323_+	NM_021509	Moxd1	1.46971	15.6144	3.15698	0.011405	1.99444	1.99577	17.5308	0.00280298	0.574713	FALSE	FALSE	FALSE		FALSE	0.893533	5.57951	1.00706	0.646632	1.59691	6.03621	0.300743
chr10_24315248_+	NM_010217	Ctgf	0.540157	13.3949	0.281446	0.0574673	0.440057	9.79837	2.76647	0.456125	0.518303	FALSE	FALSE	TRUE		FALSE	1.19825	3.79681	5.67702	2.38385	2.30897	8.66822	5.2393	1.54435
chr10_24431803_-	NM_008813	Enpp1	0.310749	6.26592	1.50011	0.00418442	0.235348	10.308	10.8947	0.0358381	1.02401	TRUE	TRUE	TRUE	56	TRUE	0.204113	14.6433	83.5904	0.504526	181.21	137.054	3.31941	7.40534
chr10_24556001_-	NM_134005	Enpp3	0.134902	0.595821	6.18156	0.725378	0.262417	0.643215	35.9292	0.000248828	0.354925	FALSE	FALSE	TRUE		TRUE	0.222013	4.30522	24.9067	0.69086	38.4809	8.51513	2.95706	3.66667
chr10_24647258_-	NM_007482	Arg1	0.110268	12.6218	23.3469	0.368126	0.0696836	13.5345	275.023	0.188906	0.411805	TRUE	TRUE	FALSE	3	TRUE	0.260266	4.06788	199.865	20.9619	10.779	38.8129	72.2894
chr10_25018969_-	NM_018747	Akap7	0.241427	7.63239	0.487111	0.103423	0.202082	8.56263	4.05184	0.0552583	0.639659	FALSE	FALSE	FALSE		TRUE	0.783615	0.835463	1.18951	0.61805	2.18446	0.435422	1.42705
chr10_25255934_-	NM_001195596	Smlr1	0.122694	2.22931	9.08688	0.23817	0.0770768	18.9271	60.719	0.0756345	0.383754	FALSE	FALSE	FALSE	24	TRUE	0.192206	4.51852	109.942	4.14475	27.9358	79.1837	41.7886
chr10_26094991_-	NM_172787	L3mbtl3	0.196969	16.1298	1.45889	0.0130965	0.156982	9.85923	3.33853	0.0481116	1.02256	FALSE	FALSE	TRUE		FALSE	0.201109	13.1399	1.19279	2.17528	0.550759	38.1372	31.6099	3.0969
chr10_26492318_+	NM_176837	Arhgap18	0.40062	5.12283	0.858434	0.00785049	0.18291	4.12524	7.08304	0.1012	0.409117	FALSE	TRUE	FALSE		TRUE	0.207358	22.4619	15.6915	0.679686	22.5512	59.3004	5.07624	6.3035
chr10_27794663_+	NM_008983	Ptprk	0.218117	0.461869	5.38172	0.136079	0.277133	23.245	17.0408	3.89705e-06	0.966996	FALSE	FALSE	FALSE	121	TRUE	0.125125	15.3677	83.5297	2.787	30.7445	84.9144	50.3295	4.3798
chr10_28388201_+	NM_178666	Themis	1.19191	6.31317	0.636337	0.00528008	1.56303	8.50389	1.61398	0.0090932	0.156128	FALSE	FALSE	FALSE		FALSE	1.18629	1.69309	1.9523	0.184154	16.3476	0.700051	0.315886
chr10_29033080_+	NM_025855	Echdc1	0.0876597	5.61749	3.06871	0.693448	0.104285	9.3302	50.0046	0.131769	0.809524	FALSE	FALSE	TRUE	331	TRUE	0.307668	35.2783	19.4061	0.809136	23.9789	84.2404	4.86931	5.50525
chr10_29255628_-	NM_028351	Rspo3	0.193713	11.5973	0.487172	0.0209799	0.0753453	20.6763	4.33681	0.480188	0.620567	FALSE	FALSE	FALSE	1	FALSE	0.211147	4.80467	4.9315	0.460693	11.9964	14.5815	2.55912
chr10_29920322_-	NM_001109747	Cenpw	0.254012	6.31055	0.253648	0.349759	0.209541	6.37471	1.1273	0.57706	0.988098	FALSE	FALSE	TRUE	1	FALSE	0.711755	13.4574	4.98384	0.297125	16.7325	119.668	0.765656	4.96548
chr10_30320499_-	NM_028604	Trmt11	0.0365439	7.53518	1.50638	0.614937	0.0452068	6.80798	5.76407	0.903962	0.817111	FALSE	FALSE	FALSE	10	TRUE	0.138623	18.1353	25.9395	0.49893	54.912	75.9248	0.612826	3.84909
chr10_30338172_-	NM_025798	Hint3	0.0616531	7.74353	2.59843	0.852728	0.0939351	13.9272	42.0191	0.195653	0.835165	FALSE	FALSE	FALSE	117	TRUE	0.2077	33.9522	36.4661	2.49718	15.884	102.362	0.378828
chr10_31033211_+	NM_027168	Hddc2	0.296672	2.39748	0.182537	0.677673	0.172507	3.61358	2.22835	0.565319	0.576203	FALSE	FALSE	TRUE		TRUE	0.177664	16.6519	11.4487	0.669157	17.3412	79.8641	0.0755224	7.70112
chr10_31329448_-	NM_001146349	Rnf217	0.12301	19.9687	3.34345	0.937228	0.146361	22.2301	10.4298	0.206882	0.730994	FALSE	FALSE	TRUE	1	TRUE	0.659018	9.11285	28.7357	2.29745	12.8925	151.248	151.747	4.24768
chr10_3134337_+	NM_172546	Cnksr3	0.148866	8.06958	1.84094	0.947137	0.195437	20.2702	5.11537	0.017919	1.09056	FALSE	FALSE	TRUE	28	TRUE	0.112052	11.6912	37.3363	2.41516	14.9112	99.7524	97.8152	1.75696
chr10_33624917_+	NM_001162957	Rsph4a	0.330679	1.44277	0.114198	0.628133	1.31797	7.28156	0.16138	0.362336	0.662879	FALSE	FALSE	TRUE		TRUE	0.316757	5.7564	1.08408	0.314137	4.81539	7.31784	0.114141
chr10_33671018_-	NM_028287	Zufsp	0.263505	4.64567	2.80439	0.00539703	0.176207	4.12588	3.66551	0.0999931	0.681818	FALSE	FALSE	FALSE	1	FALSE	0.181436	11.787	17.8635	0.346176	60.2633	160.032	2.40152	3.33481
chr10_33739382_-	NM_025614	Rwdd1	0.0736155	15.805	0.974092	0.206882	0.0140579	0.634431	33.3783	0.659375	1.11752	FALSE	FALSE	TRUE	109	TRUE	0.145902	10.766	27.4137	0.533639	57.1129	84.1213	3.04259	8.18822
chr10_33927357_-	NM_172508	Dse	0.131733	12.3953	1.00251	0.317559	0.0213268	17.0119	7.07769	0.948262	0.487062	FALSE	FALSE	FALSE		FALSE	0.366163	9.55649	1.51989	2.2032	0.714274	24.0773	12.6505	5.60078
chr10_34002018_+	NM_009433	Tspyl1	0.0683581	10.6781	1.38928	0.79106	0.0343799	6.18567	18.815	0.199986	0.951189	FALSE	FALSE	FALSE	37	TRUE	0.0626212	13.4271	61.1572	1.81258	34.2947	248.618	14.8946	7.75728
chr10_34017261_+	NM_030203	Tspyl4	0.0908439	20.3064	1.08514	0.183973	0.400026	17.5277	2.47551	0.0988003	0.724161	FALSE	TRUE	FALSE	1	TRUE	0.243494	9.21332	12.8354	2.13428	5.79853	51.2899	2.0292	4.53974
chr10_34109787_+	NM_009925	Col10a1	0.0771586	5.24543	2.70118	0.915893			0		0.308642	TRUE	FALSE	FALSE		FALSE	0.804709	0.429429	1.27866	0.237029	6.78746	0.293648	0.077612
chr10_34138280_-	NM_176968	Nt5dc1	0.0646656	5.38872	1.67637	0.349759	0.0334162	9.9792	15.244	0.878394	1.06977	FALSE	FALSE	FALSE	53	FALSE	0.0982554	21.8554	39.9195	0.361047	123.252	134.222	1.77467	6.23549
chr10_34203206_+	NM_010237	Frk	0.0260903	9.84165	0.34886	0.847023	0.236197	9.62651	3.17929	0.00971535	0.0962001	FALSE	FALSE	TRUE		FALSE	0.705436	9.90204	4.0961	1.10022	4.07376	5.14653	31.5828
chr10_36694350_+	NM_008229	Hdac2	0.103813	3.0571	1.23089	0.202399	0.078959	4.07759	22.4406	0.188418	1.03831	FALSE	FALSE	FALSE	51	TRUE	0.440756	14.8665	29.225	0.97496	29.4416	118.365	9.30331	7.89111
chr10_36858712_-	NM_008538	Marcks	0.0840154	9.52456	0.49323	0.897209	0.100673	4.18614	8.71618	0.0224511	1.12045	FALSE	TRUE	TRUE	23	FALSE	0.383555	4.78907	3.35943	0.933599	3.58558	3.1372	13.2125	4.87564
chr10_38685376_+	NM_010681	Lama4	0.136308	23.1386	0.573813	0.483586	0.0867995	12.3568	2.15392	0.591116	0.423953	FALSE	FALSE	FALSE	86	FALSE	0.924577	2.54161	7.11402	0.744837	10.2601	5.77403	2.02233	8.77192
chr10_38853816_+	NM_028006	Tube1	0.395817	4.57611	0.335461	0.0481116	0.265972	2.16414	0.945958	0.114767	1.02302	FALSE	FALSE	FALSE	1	TRUE	0.190728	18.4167	2.83565	0.399957	8.73744	131.445	0.178392	5.37306
chr10_38883600_-	NM_001127376	Wisp3	0.278463	4.50659	0.248792	0.0229307	0.42748	13.1443	0.14265	0.999673	0.402183	FALSE	FALSE	FALSE		TRUE	1.13092	3.56122	1.41109	0.495525	3.84451	0.651193	0.808115
chr10_39089598_+	NM_008054	Fyn	0.169891	12.9574	0.707488	0.349759	0.168796	6.10143	4.21287	0.011405	0.907029	FALSE	FALSE	FALSE	17	FALSE	0.658765	7.67245	8.1609	0.471532	18.2182	44.0011	1.61089	5.32425
chr10_39332955_+	NM_134000	Traf3ip2	0.252381	23.7216	1.42993	0.179298	0.309587	23.6625	1.9689	0.174879	0.38506	FALSE	FALSE	TRUE	1	TRUE	0.473609	18.6482	12.0517	2.01134	6.33433	57.8283	3.66091	1.57678
chr10_39451966_+	NM_011264	Rev3l	0.122596	5.02552	2.80393	0.491313	0.0817485	16.557	6.09893	0.509755	1.03348	FALSE	FALSE	FALSE		TRUE	0.0802162	12.6908	24.8467	3.23579	8.12068	116.511	94.875	2.59186
chr10_39679959_-	NM_001173500	G630090E17Rik	0.316922	23.883	1.90911	0.0126287	0.207785	21.8437	21.0029	7.31847e-06	0.572861	FALSE	FALSE	TRUE	26	TRUE	0.048869	23.5653	33.0708	1.09817	30.5169	119.295	4.79868
chr10_39745018_-	NM_144821	AI317395	0.287339	4.25016	1.31796	0.0965451	0.0662955	10.6012	39.4551	0.206882	0.516929	FALSE	FALSE	FALSE	50	TRUE	0.155719	16.4719	61.2515	2.01032	31.5168	144.562	8.01349
chr10_39862060_-	NM_028247	Slc16a10	0.25054	13.4959	5.09495	0.093097	0.0817935	14.6033	12.9517	0.57706	0.825516	TRUE	TRUE	TRUE	1	TRUE	0.116071	4.0042	41.3381	5.89018	7.28093	46.0357	62.0522
chr10_39977469_-	NM_026113	Gtf3c6	0.189634	15.159	1.06759	0.245945	0.0139356	15.506	21.4226	0.930168	0.805585	FALSE	TRUE	FALSE	16	TRUE	0.0881124	18.5307	20.98	1.84414	10.9963	136.957	5.07213	12.161
chr10_40069318_+	NM_198164	Cdk19	0.13886	9.4074	1.09573	0.165657	0.13878	8.2046	3.74036	0.0215156	1.16354	FALSE	FALSE	TRUE	150	TRUE	0.521236	12.1082	5.05522	0.574702	8.11267	182.312	2.02228	4.92512
chr10_40349835_+	NM_027442	Ddo	0.448304	11.5399	2.56693	0.00102586	0.244001	12.4912	14.5292	0.000483234	0.18315	FALSE	FALSE	TRUE	1	TRUE	0.18665	9.44614	12.0326	2.98225	4.05466	27.7192	19.0182
chr10_40403088_+	NM_177793	Mettl24	0.579716	12.7743	0.169122	0.0453446			0		0.666667	FALSE	FALSE	TRUE		FALSE	0.854657	4.86961	3.13267	0.861032	3.75173	12.3551	0.227633
chr10_40602898_-	NM_027879	Cdc40	0.184592	7.51868	1.91941	0.092682	0.0346789	4.53595	14.6115	0.943563	0.909091	FALSE	FALSE	FALSE	18	TRUE	0.0509115	11.7061	31.7821	0.322491	104.327	179.043	0.854161	4.60583
chr10_40603340_+	NM_031877	Wasf1	0.228267	15.4253	0.243996	0.183973	0.170768	15.5606	1.15018	0.0999931	0.573813	FALSE	FALSE	TRUE		TRUE	0.0907699	20.4348	5.8745	1.20598	5.21731	95.1848	58.0035	8.78747
chr10_41023021_-	NM_133999	Fig4	0.0943818	7.10128	1.52885	0.752984	0.0565453	9.50105	9.25903	0.183973	0.56338	FALSE	FALSE	FALSE	1	FALSE	0.164885	17.2286	17.8226	0.567548	30.7886	182.255	0.474838	12.3572
chr10_41170206_+	NM_001277230	Zbtb24	0.0424558	17.2359	3.62836	0.95112	0.166253	22.5318	4.75925	0.102015	0.787092	FALSE	TRUE	FALSE	70	TRUE	0.051537	6.25586	64.8662	1.30375	50.8372	163.727	6.64008	1.62737
chr10_41196151_+	NM_138315	Mical1	0.229665	11.8738	0.533162	0.314029	0.209945	6.60083	0.571932	0.163221	0.560224	FALSE	TRUE	FALSE	34	FALSE	0.926693	5.54651	4.10531	1.11117	3.92333	10.8098	8.91483
chr10_41210156_-	NM_009213	Smpd2	0.277167	13.1898	3.29615	0.0116933	0.0621226	19.2975	26.8436	0.0705922	0.823245	FALSE	TRUE	FALSE	1	TRUE	0.0787867	13.5966	40.7242	1.32628	32.0967	122.209	9.9989	4.20111
chr10_41210245_+	NM_028430	Ppil6	0.12551	22.171	0.216832	0.820937	0.657742	4.93239	0.459375	0.186945	0.765766	FALSE	FALSE	FALSE		TRUE	0.0860817	14.6711	5.7351	0.30762	20.9058	75.8858	0.912132
chr10_41239307_+	NM_016898	Cd164	0.255662	21.1022	4.99672	0.150018	0.117606	22.0866	151.447	0.000525255	0.987745	FALSE	FALSE	TRUE	66	TRUE	0.097842	4.50778	165.644	1.5104	111.454	184.212	18.3044	8.44288
chr10_41307559_-	NM_001177571	Ccdc162	0.581573	23.9158	0.802428	5.12293e-05	0.388698	23.0613	3.02757	0.0102901	0.266193	FALSE	FALSE	TRUE		TRUE	0.843828	2.54119	0.539666	0.204801	3.27512	0.544358	0
chr10_41996501_-	NM_019740	Foxo3	0.244189	12.9357	6.26155	0.00785049	0.336308	11.2062	10.9293	0.00112654	0.696594	TRUE	FALSE	TRUE	7	TRUE	0.0683658	4.34754	175.243	8.76726	21.1863	123.765	57.6541	1.52396
chr10_42198221_-	NM_145743	Lace1	0.0813018	13.6969	1.55494	0.324168	0.117394	6.14597	8.84487	0.00506888	0.942928	FALSE	FALSE	TRUE	172	FALSE	0.423168	17.2126	19.487	0.753656	26.5247	156.31	0.997781	3.14147
chr10_42222051_+	NM_017472	Snx3	0.119069	18.8106	1.12822	0.677673	0.0602787	17.0844	61.3292	0.0186488	1.25	FALSE	TRUE	TRUE	39	TRUE	0.245691	15.6247	75.9018	1.22752	63.4146	166.626	26.4215	8.78142
chr10_42398723_+	NM_172416	Ostm1	0.129714	6.22293	0.915423	0.0085047	0.0492815	9.89965	10.9107	0.448175	0.977444	FALSE	TRUE	FALSE	27	FALSE	0.263179	16.1948	66.5759	0.625425	105.712	175.235	4.70067	5.8575
chr10_42481360_+	NM_153055	Sec63	0.128711	19.4062	5.32814	0.199986	0.084178	23.0753	51.9456	0.0202029	1.29598	FALSE	FALSE	FALSE	119	TRUE	0.0291691	4.67837	6.57004	2.16787	3.01066	97.5175	82.2917	8.11261
chr10_42941300_+	NM_027772	Pdss2	0.20456	0.363423	2.94921	0.000331762	0.0813535	0.297793	10.6569	0.848315	0.558036	FALSE	TRUE	TRUE	1	TRUE	0.0245563	20.1652	54.503	0.576614	108.683	72.4906	2.22996	4.54289
chr10_43198946_+	NM_199028	Bend3	0.223743	10.4422	0.410219	0.17953	0.0951713	3.50122	2.76372	0.628059	0.94451	FALSE	FALSE	TRUE		FALSE	0.397411	10.4535	3.28701	3.76412	0.801203	40.5303	23.4227	1.35349
chr10_43260768_-	NM_026411	1700021F05Rik	0.360926	13.2624	2.38384	0.0797605	0.0986606	4.35733	25.2154	0.0233865	0.77766	FALSE	FALSE	FALSE	42	TRUE	0.131601	12.479	73.5456	3.24869	23.2227	134.102	8.1095	5.97563
chr10_43621517_-	NM_001081054	Qrsl1	0.298798	3.52408	0.82984	0.0605076	0.155053	7.14344	5.40147	0.456125	1.04085	FALSE	TRUE	TRUE	25	FALSE	0.119357	26.0413	8.90377	0.322478	32.5179	136.308	0.0613651	3.13624
chr10_43621629_+	NM_130892	Rtn4ip1	0.140915	2.12602	2.33294	0.202374	0.0874126	10.974	18.9043	0.195653	1.06061	FALSE	FALSE	TRUE	19	FALSE	0.152376	12.805	17.7862	0.47008	42.1986	122.712	1.31524
chr10_43724652_-	NM_172393	Aim1	0.234833	9.98673	1.73871	0.00435877	0.112679	9.16364	7.63823	0.0105602	0.392157	FALSE	FALSE	FALSE		TRUE	0.837641	3.14547	1.07701	4.09849	0.292804	2.77654	104.591	6.41037
chr10_44787022_+	NM_011156	Prep	0.113967	11.4631	2.03112	0.677673	0.0325108	14.5307	26.135	0.859917	1.04618	FALSE	FALSE	FALSE	94	FALSE	0.0501335	8.08478	20.8067	0.69247	32.1392	114.636	2.25526	7.41827
chr10_4522673_+	NM_175374	Mtrf1l	0.187107	5.99775	1.52567	0.0224511	0.188745	10.6386	2.90445	0.0280638	0.880503	FALSE	TRUE	FALSE	1	TRUE	0.22774	8.2037	9.68792	0.54797	18.149	76.5195	1.3266	1.84811
chr10_45297641_+	NM_172473	Hace1	0.113515	3.86864	0.970785	0.61255	0.0971078	4.30566	1.98926	0.91752	0.924758	FALSE	TRUE	FALSE	1	FALSE	0.446544	9.2219	13.9293	0.403169	34.7298	151.624	4.56631
chr10_4541076_+	NM_025995	Fbxo5	0.553215	5.42227	0.261495	0.510363	0.15707	8.80409	0.97839	0.879387	0.980392	FALSE	TRUE	TRUE		FALSE	0.0150802	1.37359	1.42369	0.427627	3.85765	32.5524	0.705889	0.771114
chr10_4752813_-	NM_026793	Myct1	0.0393401	14.3219	0.128156	0.95762	0.0962986	12.3051	2.81072	0.918826	0.4329	TRUE	FALSE	FALSE		FALSE	0.335623	1.73282	3.57128	0.308557	12.0605	0.771287	0.90038
chr10_4795849_+	NM_153399	Syne1	0.218263	4.6652	1.6406	0.245945	0.32481	3.42039	0.650426	0.483586	0.344086	FALSE	FALSE	FALSE		FALSE	0.630734	2.12697	4.24575	0.707029	5.82057	8.74256	0.902151	3.95578
chr10_50312475_+	NM_198007	Ascc3	0.079362	4.27221	5.01041	0.480188	0.0716315	22.0141	11.8276	0.00292484	1.08696	FALSE	FALSE	FALSE		FALSE	0.116378	26.2759	26.1453	1.40986	18.3717	154.545	2.72775	5.45857
chr10_51200418_+	NM_008147	Gp49a	0.0815577	16.9875	1.43266	0.861858	0.105632	11.2354	1.64814	0.930168	0.206718	FALSE	FALSE	FALSE		FALSE	0.325474	0.977542	0.373185	0.247503	1.58032	0.292109	0.190288
chr10_51210704_+	NM_013532	Lilrb4	0.0610037	14.0756	2.71554	0.93897	0.16794	3.72823	4.22871	0.491381	0	FALSE	FALSE	FALSE		FALSE	0.25025	0.999015	0	0.333906	0	0.278682	0.359891
chr10_51953467_+	NM_025705	Dcbld1	0.264365	6.05286	0.563293	0.202399	0.110936	10.8376	2.39218	0.725378	0.903226	FALSE	TRUE	FALSE	63	TRUE	0.0665678	14.5273	27.0089	0.440531	68.3907	72.7803	6.08142
chr10_52101930_-	NM_053187	Gopc	0.119059	20.7536	1.87848	0.658861	0.0335043	20.9172	19.2262	0.720282	0.932568	FALSE	FALSE	TRUE		FALSE	0.141375	12.0406	40.8834	1.12882	36.329	115.431	14.0586	3.60019
chr10_52137365_+	NM_030250	Nus1	0.0984094	16.3077	0.900169	0.687934	0.0577228	14.6772	24.1287	0.202374	0.937766	FALSE	FALSE	TRUE	88	TRUE	0.0359847	11.6605	24.3038	1.52605	15.729	214.201	15.7158	3.35698
chr10_53057513_+	NM_023129	Pln	0.165219	11.3199	7.72088	0.212858	1.33	21.2934	0.0786982	0.323115	0.398804	FALSE	FALSE	FALSE	1	FALSE	0.853165	0.322486	1.61857	0.181357	11.0005	0.139904	0
chr10_53099655_-	NM_001204983	Cep85l	0.180314	13.0338	13.6643	0.314029	0.141713	14.8408	10.7043	0.00785049	0.693684	FALSE	FALSE	TRUE	1	TRUE	0.0505899	5.20663	76.9711	2.45842	33.7257	122.182	16.0962
chr10_53316768_+	NM_025541	Asf1a	0.122113	5.99724	2.24466	0.206882	0.126577	8.26483	7.372	0.0378172	0.989487	FALSE	FALSE	FALSE	13	FALSE	0.183096	12.474	19.6063	1.197	17.9112	40.7456	40.2835	4.88946
chr10_53350245_-	NM_027830	Mcm9	0.100596	9.46132	1.48301	0.28853	0.113312	3.19373	2.15848	0.0271284	0.896057	FALSE	FALSE	FALSE		FALSE	0.294614	20.2062	0	4.14907	0	2.4572	92.9757
chr10_53470891_-	NM_001081428	Fam184a	0.529619	15.3787	0.292435	0.0327749	0.30633	18.7172	0.475775	0.565043	0.895062	FALSE	TRUE	TRUE	96	FALSE	0.263689	10.6521	1.49045	0.59597	2.82167	43.3437	0.336195
chr10_53795543_-	NM_008548	Man1a	0.121867	11.7238	6.13333	0.0988003	0.0862211	17.3532	82.1484	0.000504244	1.09804	FALSE	FALSE	TRUE	32	TRUE	0.129724	5.28011	253.675	3.9639	68.5788	149.021	202.411	7.09802
chr10_55826723_+	NM_001163833	Msl3l2	0.105186	6.66451	0.47233	0.174879	0.152537	7.97969	1.26658	0.278912	0.551724	FALSE	FALSE	FALSE		FALSE	0.470601	15.0342	3.16441	0.214401	16.8821	32.8586	0
chr10_55948491_-	NM_001033385	Tbc1d32	0.0751575	3.14964	0.977606	0.923416	0.0754345	3.87729	2.94496	0.493351	1.04315	FALSE	TRUE	FALSE	25	FALSE	0.212694	16.5685	13.8059	0.214627	70.3467	86.1158	0.516323	6.77322
chr10_56097138_+	NM_010288	Gja1	0.468378	15.5318	0.183697	0.00717187	0.148692	9.90037	2.77689	0.947137	0.363636	TRUE	FALSE	FALSE	1	FALSE	0.693647	5.68184	2.29198	0.453151	6.13646	3.35997	7.10021	5.83451
chr10_57206152_+	NM_008297	Hsf2	0.0454193	0.373435	3.34055	0.886936	0.131402	19.5242	17.564	0.0851727	1.08481	FALSE	FALSE	FALSE	45	TRUE	0.182943	7.268	25.4442	0.85973	28.2881	71.1279	9.30525	2.39514
chr10_57252309_-	NM_019760	Serinc1	0.105862	5.08611	2.64555	0.28853	0.0324268	18.5626	110.475	0.346194	1.02459	FALSE	TRUE	FALSE	77	FALSE	0.204728	10.1581	52.8269	0.605631	90.9718	223.696	1.69229	6.79244
chr10_57504727_+	NM_021272	Fabp7	0.278415	19.8108	0.294176	0.458623	0.413628	1.48122	6.8483	0.00785049	0.420875	FALSE	FALSE	TRUE	1	FALSE	0.638129	1.45633	1.99588	0.400132	5.17565	0.869835	0.5875
chr10_57514440_+	NM_020561	Smpdl3a	0.07529	7.88539	0.60076	0.912111	0.122451	9.66447	39.2745	0.0224511	0.484914	FALSE	FALSE	FALSE	116	TRUE	0.517777	12.9458	8.49769	1.9045	4.67836	101.21	17.78
chr10_57718254_+	NM_027375	Gcc2	0.0709408	6.56537	2.40187	0.883183	0.0677632	5.0484	13.3725	0.068071	1.0929	FALSE	FALSE	TRUE	1	TRUE	0.148963	8.65695	23.0663	0.275322	93.0063	142.333	0.861146	6.39412
chr10_57909617_+	NM_011240	Ranbp2	0.0585035	6.52345	5.89008	0.903962	0.00648176	2.61226	30.7255	0.918826	0.952381	FALSE	TRUE	FALSE	55	TRUE	0.100869	7.63254	79.174	0.534316	163.826	196.958	11.7967	3.97527
chr10_57960978_+	NM_001162956	Ccdc138	0.143068	21.9652	0.660202	0.960375	0.0823534	0.678164	1.88562	0.628059	0.819672	FALSE	FALSE	FALSE	328	FALSE	0.14228	20.2756	15.5423	0.436935	34.6187	52.112	0.97983
chr10_58684513_-	NM_001024911	Sept10	0.08957	23.2763	1.12279	0.628059	0.0416743	4.30351	14.1765	0.202374	0.911993	FALSE	FALSE	FALSE	1	FALSE	0.162693	16.7375	19.3491	1.14475	17.7481	99.2439	3.34436	6.89824
chr10_58684670_+	NM_172939	Sowahc	0.161302	8.06054	0.513513	0.10699	0.00762776	17.7686	5.1447	0.91752	0.837872	FALSE	FALSE	FALSE		FALSE	0.108651	16.4714	49.6143	0.928648	55.2417	125.579	31.2714	1.54524
chr10_58786116_+	NM_011030	P4ha1	0.215591	15.7391	2.45798	0.195653	0.287851	14.5593	4.92085	0.0224511	0.793651	TRUE	TRUE	FALSE	6	TRUE	0.0405397	15.9788	205.446	1.95879	114.134	109.048	14.7416	11.0471
chr10_58866408_+	NM_023530	Pla2g12b	0.217562	23.0746	2.08295	0.150018	0.176531	23.1613	53.4769	0.0001325	0.493421	TRUE	FALSE	FALSE	12	TRUE	0.277302	11.2341	39.008	1.46317	28.4476	108.869	29.8639
chr10_58904521_-	NM_010959	Oit3	0.0164267	12.1658	1.14157	0.614937	0.081895	9.58665	19.1088	0.188906	0.635593	FALSE	FALSE	TRUE	1	TRUE	0.960679	0.914879	6.5445	0.379711	17.2081	2.93731	0.988763
chr10_59079427_-	NM_001033259	Mcu	0.339819	23.5765	1.00493	0.0344046	0.312045	22.4238	12.357	0.00146242	0.817916	FALSE	TRUE	TRUE	66	TRUE	0.0629306	9.45962	20.5796	2.84055	7.40464	19.2055	12.9463	5.19088
chr10_5913923_-	NM_024261	1700052N19Rik	0.108095	18.3344	1.25284	0.488548	0.0315311	17.1326	11.5748	0.965381	1.10988	FALSE	FALSE	FALSE	137	TRUE	0.0341955	18.7016	22.6179	0.680179	33.3058	62.0963	1.86436	4.37338
chr10_59165362_+	NM_144822	Micu1	0.239298	20.0711	1.89532	0.000907491	0.117546	2.55442	21.4406	0.0500483	0.87146	FALSE	FALSE	FALSE	42	FALSE	0.126754	17.5129	25.8499	0.397882	64.5989	118.238	0.569527	13.0523
chr10_59342404_+	NM_019965	Dnajb12	0.0517567	2.57973	3.98977	0.95762	0.0376598	2.76117	33.7881	0.10699	0.933786	FALSE	TRUE	FALSE	61	TRUE	0.126676	15.3025	40.1874	6.62662	6.21227	211.613	47.8458	3.43677
chr10_59414582_-	NM_029083	Ddit4	0.426747	17.7428	1.29419	0.0613543	0.282088	18.5086	9.18588	0.0112255	0.692042	FALSE	FALSE	TRUE	74	TRUE	0.00618784	11.4264	335.744	4.02697	91.8119	108.939	71.7352	0.794511
chr10_59465821_-	NM_025514	Anapc16	0.151613	13.3023	2.17103	0.0756345	0.040958	14.4589	25.4775	0.968531	1.00658	FALSE	FALSE	FALSE	104	FALSE	0.0675108	21.6298	83.1788	3.42381	26.3463	102.247	7.04466	6.2472
chr10_5958433_+	NM_001033466	Zbtb2	0.227049	12.3588	0.806479	0.628059	0.0892182	14.3	3.07121	0.184063	0.802139	FALSE	FALSE	FALSE		FALSE	0.234035	2.86612	4.57004	5.28198	0.901358	48.4451	34.4679	1.20939
chr10_59682008_-	NM_016803	Chst3	0.666501	6.26756	0.113683	0.0233865	0.206994	7.51231	0.102839	0.61255	0.764895	FALSE	TRUE	FALSE		FALSE	0.778066	2.05823	1.85402	0.779144	2.51975	8.9124	2.32643
chr10_59809599_+	NM_028732	4632428N05Rik	0.482333	14.643	0.502479	0.000318492	0.142027	10.5889	3.44232	0.0202029	0.670297	FALSE	FALSE	FALSE		FALSE	0.936176	11.3836	9.42305	0.884763	11.109	18.5279	5.09854
chr10_60215530_-	NM_023596	Slc29a3	0.194452	12.8185	0.820217	0.462299	0.138572	19.3788	3.42994	0.249641	0.63234	FALSE	FALSE	FALSE	1	TRUE	0.156864	18.8877	89.9105	0.822385	111.928	100.903	0.959413	2.47535
chr10_60294329_-	NM_029770	Unc5b	0.52486	12.4126	0.165279	0.000124414	0.447279	11.0521	1.56147	0.000138261	0.962001	FALSE	FALSE	FALSE		TRUE	0.00822633	11.3005	62.0336	0.824154	80.9228	13.4471	11.618	4.73891
chr10_60552110_+	NM_025273	Pcbd1	0.0890738	20.5879	4.39785	0.947137	0.0591446	14.2217	193.918	0.147567	0.595533	FALSE	FALSE	FALSE	61	TRUE	0.172309	4.18992	56.8173	8.48636	6.43427	132.697	8.74676
chr10_60610361_-	NM_009163	Sgpl1	0.134734	20.5072	4.08998	0.757732	0.17241	20.3471	44.2976	0.0189771	0.842912	FALSE	FALSE	FALSE	55	FALSE	0.038123	6.03358	82.1056	1.71564	51.5568	138.99	89.674	6.89686
chr10_60736186_-	NM_001081127	Adamts14	0.510109	13.7539	0.409003	0.119018	0.166604	2.44105	0.343718	0.868157	0.980392	FALSE	TRUE	FALSE		FALSE	0.0575163	6.8961	1.0334	0.678193	1.7449	8.13113	1.4034
chr10_60760584_+	NM_011073	Prf1	0.216461	9.46436	0.29045	0.948583	0.324616	21.2408	0.076533	0.993253	0.3003	TRUE	FALSE	FALSE		FALSE	1.31944	0.790861	2.50046	0.656185	3.6778	1.38308	0.150752
chr10_6080178_-	NM_031185	Akap12	0.332233	11.7992	0.288782	0.0453446	0.380798	8.90261	1.5523	0.0210096	0.590164	FALSE	FALSE	TRUE	3	FALSE	0.506657	5.09295	1.48551	0.594346	2.54931	4.78688	0.840314	3.44632
chr10_60846119_-	NM_013753	Pald1	0.198623	12.8493	1.71113	0.328901	0.029662	15.9862	6.15868	0.792949	0.867534	FALSE	FALSE	TRUE	13	TRUE	0.301094	19.0821	31.8415	0.846846	37.2398	117.599	13.2779	4.11706
chr10_60880720_+	NM_013611	Nodal	0.309023	4.32291	1.51552	0.314029	0.0582996	14.6894	0.272584	0.349759	0.428922	FALSE	TRUE	FALSE		FALSE	0.732044	0.748059	1.28181	1.546	0.790183	0.172448	1.04343
chr10_60915529_-	NM_010124	Eif4ebp2	0.0999525	11.2839	6.73679	0.720282	0.0245681	13.0028	80.9224	0.883183	0.939159	FALSE	FALSE	FALSE	24	TRUE	0.0391103	7.00293	55.0214	7.46428	7.36023	33.1501	34.8777	3.83054
chr10_60938569_+	NM_153542	Lrrc20	0.0769992	12.4843	0.896531	0.912153	0.106493	4.63451	4.46412	0.278912	0.829187	FALSE	FALSE	TRUE	1	FALSE	0.124181	16.8538	48.8946	0.903288	54.3731	128.981	2.14062	4.0965
chr10_61111369_+	NM_026438	Ppa1	0.236734	19.0862	3.23525	0.0971552	0.0726843	21.7598	125.457	0.0209799	1.06061	TRUE	FALSE	FALSE	89	TRUE	0.0570679	7.06439	108.847	1.49864	75.8485	137.359	17.2969	9.32611
chr10_61143065_+	NM_009120	Sar1a	0.0642762	15.8577	1.76139	0.3506	0.00918858	19.7862	56.5614	0.918826	0.957854	FALSE	FALSE	TRUE	33	FALSE	0.0419887	10.8136	37.1537	1.22376	31.4063	61.2095	1.96959	4.73869
chr10_61158274_+	NM_027912	Tysnd1	0.0464519	17.137	2.65992	0.898093	0.145407	12.9013	35.1012	0.00200503	0.789474	FALSE	FALSE	TRUE	49	TRUE	0.0978471	11.0333	74.8836	3.43301	22.4295	213.811	139.211
chr10_61246697_-	NM_207000	H2afy2	0.548734	11.235	0.302028	0.02214	0.114195	9.43075	0.863445	0.886936	0.646502	FALSE	FALSE	FALSE	26	FALSE	0.80831	3.93061	1.89596	0.723793	2.59031	7.62458	3.85063	8.59837
chr10_61441878_-	NM_007731	Col13a1	0.688259	15.095	0.529721	0.000525255	0.215242	16.2764	2.81688	0.317559	0.861538	FALSE	FALSE	TRUE	27	FALSE	1.08359	1.21048	3.96269	0.701587	5.99055	3.56746	7.00072
chr10_61573761_-	NM_027251	2010107G23Rik	0.746558	3.85354	0.107408	0.0202029	0.462257	8.20873	2.72965	0.00501153	0.865177	FALSE	TRUE	TRUE		FALSE	0.391076	9.63264	3.18262	0.602324	6.34253	65.1877	0.385953
chr10_61912434_-	NM_181423	Supv3l1	0.077271	7.06661	1.64587	0.269295	0.182606	8.57184	14.9279	0.000525255	0.991609	FALSE	TRUE	FALSE	18	TRUE	0.100636	16.8558	12.5629	0.792553	16.8807	324.686	1.55854	3.68043
chr10_61949507_-	NM_133672	Vps26a	0.109073	7.62919	1.51675	0.950029	0.0727814	10.1711	29.3774	0.171792	0.787037	FALSE	FALSE	FALSE	37	TRUE	0.0337969	12.4602	27.3986	0.672914	43.3319	59.7501	16.33	5.72222
chr10_61970505_-	NM_011157	Srgn	0.191271	8.12034	0.209935	0.349759	0.0666142	6.86034	12.1189	0.693448	0.434783	FALSE	FALSE	FALSE	1	FALSE	1.00918	1.55075	11.1007	0.381905	35.9175	5.924	1.10603
chr10_62041167_-	NM_028197	2510003E04Rik	0.160156	11.0154	0.966553	0.446889	0.0566811	4.41689	10.7993	0.510363	1.08548	FALSE	FALSE	FALSE	25	FALSE	0.0265456	15.0396	48.0167	0.724898	68.73	159.974	1.14625	5.70721
chr10_62065022_-	NM_019553	Ddx21	0.0558147	16.0024	1.26449	0.906928	0.0438565	23.5456	18.8911	0.127519	0.894188	FALSE	FALSE	TRUE	58	FALSE	0.120452	16.2326	25.2133	0.403984	64.9366	154.006	4.82012	3.60459
chr10_62113966_-	NM_053183	Ddx50	0.120312	19.6086	3.5825	0.782475	0.0546764	13.6407	44.7832	0.261136	0.955224	FALSE	FALSE	FALSE	44	TRUE	0.0671844	10.2115	31.0848	0.950112	34.7183	180.406	5.51361	3.84586
chr10_62255030_-	NM_026201	Ccar1	0.0212349	5.75908	4.82961	0.868157	0.131621	15.3482	17.1017	0.0101378	1.16456	FALSE	TRUE	TRUE	33	FALSE	0.0938594	13.7554	50.3042	0.860779	59.5668	152.101	17.1064	4.50037
chr10_62383423_+	NM_175194	Slc25a16	0.0273822	1.49697	1.0813	0.8582	0.0744265	10.884	50.3261	0.0118274	0.890093	FALSE	TRUE	FALSE	104	FALSE	0.123747	12.3652	34.0475	0.798879	43.8686	56.7516	5.60796	5.54739
chr10_62409777_+	NM_177372	Dna2	0.0252903	0.72005	2.49749	0.965381	0.253303	20.1664	4.42037	0.035422	1.10558	FALSE	TRUE	FALSE		FALSE	0.309541	14.9416	37.0824	1.02861	37.5873	104.783	1.34436	3.26838
chr10_62443000_+	NM_027425	Rufy2	0.0299532	2.89837	2.73673	0.950029	0.0370101	19.8852	2.31578	0.95112	0.901771	FALSE	FALSE	FALSE	5	FALSE	0.083523	11.012	10.9599	0.650291	18.5223	112.514	2.278	4.85375
chr10_62486637_-	NM_001079824	Hnrnph3	0.0461375	4.2794	5.24181	0.918826	0.043049	1.88843	8.77253	0.859759	0.8	FALSE	FALSE	FALSE	33	TRUE	0.0529314	9.99783	70.1139	3.07626	23.778	134.345	84.8421	3.71615
chr10_62487260_+	NM_026085	Pbld2	0.142903	13.8895	12.877	0.324168	0.0911017	14.7592	98.5269	0.00401006	0.765957	TRUE	FALSE	TRUE		TRUE	0.784158	13.7505	1.97319	0.500983	4.26144	26.2622	0.333664
chr10_62524346_+	NM_026701	Pbld1	0.0749362	7.81316	19.3772	0.861858	0.121094	11.1184	123.493	0.000371573	0.559441	FALSE	FALSE	FALSE	58	TRUE	0.121694	1.56623	12.0178	4.828	2.46392	25.4497	38.8721
chr10_62706674_+	NM_026101	Herc4	0.022462	16.9589	6.39794	0.855257	0.107742	0.841839	26.3816	0.00915891	0.801688	FALSE	TRUE	FALSE	125	TRUE	0.142056	7.19972	88.8806	0.909717	102.515	228.687	4.48447	4.51702
chr10_62801780_-	NM_019812	Sirt1	0.0925434	12.7965	2.04213	0.245945	0.0842089	22.6408	6.73702	0.349759	1.07692	TRUE	FALSE	FALSE	4	FALSE	0.0719272	13.5795	112.798	0.611871	201.882	22.4639	17.8296	1.90353
chr10_6373466_-	NM_172308	Mthfd1l	0.577163	10.0912	0.486344	0.00142768	0.58397	12.4227	1.68397	0.000504244	0.467836	FALSE	FALSE	FALSE		TRUE	1.07185	14.1597	4.89772	1.74072	2.51202	31.0414	17.7672	8.87656
chr10_66559662_-	NM_178606	Reep3	0.111944	12.474	1.98975	0.00292484	0.0644655	13.0203	39.3909	0.107511	1.04834	FALSE	TRUE	FALSE	99	TRUE	0.0135278	6.01205	41.1649	6.02735	7.00401	121.099	20.3098	6.69678
chr10_66748055_-	NM_001036293	Nrbf2	0.068143	21.6144	2.38401	0.918826	0.0627356	19.9958	26.9059	0.349759	1.0989	FALSE	FALSE	FALSE	56	TRUE	0.059072	2.59183	24.9996	2.4732	10.1776	83.5025	19.9398	1.20263
chr10_67011858_-	NM_001005419	Ado	0.0786679	18.0022	0.466111	0.95762	0.123886	18.6364	8.71033	0.046341	1.07368	FALSE	TRUE	FALSE	1	TRUE	0.341917	16.601	23.8052	1.49064	15.1166	55.3717	50.9426	3.27903
chr10_67741469_-	NM_023598	Arid5b	0.302682	14.5671	8.97912	0.859917	0.482403	9.17833	11.7153	0.000907491	0.620155	FALSE	FALSE	TRUE	6	TRUE	0.146065	5.53176	6.99082	1.28206	5.25364	10.858	38.0556	0.81905
chr10_68004623_-	NM_028491	1700040L02Rik	0.425023	4.89543	0.401825	0.195653	0.573084	9.6671	1.78367	0.00481878	0.632729	FALSE	FALSE	TRUE		TRUE	0.345439	17.3426	3.8656	1.17001	3.35569	45.6321	1.1533
chr10_6806269_-	NM_027391	Iyd	0.141548	7.57416	2.64125	0.186194	0.0835016	14.79	89.869	0.103804	0.34188	TRUE	FALSE	TRUE	10	TRUE	0.26218	20.9781	14.0843	1.45543	10.0527	29.8994	12.1837
chr10_68186494_+	NM_177794	Tmem26	0.320263	5.37517	0.202793	0.107511	0.269394	2.25569	0.843319	0.00785049	0.335477	FALSE	FALSE	FALSE		FALSE	0.883114	5.55468	3.256	0.870195	3.94083	9.69953	5.11429
chr10_68815660_-	NM_007659	Cdk1	0.521031	9.40571	0.116078	0.0971552	0.273901	5.97254	0.889264	0.146547	0.962567	FALSE	FALSE	TRUE		FALSE	0.0268613	12.5538	2.63331	0.401269	7.15932	35.8413	3.15391	4.76527
chr10_69559591_+	NM_001111121	Ccdc6	0.153574	14.2406	1.63759	0.0756345	0.139507	22.335	10.4294	0.00207976	0.793651	FALSE	TRUE	TRUE	2	TRUE	0.14237	15.2257	8.0652	1.19464	7.34114	61.064	107.408	4.09327
chr10_69708028_+	NM_025807	Slc16a9	0.104447	13.7024	0.226294	0.951641	0.197731	23.8677	1.70231	0.151278	0.798611	FALSE	FALSE	TRUE	194	FALSE	0.426011	4.2882	1.5617	0.582991	2.80643	12.9149	2.27286
chr10_70622588_-	NM_031397	Bicc1	0.389468	16.0127	0.288972	0.0558095	0.398302	18.5049	2.09861	0.0186488	1.0706	FALSE	FALSE	FALSE	93	FALSE	0.335522	6.60923	0	0.638677	0	0.502725	1.66638	6.45754
chr10_70700818_-	NM_009360	Tfam	0.0839224	6.91864	1.1307	0.324168	0.0780609	9.81058	23.0067	0.0126287	0.901639	FALSE	FALSE	FALSE	54	TRUE	0.0777984	13.0115	48.9668	1.18071	44.0764	319.626	1.39394	4.61526
chr10_70747997_-	NM_145420	Ube2d1	0.1426	15.679	0.650765	0.192624	0.0812096	6.57655	8.97875	0.278912	1.00572	FALSE	FALSE	FALSE	32	FALSE	0.174659	10.3295	23.7595	0.529457	44.5143	134.848	2.25102	10.95
chr10_70807597_-	NM_134007	Cisd1	0.190949	5.79405	2.98376	0.202399	0.110988	11.2295	114.349	0.0965451	1.038	FALSE	TRUE	FALSE	240	TRUE	0.0954842	9.87608	83.3395	2.04991	42.5928	156.118	25.5999	9.94518
chr10_70810584_+	NM_027184	Ipmk	0.450493	12.4819	2.59793	0.00292484	0.228255	12.7334	25.3981	0.000434017	1.01282	FALSE	FALSE	FALSE	2	TRUE	0.0283704	11.9316	88.3356	2.68392	34.109	72.2968	23.4659	2.6972
chr10_72117642_+	NM_025635	Zwint	0.0691225	7.64028	2.45941	0.878482	0.0787792	10.6451	18.4534	0.278912	1.24224	FALSE	FALSE	FALSE	12	FALSE	0.0454461	19.1218	22.6757	0.550665	63.5647	126.915	1.30887	3.90637
chr10_7309648_+	NM_172784	Lrp11	0.203608	22.3857	0.244531	0.0552583	0.199452	3.82181	1.69352	0.0240558	1.05581	FALSE	TRUE	FALSE	49	TRUE	0.138416	19.6637	7.95134	0.749648	11.159	55.1227	4.49097	36.4162
chr10_7383086_-	NM_008786	Pcmt1	0.00551042	17.2199	3.35817	0.923416	0.0651339	10.002	27.2023	0.114767	0.935084	FALSE	FALSE	FALSE	415	TRUE	0.211525	6.62928	45.4162	0.869855	55.575	172.443	1.48185	7.56961
chr10_7387302_+	NM_145706	Nup43	0.129014	23.2276	1.17207	0.313362	0.218223	3.97238	4.7261	0.053885	0.533333	FALSE	FALSE	FALSE		TRUE	0.0958005	22.2629	11.0412	0.859902	14.504	85.2298	0.366223	5.9397
chr10_7401007_+	NM_010690	Lats1	0.0338831	5.89931	2.30601	0.975648	0.100826	22.0857	13.0009	0.00216641	1.02881	FALSE	FALSE	FALSE		TRUE	0.498882	7.44422	20.7052	2.5615	7.78693	87.6311	6.07051	2.6076
chr10_7445812_+	NM_011835	Katna1	0.0902057	2.80763	2.22765	0.528632	0.0863102	3.68916	15.0626	0.0481946	1.0725	FALSE	TRUE	FALSE	73	FALSE	0.0725711	11.1533	23.9293	0.303065	87.407	124.425	1.11455	3.71042
chr10_74499949_+	NM_029781	Rab36	0.703654	0.601066	6.28887	0.00506888	0.671074	22.4989	0.665769	0.0201692	0.928721	FALSE	FALSE	FALSE	121	FALSE	0.81615	8.62303	2.83903	0.637212	4.72606	8.16936	0.280508
chr10_74523346_+	NM_001081412	Bcr	0.0432315	16.2537	2.56711	0.49189	0.0744005	18.6723	11.9494	0.296034	0.97423	FALSE	FALSE	FALSE	28	TRUE	0.257384	8.43138	16.8255	1.6351	10.2911	10.2253	51.3282	5.23317
chr10_74779834_+	NM_009630	Adora2a	0.419973	13.1039	0.205173	0.12503	0.253725	8.40105	1.02696	0.092682	0.762486	FALSE	FALSE	FALSE	1	FALSE	0.493054	8.72097	4.31566	1.30897	3.30766	26.6896	7.00538
chr10_74869761_+	NM_133995	Upb1	0.0273971	5.50549	10.2152	0.878482	0.0829003	12.9212	78.0983	0.0205585	0.312989	FALSE	TRUE	FALSE	10	TRUE	0.327314	4.09974	95.2478	5.39256	18.2753	49.4022	2.84908
chr10_74980025_-	NM_175133	Gucd1	0.182551	15.953	13.3148	0.0252575	0.0668955	19.3822	77.9487	0.0296582	0.88224	FALSE	FALSE	FALSE	85	TRUE	0.0877372	3.7755	134.326	7.62441	18.0582	171.98	15.8265	1.61791
chr10_74980763_+	NM_026095	Snrpd3	0.0739187	22.6671	2.25613	0.917446	0.0687598	18.419	62.416	0.0230936	0.85639	TRUE	TRUE	FALSE	30	TRUE	0.081384	14.3004	37.412	0.827101	48.1097	92.1529	2.13345	9.09182
chr10_7500682_-	NM_145418	Ginm1	0.173307	7.07083	1.57535	0.306218	0.0172194	2.58591	43.4614	0.693448	0.843109	FALSE	TRUE	FALSE	7	FALSE	0.0936488	11.9658	40.1059	1.0844	41.6561	206.85	3.85542	7.01865
chr10_75052126_+	NM_011820	Ggt5	0.632208	15.0847	0.349941	0.000907491	0.0865227	17.2924	0.752788	0.519291	0.134953	FALSE	FALSE	FALSE	1	FALSE	0.996857	2.35877	4.17158	0.928581	4.49527	3.15255	1.92613
chr10_7512708_+	NM_026141	Ppil4	0.0348814	10.0631	2.81674	0.91752	0.0363732	21.054	12.2016	0.941809	1.27854	FALSE	TRUE	TRUE	30	FALSE	0.121874	12.4457	56.0558	0.574696	106.461	146.729	6.14432	2.61154
chr10_75226950_-	NM_172549	Cabin1	0.177358	5.88591	3.68704	0.024322	0.115353	1.40126	5.25837	0.0233865	0.938967	FALSE	TRUE	FALSE	1	FALSE	0.652114	11.9915	10.6499	0.357825	37.7292	182.055	0.554276
chr10_75236107_-	NM_010027	Ddt	0.235721	8.49485	3.57993	0.28853	0.102336	13.6193	196.317	0.00785049	0.792812	FALSE	TRUE	FALSE	32	TRUE	0.0504954	7.45294	99.996	3.0573	35.4772	167.126	34.1343	8.94731
chr10_75244159_-	NM_133994	Gstt3	0.188613	7.48705	1.0701	0.960375	0.44352	9.92613	60.3536	0.00103496	0.175516	FALSE	FALSE	TRUE		TRUE	0.831785	13.6475	3.59635	6.81318	0.544842	6.48722	15.6113	9.71672
chr10_75261284_-	NM_008185	Gstt1	0.35957	8.73291	3.33191	0.0481946	0.17508	12.3272	162.63	0.0109826	0.483969	FALSE	FALSE	TRUE	17	TRUE	0.443361	14.7339	47.7505	2.65381	19.2081	53.0975	20.1277
chr10_75297626_-	NM_010361	Gstt2	0.717619	7.64075	3.00035	0.0101378	0.550245	10.3233	34.0679	0.0103816	0.416667	FALSE	FALSE	FALSE		TRUE	0.581609	9.282	6.35671	10.8742	0.448337	52.524	35.0929
chr10_75323018_-	NM_010798	Mif	0.437554	8.11932	1.15839	0.0189771	0.0466543	11.5881	116.299	0.355855	0.839161	FALSE	TRUE	FALSE	14	FALSE	0.149754	13.6979	51.7343	2.49813	22.3269	55.3012	8.27749	11.2759
chr10_75356167_+	NM_024440	Derl3	1.09343	15.4458	2.1324	0.0910797	0.771124	0.688909	6.26791	0.0756345	0.958333	FALSE	FALSE	TRUE	1	FALSE	0.234814	4.16015	7.59857	1.65916	4.49634	14.9109	0.57115
chr10_75384362_-	NM_011418	Smarcb1	0.22175	16.5794	2.14339	0.349759	0.114776	23.847	15.7796	0.0885796	1.10421	FALSE	TRUE	FALSE	43	FALSE	0.0708378	16.4113	47.0732	2.66557	17.4643	182.757	3.40768	10.2277
chr10_75395220_-	NM_008606	Mmp11	0.221588	20.015	0.206654	0.059509	0.0743538	4.01724	0.332698	0.674443	0.805322	TRUE	TRUE	TRUE	1	TRUE	0.270581	6.15477	3.50053	0.638367	5.32031	13.2401	0.780777
chr10_75398611_+	NM_175329	Chchd10	0.335831	13.389	2.19884	0.00134055	0.0506729	15.9428	129.821	0.0481116	0.675866	FALSE	FALSE	FALSE	10	TRUE	0.13663	7.16528	109.645	4.29998	27.9708	131.837	13.9363
chr10_75403362_-	NM_001277132	Gm867	0.352979	11.127	1.39712	0.0296582			0		0	FALSE	FALSE	FALSE	50	TRUE	1.22558	0.694931	15.2215	6.64564	2.10418	0.398037	0.727514
chr10_75495370_+	NM_177475	Zfp280b	0.0711999	6.86009	0.898501	0.848315	0.0935779	21.7003	4.82741	0.068071	1.01929	FALSE	FALSE	FALSE	23	FALSE	0.101738	14.0791	28.3333	0.505371	62.2615	163.519	3.26191	0.522456
chr10_75808036_-	NM_001081419	Dip2a	0.124125	14.3739	0.433356	0.324168	0.0636186	3.92658	1.5946	0.969592	1.00815	FALSE	TRUE	FALSE		FALSE	0.0121644	15.3255	1.48792	0.531889	3.01183	56.5343	1.25909	8.0914
chr10_75905657_-	NM_008787	Pcnt	0.232729	9.24067	1.91834	0.108814	0.127171	0.584886	2.87518	0.02214	1.0628	FALSE	FALSE	FALSE		FALSE	0.162814	5.08353	6.87864	3.86107	1.76608	20.7182	10.8608	5.38437
chr10_75911826_+	NM_029816	2610028H24Rik	0.127569	1.7707	0.133114	0.809284	0.35253	23.115	0.470354	0.314029	0	FALSE	TRUE	FALSE		FALSE	1.50553	1.43005	1.59399	0.472048	3.47351	0.456325	0.164061
chr10_75931595_-	NM_172550	Ybey	0.0392947	12.1903	1.3848	0.732822	0.0380076	1.60868	1.98385	0.809332	1.00251	FALSE	FALSE	FALSE	17	TRUE	0.243571	19.6072	29.6288	0.431202	76.4319	205.29	0.820856
chr10_75931716_+	NM_019434	Mcm3ap	0.0221006	0.580396	2.75649	0.923416	0.013031	22.6469	8.74208	0.915893	0.879765	FALSE	TRUE	FALSE		TRUE	0.361107	28.6245	21.2601	0.261878	85.954	128.481	0.229087	6.61178
chr10_75994369_+	NM_146006	Lss	0.32427	18.9268	3.91048	0.689119	0.209401	13.6668	28.1735	0.0523207	0.827586	FALSE	FALSE	FALSE	1	TRUE	0.178769	12.0035	67.2881	0.612149	120.209	115.913	1.03745	5.14855
chr10_76025017_+	NM_029661	Spatc1l	0.23338	0.603383	4.4659	0.0923296	0.329306	22.1478	1.20557	0.3506	0.43956	FALSE	TRUE	TRUE		FALSE	1.27316	0.397765	6.82405	2.7552	2.5673	0.517828	0.0366062
chr10_76038396_+	NM_080845	Ftcd	0.0572705	23.8821	35.7338	0.878482	0.00901999	18.0009	140.386	0.874027	0.0686813	TRUE	FALSE	TRUE	4	TRUE	0.344726	3.3853	124.621	7.59591	18.0198	37.2938	56.7434
chr10_76086070_-	NM_146007	Col6a2	0.070311	5.27269	0.320452	0.70495	0.126456	3.78466	1.72771	0.853692	0.654736	FALSE	FALSE	FALSE	84	FALSE	0.635022	2.70802	2.19495	0.619782	3.82047	5.92089	0.507201	18.3484
chr10_76188752_-	NM_009933	Col6a1	0.287538	13.7865	0.365178	0.0655499	0.185384	3.36289	2.80317	0.0558095	0.199468	FALSE	FALSE	FALSE	42	FALSE	0.527624	1.03723	1.35942	0.659676	2.28676	5.31321	1.56594	17.0398
chr10_76424683_-	NM_021568	Pcbp3	0.285974	13.7645	0.228623	0.0885796	0.165707	22.1337	0.679157	0.960375	0.935084	FALSE	FALSE	TRUE	1	TRUE	0.20588	11.889	13.4939	0.635754	25.3174	29.122	0.262255	5.51301
chr10_76722046_+	NM_030262	Pofut2	0.178959	12.2054	1.19467	0.103804	0.0131103	11.7376	11.1143	0.884021	1.06707	FALSE	FALSE	FALSE	19	FALSE	0.0934875	12.7947	90.7959	1.06489	85.9542	159.585	0.866411	6.21669
chr10_7675912_-	NM_138667	Tab2	0.131773	21.3459	3.01628	0.0891581	0.319612	21.8819	36.957	7.00028e-06	0.90009	FALSE	FALSE	FALSE	1	FALSE	0.00816818	4.46939	0	0.71232	0	9.30801	34.7443	2.44708
chr10_76881010_-	NM_130895	Adarb1	0.504856	12.5646	1.4162	7.00028e-06	0.175424	9.1845	5.18383	0.00418442	0.905608	FALSE	TRUE	FALSE	46	FALSE	0.115186	14.8764	18.7611	0.939844	22.5525	46.2468	11.562	4.15592
chr10_76978501_-	NM_133998	Fam207a	0.172634	14.8978	3.2046	0.0430057	0.0223856	15.4923	18.4987	0.960375	0.930439	FALSE	FALSE	TRUE	242	TRUE	0.176338	12.56	21.8993	0.971614	22.2303	153.854	2.14683	2.8668
chr10_76993115_+	NM_008404	Itgb2	0.244946	10.199	0.908785	0.693448	0.099585	7.2623	5.47111	0.95377	0.253968	FALSE	FALSE	TRUE	21	FALSE	0.891595	1.76542	3.24646	0.563254	6.32044	4.8014	3.76597
chr10_77044531_+	NM_145925	Pttg1ip	0.0950502	17.5294	4.60578	0.206882	0.0501566	21.3133	126.117	0.565043	0.949796	FALSE	FALSE	TRUE	39	TRUE	0.118639	9.78043	109.512	3.05015	39.9783	170.805	22.2679	6.91926
chr10_77365220_-	NM_145152	Lrrc3	0.164838	15.22	3.00525	0.206882	0.188496	18.7653	46.1106	0.0101378	0.828313	FALSE	TRUE	TRUE	43	TRUE	0.194534	8.92243	51.3414	4.60728	12.5439	185.256	25.6968
chr10_77432567_-	NM_138301	Trpm2	0.446462	14.06	1.96904	0.00971292	0.105077	16.5502	1.22909	0.886936	0.819277	FALSE	FALSE	FALSE	191	FALSE	1.20288	2.76716	5.29288	0.522855	10.236	4.44464	1.90745
chr10_77441395_+	NM_026431	1810043G02Rik	0.16346	10.1191	0.557363	0.349759	0.0499821	3.85987	3.98093	0.915873	0.870253	FALSE	FALSE	FALSE		FALSE	0.0941184	11.9871	8.48605	0.497549	18.0444	70.0345	0.549734
chr10_77472491_-	NM_008826	Pfkl	0.264707	12.6151	1.36256	0.024322	0.135939	17.3898	18.2773	0.0271284	0.941176	FALSE	FALSE	FALSE	12	TRUE	0.121732	17.4877	57.8645	1.67942	35.538	153.277	2.55924	19.8818
chr10_77532113_+	NM_015790	Icosl	0.402604	5.96793	0.204104	0.272159	0.347891	6.26918	0.477933	0.368126	0.70438	FALSE	FALSE	TRUE		FALSE	0.248327	16.93	5.99619	0.686531	9.37613	84.5486	2.22658
chr10_77632497_-	NM_138601	D10Jhu81e	0.149449	7.21781	4.6961	0.053885	0.103856	12.2662	89.3706	2.72794e-05	0.710637	FALSE	TRUE	FALSE	50	TRUE	0.112831	9.31013	80.5393	1.40861	60.7547	233.776	16.1944	5.55367
chr10_77647858_-	NM_029546	Pwp2	0.164239	1.28907	1.31698	0.628133	0.00325477	23.9922	8.41425	0.885344	1.13169	TRUE	FALSE	TRUE	36	FALSE	0.0652107	7.86379	17.0185	1.04215	17.6725	130.093	1.86811	3.27638
chr10_77707390_-	NM_001081055	Trappc10	0.0892902	18.3729	3.38407	0.0453446	0.0696624	16.6495	13.7938	0.678652	1.13852	TRUE	TRUE	TRUE	38	TRUE	0.0722554	12.0066	3.85059	1.5113	2.74227	23.9558	4.86028	2.4747
chr10_77888422_+	NM_007793	Cstb	0.374544	21.8819	0.155727	0.758837	0.131432	7.84315	48.892	0.0101378	0.654511	FALSE	FALSE	FALSE	67	FALSE	0.458964	16.0362	26.1382	0.634715	42.6306	157.08	2.25228	9.79565
chr10_78037256_+	NM_173751	Ilvbl	0.112143	15.24	1.13558	0.324168	0.0693847	11.0929	17.9206	0.57706	0.598982	FALSE	TRUE	FALSE	1	TRUE	0.215269	24.4406	7.5701	2.31653	3.23307	56.6922	20.8242	6.92063
chr10_78054709_-	NM_027875	Syde1	0.150572	15.7475	0.335887	0.456125	0.105891	17.5886	1.83853	0.682953	0.97561	FALSE	FALSE	FALSE		FALSE	0.1852	2.35414	1.12799	0.589313	2.45741	8.76611	3.8111	2.10573
chr10_78560319_-	NM_001004362	2610008E11Rik	0.122721	4.03471	3.74854	0.151562	0.0781489	0.217219	5.87434	0.628059	0.678349	FALSE	TRUE	TRUE	1	FALSE	0.0348974	20.9326	11.1133	0.470837	27.323	109.406	2.14694	1.31181
chr10_79017599_-	NM_027422	Mier2	0.173721	12.992	1.55864	0.28853	0.109859	23.9776	4.96089	0.324168	1.09354	FALSE	FALSE	FALSE	1	FALSE	0.162676	8.76441	3.08076	0.659951	5.34179	102.701	1.05356	3.9052
chr10_79132184_+	NM_148934	Tpgs1	0.116897	4.6838	0.536721	0.778204	0.0718589	20.9023	15.973	0.323115	1.01411	FALSE	TRUE	FALSE	25	TRUE	0.257489	27.1435	22.9447	1.14697	19.7719	211.488	9.19835	11.6655
chr10_79144901_+	NM_177613	Cdc34	0.196436	23.9042	2.33452	0.177927	0.0350741	2.31653	48.4076	0.0658669	1.14247	FALSE	FALSE	FALSE	92	TRUE	0.0648564	2.6107	4.89147	2.31293	2.14526	7.74147	25.563	3.76596
chr10_79167251_+	NM_009768	Bsg	0.168199	16.59	3.56244	0.0430057	0.0384938	19.5584	123.957	0.462299	1.05072	TRUE	TRUE	TRUE	27	TRUE	0.0726975	8.26632	95.9875	0.89415	110.087	126.705	9.2961	14.6485
chr10_79179355_+	NM_008226	Hcn2	0.0549795	0.172543	0.182339	0.800465	0.209369	18.5412	0.394804	0.334654	0.854701	FALSE	TRUE	FALSE	1	FALSE	0.493965	2.91013	0	0.78074	0	0.485594	1.61427
chr10_79209318_-	NM_172551	Polrmt	0.0764064	6.40675	2.70142	0.527373	0.023512	16.4606	10.4168	0.91225	0.914761	FALSE	TRUE	FALSE	57	FALSE	0.00880853	10.627	41.5915	0.664104	66.6094	68.3458	1.43318	6.31268
chr10_79229668_-	NM_144528	Rnf126	0.29321	14.578	1.90372	0.724672	0.0866902	21.4968	15.5622	0.0828283	1.19259	FALSE	TRUE	FALSE	35	TRUE	0.0956353	6.8546	7.4081	1.0399	7.96177	155.045	15.1297	3.44616
chr10_79256412_+	NM_023128	Palm	0.429917	18	0.202581	0.0655499	0.290567	19.2186	1.84766	0.150018	1.09501	FALSE	TRUE	FALSE	1	FALSE	0.355301	5.06615	0	0.69234	0	21.0634	2.28604	7.0662
chr10_79337379_-	NM_181681	Lppr3	0.565969	15.7451	0.120294	0.0240558	0.861645	10.3554	0.0645453	0.999209	1.07463	FALSE	TRUE	FALSE		FALSE	1.03664	5.48335	1.46658	0.622205	2.46673	11.326	0.345867
chr10_79353655_+	NM_013459	Cfd	1.09933	6.95257	0.110111	0.202399	1.47819	8.10424	3.62363	0.999913	0.180072	TRUE	FALSE	TRUE	2	TRUE	0.937761	1.5202	1.70323	0.901245	1.94822	0.247654	0.324343
chr10_79371666_-	NM_198107	Med16	0.0676739	8.51845	2.50406	0.174879	0.0939	5.6122	10.8751	0.110438	1.09148	FALSE	FALSE	FALSE	3	TRUE	0.0896208	25.0504	7.03012	0.763253	9.4116	108.52	0.390252	6.43636
chr10_79379666_-	NM_177994	R3hdm4	0.210955	12.4096	1.15511	0.303562	0.0466207	5.41628	33.0882	0.368126	0.756219	FALSE	FALSE	FALSE	10	FALSE	0.254367	13.7926	51.129	0.489487	110.382	124.726	1.69241
chr10_79379716_+	NM_053244	Kiss1r	0.134173	10.9858	0.240803	0.628059	0.143349	17.0584	0.281944	0.858165	0.754085	FALSE	FALSE	FALSE		FALSE	0.129962	17.9194	34.9849	0.578248	61.8891	90.7561	0.809119
chr10_79422897_+	NM_175450	Wdr18	0.0615726	10.8765	1.86229	0.349759	0.099625	14.9529	28.0651	0.0189771	0.694444	FALSE	TRUE	FALSE	16	TRUE	0.00436724	10.2277	35.4719	0.815826	47.5812	256.09	3.88379	6.66163
chr10_79433469_+	NM_130455	Grin3b	0.187116	16.3145	0.890997	0.0224511	0.462986	16.0631	0.399104	0.140473	0.179104	FALSE	FALSE	TRUE		TRUE	0.774017	3.61286	6.56195	1.37615	4.5543	3.72638	0.258937
chr10_79446943_-	NM_001003949	Tmem259	0.206105	13.9004	5.12418	0.0705922	0.0518872	22.2204	50.5634	0.0372716	1.13122	FALSE	FALSE	FALSE	1	TRUE	0.0367436	5.99529	0.468325	2.48359	0.227576	57.026	21.8207	5.39125
chr10_79451382_+	NM_007725	Cnn2	0.196949	11.2938	0.294714	0.903962	0.128264	4.19614	5.10047	0.00155746	0.950806	FALSE	FALSE	FALSE	60	TRUE	0.63445	3.20773	5.07457	0.761877	6.89569	26.0212	4.0211	5.10057
chr10_79460360_+	NM_013850	Abca7	0.282422	16.7524	1.18972	0.0280638	0.0360592	5.59338	2.19747	0.934063	0.56391	FALSE	FALSE	TRUE		FALSE	0.875804	1.42418	0.874452	0.786717	1.07489	1.55501	0.601004
chr10_79502460_-	NM_025554	Polr2e	0.218077	10.0232	1.64958	0.362336	0.0836312	5.66239	30.7098	0.212651	0.935673	FALSE	FALSE	FALSE	61	TRUE	0.00348365	10.9783	28.8405	0.556124	55.0105	125.597	2.43284	11.6588
chr10_79565414_-	NM_183426	Sbno2	0.175278	15.8514	5.71196	0.0252575	0.159616	19.5467	8.90084	0.249641	1.01351	FALSE	TRUE	FALSE	33	TRUE	0.165779	8.57572	54.8505	1.53759	37.9563	170.146	30.2365	1.71039
chr10_79578616_+	NM_011492	Stk11	0.141135	14.752	4.18687	0.0756345	0.0477987	22.2835	40.2573	0.0436006	1.33065	FALSE	FALSE	FALSE	81	TRUE	0.163949	5.05915	71.3479	2.27423	32.7508	208.936	100.563	1.91973
chr10_79605091_+	NM_025313	Atp5d	0.104148	13.5438	4.26586	0.303562	0.0242015	16.9044	141.773	0.324168	0.929777	FALSE	FALSE	TRUE	90	TRUE	0.0395571	8.83354	88.0338	3.61621	25.1532	130.714	3.73264	10.1951
chr10_79611017_+	NM_021565	Midn	0.0867929	12.267	3.46821	0.677673	0.235097	3.28475	14.0645	0.000238009	0.683142	TRUE	FALSE	FALSE	1	TRUE	0.101967	9.51443	93.7754	7.13469	14.6934	88.6362	91.6831	1.26492
chr10_79630584_+	NM_007705	Cirbp	0.237553	7.36391	3.3591	0.174879	0.22042	0.988775	16.411	0.0425864	0.961538	TRUE	FALSE	FALSE	1	FALSE	0.181919	9.14891	142.666	3.8699	38.0482	114.251	12.2348	4.89034
chr10_79635691_+	NM_027207	1600002K03Rik	0.142092	23.0686	0.618626	0.878482	0.188951	12.1336	6.82678	0.176926	0.555556	FALSE	TRUE	TRUE	1	TRUE	0.189639	25.9351	41.7922	0.950202	48.3376	57.4101	0.665299
chr10_79689423_+	NM_023431	Mum1	0.0783066	12.7232	0.880936	0.456125	0.0603765	9.04059	3.64197	0.874027	1.10121	FALSE	FALSE	FALSE	7	FALSE	0.037617	7.28177	4.07828	0.633634	6.84818	22.5132	1.03205	3.57484
chr10_79712205_+	NM_029272	Ndufs7	0.209016	6.85153	8.92849	0.188906	0.0242164	10.9476	81.1932	0.965976	0.893092	FALSE	FALSE	TRUE	28	TRUE	0.128025	7.46561	87.2074	2.08279	50.47	106.293	14.2618	9.26297
chr10_79723655_-	NM_010255	Gamt	0.456378	5.18304	8.79764	2.84654e-05	0.174522	12.5258	127.554	0.000462224	0.922213	FALSE	FALSE	TRUE	59	TRUE	0.11568	3.36895	86.7155	8.82786	9.73249	126.596	21.22	9.66123
chr10_79755235_+	NM_009091	Rps15	0.207361	12.6932	2.29633	0.528632	0.0494798	19.8888	168.182	0.206882	0.976801	FALSE	FALSE	TRUE	1	FALSE	0.0169578	4.92484	89.3569	2.58555	35.6346	159.192	16.862	12.5353
chr10_79764565_+	NM_011789	Apc2	0.226776	10.6815	0.441923	0.0271284	0.173113	9.47673	0.0811931	0.91752	0.161943	FALSE	TRUE	TRUE		FALSE	0.830361	1.03209	1.3451	0.678004	2.0095	0.791012	0.391532
chr10_79783289_-	NM_025521	2310011J03Rik	0.125596	9.45512	1.77476	0.91752	0.125281	4.97818	12.588	0.0297194	1.11699	FALSE	FALSE	TRUE	70	TRUE	0.0727674	9.79052	41.5566	1.06658	41.4953	111.661	4.45462	4.47312
chr10_79792160_-	NM_008793	Pcsk4	0.288681	8.20752	3.41322	0.0401387	0.714215	8.67781	6.19846	0.000345032	0.36807	FALSE	TRUE	FALSE	36	TRUE	0.266339	4.36117	10.1997	1.55164	6.38233	4.58797	0.824506
chr10_79792927_+	NM_139292	Reep6	0.183724	7.46288	12.0806	0.0217569	0.0711143	13.7112	210.392	0.00292484	1.06101	FALSE	FALSE	FALSE	53	TRUE	0.0463202	1.84421	107.002	9.60489	11.3348	121.488	37.5408	8.31624
chr10_79811157_-	NM_001285435	Adamtsl5	0.705203	14.5401	0.409005	0.0222437	0.132888	18.876	0.450026	0.847978	0.726496	FALSE	TRUE	TRUE	46	FALSE	0.561621	5.47353	3.65067	0.65376	5.84637	9.75793	0.656964
chr10_79819204_+	NM_183152	Plk5	0.276612	11.6895	0.608769	0.349759	0.317941	14.9429	1.11672	0.0213493	0.787106	FALSE	FALSE	FALSE		TRUE	0.816157	1.91155	0.70986	0.856183	0.838575	0.615524	0.240787
chr10_79850396_-	NM_198615	Mex3d	0.136871	13.9865	0.141759	0.324168	0.0931958	13.8437	1.23849	0.528632	1.02436	FALSE	FALSE	FALSE		TRUE	0.0218104	4.41452	0	0.753477	0	0.425545	11.4345	3.36873
chr10_79862205_-	NM_013595	Mbd3	0.271778	14.9731	1.25094	0.259677	0.0104445	21.2214	41.3813	0.8582	0.970224	FALSE	TRUE	FALSE	85	TRUE	0.0417631	10.5963	10.8823	11.2779	0.992201	69.2262	21.9637	6.43782
chr10_79869545_-	NM_025650	Uqcr11	0.2817	8.50015	2.69447	0.0134713	0.0231785	12.9386	144.708	0.720282	0.874317	FALSE	TRUE	FALSE	30	FALSE	0.0248034	7.69597	57.0845	1.86054	32.0773	210.629	21.8073	28.163
chr10_79896398_-	NM_011548	Tcf3	0.110473	8.95368	2.11663	0.28853	0.0501585	2.23869	7.40059	0.206882	1.07047	FALSE	FALSE	TRUE	59	TRUE	0.0254185	5.83747	11.8922	0.470253	25.2313	124.371	6.42642
chr10_80024296_-	NM_025852	Rexo1	0.0132355	20.5123	3.70523	0.964619	0.0444521	22.7288	8.27289	0.907653	0.996057	FALSE	FALSE	FALSE	252	TRUE	0.242791	5.65637	27.8547	2.52071	11.5494	167.47	19.5089	2.10905
chr10_80040041_-	NM_078477	Klf16	0.159663	10.3079	0.250603	0.458623	0.24518	6.10392	2.46547	0.879387	1.02302	FALSE	FALSE	FALSE		TRUE	0.159773	9.2591	28.3924	1.03771	29.3988	77.8514	28.6134	1.28048
chr10_80053058_-	NM_145421	Abhd17a	0.0379904	9.33188	1.19503	0.883183	0.197811	9.31898	49.4078	0.00539703	0.94451	FALSE	FALSE	TRUE	45	FALSE	0.0601462	4.01719	31.2223	0.868088	37.0026	58.3848	8.25342	8.21302
chr10_80065633_+	NM_001100606	Adat3	0.16931	14.0601	0.942999	0.119018	0.157873	17.278	1.00581	0.874537	1.01411	FALSE	TRUE	FALSE	18	FALSE	0.103179	14.3263	20.8349	2.07778	10.1297	188.283	3.44501	2.69951
chr10_80119816_-	NM_145361	Btbd2	0.158454	10.582	1.19092	0.853692	0.0838371	5.04532	12.4436	0.0280638	0.247423	FALSE	FALSE	TRUE		FALSE	0.362398	9.88742	1.75548	2.03967	0.943418	5.21773	179.766
chr10_80139038_-	NM_021462	Mknk2	0.544881	11.9964	6.55984	0.00785049	0.576817	10.5562	42.6088	4.06649e-06	1.19536	TRUE	TRUE	TRUE	1	TRUE	0.0420125	1.95475	23.2876	3.15408	7.74637	62.096	37.0037	5.27509
chr10_80164579_-	NM_172457	Mob3a	0.092475	12.559	0.459559	0.724672	0.064012	12.3769	3.32784	0.528632	0.941176	FALSE	FALSE	FALSE	40	FALSE	0.0647932	10.9224	10.2091	0.474856	26.4123	36.8863	1.10945	0.759252
chr10_80165451_+	NM_027829	Izumo4	0.0699462	14.3988	5.36366	0.879387	0.27221	11.7823	7.55398	0.0224511	0.770947	FALSE	FALSE	TRUE	32	FALSE	0.181279	10.051	40.6909	1.58047	25.3215	58.8846	3.16979
chr10_80204991_-	NM_007460	Ap3d1	0.0823	17.1026	6.52358	0.724672	0.0662516	20.2261	24.4104	0.188906	0.4914	FALSE	FALSE	FALSE	62	FALSE	0.0456007	14.4176	20.3374	1.43964	13.9597	188.364	17.7169	6.04747
chr10_80218163_+	NM_199322	Dot1l	0.115617	23.5211	5.05904	0.313362	0.167097	18.0451	6.25694	0.0116933	1.02108	FALSE	FALSE	FALSE	1	TRUE	0.427395	6.43359	5.60772	1.74117	3.22557	120.196	12.1948
chr10_80261266_-	NM_023900	Plekhj1	0.168532	10.1251	1.36505	0.95377	0.138695	2.99794	13.719	0.0201692	1.18089	FALSE	FALSE	TRUE	25	FALSE	0.0648119	30.0683	74.9656	4.30148	18.2818	72.2756	69.9438
chr10_80261424_+	NM_013651	Sf3a2	0.0579617	21.3544	1.67619	0.968531	0.101221	2.96527	9.69165	0.628059	1.29808	FALSE	TRUE	TRUE	17	FALSE	0.0026909	16.1922	33.351	1.9286	17.4167	183.976	11.3831	4.48891
chr10_80267993_+	NM_007445	Amh	0.121019	15.1806	0.30209	0.79106	0.966363	23.1473	0.0731963	0.848315	0.238949	TRUE	FALSE	FALSE		FALSE	0.925081	0.541086	5.18219	1.67197	3.32502	0.636486	0.698095
chr10_80317954_-	NM_025349	Lsm7	0.278413	15.9845	0.743025	0.475002	0.0168077	1.31914	24.0774	0.462299	1.25	TRUE	FALSE	FALSE	1	FALSE	0.0360089	14.2126	34.6998	0.842631	45.8925	118.974	1.56006	3.8025
chr10_80318058_+	NM_175195	Sppl2b	0.125966	21.8046	3.8879	0.303562	0.149248	18.9018	8.62061	0.00392525	1.11111	FALSE	FALSE	FALSE	21	FALSE	0.0371785	9.39491	37.959	1.13783	35.8894	174.449	1.82041
chr10_80342561_+	NM_001081688	Tmprss9	0.100512	22.072	0.360767	0.853692	0.457776	7.0954	0.0672484	0.879387	0.302343	FALSE	FALSE	FALSE		FALSE	1.14391	0.715777	1.64338	0.353688	5.25958	0.450142	0.22602
chr10_80363537_-	NM_013895	Timm13	0.0626556	23.8782	1.56477	0.859917	0.0763029	14.247	36.8892	0.0302538	0.969529	FALSE	TRUE	TRUE	56	TRUE	0.0442129	10.4712	50.567	3.19196	16.517	248.67	23.0325	10.7738
chr10_80380987_-	NM_010722	Lmnb2	0.232887	13.4296	0.945694	0.456125	0.123425	11.6016	5.31601	0.334654	1.13924	TRUE	TRUE	TRUE	1	FALSE	0.0391397	13.3343	11.9515	0.710622	17.7531	162.859	2.46373	5.04544
chr10_80392819_+	NM_008655	Gadd45b	0.495018	14.6837	0.124119	0.720282	0.422787	0.666645	0.635725	0.368126	0.82361	TRUE	TRUE	FALSE	1	FALSE	0.0174788	5.46026	49.9354	1.04323	47.8206	13.9921	7.30392	0.439457
chr10_80496657_-	NM_134135	Slc39a3	0.0945048	1.69658	0.836364	0.637243	0.0475414	2.92944	4.54457	0.792949	0.285878	FALSE	FALSE	TRUE		FALSE	1.21903	0.258726	2.92764	1.00418	3.15162	0.475395	0.525662
chr10_80522918_-	NM_024499	Sgta	0.0562293	11.3665	3.19686	0.948666	0.0795829	8.41899	45.1881	0.0224511	1.00781	FALSE	FALSE	FALSE	46	FALSE	0.0460542	13.8037	38.1804	0.895646	44.3097	170.743	2.6366	7.84071
chr10_80532848_+	NM_022653	Thop1	0.184727	14.5831	0.720289	0.853692	0.0394079	23.7856	5.79129	0.918826	1.07311	FALSE	TRUE	FALSE	12	FALSE	0.00768557	10.1226	26.7705	0.391153	76.8445	58.6747	0.53196	8.8814
chr10_80561617_-	NM_145365	Creb3l3	0.165327	13.4469	17.9957	0.0201692	0.0482592	16.2937	123.689	0.0261929	0.248756	FALSE	FALSE	TRUE		FALSE	1.17781	1.17305	1.07796	0.34738	3.73692	0.390562	0.148109
chr10_80568743_+	NM_023138	Map2k2	0.0571033	12.3752	5.58648	0.879709	0.0504393	15.3347	53.1634	0.28853	1.03819	FALSE	FALSE	FALSE	32	FALSE	0.14094	5.22923	66.3846	1.62177	41.5627	121.197	16.9792	9.06026
chr10_80599312_+	NM_010731	Zbtb7a	0.210872	14.2	1.7194	0.49189	0.109232	15.0569	13.1451	0.0461872	1.11801	FALSE	FALSE	TRUE	1	FALSE	0.253414	4.66407	34.5952	5.94783	6.44484	128.224	2.01038	1.73354
chr10_80630495_-	NM_021501	Pias4	0.110617	15.5424	2.00516	0.159521	0.139425	22.8434	11.5637	0.0885796	0.851426	FALSE	TRUE	TRUE	30	TRUE	0.0252115	13.8542	44.2148	0.654293	69.4492	91.1626	2.91023	1.23574
chr10_80664782_-	NM_027120	Nmrk2	0.086313	12.8868	0.491842	0.693448			0		0.264831	TRUE	FALSE	FALSE		FALSE	0.669663	0.98378	1.59209	0.79517	2.07515	0.476882	0.439659
chr10_80695908_+	NM_001034895	Zfr2	0.0861194	1.46045	0.195515	0.852728	0.0442571	1.46295	0.0722377	0.912111	0.816827	FALSE	TRUE	FALSE		FALSE	0.438896	12.7284	32.7823	0.674819	52.1741	73.6797	1.62865
chr10_80729669_-	NM_025317	Mrpl54	0.0929691	3.56656	1.17076	0.724672	0.0614348	7.69585	32.5584	0.349759	1.02941	FALSE	TRUE	FALSE	18	TRUE	0.0311165	24.0873	7.71061	2.1225	3.56602	75.993	1.12947	10.6424
chr10_80755731_+	NM_008844	Pip5k1c	0.16933	14.3988	2.32874	0.127519	0.0225237	2.78491	13.8918	0.935134	1.01961	FALSE	FALSE	TRUE	20	TRUE	0.0213362	6.80488	36.6563	0.633069	56.7095	120.306	6.09411
chr10_80783942_+	NM_027381	Cactin	0.150303	12.4756	1.00699	0.725378	0.0322652	20.2886	8.18729	0.868157	1.17702	FALSE	TRUE	FALSE	126	FALSE	0.0845652	19.0239	26.9296	0.50549	54.2982	148.532	1.22655	3.103
chr10_80791448_+	NM_009325	Tbxa2r	0.106692	6.54304	0.122581	0.907943	0.0355529	19.409	1.14982	0.853436	0.438982	FALSE	TRUE	FALSE		TRUE	0.978097	1.61699	4.30125	1.06453	4.0556	3.81019	2.37266
chr10_80813149_-	NM_010440	Hmg20b	0.256171	12.9885	1.72559	0.114767	0.0423162	10.6684	18.3324	0.782475	1.10229	FALSE	FALSE	TRUE	98	FALSE	0.0844853	7.8373	11.5465	0.756966	15.2759	95.3705	2.03453
chr10_80820284_+	NM_028657	Mfsd12	0.128241	23.5692	1.05207	0.508255	0.126365	13.4371	4.68274	0.147567	1.20968	FALSE	FALSE	TRUE	73	FALSE	0.0908467	20.5163	32.4412	0.850929	42.803	106.329	2.87053
chr10_80828585_-	NM_001014836	4930404N11Rik	0.13572	15.8617	1.39654	0.912111	0.366272	16.3604	2.46616	0.0999931	0.269034	FALSE	FALSE	TRUE	1	FALSE	1.32042	0.874278	13.5009	5.50942	2.40225	0.330425	0.430895
chr10_80841115_-	NM_019757	Fzr1	0.0814417	5.01176	2.34749	0.296719	0.102072	2.59556	9.44916	0.123641	1.11111	TRUE	FALSE	FALSE		FALSE	0.336967	9.36973	14.4227	0.687077	23.1182	156.869	1.31175	5.81613
chr10_80855796_+	NM_001099917	Smim24	0.305607	16.5437	1.28357	0.914395	0.181352	21.5877	0.897536	0.328901	0.34398	FALSE	TRUE	FALSE	1	FALSE	0.456948	1.92802	7.78858	3.43661	2.32341	1.13886	2.05169
chr10_80959064_-	NM_134009	Ncln	0.0725442	14.9321	3.40733	0.95112	0.059277	16.7403	30.8217	0.557018	0.926105	FALSE	FALSE	FALSE	64	FALSE	0.205907	7.23306	32.3776	1.12474	31.3891	198.303	8.22677	8.85325
chr10_80962882_-	NM_010102	S1pr4	0.174201	8.16064	0.374935	0.677673	0.286904	5.22538	0.27256	0.720282	0.332226	FALSE	FALSE	TRUE		FALSE	0.313688	0.787742	0	1.9595	0	0.343528	10.5021
chr10_80986970_-	NM_010304	Gna15	0.200841	14.8162	0.164653	0.792949	0.435601	21.1039	0.238077	0.519291	0.236911	FALSE	FALSE	FALSE		FALSE	1.12435	1.25337	2.9654	0.782363	4.36597	10.7984	1.10119
chr10_81007851_-	NM_010301	Gna11	0.0834199	13.7361	1.75812	0.0999931	0.0701735	9.04949	29.3585	0.119018	1.15836	FALSE	FALSE	FALSE	47	FALSE	0.035192	7.51339	7.37492	0.819747	9.09778	91.7318	15.7863	7.83283
chr10_81022233_+	NM_010347	Aes	0.123088	21.139	3.66134	0.57706	0.055232	17.5154	188.717	0.092682	1.13154	FALSE	FALSE	FALSE	87	TRUE	0.119154	2.04119	3.12188	6.3841	0.49154	70.2578	106.193	15.9105
chr10_81038057_+	NM_001252401	Tle2	0.205845	16.4005	4.29139	0.0401387	0.25145	16.1652	4.4821	0.0999931	0.756206	FALSE	FALSE	FALSE	8	FALSE	0.490652	11.6363	19.1778	0.667044	28.7346	70.4701	0.80267
chr10_81063588_-	NM_053254	Tle6	0.389521	15.938	0.510804	0.00539703	0.433509	2.39567	0.997927	0.0230936	0.382653	FALSE	FALSE	FALSE	11	TRUE	0.706362	8.81675	2.08995	0.468611	4.31084	5.84067	0
chr10_81091285_+	NM_027480	Ankrd24	0.0874162	16.1615	1.24059	0.79106	0.200203	11.5448	1.26427	0.379497	0.433944	FALSE	TRUE	FALSE		FALSE	1.16177	2.72035	1.48796	0.758628	2.13794	0.932662	0.364618
chr10_81111814_+	NM_001142963	Gm10778	0.169639	6.0095	0.357675	0.195653	0.129409	22.3288	0.824007	0.293947	0.641399	FALSE	FALSE	TRUE		FALSE	0.030703	1.88302	2.60899	0.325235	10.7486	12.2459	0.0330419
chr10_81167570_+	NM_001243067	Zfp433	0.19701	5.3477	1.63577	0.1012	0.393316	2.70908	3.286	0.000986403	0.703871	FALSE	FALSE	TRUE		FALSE			0	0	0	0.0127513	0
chr10_81233887_-	NM_199062	Zfp781	0.0720063	3.66622	1.26712	0.0655499	0.355896	3.20856	0.578699	0.0224511	0.995025	FALSE	FALSE	FALSE		FALSE			0	0	0	0.0127513	0	0.922903
chr10_81510872_+	NM_001024626	Zfp873	0.107668	3.59536	1.46297	0.199986	0.0998481	18.7112	3.19409	0.79106	0.453515	FALSE	FALSE	FALSE		FALSE	0.330299	27.2458	22.0916	1.21305	21.8438	85.9149	0.562308
chr10_81590758_+	NM_001163064	AU041133	0.173242	2.6169	1.71062	0.19309	0.22625	3.71418	2.66533	0.00470747	0.640394	FALSE	FALSE	TRUE		TRUE	0.417519	16.6999	36.5503	1.00696	36.6222	190.4	0.23112
chr10_81704020_-	NM_001105557	Zfp938	0.051566	2.24783	0.937914	0.947137	0.263371	5.27171	4.98574	0.00401006	0.508098	FALSE	TRUE	FALSE		FALSE	0.366163	19.8862	12.0046	0.374109	38.192	123.712	0.450861
chr10_82085971_-	NM_001135567	1190007I07Rik	0.192307	3.01467	1.496	0.368126	0.0398497	6.67758	10.5478	0.883183	0.836601	FALSE	TRUE	FALSE	1	TRUE	0.0321829	23.4252	12.573	0.868351	16.3706	82.9526	2.9065
chr10_82153395_-	NM_029102	Glt8d2	0.204148	4.14519	0.258739	0.49189	0.69707	14.7151	0.106153	0.999065	0.507042	FALSE	TRUE	TRUE		FALSE	1.23544	2.54185	1.96798	0.376326	5.67166	0.929552	0.162145
chr10_82161864_+	NM_001081218	Hcfc2	0.0237993	20.8188	3.00347	0.861858	0.0419014	22.437	7.13335	0.934063	0.905923	FALSE	TRUE	TRUE	1	FALSE	0.122944	13.127	34.9368	1.11819	32.9475	174.334	9.81109	4.92435
chr10_82226847_-	NM_010914	Nfyb	0.168865	1.90847	2.53392	0.304003	0.176324	1.43386	24.5628	0.0151269	0.881251	FALSE	FALSE	FALSE	43	TRUE	0.183672	2.06111	62.8769	0.826523	80.7247	17.8363	26.4065	4.64685
chr10_8238623_-	NM_177387	Ust	0.358156	11.7459	0.208746	0.0537556	0.128018	17.8206	0.382093	0.883183	0.63857	FALSE	FALSE	TRUE		FALSE	1.12706	11.1447	5.47558	0.832553	6.15764	50.6749	8.78287
chr10_82800562_-	NM_177388	Slc41a2	0.72632	17.306	2.63825	0.000546265	0.649293	22.6057	24.042	0.0217569	0.996264	FALSE	FALSE	FALSE		FALSE	0.999843	10.7915	7.26312	0.904914	8.58798	52.6622	0.570479
chr10_82822987_+	NM_026579	D10Wsu102e	0.0240727	17.9603	0.834752	0.934063	0.0340269	11.6781	10.8669	0.742535	0.776398	FALSE	TRUE	TRUE	11	TRUE	0.060689	13.3473	34.8484	0.402419	95.8172	159.376	0.368836	2.35154
chr10_83006741_+	NM_001033375	A230046K03Rik	0.0201376	23.2806	4.41652	0.787565	0.0288359	19.5767	14.2993	0.324168	1.04006	FALSE	TRUE	FALSE	13	FALSE	0.145422	16.2465	54.671	0.805227	71.7603	92.7851	0.149766	4.1186
chr10_83111420_-	NM_145220	Appl2	0.0425542	16.4475	4.25625	0.324168	0.127062	3.18644	11.4721	0.011405	0.88224	FALSE	TRUE	FALSE	63	FALSE	0.0774754	12.2307	22.8669	0.475448	57.1	125.539	0.846733	13.5943
chr10_83903287_-	NM_001004363	Nuak1	0.0827744	19.9653	0.300379	0.188906	0.147537	22.6814	2.21464	0.0558095	0.998395	FALSE	FALSE	FALSE	128	FALSE	0.485283	14.4424	18.0586	0.478523	40.7129	109.849	1.6503	0.980016
chr10_84039642_+	NM_146008	Tcp11l2	0.408725	9.17474	1.83579	0.233681	0.183339	23.8064	15.4922	0.0505767	0.712758	TRUE	FALSE	FALSE	1	TRUE	0.28851	15.1358	18.9239	2.16251	9.16874	326.362	16.1533
chr10_84085074_+	NM_027423	Polr3b	0.0738344	6.17106	1.98991	0.809284	0.0772738	14.8474	7.1793	0.328901	0.961295	FALSE	FALSE	TRUE	340	FALSE	0.102535	18.4858	30.7362	2.5142	12.4024	100.593	1.07218	7.16281
chr10_84380306_+	NM_183172	Ric8b	0.110794	0.653793	2.10315	0.261136	0.149907	20.7289	4.44132	0.0213493	0.65774	FALSE	TRUE	TRUE	21	FALSE	0.660953	10.2427	29.4766	0.569778	55.3274	168.902	1.739	2.40018
chr10_84565520_+	NM_001013028	Tmem263	0.0863673	17.4059	0.887256	0.368126	0.17526	23.7086	7.14734	0.0728664	1.11111	FALSE	FALSE	FALSE	189	FALSE	0.172896	9.71001	10.8719	0.658526	15.5931	146.514	17.6506	3.57497
chr10_84590731_-	NM_028832	Mterf2	0.374747	19.4417	1.06307	0.202399	0.50169	7.36178	4.00639	0.053133	0.274123	FALSE	FALSE	FALSE	1	FALSE	0.211056	15.5769	5.68229	0.551494	10.5142	41.3541	0.0779885
chr10_84647778_-	NM_007771	Cry1	0.767849	18.3869	2.38944	0.00316858	0.841973	17.2865	17.0555	7.00028e-06	1.0453	FALSE	TRUE	FALSE	14	TRUE	0.0439433	9.931	42.1905	1.33564	31.6316	162.181	25.3307	3.85664
chr10_85334576_+	NM_133993	Pwp1	0.125156	5.50651	1.14068	0.591116	0.0129714	5.06924	12.1596	0.948583	0.823045	FALSE	TRUE	FALSE		FALSE	0.115494	28.6126	17.5752	0.726786	24.7627	159.906	2.9605	5.56637
chr10_85420534_-	NM_145422	Rtcb	0.143124	2.1007	1.77287	0.030894	0.0413829	6.09758	50.5102	0.00570249	1.02934	FALSE	FALSE	FALSE	29	FALSE	0.0845599	14.1296	23.1832	0.702066	33.9507	125.515	5.97253	7.43741
chr10_85484684_+	NM_153195	Fbxo7	0.0316217	4.25595	2.40349	0.886936	0.0715403	10.4023	17.1587	0.324168	1.18974	FALSE	FALSE	FALSE	256	FALSE	0.222582	17.6227	21.9139	1.66114	13.8354	175.799	1.95962	3.26541
chr10_85763300_+	NM_011595	Timp3	0.0959958	8.63011	1.15072	0.409841	0.405747	10.8299	13.919	4.06649e-06	0.822511	TRUE	FALSE	FALSE	3	FALSE	0.275789	3.48561	8.95307	0.695094	12.7534	13.4811	2.09049	1.75561
chr10_85961629_-	NM_013722	Syn3	0.027565	7.74691	1.2612	0.969592	0.163614	6.88537	0.85898	0.107511	0.662837	FALSE	FALSE	TRUE	15	TRUE	0.326101	20.4899	26.3221	1.01393	26.2278	111.858	1.19957
chr10_8605779_-	NM_175155	Sash1	0.0871858	11.0214	2.19578	0.732822	0.0758762	21.9122	11.3809	0.206882	1.09848	FALSE	FALSE	FALSE	200	TRUE	0.0912658	7.33908	26.3486	0.702162	39.8353	84.1016	9.13046	1.07508
chr10_86168205_-	NM_011631	Hsp90b1	0.237229	18.9462	22.7924	0.49189	0.113151	19.6009	235.804	0.0105602	0.949668	FALSE	TRUE	TRUE	4	TRUE	0.153861	3.45671	158.647	4.05352	41.1603	160.413	46.9882	11.179
chr10_86241782_+	NM_175331	Nt5dc3	0.0867363	14.8486	2.61611	0.127519	0.0963657	19.4676	7.65294	0.123269	0.806452	FALSE	FALSE	TRUE	45	TRUE	0.0488829	9.03334	76.913	1.33716	58.6148	42.2287	21.5751	1.99146
chr10_86470687_-	NM_138673	Stab2	0.165234	19.8445	5.78783	0.110517	0.0257972	10.8584	14.5113	0.127519	0.140056	FALSE	FALSE	FALSE		FALSE	0.74968	1.61039	2.91495	0.538468	5.87618	2.94363	3.18541
chr10_86984675_+	NM_008777	Pah	0.277408	9.52248	26.4254	0.0605076	0.102322	14.911	263.934	0.00470747	0.150094	FALSE	FALSE	FALSE	82	TRUE	0.573701	1.29189	104.399	8.89012	15.2757	61.5518	47.6518
chr10_87609750_+	NM_027191	Nup37	0.29578	4.50919	0.782604	0.00785049	0.140438	4.38605	6.54188	0.278912	1.05495	FALSE	FALSE	FALSE	23	FALSE	0.235116	19.9279	24.9774	0.276687	92.9015	111.396	0.220323	6.70255
chr10_87663874_+	NM_027487	Ccdc53	0.162256	5.79906	2.12292	0.0197678	0.162324	4.84347	17.1951	0.0413765	0.569801	FALSE	FALSE	FALSE	1	FALSE	0.0104359	20.8052	26.7814	0.534547	50.3271	104.557	0.936231	29.1761
chr10_87819804_-	NM_027878	Dram1	0.324718	10.3513	0.150697	0.813891	0.248558	22.683	0.722847	0.229548	0.854701	FALSE	TRUE	TRUE	216	FALSE	0.323456	12.139	4.78355	0.355755	14.0123	28.7117	0.622996	4.57792
chr10_87841969_+	NM_001004164	Gnptab	0.123585	5.56211	0.85541	0.108814	0.10925	7.99819	6.10386	0.00309765	1.01749	FALSE	TRUE	FALSE	147	FALSE	0.0302641	25.8064	6.03542	0.734577	9.19162	82.5859	3.04908	5.88879
chr10_87922332_+	NM_011517	Sycp3	0.472421	8.7838	2.35891	0.278912	0.40878	12.7988	1.12117	0.0085047	0.695187	FALSE	FALSE	TRUE		FALSE	1.42774	0.442214	6.24498	1.93721	3.07684	0.927023	0.254344
chr10_87966686_-	NM_144807	Chpt1	0.38574	8.36873	4.62559	0.456125	0.115481	11.0439	95.3041	0.1012	0.86375	FALSE	FALSE	TRUE	99	TRUE	0.0037203	14.622	3.4554	2.22917	2.07658	97.8455	7.82622	33.6471
chr10_88145769_-	NM_011461	Spic	0.488134	7.64636	0.450524	0.848315	0.0394585	18.8887	1.78729	0.932233	0.385109	TRUE	FALSE	TRUE	2	FALSE	0.640237	1.31525	2.11605	0.196547	16.4983	1.30646	0.48483
chr10_88193846_-	NM_001037166	Gm4925	0.194342	0.0795242	0.233215	0.879456	0.818333	4.77135	0.204217	0.528632	1.19048	TRUE	FALSE	FALSE		TRUE	0.04702	14.6748	14.7488	0.523435	29.9235	45.2669	0.0728409
chr10_88194157_+	NM_025859	Arl1	0.0687118	18.0379	2.20301	0.948262	0.0569205	19.7062	91.6333	0.022534	1.03339	FALSE	TRUE	FALSE	44	TRUE	0.135545	14.5794	45.6896	0.976156	50.5619	200.166	15.9039	5.72481
chr10_88289559_-	NM_175158	Utp20	0.167078	5.55433	1.99547	0.648337	0.0758708	13.2253	5.80837	0.111218	0.820707	FALSE	TRUE	FALSE		FALSE	0.130644	14.7839	18.1555	0.533061	33.7579	181.793	0.83325	5.81354
chr10_88906679_-	NM_001033331	Gas2l3	0.0883927	12.0574	1.32545	0.670693	0.335946	9.57156	1.63471	0.00506888	1.03301	FALSE	TRUE	FALSE	1	FALSE	0.110671	16.4089	21.4039	0.695939	33.2668	72.8504	2.00271	2.39443
chr10_89083994_-	NM_182959	Slc17a8	0.350589	21.9358	1.37274	0.0756345	0.474535	16.6761	19.1254	0.195653	0.215517	FALSE	TRUE	TRUE		FALSE	1.2232	1.67715	2.30541	0.273223	10.06	0.326628	0
chr10_89149030_-	NM_198021	Scyl2	0.0762139	0.6461	3.17817	0.206882	0.064343	10.8874	19.5935	0.0105602	0.732601	FALSE	FALSE	FALSE	45	FALSE	0.162629	11.7994	28.2607	0.955107	29.4798	133.342	6.4851	4.04992
chr10_89195040_-	NM_025914	Actr6	0.125959	8.96811	1.71765	0.948262	0.0590348	10.3777	12.0172	0.195653	1.12782	FALSE	TRUE	FALSE		TRUE	0.0101902	13.0921	55.2226	0.847336	67.0669	115.91	4.00438	4.26311
chr10_89207754_+	NM_029166	Uhrf1bp1l	0.106409	15.7033	4.05842	0.907653	0.0845577	13.4114	20.7048	0.0910797	0.831287	FALSE	FALSE	TRUE	4	FALSE	0.0712869	15.7301	54.1214	2.36251	24.5033	110.31	14.7682	4.90003
chr10_90545488_-	NM_009684	Apaf1	0.162137	13.8254	0.561799	0.119018	0.125922	12.8329	1.37386	0.0271284	1.10742	FALSE	FALSE	TRUE		FALSE	0.0310195	16.16	16.4632	0.531957	33.8207	125.735	1.49743
chr10_90545784_+	NM_026166	Ikbip	0.125428	23.3696	0.16192	0.0233865	0.217272	18.9575	1.06666	0.444971	0.679348	FALSE	FALSE	FALSE		FALSE	0.140061	19.4807	2.65613	0.344112	7.51664	84.7405	0.395399	7.84939
chr10_90586719_-	NM_133668	Slc25a3	0.203834	12.9025	6.04841	0.0271284	0.0476544	15.4302	142.196	0.089649	1.22466	FALSE	FALSE	TRUE	33	TRUE	0.0805223	6.78713	136.647	3.13559	45.7556	200.793	5.19774	6.18369
chr10_92185124_-	NM_008682	Nedd1	0.26039	7.16731	1.76821	0.456125	0.0874567	2.28374	9.80669	0.00268111	0.799201	TRUE	FALSE	TRUE	1	TRUE	0.305717	11.7678	59.9836	0.79602	82.8556	138.219	0.561409	5.01089
chr10_92773633_-	NM_013508	Elk3	0.0283685	16.43	1.51582	0.824304	0.0743206	2.08054	4.78946	0.554169	0.507246	FALSE	FALSE	FALSE	1	FALSE	0.586809	3.11322	3.33352	0.695292	5.16145	7.62842	6.30632	3.08883
chr10_92916184_+	NM_008517	Lta4h	0.0156226	22.5886	2.67199	0.868157	0.1238	1.91328	24.4912	0.02214	0.777076	FALSE	TRUE	FALSE	38	TRUE	0.0723957	14.0326	71.9371	0.562395	181.28	208.546	1.93939	21.3399
chr10_92951811_+	NM_010401	Hal	0.25093	23.0983	25.1184	0.0202029	0.155801	0.189616	123.507	0.0226723	0.188324	TRUE	FALSE	FALSE	6	TRUE	0.481978	4.42943	177.335	12.4047	17.9246	31.0162	33.7013
chr10_93002731_-	NM_027908	Amdhd1	0.313258	0.0903583	10.8575	0.102257	0.226838	1.36725	83.873	0.00280298	0.702576	FALSE	TRUE	FALSE	87	TRUE	0.187919	5.55603	110.73	4.85387	24.7326	67.2114	2.28911
chr10_93003377_+	NM_175488	Ccdc38	0.133491	21.9524	0.388927	0.0090932	0.348351	4.28833	0.317356	0.758837	0.702703	FALSE	FALSE	FALSE		TRUE	0.863005	7.00612	21.7656	0.397959	60.5644	8.39019	0.0774821
chr10_93052403_-	NM_027246	Snrpf	0.0330695	16.6853	1.45803	0.79106	0.184164	0.732624	11.5826	0.0488327	1.06789	FALSE	TRUE	FALSE		FALSE	0.0793993	9.91724	11.627	0.51983	23.3898	63.0397	2.60282	9.51232
chr10_93103793_+	NM_021320	Ntn4	0.412181	17.181	0.346391	0.0539731	0.297226	1.81973	4.74272	0.0453446	0.921659	TRUE	FALSE	FALSE	246	FALSE	0.492725	11.6237	2.14279	0.631176	3.46659	19.7324	7.66912
chr10_93353947_-	NM_019648	Metap2	0.068477	20.0468	1.22589	0.103423	0.074284	2.91358	21.1566	0.00470747	0.0777001	FALSE	FALSE	TRUE		FALSE	1.05912	3.15992	1.03137	0.808093	1.6389	0.591986	16.2944	9.94656
chr10_93498554_-	NM_172538	Vezt	0.107678	4.89837	2.35846	0.349759	0.278562	1.51933	5.88193	0.000238009	0.735294	FALSE	FALSE	TRUE	40	FALSE	0.0288097	17.3408	17.0545	1.22412	13.5142	119.468	0.841032
chr10_93498856_+	NM_053072	Fgd6	0.0906229	10.1548	7.94937	0.362336	0.099015	18.3384	12.0813	0.446889	1.27731	FALSE	TRUE	FALSE	40	FALSE	0.145416	14.0688	56.6469	1.3855	48.1027	129.191	9.79522
chr10_93610730_+	NM_011629	Nr2c1	0.108568	7.5442	2.4011	0.853692	0.133069	2.92449	7.4365	0.528632	0.821256	FALSE	TRUE	FALSE	47	TRUE	0.153813	17.4888	26.6904	5.41819	4.80389	103.507	4.73151
chr10_93661786_+	NM_025551	Ndufa12	0.0407211	17.3436	2.71889	0.456125	0.0314479	13.3269	74.3744	0.49189	0.913242	FALSE	FALSE	FALSE	134	TRUE	0.0745724	13.1179	46.5618	1.10959	46.0341	143.329	2.81026	12.1822
chr10_9395169_-	NM_177271	Samd5	0.0108782	9.84496	0.335985	0.809284	0.418567	14.5641	0.401967	0.0998571	0.949367	FALSE	TRUE	FALSE	1	FALSE	0.877388	3.50149	1.22574	0.780955	1.74554	4.82254	6.16429
chr10_94151548_+	NM_029852	Cep83	0.0268643	4.36565	1.22005	0.728356	0.0879852	4.88143	5.6397	0.820937	0.886616	FALSE	FALSE	TRUE	141	FALSE	0.214088	13.4741	17.715	0.417969	48.85	118	0.235415	9.52444
chr10_94407349_-	NM_018797	Plxnc1	0.372806	16.0267	1.07467	0.00200503	0.049102	18.4643	9.83569	0.483586	1.16854	FALSE	TRUE	TRUE	163	FALSE	0.149531	3.94673	0	1.12057	0	9.33008	23.649
chr10_94786742_-	NM_009950	Cradd	0.0685537	8.77582	1.54568	0.184063	0.112387	6.46288	9.0229	0.150018	0.55991	FALSE	FALSE	FALSE	65	TRUE	0.0597677	11.4003	11.6017	4.39103	2.69808	53.854	1.77743
chr10_94964566_-	NM_026065	Mrpl42	0.0630537	1.81046	1.93898	0.964387	0.0330327	8.53201	68.084	0.456125	0.914716	FALSE	FALSE	FALSE	12	FALSE	0.0431673	20.0399	39.5607	0.425863	103.073	189.412	0.817126	44.9821
chr10_94977787_+	NM_080560	Ube2n	0.140515	22.5751	2.24279	0.00225307	0.0687261	1.9849	20.4458	0.0500483	0.936664	FALSE	FALSE	FALSE	30	FALSE	0.0420935	12.5931	51.225	0.852464	63.5311	185.042	14.9089	6.84533
chr10_95403297_+	NM_001001932	Eea1	0.109171	3.58603	2.43681	0.49189	0.00567486	8.96587	15.0746	0.953053	0.835341	FALSE	FALSE	FALSE		FALSE	0.17717	7.00154	16.8524	0.855937	19.4576	40.1327	7.77717	4.51115
chr10_96079640_+	NM_007569	Btg1	0.220927	23.9072	2.12454	0.0731133	0.315202	18.4628	16.323	0.00103988	0.936455	TRUE	FALSE	FALSE	8	TRUE	0.0139834	5.41354	211.033	4.92225	50.4473	64.757	113.252	0.838191
chr10_9621005_-	NM_001081344	Stxbp5	0.0229306	7.02343	1.25183	0.800465	0.0827387	18.5486	4.487	0.140473	0.988794	FALSE	TRUE	FALSE	127	FALSE	0.236996	12.6742	29.1764	0.918642	31.1595	66.3435	25.9879	3.46649
chr10_98377893_+	NM_026482	Atp2b1	0.06563	13.471	1.8586	0.637243	0.0263096	16.5004	11.9026	0.79106	0.967937	FALSE	FALSE	FALSE	1	TRUE	0.626558	7.71442	13.5896	0.577132	24.8366	79.6535	8.85528	4.35832
chr10_98725865_+	NM_026268	Dusp6	0.230662	3.04374	4.12447	0.546475	0.0746075	23.1349	27.6826	0.677673	0.791408	FALSE	TRUE	TRUE	75	TRUE	0.0713244	4.11608	155.629	7.90689	21.31	32.4939	172.624	0.43302
chr10_99478458_+	NM_013598	Kitl	0.140257	16.7533	0.162627	0.724672	0.181817	12.6087	2.27327	0.00948856	0.954545	TRUE	TRUE	FALSE	1	FALSE	0.209516	14.4823	12.1441	0.380257	34.6947	27.6156	5.22802	2.87573
chr10_99949979_-	NM_001110013	Tmtc3	0.116554	3.40641	0.642641	0.19309	0.0743963	17.7294	4.65797	0.425717	0.976744	FALSE	FALSE	FALSE	41	TRUE	0.136209	21.9417	29.962	0.323748	111.561	115.064	0.255373	6.99139
chr10_99950923_+	NM_146009	Cep290	0.104283	21.2486	0.511883	0.879387	0.103652	20.844	1.4424	0.16909	0.2574	FALSE	FALSE	TRUE		TRUE	0.838346	2.3912	0	0.117843	0	0.278262	0.0952124
chr1_10028032_-	NM_013715	Cops5	0.163496	3.36955	2.04213	0.324168	0.0397355	10.3899	53.3086	0.103804	0.846113	FALSE	TRUE	TRUE	29	TRUE	0.745899	14.1885	45.3258	0.48353	111.124	188.435	0.885063	8.7248
chr1_10028299_+	NM_026493	Cspp1	0.0291158	13.7141	4.79231	0.817815	0.0500205	20.0995	7.20135	0.528632	0.97166	FALSE	FALSE	FALSE		TRUE	0.22374	11.5157	11.021	0.593478	17.1928	28.6978	10.1121	3.41508
chr1_10222751_-	NM_001102430	Arfgef1	0.050087	3.32816	3.43754	0.973275	0.0292757	11.309	35.3752	0.942274	1.14478	FALSE	FALSE	TRUE		FALSE	0.104764	8.08157	1.81462	0.736594	2.55484	94.4047	2.3309	4.19462
chr1_107253247_-	NM_178779	Rnf152	0.500571	6.61537	1.82504	0.0118274	0.193335	7.69582	9.21098	0.127519	0.734394	FALSE	FALSE	FALSE	6	TRUE	0.415781	12.2091	27.0539	1.54262	18.0704	151.799	31.2353
chr1_107560250_-	NM_013784	Pign	0.233754	1.48354	3.33897	0.0590531	0.0594222	17.9141	6.37133	0.314029	0.555556	FALSE	FALSE	FALSE	24	TRUE	0.0929982	19.9514	25.7063	0.409756	80.4146	105.567	0.231353
chr1_107560464_+	NM_029349	2310035C23Rik	0.156443	1.25819	4.39178	0.367806	0.109689	23.9201	8.55845	0.0112255	0.555556	FALSE	TRUE	FALSE	1	TRUE	0.0382858	16.4316	64.9573	0.818595	84.0771	251.425	23.3924
chr1_107677271_+	NM_009399	Tnfrsf11a	0.206994	11.3769	0.302691	0.206882	0.479079	1.29449	0.469587	0.000907491	1.03175	FALSE	FALSE	FALSE	1	FALSE	0.105413	7.20484	0.576853	0.804765	0.691809	18.849	4.67033
chr1_107886983_+	NM_001122675	Zcchc2	0.0950082	17.6314	5.72965	0.367806	0.0806152	8.46772	10.2378	0.576225	0.990476	FALSE	FALSE	FALSE		TRUE	0.0816066	7.14566	35.2673	7.5425	4.63465	10.2844	196.279	1.0669
chr1_108068290_+	NM_133821	Phlpp1	0.104578	5.12838	2.54608	0.173118	0.0446256	21.9752	8.84429	0.951641	0.992063	TRUE	TRUE	FALSE	159	TRUE	0.0812674	10.7529	30.6056	2.3731	12.8396	64.5684	171.342	1.69719
chr1_108611081_-	NM_177410	Bcl2	0.113568	9.09968	0.591732	0.519291	0.127614	17.1017	0.261487	0.752984	1.01109	FALSE	FALSE	FALSE	1	FALSE	0.294264	9.45611	0	0.83016	0	1.81851	7.01028	3.74126
chr1_108656246_-	NM_027534	Kdsr	0.154499	7.03254	1.22214	0.205256	0.095362	8.84241	8.39904	0.557018	0.857143	FALSE	FALSE	TRUE	13	TRUE	0.104093	19.4495	52.7568	0.794016	71.3083	160.902	7.08476	7.27265
chr1_108693202_-	NM_009190	Vps4b	0.159558	4.81088	2.80549	0.49189	0.0426736	3.26818	34.6996	0.897209	0.835997	FALSE	TRUE	TRUE	91	FALSE	0.114418	11.7159	16.033	0.514476	31.2188	298.205	4.70748	3.67365
chr1_109486583_+	NM_011459	Serpinb8	0.625185	4.92604	0.219142	0.0481116	0.315549	9.53994	2.39818	0.0115795	0.197498	FALSE	FALSE	TRUE		FALSE	0.235746	15.3403	2.13875	0.393734	5.73237	16.2295	0.324591
chr11_100181305_+	NM_011508	Eif1	0.15048	7.30007	8.3597	0.349759	0.0365929	14.2521	152.902	0.746307	0.877368	TRUE	TRUE	TRUE	92	TRUE		1.66278	70.8292	13.2369	5.34565	55.9195	48.9051	2.34486
chr11_100217455_-	NM_010404	Hap1	0.488024	13.3835	0.461366	0.0115795	0.261406	23.2047	0.756562	0.456125	0.820513	FALSE	FALSE	FALSE		TRUE	0.486933	15.9003	5.32308	0.733279	7.25863	31.2696	32.707
chr11_100259077_-	NM_010593	Jup	0.1061	13.8218	1.83389	0.245945	0.0764382	18.9868	14.0681	0.448175	0.726496	FALSE	FALSE	TRUE	18	TRUE	0.0384978	10.1754	93.7973	3.78151	25.9335	109.934	35.1899	8.54314
chr11_100302378_-	NM_001102650	Nt5c3b	0.320227	10.0989	0.185391	0.362336	0.252831	23.2377	3.13144	0.146547	1.02706	FALSE	FALSE	TRUE	16	FALSE	0.338273	9.80451	16.5719	0.540073	37.4851	63.9187	0.457846	10.2966
chr11_100303238_+	NM_025727	Klhl10	0.280699	0.191195	0.241303	0.13507			0		0.0637959	FALSE	FALSE	FALSE		FALSE	0.804158	1.49498	0.962713	0.274849	4.99596	0.506058	0.40165
chr11_100334096_-	NM_172565	Klhl11	0.0348101	8.51858	1.08301	0.693448	0.0447081	21.8546	3.56926	0.324168	1.1402	TRUE	TRUE	TRUE		FALSE	0.0394141	12.8831	86.693	0.822207	111.605	157.13	15.9627	1.50097
chr11_100389183_-	NM_134037	Acly	0.25975	0.63499	11.5889	0.0472265	0.165323	12.039	108.298	0.693448	0.75	TRUE	FALSE	FALSE	18	TRUE	0.0804704	6.7954	275.352	10.6843	27.8307	135.071	42.5486	9.59298
chr11_100481482_-	NM_019795	Dnajc7	0.0688481	2.90454	4.80556	0.687934	0.0539033	18.8654	32.9824	0.0851727	0.464345	FALSE	TRUE	TRUE		FALSE	1.38865	17.0205	2.06889	8.19748	0.272149	39.7451	164.513	5.4219
chr11_100484255_+	NM_028024	Nkiras2	0.0921422	3.12196	1.70706	0.519291	0.0334921	12.4864	14.141	0.921184	0.672551	FALSE	FALSE	TRUE	20	FALSE	0.14044	12.3038	60.2812	3.00575	21.2529	129.45	2.74051	5.53619
chr11_100512007_-	NM_177790	Zfp385c	0.00802424	13.2712	1.14592	0.898093	0.049525	9.76586	4.2099	0.725378	0.129199	FALSE	FALSE	FALSE		FALSE	1.09434	0.803366	1.11188	0.631336	1.56685	0.548712	0.283398
chr11_100565553_-	NM_030150	Dhx58	0.271805	1.64963	1.40579	0.00539703	0.336298	3.11805	8.97669	0.000504244	0.185185	FALSE	FALSE	FALSE	1	FALSE	0.0653091	10.158	14.0785	1.29263	10.9196	25.6663	6.18543
chr11_100573781_-	NM_020004	Kat2a	0.210724	13.4812	1.58604	0.0756345	0.0646487	18.6191	11.077	0.934063	0.907029	FALSE	FALSE	FALSE	14	FALSE	0.102013	9.28613	47.2592	0.72123	67.6854	81.6409	0.813148	9.99951
chr11_100575164_+	NM_029307	Hspb9	0.104782	17.9009	0.634852	0.95112	0.757018	1.55716	0.218663	0.0519606	0.531491	FALSE	FALSE	TRUE		FALSE	0.56444	1.23128	15.4984	4.38593	3.67958	4.10402	0.878979
chr11_100599472_-	NM_024456	Rab5c	0.12373	7.85246	2.10263	0.0107809	0.0167234	8.34118	71.7176	0.202399	0.688468	FALSE	FALSE	FALSE	51	TRUE	0.069577	7.00049	37.969	0.908771	43.8451	223.026	5.84425	14.8289
chr11_100632257_-	NM_031871	Ghdc	0.249667	17.0416	0.502128	0.0436006	0.0611369	19.2768	13.0668	0.678382	0.366838	FALSE	FALSE	TRUE	4	TRUE	0.0923107	27.8736	5.26432	0.577326	9.34845	59.3013	0.837176
chr11_100800733_-	NM_011486	Stat3	0.322094	14.5239	5.96632	0.152042	0.208627	22.3855	42.7432	0.0481946	0.876586	FALSE	FALSE	FALSE	74	TRUE	0.0787771	8.68011	124.694	2.5592	52.0123	236.407	5.4202	2.89746
chr11_100831929_-	NM_008986	Ptrf	0.267798	15.6958	0.133954	0.456125	0.0733654	1.6647	4.39727	0.724672	0.723164	FALSE	FALSE	TRUE	41	FALSE	0.702277	8.23521	9.22779	1.14196	8.27518	16.0196	9.73526	7.94422
chr11_100931427_+	NM_013792	Naglu	0.0739787	14.1505	0.831032	0.903962	0.116012	16.3285	16.5968	0.00418442	0.710322	FALSE	FALSE	TRUE	26	FALSE	0.071862	19.4058	22.3549	1.03811	21.1115	110.423	0.706552
chr11_100939725_+	NM_010475	Hsd17b1	0.177098	16.7174	0.6725	0.969502	0.672129	15.9931	0.179412	0.999826	0.397219	FALSE	FALSE	FALSE		FALSE	1.26094	0.467313	4.65378	1.84665	2.53039	0.220452	0.541579
chr11_100943929_+	NM_027896	Coasy	0.030046	13.0808	3.71252	0.8582	0.0655403	9.56552	68.9735	0.127519	0.806069	FALSE	FALSE	TRUE	30	FALSE	0.0327919	7.10482	79.2465	5.70121	14.0202	133.395	21.4067	6.85248
chr11_100948617_+	NM_011550	Mlx	0.0486726	20.4896	2.52958	0.892826	0.0309288	10.5015	29.593	0.720282	1.01991	FALSE	FALSE	TRUE	34	FALSE	0.00511281	6.52356	29.0515	4.13217	6.91205	97.6241	3.15985	4.56075
chr11_100956699_-	NM_008949	Psmc3ip	0.0280229	1.72508	1.14921	0.892826	0.250618	6.68148	0.598502	0.57706	0.775394	FALSE	FALSE	TRUE	1	FALSE	0.0677629	10.8005	7.4509	1.96842	3.70366	11.1616	0.300691	9.28566
chr11_100981143_-	NM_026501	Fam134c	0.00353818	9.66473	2.41331	0.930168	0.00545388	23.507	56.78	0.886936	0.890688	FALSE	FALSE	TRUE	45	TRUE	0.00737321	9.89228	57.5077	0.730306	81.3404	172.377	5.67893	5.68753
chr11_100981453_+	NM_134024	Tubg1	0.230275	16.4665	1.38702	0.0107809	0.105125	17.5976	30.6509	0.030894	1	FALSE	FALSE	FALSE	44	TRUE	0.0768315	13.9717	70.9598	0.441253	210.111	82.0482	1.12105	10.264
chr11_101017198_+	NM_134028	Tubg2	0.0280323	18.9759	0.505852	0.930168	0.231299	15.0519	1.10244	0.0481116	0.573813	FALSE	FALSE	TRUE		FALSE	0.866365	8.47328	2.86746	0.619167	4.792	8.07956	0.157928
chr11_101032619_-	NM_146030	Plekhh3	0.214792	0.966355	1.58198	0.053885	0.0105355	17.3153	5.91539	0.840411	0.724638	FALSE	FALSE	FALSE	28	FALSE	0.12144	7.86371	42.6265	2.44458	19.8505	123.916	69.4531
chr11_101036757_-	NM_007721	Ccr10	0.0534871	13.1965	0.550375	0.79106	0.301739	16.8363	0.198573	0.480188	0.165837	FALSE	FALSE	TRUE		FALSE	0.655703	1.02609	0.813463	0.899867	0.97637	0.484184	2.11022
chr11_101037431_+	NM_016782	Cntnap1	0.121394	23.5645	0.853556	0.950289	0.208803	12.4047	0.804491	0.202399	0.35461	FALSE	FALSE	FALSE		FALSE	0.170726	6.10124	1.98907	0.660973	2.96219	1.84498	0.251156
chr11_101087777_-	NM_007970	Ezh1	0.060095	12.5887	2.02242	0.79106	0.0963306	3.56667	7.56087	0.000868035	0.987654	FALSE	FALSE	FALSE		FALSE	0.280693	9.88803	23.4292	0.540101	43.3167	97.6381	1.62113
chr11_101107727_+	NM_019444	Ramp2	0.57651	16.0097	0.291237	0.0181864	0.10291	8.96658	10.9464	0.0488327	0.835946	TRUE	FALSE	TRUE	1	FALSE	0.695342	6.11435	3.81591	0.889985	4.25431	18.4268	3.68402	4.37588
chr11_101115043_+	NM_001284414	Vps25	0.112234	10.5578	2.41687	0.969502	0.0471076	7.95944	46.2079	0.57706	0.884725	FALSE	FALSE	FALSE	22	FALSE	0.0853916	21.6252	55.0192	0.872772	77.5374	188.897	0.663949	10.4649
chr11_101121881_+	NM_175638	Wnk4	0.448523	13.8765	0.783248	0.0194258	0.211397	1.44292	1.17545	0.724672	0.603693	FALSE	FALSE	FALSE		FALSE	0.292962	14.2751	33.7874	1.94366	18.8212	46.5989	1.91182
chr11_101140270_-	NM_026618	Coa3	0.129673	16.1037	2.08181	0.952949	0.0518669	3.5396	53.3104	0.285462	0.615764	FALSE	FALSE	FALSE	19	TRUE	0.121539	13.205	57.3841	1.79493	42.9424	185.808	12.5285	10.4599
chr11_101140517_+	NM_026562	Cntd1	0.0490671	8.3739	0.388064	0.519291	0.0134092	10.1882	6.90193	0.911043	0.871671	FALSE	FALSE	FALSE		TRUE	0.448427	10.5821	1.25733	0.310357	5.41833	3.78475	0.116905
chr11_101163570_-	NM_019584	Becn1	0.227054	14.2844	3.46759	0.103441	0.021109	15.2681	49.5479	0.787565	0.913242	FALSE	FALSE	TRUE	16	FALSE	0.0942429	13.9016	25.5661	0.692805	37.7104	180.707	4.03588	5.13873
chr11_101177544_+	NM_011192	Psme3	0.0364446	14.9563	2.60341	0.324168	0.0237926	5.683	41.7838	0.754057	0.972591	FALSE	FALSE	FALSE	49	FALSE	0.233175	4.94073	46.9373	0.843281	60.1601	226.674	4.39087	4.95723
chr11_101186377_+	NM_178932	Aoc2	0.254976	13.8802	1.05922	0.0109826	0.247188	17.9237	0.363804	0.724672	0.211119	TRUE	FALSE	FALSE		FALSE	1.1055	0.32172	8.80487	2.28618	3.60932	0.355907	0.434822
chr11_101229030_+	NM_008061	G6pc	0.226696	22.0089	28.6913	0.324168	0.181994	19.2634	151.477	0.0105602	0.1628	TRUE	FALSE	FALSE	4	TRUE	0.131926	1.77267	397.049	63.2643	6.74477	27.6174	17.3399
chr11_101278712_-	NM_144829	Aarsd1	0.0956204	18.6672	1.8328	0.906928	0.0757702	11.2871	26.3927	0.0213493	1.19048	FALSE	TRUE	TRUE	236	FALSE	0.132779	18.8344	16.5333	0.612089	26.91	189.654	0.877934	13.4784
chr11_101286389_+	NM_172566	Rundc1	0.122277	14.1027	0.989471	0.199986	0.0490517	2.52471	7.53432	0.293947	0.809717	FALSE	FALSE	FALSE	25	FALSE	0.0466196	14.5516	40.8419	1.09962	37.6057	139.186	2.97327	0.884098
chr11_101303559_+	NM_011289	Rpl27	0.04086	8.78566	4.63447	0.886936	0.0477185	18.9157	92.8335	0.16905	0.698634	FALSE	FALSE	TRUE		FALSE	0.011407	5.25795	23.2916	3.14137	7.29045	10.1307	23.9676	8.43504
chr11_101309795_+	NM_027320	Ifi35	0.0534145	12.8087	3.05508	0.969592	0.166452	4.04134	28.5784	0.00470747	0.2	FALSE	FALSE	TRUE	72	TRUE	0.127811	16.8744	35.4141	0.54005	75.151	85.069	2.52572	8.0142
chr11_101327546_-	NM_012037	Vat1	0.17051	10.8483	1.13446	0.188906	0.12469	13.0219	21.1941	0.917446	0.926784	FALSE	FALSE	FALSE	88	TRUE	0.224092	15.2936	12.5312	1.01339	11.7095	122.403	10.7546	9.82592
chr11_101329630_+	NM_009708	Rnd2	0.299139	10.4614	0.187632	0.0817658	0.221566	10.4148	21.7067	0.00558978	0.991531	FALSE	FALSE	FALSE	6	TRUE	0.2693	11.7278	2.816	0.444463	7.26068	102.04	0.325879	9.44618
chr11_101413269_-	NM_009764	Brca1	0.584593	10.3061	0.179554	0.00280298	0.282626	12.3582	0.677381	0.57706	1.00236	FALSE	FALSE	TRUE		TRUE	0.0348796	16.108	1.65879	0.35839	4.7064	11.1555	0.550833	3.70944
chr11_101443608_+	NM_144830	Tmem106a	0.115826	10.554	3.45966	0.165657	0.0856381	9.45292	7.91313	0.00251304	0.702371	FALSE	TRUE	TRUE	1	FALSE	0.175751	3.3092	17.3722	1.24971	13.7772	18.7212	1.28342
chr11_101489269_+	NM_025654	Rdm1	0.0833481	8.63452	0.528141	0.773783	0.104454	11.2899	10.5365	0.202399	0.845666	TRUE	FALSE	TRUE	9	TRUE	0.0576448	27.9172	30.6659	0.820275	37.4745	66.9937	0.279782
chr11_101526875_+	NM_025404	Arl4d	0.526901	11.9405	2.46497	0.792949	0.1923	21.8259	16.2291	0.293947	1.03332	TRUE	FALSE	TRUE	3	TRUE	0.0337974	7.03272	375.968	6.31526	83.4682	129.024	22.3355
chr11_101594341_+	NM_144831	Dhx8	0.0743658	9.2796	2.3228	0.349759	0.0902705	21.2853	9.39911	0.0919865	0.995025	FALSE	TRUE	TRUE	68	TRUE	0.033214	10.2088	26.3609	0.35839	80.6926	106.278	3.13092	3.05017
chr11_101646624_-	NM_008815	Etv4	0.179003	14.7044	0.177033	0.847023	0.373364	11.5126	0.0968852	0.912111	0.623701	FALSE	FALSE	FALSE		FALSE	0.322153	12.2921	0.758521	0.34373	3.1615	18.7731	0.410166
chr11_101846105_-	NM_028207	Dusp3	0.230314	14.2873	1.52414	0.00453312	0.0830107	13.0924	20.5992	0.144248	0.91954	FALSE	FALSE	FALSE		TRUE	0.349879	13.2227	35.3387	2.68729	13.6496	64.467	1.23935	1.96522
chr11_101902872_+	NM_027987	Cd300lg	0.193964	16.449	0.472703	0.156681	0.0393416	8.07613	13.2205	0.878482	0.187003	FALSE	FALSE	FALSE	1	TRUE	0.913245	0.848222	6.63654	0.418203	15.7784	3.58633	0.915199
chr11_102006851_+	NM_145829	Nags	0.0451905	15.3142	5.29044	0.934063	0.0403032	20.9182	50.3312	0.259677	0.633198	FALSE	FALSE	TRUE	99	TRUE	0.256847	3.00858	84.6034	15.4216	5.87213	156.514	62.6058
chr11_102017676_-	NM_029649	Tmem101	0.0551878	19.8389	2.13905	0.950029	0.221354	17.2886	6.91715	0.163221	0.818235	FALSE	FALSE	FALSE	46	FALSE	0.106843	17.0161	21.1671	5.76498	4.00433	97.7743	1.01691	10.5681
chr11_102046573_-	NM_172947	Lsm12	0.114397	19.4397	1.5786	0.188906	0.0744073	22.52	22.5081	0.197601	1.02941	FALSE	TRUE	FALSE	44	TRUE	0.0718765	17.0375	48.4012	0.508805	103.894	128.687	4.03969	4.34702
chr11_102051013_+	NM_175935	G6pc3	0.0223048	3.79054	1.00475	0.951641	0.11026	9.2855	5.35707	0.368126	0.839161	FALSE	FALSE	FALSE		TRUE	0.143453	16.3936	0.794751	0.90466	0.914184	29.6467	0.733458	5.95173
chr11_102146268_+	NM_028076	Tmub2	0.0749173	19.6326	1.63592	0.628059	0.0253606	7.59303	19.5349	0.324168	0.801749	FALSE	FALSE	TRUE	236	TRUE	0.0784259	17.1133	11.5633	1.72715	6.28452	70.4543	3.98169	7.21359
chr11_102157983_-	NM_001098836	Atxn7l3	0.124023	14.0691	2.92075	0.0430057	0.0469611	18.0474	15.6196	0.425604	1.07562	FALSE	FALSE	FALSE	1	FALSE	0.0980826	7.92831	2.3412	1.73639	1.37707	14.7239	51.4317	2.01598
chr11_102254738_+	NM_016759	Rundc3a	0.209656	12.4977	1.21284	0.0523207	0.0331056	21.68	9.50803	0.964619	0.689935	FALSE	FALSE	FALSE	1	TRUE	0.204211	3.73894	1.28139	0.948998	1.45313	3.55628	0.371791
chr11_102291832_+	NM_008175	Grn	0.521206	12.8265	4.12129	0.000248828	0.0836543	16.1164	79.895	0.0470886	0.439453	FALSE	TRUE	FALSE	49	TRUE	0.103593	9.25515	90.6465	2.49937	39.6788	102.924	15.7132	30.5371
chr11_102308932_-	NM_199200	Fam171a2	0.155549	12.7634	0.1462	0.677673	0.160279	12.4631	0.61483	0.491313	0.89955	FALSE	FALSE	FALSE	1	FALSE	0.228321	8.51714	1.40087	0.643663	2.3568	6.82632	3.53305
chr11_102331058_-	NM_010575	Itga2b	0.266105	10.1752	0.5744	0.573278	0.0494143	23.7079	0.971257	0.840411	0.195567	FALSE	FALSE	FALSE	55	FALSE	0.908758	0.947748	3.13877	0.732898	4.41611	0.739328	0.201871
chr11_102417460_-	NM_001159492	Gpatch8	0.0719264	10.3624	3.4938	0.314029	0.050002	15.5349	7.23571	0.0387051	1.10988	FALSE	FALSE	FALSE	13	FALSE	0.184263	9.37546	54.9782	0.602239	92.6325	208.451	1.33737	2.38101
chr11_102559042_-	NM_025918	Ccdc43	0.268808	9.14294	0.39652	0.0425864	0.0596084	3.01796	8.94195	0.969592	0.841944	FALSE	FALSE	FALSE	1	FALSE	0.262611	14.4213	40.1778	0.445542	115.862	133.021	0.714068	4.17994
chr11_102622746_+	NM_009613	Adam11	0.335283	23.294	2.94708	0.261136	0.161623	5.18771	5.98297	0.304953	0.962406	FALSE	FALSE	TRUE	1	FALSE	0.452358	6.41563	0	1.02775	0	10.6492	5.7417
chr11_102697610_+	NM_080846	Higd1b	0.457887	18.4319	0.123129	0.988341			0		0.227964	FALSE	TRUE	FALSE		FALSE	0.863526	0.555062	0.988599	1.07409	1.093	0.353829	0.468336
chr11_102742267_-	NM_011431	Eftud2	0.167456	14.1675	1.35802	0.0415722	0.0935763	22.4309	14.3812	0.0372716	1.16891	FALSE	FALSE	TRUE	211	FALSE	0.219305	10.0019	21.9355	0.48185	48.1144	87.4319	0.523016	9.28513
chr11_102889862_+	NM_008707	Nmt1	0.0685632	16.4198	4.23873	0.119018	0.0101631	1.15228	47.1959	0.79106	0.727273	FALSE	FALSE	FALSE	26	TRUE	0.0180612	16.8697	76.4379	0.489832	157.7	129.888	4.66524	5.51398
chr11_102962929_-	NM_152813	Plcd3	0.325724	14.8772	0.562254	0.0431005	0.36212	4.00863	0.543631	0.195653	0.837209	FALSE	FALSE	TRUE	36	FALSE	0.673467	9.83239	3.05311	0.523695	6.46402	29.4212	0.415387	3.15631
chr11_102963023_+	NM_025988	Acbd4	0.166195	19.8134	4.41501	0.0988003	0.0756302	1.56267	30.8072	0.111218	0.885173	FALSE	FALSE	FALSE	1	FALSE	0.674194	12.9225	14.1161	1.59931	9.41816	27.0748	1.7707
chr11_102977545_+	NM_138753	Hexim1	0.128954	8.97681	2.10108	0.326441	0.16869	16.6291	21.3279	0.000434017	0.625391	TRUE	FALSE	TRUE	97	TRUE	0.0161207	3.22047	44.0717	3.7029	12.338	28.9503	86.483	3.00717
chr11_102994628_+	NM_027658	Hexim2	0.314429	13.0162	0.143552	0.300035	0.0321513	16.7797	1.36844	0.95377	0.331675	FALSE	FALSE	FALSE	1	TRUE	0.0908739	22.7542	29.4697	0.460834	83.5163	8.77695	0.45872
chr11_103032402_+	NM_019679	Fmnl1	0.431788	7.67237	0.267011	0.0500361	0.353919	3.26728	0.767287	0.00231301	0.957265	FALSE	TRUE	FALSE	135	FALSE	0.210939	4.79914	3.50013	0.73946	6.09195	17.2033	4.09208
chr11_103128715_-	NM_016896	Map3k14	0.0156417	23.9612	0.824114	0.693448	0.275764	19.4846	1.53923	0.304953	0.917832	FALSE	FALSE	FALSE		FALSE	0.0571001	13.9108	44.6826	0.810729	60.5076	60.8805	2.32833	0.481739
chr11_103206016_-	NM_133715	Arhgap27	0.489848	10.5999	0.386857	0.0855918	0.0917109	1.59222	1.03194	0.491313	0.316556	FALSE	FALSE	FALSE		FALSE	1.10722	0.839184	2.21463	0.76484	2.82222	3.50221	0.708941
chr11_103224733_-	NM_183288	Arhgap27	0.438249	8.88027	0.449318	0.195653	0.51798	10.922	0.13006	0.91225	0.617724	FALSE	TRUE	FALSE	1	FALSE	0.839637	2.77193	12.7448	1.66184	7.72226	13.6972	5.1395
chr11_103273998_-	NM_183034	Plekhm1	0.119742	10.4941	2.88511	0.0885796	0.0463395	22.58	8.97062	0.724672	0.938967	FALSE	FALSE	FALSE	37	FALSE	0.0611187	9.41976	42.7768	0.386217	115.035	203.58	0.61283	2.43647
chr11_103559010_-	NM_019650	Gosr2	0.168631	15.959	2.94907	0.456125	0.0391426	15.0168	49.916	0.788155	0.793651	FALSE	TRUE	TRUE	17	FALSE	0.289015	12.3471	40.0101	0.464597	95.1515	164.299	0.898225	4.61402
chr11_103815338_-	NM_008740	Nsf	0.0491779	4.61689	1.48338	0.932233	0.0608773	0.181521	9.77238	0.206882	1.1505	FALSE	TRUE	FALSE	16	FALSE	0.0411513	12.0325	59.6124	0.681929	87.5137	175.236	2.76575	7.58152
chr11_103828079_+	NM_007477	Arf2	0.0336142	12.508	0.479387	0.816235	0.098601	0.58837	8.34514	0.0218003	0.963719	FALSE	TRUE	TRUE	37	FALSE	0.0768147	16.1151	23.0647	1.23142	20.687	127.616	2.60125	1.04223
chr11_104092783_+	NM_010838	Mapt	0.304586	14.3717	0.535829	0.130846	0.158975	14.7113	1.1479	0.491313	1.01133	FALSE	FALSE	TRUE	61	FALSE	0.40971	11.9199	2.35977	1.10538	2.26069	29.3413	12.7433
chr11_104303584_-	NM_001081045	Kansl1	0.0943296	13.8667	5.64866	0.758837	0.0747466	12.5882	9.94285	0.00717187	1.10685	TRUE	FALSE	FALSE	1	TRUE	0.0686704	14.0475	14.4412	1.84267	7.40859	106.484	42.8245	1.5629
chr11_104411747_+	NM_010858	Myl4	0.0305919	6.86101	0.202132	0.859917	0.655632	6.82004	1.11797	0.00280298	0.546448	FALSE	FALSE	TRUE	108	TRUE	1.35329	9.79885	14.2657	0.41036	37.819	47.4812	0.181956
chr11_104411826_-	NM_145436	Cdc27	0.145756	2.10755	1.88394	0.0430057	0.055283	8.29126	13.5058	0.0271284	0.910701	FALSE	FALSE	TRUE	1	TRUE	0.109496	14.0622	18.0251	1.05518	17.4766	170.805	12.192	4.03212
chr11_104469368_+	NM_016780	Itgb3	0.301646	14.767	0.734091	0.119018	0.218209	23.0134	1.38072	0.0481946	0.901682	FALSE	FALSE	FALSE	1	FALSE	0.555003	2.45368	5.78564	0.733009	8.18487	13.0002	1.58451
chr11_104987787_+	NM_172567	Mettl2	0.0691527	13.7456	2.65715	0.0919865	0.059621	7.95301	7.59204	0.941809	0.882724	FALSE	FALSE	FALSE	1	FALSE	0.0210494	6.12083	21.3553	0.634358	34.3	167.509	2.13542	2.59982
chr11_105153970_+	NM_008626	Mrc2	0.326427	15.012	0.139377	0.0430057	0.104369	16.8958	0.347601	0.527373	0.665484	FALSE	FALSE	FALSE	29	FALSE	0.870477	1.31869	7.03768	0.406673	17.5558	9.36382	0.441367	7.38338
chr11_105451300_+	NM_181071	Tanc2	0.0813942	14.0683	0.776993	0.0705922	0.136582	19.4025	1.5206	0.293947	1.06782	FALSE	TRUE	FALSE		FALSE		12.2767	0.488157	0.581878	1.02996	46.1187	0.395443	1.25809
chr11_105805457_-	NM_007805	Cyb561	0.79643	13.985	0.316876	0.00570249	0.758023	0.755452	6.1582	0.118618	1.19403	FALSE	FALSE	FALSE	26	FALSE	0.295431	9.96736	1.56889	0.771085	1.88133	60.8627	0.562917
chr11_105898248_+	NM_027946	Dcaf7	0.0641142	5.35429	2.15511	0.968531	0.085228	0.942728	17.0804	0.0085047	0.942655	FALSE	FALSE	FALSE	30	FALSE	0.100052	11.7162	30.1886	0.836674	37.6562	180.956	6.32386	6.71516
chr11_105927393_+	NM_027346	Taco1	0.106161	8.98631	1.1588	0.659375	0.0671993	10.0663	26.7909	0.528632	0.951049	FALSE	FALSE	TRUE	16	TRUE	0.118006	17.7059	36.7405	2.45224	14.9098	126.538	5.17002	2.79166
chr11_105946216_+	NM_011947	Map3k3	0.0431071	9.42465	3.34634	0.792949	0.0209896	12.119	10.8887	0.915893	0.878082	FALSE	FALSE	TRUE		FALSE	0.284833	7.92227	16.9318	0.526321	33.0335	171.38	0.680377	3.61349
chr11_106021450_-	NM_172397	Limd2	0.157721	8.10708	1.54003	0.886936	0.0982607	7.95617	11.0529	0.163221	1.00543	FALSE	FALSE	FALSE	50	FALSE	0.0511769	12.5208	1.42274	2.69333	0.541193	16.5634	12.3738	17.54
chr11_106054809_-	NM_028126	Strada	0.0707301	3.94131	0.752611	0.943563	0.185736	1.33865	2.07785	0.030894	0.829493	TRUE	TRUE	FALSE	1	TRUE	0.144075	16.9238	49.3326	0.419096	135.202	89.9614	0.0967431
chr11_106077638_-	NM_026009	Ccdc47	0.0140035	9.70676	3.45248	0.890892	0.0281399	16.8796	55.5327	0.349759	1.04302	FALSE	TRUE	FALSE	33	TRUE	0.0338304	16.1975	37.073	0.653735	57.0276	133.153	6.91697	8.05833
chr11_106078280_+	NM_028074	Ddx42	0.0624498	11.4689	3.16119	0.907943	0.0188156	5.84172	19.6151	0.915893	1.09166	FALSE	TRUE	FALSE	16	TRUE	0.0491536	8.92096	55.3382	0.451117	162.228	206.833	1.56695	3.30845
chr11_106117133_-	NM_025310	Ftsj3	0.127273	13.0555	3.09645	0.969592	0.0150549	17.5671	29.3361	0.720282	0.966184	FALSE	TRUE	FALSE	8	FALSE	0.157646	10.2005	19.0565	1.84068	10.4406	105.264	2.79286	5.19258
chr11_106117473_+	NM_008950	Psmc5	0.186121	14.9698	2.83847	0.0130965	0.0366935	22.5634	66.4022	0.693448	0.884304	FALSE	TRUE	TRUE	28	FALSE	0.0525075	15.4218	61.2462	0.844664	82.4687	190.893	5.10113	6.824
chr11_106175843_-	NM_008339	Cd79b	0.92776	6.31068	0.290418	0.0519606	0.253751	3.3373	1.19885	0.195653	0.114943	FALSE	TRUE	FALSE		FALSE	1.46286	1.35373	6.13344	0.7051	8.01447	3.74412	1.53409
chr11_106236140_+	NM_029345	2310007L24Rik	0.480939	6.23579	0.205984	0.349759			0		0.209479	FALSE	FALSE	TRUE		FALSE	1.26268	1.85581	1.58007	0.98545	1.73978	0.45592	0.305467
chr11_106243921_-	NM_010494	Icam2	0.334042	11.1997	0.272596	0.458623	0.136197	8.22708	4.36296	0.816902	0.202429	FALSE	FALSE	TRUE	21	FALSE	0.959811	2.02763	1.94042	0.613314	3.48672	2.3996	1.45171
chr11_106349121_-	NM_023913	Ern1	0.172382	23.9238	11.2268	0.183973	0.234889	22.59	24.908	0.0230936	0.960061	TRUE	TRUE	FALSE	22	TRUE	0.0810633	4.75332	133.201	1.46856	92.4195	118.893	18.7034	1.73173
chr11_106474281_-	NM_198292	Tex2	0.179701	21.9897	5.93588	0.00470747	0.0845192	22.1233	61.3191	0.00280298	0.830897	FALSE	FALSE	FALSE	22	TRUE	0.0326903	9.3008	70.2323	2.0147	35.3024	163.73	30.7726	6.28412
chr11_106576593_-	NM_008816	Pecam1	0.169796	13.3342	0.949872	0.103423	0.0636935	5.89	11.0236	0.573278	0.285714	FALSE	FALSE	TRUE	21	FALSE	1.24027	1.58931	5.69589	0.452306	14.3154	3.3794	1.10065
chr11_106612540_+	NM_001033435	Milr1	0.104811	10.2635	0.766788	0.202399	0.679261	2.83778	0.578711	0.00250576	0.532387	FALSE	FALSE	FALSE		FALSE	1.01758	0.959974	1.90516	0.800251	2.58003	1.87389	1.52519
chr11_106640840_-	NM_015810	Polg2	0.144017	7.85356	2.52222	0.28853	0.348602	8.35707	7.55981	0.0103816	0.841825	FALSE	FALSE	TRUE	47	TRUE	0.146576	6.89325	169.784	1.64399	114.787	135.573	2.87042	6.17368
chr11_106650566_+	NM_177088	Cep95	0.130522	15.5665	2.86362	0.0093244	0.253608	11.0127	2.96264	0.0093244	1.11223	FALSE	FALSE	FALSE		TRUE	0.18523	11.0428	44.6948	0.28096	192.31	82.2881	2.14675	3.96049
chr11_106782001_-	NM_025481	Smurf2	0.0876559	10.6064	3.56598	0.448175	0.0544547	21.3474	21.8377	0.296034	0.910569	FALSE	TRUE	TRUE	1	FALSE	0.0890682	9.84397	40.3093	4.54643	8.81849	62.6718	62.7364	2.97767
chr11_106860839_-	NM_010655	Kpna2	0.082217	12.184	2.31715	0.897209	0.0710905	6.9301	45.0956	0.103804	1.25	FALSE	TRUE	FALSE		TRUE	0.0113122	12.9039	39.3081	1.24647	34.6183	84.461	21.5181	4.00581
chr11_106889537_+	NM_001163473	1810010H24Rik	0.203456	6.23588	0.590263	0.159521	0.201707	5.41708	3.06117	0.184063	1.09001	FALSE	TRUE	FALSE		TRUE	0.475057	13.8447	29.6059	3.70115	8.10877	73.4844	0.188011
chr11_106993458_-	NM_176850	Bptf	0.0778991	5.22631	3.3661	0.0962907	0.106995	0.360881	7.15632	0.00785049	1.00746	FALSE	TRUE	TRUE	223	TRUE	0.0593187	4.66659	10.6149	1.93634	5.26253	23.4756	64.7169	4.66739
chr11_107050586_-	NM_133702	Nol11	0.156111	2.78767	0.921878	0.106347	0.0717661	0.291489	9.78672	0.1012	0.696662	FALSE	FALSE	FALSE	12	TRUE	0.0337947	20.4493	23.2246	0.546271	43.0737	130.94	2.88756	5.10909
chr11_107332034_-	NM_145823	Pitpnc1	0.310616	11.362	3.43765	4.9002e-05	0.240236	10.0618	9.92702	0.0344046	0.941265	FALSE	FALSE	FALSE	12	TRUE	0.223015	11.4668	153.721	5.47729	29.6884	73.4192	122.398	3.86839
chr11_107340842_+	NM_025894	Psmd12	0.127402	22.5438	3.30069	0.141768	0.0421242	1.00796	59.6558	0.086201	0.844278	FALSE	FALSE	FALSE	41	FALSE	0.0475689	9.96043	64.524	0.754907	89.7828	243.145	10.4008	5.77789
chr11_108205224_-	NM_011101	Prkca	0.292514	3.19502	0.692556	0.0160372	0.133252	5.92094	2.86294	0.879387	1.06227	FALSE	FALSE	FALSE	36	TRUE	0.10834	12.3479	42.5682	1.70128	25.6034	37.7014	37.4036	3.41944
chr11_108256627_+	NM_013475	Apoh	0.114655	2.12888	16.2521	0.174879	0.0975788	17.4502	353.82	0.0101378	0.572831	TRUE	FALSE	TRUE	14	TRUE	0.204539	1.52605	85.6965	2.13662	41.6618	43.0318	11.4158
chr11_108781663_+	NM_015732	Axin2	0.175943	1.83826	1.15239	0.557018	0.31672	23.1632	3.73034	0.0090932	1	FALSE	TRUE	TRUE		FALSE	0.237535	23.1956	4.76946	1.8883	2.46816	42.0626	48.0406
chr11_109159411_-	NM_001165934	Rgs9	0.4762	14.7401	0.17264	0.176926	0.119801	13.4328	0.152568	0.883183	0.74129	FALSE	FALSE	FALSE	51	FALSE	0.696323	5.53169	2.30811	0.446795	5.53954	5.79652	0.142361
chr11_109224163_+	NM_010303	Gna13	0.081963	15.005	1.36852	0.157391	0.0208925	19.142	15.6436	0.724672	0.75662	FALSE	FALSE	TRUE	53	TRUE	0.0405076	12.6402	31.9247	1.41864	22.6961	112.935	23.1864	2.32606
chr11_109287463_+	NM_025275	Amz2	0.115148	6.88806	0.871222	0.127519	0.0306359	3.0144	10.2042	0.95112	0.656814	FALSE	FALSE	FALSE	253	FALSE	1.01639	14.2972	5.00655	0.377616	15.1928	104.045	0.421135	24.0175
chr11_109472706_-	NM_145940	Wipi1	0.241642	14.3121	1.66795	0.129838	0.24756	1.11865	12.3625	0.0205585	0.922953	FALSE	FALSE	FALSE	29	TRUE	0.0714875	20.3189	24.6976	0.697263	37.471	142.534	2.0867	8.11526
chr11_109512263_+	NM_021880	Prkar1a	0.0130669	17.0476	3.1033	0.948666	0.0801743	1.55511	62.9162	0.000248828	1.00819	FALSE	FALSE	TRUE	44	TRUE	0.049537	15.8564	113.359	2.31058	56.9337	121.738	80.7089	10.5202
chr11_109583552_-	NM_153782	Fam20a	0.119219	0.133871	4.53121	0.206882	0.159988	21.2599	19.502	0.0953934	0.623886	FALSE	FALSE	FALSE	301	TRUE	0.22018	13.366	67.145	15.7036	4.17434	86.7698	123.986	3.66331
chr11_109856965_-	NM_013851	Abca8b	0.355407	23.7682	5.93801	0.0421665	0.14725	23.0424	20.0819	0.00146242	0.748663	FALSE	FALSE	FALSE	1	TRUE	0.235243	6.39467	4.92913	6.64831	0.691079	8.91918	9.97156
chr11_109957277_-	NM_153145	Abca8a	0.197413	2.98903	5.53935	0.689119	0.232978	13.5445	42.5538	0.12503	0.189394	FALSE	FALSE	FALSE	54	TRUE	0.537383	9.95148	10.9739	0.983284	10.8757	9.77994	27.7384
chr11_110029467_-	NM_147220	Abca9	0.123909	16.6115	1.06694	0.879741	0.155128	14.2468	2.2744	0.0197678	0.362812	FALSE	FALSE	TRUE		FALSE	0.795075	5.02868	2.82333	0.294455	8.64701	1.75858	0.205435
chr11_110113061_-	NM_001166557	Abca6	0.204316	6.02905	15.3515	0.323115	0.0698928	11.3351	52.708	0.127519	0.3663	FALSE	FALSE	FALSE	64	TRUE	0.333772	3.70228	47.9454	0.46994	137.099	46.9212	4.45922
chr11_110199006_-	NM_147219	Abca5	0.26819	12.1996	0.345045	0.188906	0.195305	17.5251	3.16655	0.119018	1.33333	FALSE	TRUE	FALSE	1	FALSE	0.0967808	10.9052	14.9173	0.354835	48.7016	117.784	0.73388
chr11_110260436_+	NM_011943	Map2k6	0.695492	11.3415	2.60235	0.00329045	0.627672	10.9814	7.30705	0.0093244	0.586941	FALSE	TRUE	FALSE	22	FALSE	0.0594413	17.4381	6.05486	0.301635	21.1405	37.6041	2.39754	5.53338
chr11_112643540_+	NM_011448	Sox9	0.305928	0.994176	0.438737	0.150973	0.704731	22.4349	3.28503	0.000238009	0.697674	TRUE	FALSE	FALSE	3	TRUE	0.400119	7.75351	79.9263	1.89137	47.9115	58.2118	42.8531	0.792525
chr11_113427068_-	NM_027216	Slc39a11	0.160562	19.6416	1.31483	0.142101	0.0811368	5.0108	17.3387	0.0500361	0.748663	FALSE	FALSE	TRUE	27	FALSE	0.13318	16.4052	9.03582	0.610493	15.6539	106.017	0.683985	9.69214
chr11_113480795_+	NM_001042606	Sstr2	0.315761	15.7906	0.351068	0.725378	0.490199	23.0177	0.967042	0.0558095	0.521204	FALSE	FALSE	FALSE		TRUE	0.876227	9.47403	3.37573	0.740641	4.99629	20.7399	0.799858
chr11_113510853_+	NM_013581	Cog1	0.0691905	12.5522	3.73019	0.948666	0.0576616	3.8606	11.2234	0.144248	0.900196	FALSE	FALSE	FALSE	31	FALSE	0.302028	18.6495	30.3793	1.51237	20.4839	203.844	4.79879	5.58161
chr11_113545419_-	NM_138598	Fam104a	0.0543745	10.0758	2.36927	0.32642	0.0355569	13.0721	9.78096	0.49189	0.952381	FALSE	FALSE	FALSE	52	TRUE	0.0925106	8.13806	33.1072	0.95142	34.4708	137.504	24.9035	2.00335
chr11_113545726_+	NM_177777	D11Wsu47e	0.123576	17.7776	1.54475	0.0105602	0.167993	6.73795	3.50591	0.0101378	0.911458	FALSE	FALSE	FALSE		TRUE	0.1264	32.1886	13.1978	1.10227	11.9333	177.321	0.855021
chr11_114529894_+	NM_023372	Rpl38	0.184572	11.8418	2.2499	0.217402	0.0543624	16.3731	121.173	0.057734	0.950683	FALSE	FALSE	FALSE	28	FALSE	0.0120419	11.1507	42.7742	2.18668	19.8422	46.0511	45.0659	8.43021
chr11_114536803_+	NM_053273	Ttyh2	0.119456	22.5214	4.5659	0.107511	0.0755291	22.6378	32.9714	0.28853	0.888889	FALSE	FALSE	TRUE	32	TRUE	0.144235	8.34698	174.281	8.09729	22.983	161.343	66.8371	6.12345
chr11_114751651_+	NM_170758	Cd300a	0.154078	15.4916	1.30617	0.00292484	0.175294	23.7216	1.827	0.212651	0.445558	FALSE	FALSE	FALSE	241	FALSE	1.27004	0.954809	9.1016	0.293436	32.5502	4.64741	1.00643
chr11_114795685_-	NM_199221	Cd300lb	0.208364	17.5855	0.148985	0.57706	0.124853	16.5905	1.30877	0.293947	0.330579	TRUE	TRUE	TRUE	1	FALSE	1.08358	1.07979	2.11972	0.851453	2.43652	2.08609	1.46304	1.13416
chr11_114851191_-	NM_145437	Cd300ld	0.257232	15.3493	0.325063	0.0197678	0.227816	4.33685	6.29879	0.314029	0.296296	FALSE	FALSE	FALSE	1	FALSE	0.889043	0.905754	4.2797	0.416859	13.0071	2.39144	0.178392
chr11_114863194_-	NM_134158	AF251705	0.250555	15.2201	0.8682	0.195653	0.227924	2.51408	4.56483	0.242336	0.198413	FALSE	FALSE	TRUE		FALSE	1.11418	1.18574	2.33299	0.720692	3.32787	0.689313	3.05038
chr11_114909609_-	NM_199201	Cd300lh	0.482799	12.4151	0.132005	0.0731133	0.333592	14.2801	2.47887	0.103423	0.0742115	FALSE	FALSE	FALSE		FALSE	0.76094	1.65842	0.443995	0.296485	1.9935	0.445415	0.626183
chr11_114923352_-	NM_172050	Cd300e	0.542324	12.0691	0.187323	0.202374	0.357099	23.0743	1.7928	0.0372716	0.0769231	FALSE	FALSE	TRUE		FALSE	0.904073	0.658176	0.883315	0.452524	2.05664	0.562501	0.235891
chr11_114995252_-	NM_145634	Cd300lf	0.672625	13.2828	0.380934	0.0209283	0.496193	4.16263	0.766366	0.159521	0.345066	FALSE	FALSE	FALSE	1	FALSE	1.06684	0.919216	5.76771	0.388358	17.6409	3.95359	0.561036
chr11_115024655_+	NM_012030	Slc9a3r1	0.218832	12.8989	6.67381	0.00200503	0.130957	12.2076	114.798	0.0101378	0.935829	FALSE	TRUE	TRUE	2	TRUE	0.0865776	2.16497	172.563	2.34635	78.9993	131.816	88.0088	7.49338
chr11_115048590_-	NM_025400	Nat9	0.0781722	12.1432	3.24954	0.947419	0.111956	7.23737	25.3023	0.0197678	0.784314	FALSE	FALSE	TRUE	1	TRUE	0.274818	10.0585	12.4264	1.28696	10.0003	30.9925	2.19219
chr11_115048825_+	NM_001033393	Tmem104	0.00560077	23.7986	1.39196	0.930168	0.113333	18.9543	5.22068	0.185942	0.823045	FALSE	FALSE	FALSE	5	TRUE	0.15252	7.376	58.7672	0.638447	110.846	89.6183	1.13443
chr11_115138243_-	NM_007997	Fdxr	0.147799	13.8394	2.33181	0.324168	0.109307	8.55407	11.9859	0.0500361	0.689655	FALSE	FALSE	FALSE	75	TRUE	0.0393761	13.5895	54.8057	1.48759	38.6886	48.7294	0.650094	5.99939
chr11_115158876_-	NM_178035	Fads6	0.0559459	11.8635	14.8096	0.879387	0.0567661	7.02449	43.0984	0.49189	0.824176	FALSE	FALSE	FALSE	35	TRUE	0.522414	7.45758	96.4892	7.51949	13.174	147.076	18.228
chr11_115229033_-	NM_175454	Hid1	0.206468	22.5814	0.105578	0.887882	0.127615	12.3672	1.15303	0.677673	0.803828	FALSE	FALSE	FALSE		FALSE	0.382363	3.64597	4.38728	0.689657	7.87584	13.8655	3.03902
chr11_115243228_+	NM_001080929	Cdr2l	0.380235	16.7213	0.249089	0.0271284	0.14782	3.58066	1.12976	0.370043	0.988924	FALSE	FALSE	FALSE	1	FALSE	0.143789	10.9988	17.5394	0.693639	27.5413	35.1747	1.8893	5.86626
chr11_115265066_+	NM_026729	Ict1	0.221774	5.32709	0.971046	0.233505	0.0534503	10.8468	37.4713	0.188418	0.897436	FALSE	TRUE	FALSE	18	FALSE	0.349826	15.4907	28.4528	0.5413	53.8349	115.676	0.631331	8.72175
chr11_115281252_-	NM_027862	Atp5h	0.0843567	8.72482	4.19817	0.197601	0.051327	16.4506	181.814	0.092682	0.705128	FALSE	FALSE	FALSE	9	TRUE	0.0205894	9.21622	50.3003	1.81684	29.8955	108.569	10.7319	14.6812
chr11_115281439_+	NM_183285	Kctd2	0.141538	16.6694	2.44826	0.0105602	0.0707953	13.1742	17.3133	0.677673	0.848523	FALSE	TRUE	FALSE	78	TRUE	0.00662815	6.82323	13.2464	1.43153	9.00122	11.7179	9.23237	3.48732
chr11_115301859_+	NM_001033775	4933422H20Rik	0.170972	8.68739	3.55605	0.950289	0.0614321	19.958	0.828235	0.670693	0.416667	FALSE	FALSE	FALSE		FALSE	1.02171	0.669976	6.28132	2.26075	2.65469	0.58371	0.864987
chr11_115323686_+	NM_001080934	Slc16a5	0.202454	5.57916	0.633377	0.969592	0.802996	10.4649	7.63138	0.00155746	0.186104	FALSE	FALSE	FALSE	1	TRUE	0.437773	5.2574	15.3236	1.88659	8.85147	17.0219	11.407
chr11_115336991_+	NM_177778	Armc7	0.243391	6.25953	0.627471	0.273675	0.0159401	11.1755	1.90383	0.852728	0.716846	FALSE	FALSE	FALSE		TRUE	0.0826716	11.4868	14.7778	0.547479	26.7376	103.143	2.8823
chr11_115353147_-	NM_015807	Nt5c	0.533072	13.2753	1.05698	0.0552583	0.0662436	19.1673	24.4735	0.95762	0.839552	FALSE	FALSE	TRUE	24	FALSE	0.347495	16.019	24.849	0.990298	25.6809	127.815	0.724629	8.51934
chr11_115375698_-	NM_008258	Hn1	0.280675	9.56431	0.475405	0.0851727	0.232603	0.681552	14.5788	0.0197678	0.669507	TRUE	FALSE	FALSE	31	FALSE	0.0250771	17.8921	111.57	0.879797	132.367	107.127	16.7378	7.55401
chr11_115397558_-	NM_133354	Sumo2	0.100674	5.8307	5.20598	0.00958302	0.0185921	23.0786	69.1262	0.950289	1.03236	FALSE	FALSE	FALSE	10	FALSE	0.0678488	8.78536	37.2737	0.89536	41.753	53.8667	45.9837	6.04212
chr11_115425783_+	NM_001002929	Nup85	0.0811844	13.9912	2.43367	0.953053	0.0379534	16.1523	13.513	0.952949	0.838574	FALSE	TRUE	TRUE	39	TRUE	0.246467	13.7349	14.123	0.264707	68.7944	129.357	0.236492	5.36131
chr11_115465190_-	NM_173048	Gga3	0.178988	17.523	3.08179	0.0252575	0.170168	0.282438	4.54697	0.0430057	0.730994	FALSE	TRUE	FALSE	1	TRUE	0.238482	9.2829	47.9089	1.58071	30.1491	83.9969	5.19252	1.23251
chr11_115465250_+	NM_025305	Mrps7	0.142621	19.8417	3.07447	0.379497	0.042808	13.0588	59.2336	0.483586	0.982456	FALSE	FALSE	TRUE	263	TRUE	0.125011	10.3301	25.2781	2.98957	8.48336	61.626	48.7037	6.10063
chr11_115489426_-	NM_026071	Slc25a19	0.291294	14.8473	1.66639	0.0455398	0.123711	13.0509	9.92746	0.22135	0.547112	FALSE	FALSE	TRUE	3	TRUE	0.109856	16.9366	42.9505	0.517921	85.1104	120.223	0.27245
chr11_115569864_-	NM_008163	Grb2	0.228944	13.8791	1.66086	0.0885796	0.0443343	19.4814	29.666	0.0885796	1.19492	FALSE	FALSE	TRUE	49	FALSE	0.0413156	11.5231	18.7109	1.36091	13.1848	45.591	22.2109	6.08621
chr11_115674962_-	NM_080643	Caskin2	0.219586	15.9116	1.87685	0.127519	0.00848068	14.0351	6.13736	0.953053	0.663943	FALSE	FALSE	FALSE	1	FALSE	0.122713	16.5956	22.0474	1.21767	17.8939	88.7572	12.5121	4.68276
chr11_115676068_+	NM_029557	Tsen54	0.331458	16.8506	0.817428	0.0200693	0.186224	18.2707	6.81034	0.0215156	1.10603	FALSE	TRUE	FALSE	2	FALSE	0.256967	14.071	15.2425	0.804671	20.8304	149.943	1.38708
chr11_115685357_+	NM_145438	Llgl2	0.18156	22.5042	3.11691	0.293947	0.193293	19.1381	12.8009	0.000483234	0.885897	TRUE	FALSE	TRUE	45	FALSE	0.0852815	8.32097	82.5983	2.16711	41.2206	149.809	25.3514	6.53508
chr11_115761453_+	NM_183259	Smim5	0.027744	19.9481	2.13893	0.91225	0.470018	11.9572	0.238996	0.995749	0.30303	FALSE	FALSE	FALSE		FALSE	1.24622	0.392846	2.14425	0.925837	2.4688	0.767268	0.766741
chr11_115773331_+	NM_001162998	Smim6	0.144736	18.0049	2.31676	0.0213169	0.400994	0.202418	0.958109	0.059509	0.188324	FALSE	FALSE	FALSE		FALSE	0.289243	8.84611	1.7367	0.660446	2.64833	0.688601	0.380312
chr11_115794793_-	NM_130454	Recql5	0.0576161	0.297659	2.92197	0.519291	0.158026	2.21306	6.61551	0.00686005	0.743746	FALSE	FALSE	FALSE	1	TRUE	0.0705974	15.5441	11.4586	0.471624	24.7338	103.841	0.938145
chr11_115794966_+	NM_020483	Sap30bp	0.0602719	15.4792	1.82862	0.127519	0.0599939	2.56354	12.911	0.964387	0.90312	FALSE	FALSE	TRUE	1	TRUE	0.040478	16.7246	19.6104	0.53438	37.5266	158.249	2.24851	6.59569
chr11_115835886_+	NM_133663	Itgb4	0.371202	5.50547	0.4422	0.00948856	0.24374	23.4844	0.0888909	0.28853	0.315209	FALSE	FALSE	FALSE	1	FALSE	0.648724	3.90303	1.57599	0.666327	2.83789	2.20777	0.833576
chr11_115873999_-	NM_016905	Galk1	0.259886	3.53384	1.8038	0.046341	0.209951	10.6181	42.817	0.00539703	0.887346	FALSE	TRUE	FALSE	40	FALSE	0.331317	13.8046	27.4213	0.511375	60.1112	84.1467	2.66229	11.7046
chr11_115885820_-	NM_008211	H3f3b	0.177857	7.38294	3.64205	0.49189	0.0303432	4.88264	81.4832	0.28853	1.30719	TRUE	FALSE	FALSE	1	FALSE	0.0435801	2.86439	174.605	6.11774	38.5541	163.705	34.7633	6.40303
chr11_115891630_+	NM_172569	Unk	0.0982859	9.9974	2.05695	0.195653	0.0405538	21.8971	3.68621	0.903962	1.0101	FALSE	FALSE	FALSE		TRUE	0.076175	36.0584	20.2726	8.8721	2.36066	114.33	15.5341	0.918848
chr11_115939275_-	NM_001009573	Unc13d	0.219495	14.7187	0.28447	0.0436006	0.362288	6.76549	0.341666	0.659375	0.293255	FALSE	TRUE	FALSE		TRUE	0.656573	1.20954	6.14461	1.67349	3.80293	7.09123	3.66672
chr11_115948252_-	NM_016852	Wbp2	0.148923	13.169	2.24685	0.025018	0.0346009	9.68966	71.9945	0.0430057	1.03564	FALSE	TRUE	FALSE	28	TRUE	0.0440308	117.958	34.1306	2.76191	12.5583	46.7384	6.85371	7.98893
chr11_115971550_-	NM_172570	Trim47	0.145995	14.5452	1.19947	0.0731133	0.0594598	23.039	2.13134	0.907943	0.639098	FALSE	FALSE	FALSE	14	FALSE	0.638215	7.02935	30.8469	2.88059	11.3765	55.5143	4.77381	2.9926
chr11_115992322_-	NM_178802	Trim65	0.275267	16.577	1.9726	0.00168725	0.285731	14.1498	3.20594	0.00280298	0.747757	TRUE	FALSE	FALSE	1	TRUE	0.610904	12.604	50.5158	5.10591	11.4291	138.88	7.40652	3.20651
chr11_116000118_-	NM_024177	Mrpl38	0.245372	12.2039	2.5076	0.328901	0.0249396	23.5188	47.6005	0.884021	0.897593	FALSE	FALSE	FALSE	26	TRUE		11.3436	42.7275	1.93496	26.1128	117.045	2.31398	5.92955
chr11_116029461_-	NM_172571	Fbf1	0.436012	9.83574	5.64268	0.0105602	0.351076	10.3819	4.07261	0.0217569	0.842993	TRUE	TRUE	FALSE	1	TRUE	0.308752	12.3617	59.0096	7.20017	9.20143	27.7793	0.387064	4.0101
chr11_116060093_-	NM_015729	Acox1	0.139027	8.84963	40.859	0.206882	0.0680474	14.2355	284.366	0.16905	0.806452	FALSE	FALSE	FALSE	10	TRUE	0.0459823	4.60441	229.645	14.5644	17.8376	62.9946	38.1455	5.96398
chr11_116060169_+	NM_027107	Ten1	0.464253	11.6726	0.252088	0.00558978	0.315701	12.8879	2.31129	0.0224511	0.946186	FALSE	TRUE	FALSE		TRUE	0.0650976	18.9144	3.4549	2.12556	1.68231	15.0866	1.90856	7.84036
chr11_116135436_-	NM_146032	Srp68	0.0645727	16.9594	3.11904	0.919696	0.0487456	2.76089	36.8884	0.519291	0.886918	FALSE	FALSE	TRUE	6	FALSE	0.172622	11.5907	47.0328	0.692206	75.1078	87.9688	8.36375	4.61407
chr11_116142235_+	NM_010254	Galr2	0.226999	16.3973	0.308199	0.162084	0.814284	17.8341	0.119903	0.172402	0.16835	FALSE	FALSE	FALSE	1	FALSE	0.69575	0.76176	1.71048	2.1537	0.813627	0.372349	0.822092
chr11_116168041_-	NM_016857	Exoc7	0.0416373	17.9419	3.08007	0.324168	0.090002	6.84977	15.3425	0.13507	0.818966	FALSE	FALSE	FALSE	1	FALSE	0.0936721	12.4189	16.8447	0.686104	24.5834	185.204	0.63335	10.7127
chr11_116274346_-	NM_027258	Rnf157	0.127078	12.374	0.194704	0.746307	0.112767	2.2847	0.766234	0.93897	1.02516	FALSE	TRUE	FALSE		FALSE	0.211895	7.97353	0	0.699031	0	1.19925	1.56755	7.56874
chr11_116295567_+	NM_176902	Ubald2	0.14281	10.1843	1.2774	0.293947	0.110845	5.15566	21.0244	0.35467	1.22567	FALSE	FALSE	FALSE	44	FALSE	0.0269831	8.6901	17.8364	1.67071	10.5182	47.3928	9.42515	9.79471
chr11_116351622_-	NM_026364	Prpsap1	0.082049	3.4185	7.62271	0.918826	0.0768344	5.13915	48.031	0.190787	1.12532	FALSE	FALSE	FALSE	56	TRUE	0.200462	14.4782	76.608	1.53579	52.3574	246.134	22.3294	8.27092
chr11_116442784_-	NM_173755	Ube2o	0.0100994	19.4093	0.895059	0.853692	0.0325548	23.3578	4.92969	0.850307	1.17302	FALSE	TRUE	TRUE	1	FALSE	0.0436698	105.658	1.50886	0.783945	1.85109	32.6232	1.7694	6.04336
chr11_116455001_+	NM_009591	Aanat	0.0292578	21.7549	0.613545	0.883183			0		0	FALSE	FALSE	TRUE		FALSE	1.33866	0.623799	1.76186	1.28698	1.38596	0.141985	0.189971
chr11_116515373_-	NM_030206	Cygb	0.622035	14.5228	0.24008	0.0116933	0.144634	8.67312	5.14788	0.107511	1.3009	TRUE	TRUE	FALSE	3	FALSE	0.369266	2.73687	0.979795	0.602554	1.69826	8.3486	1.82508
chr11_116555974_-	NM_009180	St6galnac2	0.226582	14.6377	0.721643	0.172402	0.174358	18.4628	0.712821	0.898093	0.683995	FALSE	FALSE	FALSE		FALSE	0.640435	3.18955	1.89309	0.508877	4.20338	10.9948	0.634295
chr11_116689327_-	NM_026280	Mxra7	0.418405	22.1974	0.127761	0.0105602	0.290305	5.40025	1.80667	0.0111802	1.00649	FALSE	FALSE	FALSE	44	FALSE	0.536248	5.66435	2.5762	0.812185	3.82977	7.99948	0.851212	5.15185
chr11_116704655_-	NM_033398	Jmjd6	0.105255	16.4633	2.7656	0.939933	0.0490125	9.4899	12.375	0.49189	0.909091	FALSE	FALSE	FALSE	308	TRUE	0.171299	15.837	52.3103	2.3308	22.924	120.683	14.5585	2.90917
chr11_116704829_+	NM_028865	Mettl23	0.0507338	18.0385	2.60842	0.95377	0.054863	21.4485	21.7365	0.950289	0.942761	FALSE	TRUE	FALSE		TRUE	0.101933	7.53046	11.5875	3.1242	3.61769	17.0757	13.4659
chr11_116714408_-	NM_011358	Srsf2	0.152539	13.3128	10.1767	0.259677	0.0772886	20.162	58.4102	0.0218003	0.996205	TRUE	TRUE	TRUE	5	TRUE	0.0391438	3.19149	191.041	4.43629	48.3494	148.698	126.762	4.11873
chr11_116715109_+	NM_178620	Mfsd11	0.136822	13.867	3.21656	0.086201	0.0410859	16.4214	7.28779	0.883183	0.810926	FALSE	FALSE	FALSE	1	TRUE	0.0795955	10.381	49.9438	0.512867	101.754	118.438	2.43123	11.5464
chr11_116976533_+	NM_028777	Sec14l1	0.269686	14.9654	1.19087	0.00785049	0.148514	14.9526	5.46375	0.0224511	1.01633	FALSE	FALSE	FALSE	34	FALSE	0.0989807	10.4699	31.5962	0.581972	60.6953	119.716	4.25234	6.01204
chr11_117515603_+	NM_198022	Tnrc6c	0.188595	12.1341	2.71156	0.0368389	0.06426	16.1036	4.63136	0.379497	1.11616	FALSE	TRUE	FALSE		TRUE	0.453059	16.7313	23.1992	13.8642	1.73664	73.8956	21.62	5.60092
chr11_117641908_-	NM_145439	Tmc6	0.212192	11.1625	1.93604	0.303124	0.0408187	11.3155	6.80204	0.915873	0.576067	FALSE	FALSE	TRUE	1	TRUE	0.209055	15.1037	5.07989	3.59034	1.40829	58.6527	12.0748
chr11_117658974_+	NM_029964	6030468B19Rik	0.0818637	11.2641	0.160472	0.930168			0		0.0565931	FALSE	TRUE	TRUE		FALSE	1.05081	0.684475	1.52383	0.673089	2.26684	0.418198	0.446197
chr11_117671007_+	NM_009304	Syngr2	0.461462	13.3551	6.35494	0.0040888	0.0694193	12.663	55.031	0.0221313	0.995733	FALSE	FALSE	TRUE	35	FALSE	0.118361	9.16511	49.011	6.21028	8.25634	154.593	33.2401	6.56811
chr11_117687118_-	NM_009387	Tk1	0.49695	13.5488	10.1919	0.0213493	0.466139	13.3561	28.9208	0.000453745	0.714286	FALSE	FALSE	TRUE	58	TRUE	0.276843	3.0847	9.86314	2.88569	3.36132	67.2757	2.98986	7.14985
chr11_117687254_+	NM_027827	Afmid	0.500059	12.8243	7.80784	0.0488327	0.213459	13.2297	84.0993	0.000856518	0.753296	FALSE	FALSE	FALSE	30	TRUE	0.319047	7.29346	36.5419	4.62611	8.05132	42.3221	8.92219
chr11_117710633_+	NM_009689	Birc5	0.552778	11.6756	0.452609	0.068071	0.256423	6.56745	1.52713	0.175413	0.904568	FALSE	TRUE	TRUE	1	TRUE	0.0982757	5.77057	2.92637	0.373306	8.17515	12.5781	0.152833	8.01876
chr11_117734754_-	NM_027919	Tha1	0.228297	11.5469	0.880863	0.942274	0.131764	14.7878	5.32852	0.100097	0.761905	FALSE	FALSE	FALSE	200	TRUE	0.128546	18.9452	33.9502	1.09222	32.9003	142.546	0.74889
chr11_117830497_-	NM_007707	Socs3	0.927402	13.9368	1.31117	0.00242638	0.030397	12.5347	4.97353	0.919696	1.02516	FALSE	FALSE	TRUE	4	TRUE	0.0253607	9.25808	81.5897	2.90637	32.1353	120.325	74.4477	0.457276
chr11_117990533_-	NM_001167746	Dnah17	0.120006	15.1203	0.252656	0.903962	0.609551	0.814682	0.0557102	0.0404798	0.17094	FALSE	TRUE	TRUE		FALSE	1.10617	0.631212	0.435383	0.692772	0.721342	0.246562	0.593625
chr11_118151558_-	NM_001033528	Usp36	0.119375	14.2073	2.52315	0.934063	0.0749572	7.05193	6.42065	0.165657	1.02041	FALSE	FALSE	FALSE		TRUE	0.0693882	10.8223	34.3153	1.40256	25.4331	66.866	29.8559	1.59646
chr11_118263262_-	NM_011150	Lgals3bp	0.118632	0.740976	3.01141	0.879387	0.223799	2.48422	53.1964	0.000504244	0.154739	FALSE	TRUE	TRUE	79	TRUE	0.0174718	8.5889	43.3132	1.27173	34.9322	34.1421	10.437	11.8086
chr11_118338274_+	NM_172573	Engase	0.235112	14.4105	0.926994	0.304953	0.132274	8.95647	2.90592	0.225026	0.772366	FALSE	FALSE	TRUE		TRUE	0.0647155	18.9446	52.095	0.616674	89.437	174.989	1.73887
chr11_118884343_+	NM_007623	Cbx2	0.366368	8.56574	0.792402	0.00462603	0.136587	10.5991	4.1872	0.293947	1.21212	FALSE	TRUE	FALSE		FALSE	0.024227	16.1671	20.5577	1.33841	17.0921	156.992	5.54505
chr11_118902249_-	NM_013926	Cbx8	0.147111	7.84001	0.653922	0.725378	0.140565	5.66309	6.76419	0.00481878	0.896057	FALSE	FALSE	FALSE	5	FALSE	0.0264983	20.4123	38.2261	0.676789	56.7154	118.095	0.967819	1.80957
chr11_118947555_-	NM_007625	Cbx4	0.159362	13.4175	1.83404	0.49189	0.0825074	4.57882	6.20324	0.57706	1.11351	FALSE	FALSE	TRUE	34	TRUE	0.0282599	4.01886	20.5488	2.26358	8.16254	83.2199	61.3107	1.289
chr11_119129374_+	NM_008064	Gaa	0.107389	18.7943	2.07911	0.659166	0.0476657	1.99336	32.2064	0.16905	0.782779	FALSE	FALSE	FALSE	64	TRUE	0.276479	26.5037	16.9154	1.81932	9.42205	151.186	1.60709	12.9323
chr11_119161366_-	NM_138669	Eif4a3	0.0792181	14.7045	1.79995	0.890892	0.0576207	23.6132	34.6872	0.0756345	1.39358	FALSE	FALSE	FALSE	35	FALSE	0.0648765	9.06738	30.0059	0.511819	62.8361	158.457	4.42272	4.4382
chr11_119176101_+	NM_130886	Card14	0.115865	6.70149	0.24862	0.49189	0.226947	23.351	0.958082	0.250059	0.459016	FALSE	TRUE	FALSE		FALSE	0.822944	5.39337	2.63436	0.661445	3.23195	1.86355	0.464975
chr11_119216823_-	NM_018822	Sgsh	0.15002	3.94104	0.862733	0.693448	0.146243	1.47305	4.48515	0.00268111	0.898271	FALSE	FALSE	FALSE	13	FALSE	0.163031	19.9936	28.7606	0.677831	42.7362	124.038	1.04619
chr11_119216887_+	NM_178743	Slc26a11	0.280986	10.3873	1.1648	0.00341232	0.120505	2.14219	5.08009	0.00785049	0.79291	FALSE	FALSE	FALSE	1	FALSE	0.0919738	19.2399	12.0008	0.605245	22.5016	120.724	0.990423
chr11_119352946_+	NM_177394	Endov	0.0413211	3.65466	1.49584	0.879456	0.0361755	14.012	2.59195	0.934063	0.708383	FALSE	FALSE	TRUE	1	FALSE	0.757373	8.98628	2.39532	0.477528	5.61739	83.5332	0.709183
chr11_119464326_+	NM_028898	Rptor	0.0319477	8.88658	4.59777	0.943563	0.0471575	11.0793	12.9571	0.855117	0.632511	FALSE	TRUE	FALSE	24	TRUE	0.0411991	7.41578	30.1619	1.07125	28.7961	223.685	13.8683	8.40052
chr11_119775161_+	NM_001085498	Chmp6	0.222426	2.9461	1.12273	0.206055	0.158339	1.5961	18.9985	0.000546265	1.11861	FALSE	FALSE	TRUE	29	TRUE	0.128794	10.5012	14.7496	0.95803	15.4944	197.307	2.14829	6.84114
chr11_119804406_+	NM_130862	Baiap2	0.386999	15.4103	8.07373	0.068071	0.512233	19.0535	13.4781	0.00140149	0.81666	TRUE	FALSE	FALSE	1	TRUE	0.0789276	3.33916	178.661	3.39057	57.5802	118.71	31.3116
chr11_119948141_-	NM_009734	Cep131	0.131774	12.4273	1.13163	0.659166	0.0940909	5.98526	2.05414	0.103441	1.05634	FALSE	TRUE	FALSE		FALSE	0.0373948	11.7456	12.4043	0.774583	17.3412	91.5859	1.30323
chr11_119960045_-	NM_183137	Enthd2	0.16254	13.3127	1.20172	0.724672	0.0576085	4.46189	5.68794	0.452255	0.90566	FALSE	FALSE	TRUE		TRUE	0.0801997	17.5766	32.3766	0.773346	46.9237	124.016	2.25772
chr11_119960251_+	NM_001110242	1810043H04Rik	0.190388	3.28109	1.54523	0.0430057	0.0412463	2.18382	29.1652	0.930168	0.99889	FALSE	FALSE	TRUE	28	TRUE	0.0486218	15.3454	35.7525	3.49117	10.9149	218.764	5.72252	12.28
chr11_120012626_-	NM_001164801	Slc38a10	0.0532136	10.3979	3.17378	0.519291	0.087296	3.87828	29.0236	0.0261929	0.849575	FALSE	FALSE	TRUE	86	TRUE	0.042278	7.99712	45.6559	1.00521	46.6447	94.6153	11.8829	4.77803
chr11_120094289_+	NM_198423	Bahcc1	0.0784467	6.72717	1.74878	0.95762	0.0506378	23.6722	2.44685	0.941809	0.821202	FALSE	TRUE	FALSE	1	TRUE	0.0488929	4.75992	64.6266	0.856675	83.348	1.83862	45.3773
chr11_120222848_+	NM_172802	Fscn2	0.289891	13.4433	0.176007	0.044579			0		0.40568	FALSE	TRUE	FALSE		FALSE	1.1148	0.51247	1.75229	1.44712	1.33789	0.710714	1.06875
chr11_120240088_-	NM_027980	2310003H01Rik	0.158478	13.328	0.888416	0.107511	0.246553	4.71058	3.82331	0.00112654	1.00069	FALSE	TRUE	FALSE	1	TRUE	0.0520775	18.9718	26.7114	4.01058	7.12473	37.7504	1.8022
chr11_120298985_-	NM_199469	Nploc4	0.0866896	15.1459	5.14844	0.0115795	0.0380954	0.731275	37.5432	0.677673	1.05189	FALSE	FALSE	TRUE	23	TRUE	0.0408728	7.3243	14.97	1.69335	9.5588	93.0286	21.4196	5.56078
chr11_120303945_+	NM_145363	Tspan10	0.513467	22.2752	0.119571	0.0766928			0		0.24	FALSE	TRUE	FALSE		TRUE	1.00279	2.64755	1.60521	0.754901	2.60586	0.561394	0.505198
chr11_120314814_-	NM_012065	Pde6g	0.268848	13.1165	0.515116	0.576225	0.617621	5.01389	0.515912	0.0358381	0.275198	FALSE	FALSE	FALSE		TRUE	0.857182	0.739412	2.20506	1.25827	1.80254	0.633586	0.379205
chr11_120319360_-	NM_025560	Oxld1	0.115974	11.3209	1.42342	0.871625	0.118241	8.30984	14.2664	0.95762	0.729095	FALSE	FALSE	FALSE	31	TRUE	0.220801	11.9822	40.6842	1.78022	23.4175	168.398	1.74594
chr11_120319450_+	NM_152807	Ccdc137	0.140323	14.0523	1.53151	0.0252575	0.133015	13.6368	5.92502	0.264316	0.851064	FALSE	TRUE	TRUE	3	TRUE	0.254347	11.3696	28.7043	0.448763	76.3883	95.5159	0.609262	2.89866
chr11_120328713_-	NM_197995	Arl16	0.215467	8.23088	0.529293	0.174879	0.0939632	23.4873	4.21979	0.510363	0.712719	FALSE	FALSE	TRUE	1	FALSE	0.340072	15.4317	20.7436	1.32582	16.8703	164.989	0.651916	6.15578
chr11_120328989_+	NM_008244	Hgs	0.0194797	13.6436	4.46209	0.951641	0.122584	2.69309	26.6542	0.00528008	1.2605	TRUE	FALSE	TRUE	37	FALSE	0.0526455	7.49736	83.0212	0.912107	102.139	241.508	2.99354	5.15682
chr11_120345973_+	NM_027204	Mrpl12	0.173324	4.91303	5.60288	0.0573837	0.0350948	8.25281	112.909	0.0885796	0.938967	FALSE	TRUE	TRUE	50	FALSE	0.115298	8.68186	78.7739	6.31052	12.5708	219.044	17.8431	6.32391
chr11_120353221_+	NM_013770	Slc25a10	0.266957	4.77492	13.6908	0.0252575	0.234187	9.91219	70.7153	0.0111802	0.851723	FALSE	FALSE	TRUE	67	TRUE	0.150649	4.22038	115.948	13.0354	9.16014	155.742	25.6711	21.4288
chr11_120392054_+	NM_008101	Gcgr	0.0758672	17.869	34.0946	0.024322	0.021153	21.6644	128.825	0.658861	1.08543	FALSE	FALSE	FALSE	207	TRUE	0.181968	4.26116	41.844	15.4154	2.74643	137.891	28.1088
chr11_120411033_-	NM_001033231	Fam195b	0.309364	13.8672	1.62832	0.046341	0.210165	5.53717	20.0912	0.000138261	1.287	FALSE	FALSE	TRUE	1	TRUE	0.14382	9.41233	3.57763	3.15494	1.24108	13.5019	4.37236	7.9849
chr11_120412446_-	NM_026814	Ppp1r27	0.359318	17.1984	0.457443	0.0582931			0		0.602208	TRUE	TRUE	TRUE		TRUE	1.14412	0.541476	1.47452	1.0004	1.89561	0.778512	13.9568
chr11_120434187_-	NM_011032	P4hb	0.0942917	17.939	9.37695	0.948666	0.0638004	17.6085	279.991	0.0233865	1.06585	TRUE	FALSE	TRUE	1	TRUE	0.053597	6.96878	228.837	3.3271	74.1744	148.776	39.4737	13.3795
chr11_120442914_-	NM_133796	Arhgdia	0.340579	4.86833	11.3749	0.00418442	0.113086	1.75444	37.7287	0.57706	1.28205	FALSE	TRUE	TRUE	47	FALSE	0.268172	6.40512	87.91	9.80908	9.08433	70.9514	22.4879	9.66966
chr11_120459714_-	NM_011568	Alyref	0.0628157	9.51002	0.915443	0.725378	0.0162557	0.0221425	16.3622	0.720282	1.40845	FALSE	TRUE	FALSE	56	FALSE	0.0895534	9.70915	20.0757	1.15659	17.0028	15.5515	12.9856	3.57855
chr11_120459791_+	NM_025389	Anapc11	0.156699	16.899	0.48933	0.145733	0.0825336	8.22122	5.68376	0.0728664	1.40845	FALSE	FALSE	TRUE	194	FALSE	0.0754572	10.8794	12.1635	0.962774	12.3566	17.8358	0.77894	16.9648
chr11_120469791_+	NM_153288	Npb	0.19504	21.3697	1.34013	0.724672	0.63112	22.6002	0.289319	0.999065	0.634921	TRUE	TRUE	FALSE		FALSE	0.597753	2.2613	24.845	35.5889	0.656868	1.85816	0.930481
chr11_120479183_-	NM_024229	Pcyt2	0.16473	15.8205	39.7301	0.0590531	0.0130554	15.6935	159.188	0.324168	1.09428	FALSE	TRUE	TRUE	49	TRUE	0.0816025	3.31031	214.653	14.4669	15.1591	245.276	52.4341	3.72855
chr11_120494849_-	NM_010756	Mafg	0.246414	11.7004	7.97123	0.00785049	0.15776	12.7357	32.5415	0.011405	1.01194	FALSE	FALSE	TRUE	207	TRUE	0.0556846	8.26	7.36956	8.79763	0.842984	19.1207	52.7635	0.710415
chr11_120504984_-	NM_144795	Pycr1	0.332886	7.81208	0.368405	0.106347	0.130817	9.48819	0.173021	0.964379	0.779221	FALSE	FALSE	TRUE		TRUE	0.435107	19.1039	2.37863	0.978322	2.28298	17.7695	0.416918
chr11_120521853_-	NM_175263	Notum	0.30918	11.291	3.39279	0.293947	0.0583313	10.825	21.7609	0.467466	1.0167	FALSE	TRUE	FALSE	333	FALSE	0.410695	13.031	23.0739	4.31463	5.59637	72.9565	17.4138
chr11_120575052_-	NM_016665	Stra13	0.202514	10.8154	3.04334	0.677673	0.0168981	9.14525	37.7745	0.77567	0.764256	FALSE	FALSE	TRUE	73	TRUE	0.0274122	18.4821	75.1837	8.31785	9.29776	64.4639	3.1037
chr11_120575267_+	NM_153545	Lrrc45	0.16321	13.8999	3.01465	0.206882	0.0293296	21.2894	5.86427	0.874027	0.730308	FALSE	FALSE	TRUE	39	TRUE	0.0131006	16.3713	16.2611	1.41321	12.4243	33.4819	1.16413	6.28523
chr11_120582840_+	NM_133223	Rac3	0.163786	10.0526	3.5577	0.174879	0.353467	17.6361	0.646541	0.95377	1.19107	FALSE	FALSE	TRUE	24	FALSE	0.482708	2.52974	2.71033	12.5025	0.183484	3.72913	0.795736
chr11_120588550_-	NM_026428	Dcxr	0.095162	7.33672	7.85131	0.49189	0.133049	12.9356	90.9393	0.00418442	0.668449	FALSE	FALSE	FALSE	188	TRUE	0.0792637	10.3954	78.0537	1.74583	44.4153	162.142	9.13041
chr11_120645537_-	NM_009053	Rfng	0.466263	15.2522	0.836358	0.00539703	0.0890185	10.7818	12.0421	0.00883181	1.08603	FALSE	FALSE	TRUE	57	FALSE	0.0741539	11.3164	13.4646	0.752942	17.5503	103.397	1.35925
chr11_120645844_+	NM_145370	Gps1	0.0535552	21.6448	3.81809	0.565319	0.0300384	0.752693	44.4936	0.932233	0.988764	FALSE	FALSE	FALSE	113	FALSE	0.0237092	12.2009	17.308	3.48683	4.81734	125.654	2.27517	6.1174
chr11_120657709_-	NM_026824	Dus1l	0.126529	19.264	7.94649	0.164205	0.0536267	16.4018	50.753	0.0202029	1.03648	FALSE	FALSE	FALSE	34	TRUE	0.0890288	10.4057	61.3969	3.1234	20.9474	172.281	26.8192	3.82977
chr11_120685861_-	NM_007988	Fasn	0.46266	23.8357	24.8431	0.134647	0.328353	10.5734	87.2708	0.0655499	1.0898	FALSE	TRUE	FALSE		TRUE	0.351707	13.4577	20.8038	84.19	0.232482	56.473	152.515	5.04904
chr11_120794186_-	NM_027745	Ccdc57	0.379372	12.9533	1.72445	0.0145335	0.412742	10.835	1.53198	0.00418442	0.922778	FALSE	FALSE	FALSE		FALSE	0.209267	25.5555	3.36042	0.400363	9.83011	87.417	0.377003
chr11_120852373_-	NM_027874	Csnk1d	0.109983	15.8658	4.21922	0.0103816	0.0669239	16.4679	33.7708	0.000986403	1.00154	FALSE	FALSE	FALSE	268	TRUE	0.933783	5.52695	47.7502	1.15283	41.9588	180.79	41.2234	3.28555
chr11_120942467_-	NM_145373	Sectm1a	0.37663	15.4798	0.191003	0.024322	0.260741	2.95705	0.878535	0.57706	0.13369	FALSE	FALSE	TRUE	1	FALSE	1.02509	1.35308	2.68488	0.82199	3.72531	2.22274	0.279903
chr11_121065997_-	NM_025402	Ogfod3	0.233374	10.3819	0.779629	0.195653	0.0881416	15.0473	9.30483	0.368126	1.07666	FALSE	TRUE	TRUE	88	TRUE	0.172587	13.9259	16.7386	1.10065	14.7594	139.196	0.695882	8.74227
chr11_121098543_+	NM_026272	Narf	0.403547	9.67227	3.50683	0.00155746	0.252921	8.118	21.5013	0.00309765	0.621469	FALSE	FALSE	FALSE	1	TRUE	0.0249341	12.7573	86.8694	0.933686	102.472	145.996	3.68727
chr11_121121144_+	NM_001080932	Foxk2	0.112845	16.5129	2.85234	0.528632	0.0117039	23.2303	9.33092	0.868157	1.27005	FALSE	TRUE	FALSE	175	FALSE	0.469352	2.25815	5.67153	1.56422	4.20691	3.50911	98.7143	7.75986
chr11_121215707_-	NM_025793	Wdr45b	0.170855	15.1462	3.48727	0.853692	0.172014	5.73775	27.1113	0.00539703	1.2176	FALSE	TRUE	FALSE	93	FALSE	0.0146087	6.88152	98.2611	1.14238	98.9525	276.11	19.9381	4.60214
chr11_121282738_+	NM_181420	Fn3krp	0.120537	8.5201	0.690057	0.935134	0.154269	6.62568	9.14109	0.046341	0.549451	FALSE	FALSE	FALSE	1	FALSE	0.00913145	20.037	30.1558	0.597437	50.3093	142.758	1.12344	3.15128
chr11_121296283_+	NM_001038699	Fn3k	0.187205	8.93472	2.11577	0.293094	0.211369	10.2453	3.7884	0.0252575	0.74664	FALSE	FALSE	FALSE	3	FALSE	0.189347	10.689	30.9586	0.551246	59.6494	58.0659	2.80977
chr11_121313263_+	NM_029878	Tbcd	0.0422318	15.9504	3.17687	0.509755	0.0749795	6.96572	16.0366	0.0344046	0.919118	FALSE	FALSE	TRUE		TRUE	0.446359	15.5998	15.0501	0.78245	19.4731	96.4701	1.64547	12.5318
chr11_121380656_-	NM_178763	Zfp750	0.0094966	14.8085	2.32167	0.914395	0.129813	21.369	6.73639	0.28853	0.519143	FALSE	FALSE	FALSE		TRUE	0.654058	3.97171	53.5901	5.33731	10.6143	17.633	20.91
chr11_121534465_-	NM_178664	B3gntl1	0.0559244	14.1714	2.05342	0.349759	0.107027	11.4278	2.98178	0.861858	0.666667	FALSE	FALSE	FALSE		FALSE	0.0308569	22.4708	38.3092	0.325371	122.969	120.362	0.157128
chr11_121563952_+	NM_144797	Metrnl	0.25128	10.8925	0.473628	0.547733	0.0452635	13.1499	1.4838	0.884021	0.842993	FALSE	FALSE	FALSE	233	TRUE	0.639419	17.4046	5.99821	1.39235	4.17988	79.2346	21.125	1.36933
chr1_113761495_-	NM_001081316	Dsel	0.177095	15.7584	0.113731	0.91225	0.324247	9.69501	0.502698	0.0444874	0.889831	FALSE	TRUE	TRUE	1	FALSE	0.667178	21.1125	5.7791	0.401798	16.0656	47.0412	0.46282	4.44962
chr11_16408487_-	NM_011343	Sec61g	0.270514	14.9716	2.93864	0.0090932	0.0404326	0.340638	53.7517	0.49189	0.882515	FALSE	FALSE	TRUE		FALSE	0.230791	21.0688	47.9149	6.66903	7.66175	86.8865	56.2229	17.5655
chr11_16652233_+	NM_007912	Egfr	0.101502	4.33163	31.6663	0.874027	0.374847	22.502	89.3393	0.0217569	0.714286	FALSE	FALSE	FALSE	49	TRUE	0.209602	5.35321	189.482	30.0103	6.60764	102.219	87.0293	3.38065
chr11_16908721_-	NM_019549	Plek	0.140671	12.46	0.286922	0.658861	0.242278	4.02659	2.43503	0.0963893	0.245098	FALSE	FALSE	FALSE		FALSE	1.01452	1.30591	6.09474	0.282146	24.6911	3.67969	1.21391
chr11_16951914_+	NM_029861	Cnrip1	0.329487	14.0367	0.183945	0.175413	0.115381	6.11389	1.10498	0.725378	0.460948	FALSE	TRUE	FALSE	1	TRUE	1.12048	3.53748	3.1477	0.734647	4.34141	19.6458	1.30047
chr11_17059320_+	NM_024459	Ppp3r1	0.0913983	11.4367	1.04444	0.127519	0.0777853	9.32999	31.0895	0.0321298	1.02941	FALSE	FALSE	FALSE	56	FALSE	0.288756	12.8655	62.5515	0.579304	113.626	137.472	36.186	6.10055
chr11_17111536_-	NM_025443	Pno1	0.283966	10.5557	0.622119	0.0851727	0.00880719	17.0022	32.7743	0.926819	0.99889	FALSE	FALSE	TRUE	38	FALSE	0.034421	13.7855	24.9525	0.246553	130.778	152.965	0.512647	5.77372
chr11_17111896_+	NM_178909	Wdr92	0.0723608	16.2687	3.89285	0.182159	0.0591395	22.4992	14.6294	0.022534	0.507983	FALSE	FALSE	FALSE		FALSE	0.173405	14.0988	27.1426	0.546288	50.332	166.561	0.186251	9.86094
chr11_17157580_+	NM_020558	C1d	0.220097	4.44358	0.599019	0.206882	0.0827874	9.92164	20.99	0.0218003	0.997899	FALSE	TRUE	FALSE	74	FALSE	0.157472	15.841	45.7986	0.469348	103.894	135.904	1.50729	11.3567
chr11_17853878_-	NM_026576	Etaa1	0.211273	7.37661	0.750081	0.202399	0.11932	10.9411	3.77745	0.303562	0.97166	FALSE	TRUE	TRUE		TRUE	0.0904377	14.8747	25.7431	1.08273	24.9792	209.337	3.54441	1.23155
chr11_18918972_-	NM_010789	Meis1	0.168828	15.1262	1.00534	0.024322	0.156467	12.601	1.39554	0.677673	0.918555	FALSE	FALSE	TRUE		TRUE	0.28784	25.3104	24.9786	0.270527	115.21	44.2496	2.81154	1.79873
chr11_19824422_+	NM_033523	Spred2	0.140981	4.48497	1.27879	0.693448	0.153691	3.35134	4.81803	0.0574673	0.797721	FALSE	FALSE	FALSE	215	TRUE	0.243189	12.8497	24.423	2.6927	9.56088	95.5713	125.075	0.831132
chr11_20012890_-	NM_146243	Actr2	0.045752	9.00086	1.72052	0.937228	0.0199945	23.4464	64.0078	0.462299	0.776302	FALSE	FALSE	TRUE	29	FALSE	0.0737561	8.3086	41.2108	3.22758	13.2803	41.3895	2.97596	6.18182
chr11_20101437_+	NM_008996	Rab1	0.0773697	20.7685	4.08279	0.233505	0.0180715	22.1232	84.8034	0.693448	0.830078	FALSE	TRUE	FALSE	22	TRUE	0.0771373	5.74391	41.136	1.29163	32.5303	129.251	13.2856	5.51033
chr11_20149423_-	NM_172260	Cep68	0.0313399	15.4357	3.38413	0.847978	0.163622	9.59608	6.63418	0.00337925	0.936768	FALSE	FALSE	FALSE	1	FALSE	0.0519167	14.9244	21.1249	1.07294	20.6805	152.853	2.19654	4.44023
chr1_120207747_-	NM_011650	Tsn	0.135831	3.44997	0.987154	0.0217569	0.0143531	7.45129	26.0693	0.934063	1.09913	FALSE	TRUE	FALSE	53	TRUE	0.240961	12.4017	30.3736	0.261412	124.058	168.575	1.8294	7.7046
chr1_120218449_+	NM_026472	Nifk	0.0980687	9.15024	0.84672	0.368126	0.0542519	12.0071	24.5795	0.362336	0.968523	FALSE	FALSE	TRUE	1	FALSE	0.0835849	11.756	15.5233	0.559064	28.8997	201.748	7.08537	2.89409
chr11_20232713_-	NM_018861	Slc1a4	0.630473	0.0238256	0.417748	0.0189771	0.353938	0.837473	4.66195	0.00501153	0.717029	FALSE	TRUE	FALSE	1	TRUE	0.0627693	17.5638	21.4434	0.683879	35.2148	25.6676	2.26753	4.65172
chr1_120285635_+	NM_029709	Clasp1	0.0108233	6.02465	3.19915	0.912153	0.0493325	11.2612	4.82663	0.659166	0.824176	FALSE	TRUE	FALSE		FALSE	0.26268	30.412	2.22762	2.44651	0.993461	19.8905	83.9367	2.55092
chr1_120524522_+	NM_023755	Tfcp2l1	0.211805	1.05752	0.327878	0.19309	0.014626	6.74107	2.46223	0.878394	0.844595	TRUE	TRUE	FALSE		FALSE	0.301543	16.5877	27.9703	0.503695	59.692	65.356	0.36063
chr11_20641306_-	NM_181411	Aftph	0.0481455	14.4766	2.88825	0.966272	0.0504409	0.675801	22.7052	0.16909	0.945858	FALSE	FALSE	FALSE	92	FALSE	0.65505	5.11997	2.26212	1.33689	1.63433	88.0986	3.21661	2.51584
chr11_20731217_-	NM_173752	Lgalsl	0.642289	22.6478	0.854283	0.00435877	0.466092	20.2016	19.445	4.40536e-06	1.01071	FALSE	TRUE	FALSE	1	TRUE	0.558156	10.215	10.1535	1.25798	7.49517	68.5729	13.1298	3.12031
chr11_20991327_+	NM_023324	Peli1	0.0820909	6.06849	2.1448	0.725378	0.0947852	19.5006	12.1799	0.188906	0.803213	FALSE	FALSE	TRUE	126	TRUE	0.00387074	8.96651	113.316	0.527339	243.083	136.417	21.0693	1.96119
chr11_21138904_+	NM_139061	Vps54	0.147173	3.54243	3.44476	0.0971552	0.0534655	23.1465	23.5101	0.0209799	1.01449	FALSE	FALSE	TRUE	49	FALSE	0.356114	22.5396	0	1.8547	0	13.5841	9.13669	5.2613
chr1_121401303_-	NM_022327	Ralb	0.0667202	0.715238	0.795472	0.898093	0.117394	7.05501	9.16641	0.0756345	0.887902	FALSE	FALSE	FALSE	115	TRUE	0.112008	12.9754	25.6094	0.799706	33.593	130.877	4.48182	5.28371
chr1_121422737_+	NM_146103	Tmem185b	0.233324	6.48493	0.851877	0.00175215	0.119328	1.7059	5.79068	0.0418566	0.912698	FALSE	TRUE	TRUE	34	TRUE	0.28921	15.999	46.4789	1.22129	40.3726	182.785	1.04692	2.99163
chr11_21471818_-	NM_008618	Mdh1	0.060117	0.537898	3.89303	0.725378	0.0431486	16.8282	178.334	0.150973	0.613839	FALSE	FALSE	TRUE	44	FALSE	0.0374868	7.70305	126.66	1.04255	136.331	132.726	2.07779	18.8127
chr11_21472114_+	NM_145425	Wdpcp	0.0969722	21.5425	0.818089	0.878888	0.242005	9.12649	1.73993	0.0481116	0.806452	FALSE	TRUE	FALSE	1	FALSE	0.0525137	14.8289	2.21043	0.227491	13.5101	13.7443	0.647954
chr1_121545530_-	NM_001113416	Epb4.1l5	0.0792199	2.2792	4.88166	0.983604	0.0428441	5.00207	26.1839	0.368126	0.844595	FALSE	FALSE	TRUE	6	FALSE	0.279772	16.5911	36.2439	4.29077	8.90904	161.781	17.258
chr1_121733648_-	NM_019933	Ptpn4	0.16689	5.78942	0.975083	0.918826	0.100681	3.35937	3.73797	0.510363	1.1245	FALSE	TRUE	FALSE		TRUE	0.280995	16.239	0.617582	0.31272	1.72629	30.3181	0.561084
chr1_121809750_-	NM_175106	Tmem177	0.110786	10.3357	0.550518	0.892826	0.131319	2.20925	4.85862	0.0855918	0.834637	FALSE	TRUE	TRUE	1	TRUE	0.0993875	14.5171	33.8967	0.279676	128.113	29.2056	1.32419
chr1_121970319_-	NM_019432	Tmem37	0.170666	17.0797	1.48825	0.557018	0.173612	15.1546	72.8917	0.00948856	0.776144	FALSE	FALSE	FALSE	17	TRUE	0.243496	10.382	63.1204	2.91325	23.5456	71.5245	6.11968
chr1_122017594_-	NM_007830	Dbi	0.492641	21.6277	9.97654	0.0204031	0.0377882	19.7815	218.577	0.510363	0.92947	TRUE	FALSE	TRUE	3	TRUE	8.08581e-05	5.77707	223.829	20.9483	12.121	105.44	37.5894	11.5045
chr1_122017751_+	NM_028439	3110009E18Rik	0.368355	0.10143	0.265448	0.687934	0.516301	16.0017	1.43835	0.142101	1.15789	FALSE	FALSE	TRUE	1	TRUE	0.000718647	10.0218	33.9474	0.883506	37.1339	27.4931	0.449935	21.5465
chr11_22186975_-	NM_153078	Ehbp1	0.146619	2.89815	4.34607	0.0522393	0.128654	21.4126	5.02878	0.025951	1.04545	FALSE	FALSE	TRUE	1	TRUE	0.0936188	7.32693	6.70453	1.9199	3.47612	108.31	1.78736	4.25356
chr1_122401661_-	NM_010766	Marco	1.34	8.60056	1.2806	0.528632	0.592177	1.11014	2.68924	0.0396727	0	TRUE	FALSE	FALSE		FALSE	0.683373	1.33848	0.769741	0.813713	0.984477	0.226707	1.18572
chr11_22412286_+	NM_153596	Tmem17	0.249492	3.36196	0.107996	0.853692	0.188863	11.4169	1.36651	0.879456	0.701754	TRUE	FALSE	TRUE		FALSE	0.789911	12.8096	12.1191	9.11295	1.35186	74.8043	2.95583
chr11_22872037_+	NM_011663	Zrsr1	0.058407	18.8433	2.83091	0.092682	0.196554	19.2387	8.33461	4.9002e-05	0.909682	FALSE	TRUE	FALSE	12	TRUE	0.54414	3.83628	69.4009	8.57203	8.73319	86.9586	32.791	1.81293
chr11_22882259_-	NM_144514	Commd1	0.0644195	5.49589	1.3384	0.49189	0.0604485	12.6656	39.75	0.0481946	0.822511	FALSE	FALSE	FALSE	22	TRUE	0.286672	18.5358	42.5861	2.74485	16.4543	150.634	3.57577	7.00898
chr11_22890626_+	NM_009837	Cct4	0.0577816	23.9995	2.68682	0.678382	0.0287849	8.59826	66.8848	0.758837	0.972591	FALSE	TRUE	FALSE	26	TRUE	0.134404	11.7193	51.0556	0.962174	55.2383	138.873	10.1296	5.78942
chr11_22913387_+	NM_028672	Fam161a	0.206325	12.5373	0.383916	0.687934	0.154156	20.0789	1.73976	0.379497	0	FALSE	FALSE	TRUE		FALSE	1.2032	2.16925	1.53514	0.309826	13.9406	0.240684	0.176432
chr11_23155964_+	NM_134014	Xpo1	0.13067	3.94955	1.80916	0.100097	0.0721906	11.0725	15.1086	0.0122498	0.874568	FALSE	FALSE	FALSE	90	FALSE	0.0504292	12.2529	39.122	0.892471	45.5385	175.033	72.7038	7.35088
chr11_23206924_+	NM_001190401	Usp34	0.0206589	3.976	5.796	0.874027	0.0688748	18.0889	17.363	0.032971	0.960828	FALSE	FALSE	FALSE	1	TRUE	0.0742396	7.0413	13.226	0.387434	40.3197	111.246	0.743133	5.0192
chr1_123327696_+	NM_029955	Ccdc93	0.161334	11.6197	1.88086	0.000124414	0.0815029	17.2226	6.18105	0.278912	0.731452	FALSE	FALSE	TRUE	1	FALSE	0.10235	19.2643	30.905	0.792991	40.0584	168.892	4.51212	5.94937
chr11_23397946_-	NM_172391	Ahsa2	0.0871179	13.5552	3.88726	0.3381	0.104144	17.5276	24.0432	0.0102901	0.847458	FALSE	FALSE	TRUE	42	FALSE	0.0319126	10.4768	45.0702	2.45589	18.3869	99.6898	8.66717	4.26818
chr1_123464557_-	NM_025860	Ddx18	0.109761	23.3919	1.04991	0.304953	0.0393402	23.3322	14.7616	0.724672	0.945274	FALSE	FALSE	TRUE		FALSE	0.0517841	26.5195	14.4299	0.824831	18.6714	92.282	3.57932	4.84602
chr11_23533570_-	NM_027860	0610010F05Rik	0.0949189	8.18499	1.69109	0.720282	0.03282	5.49368	10.7242	0.687934	1.01902	FALSE	TRUE	FALSE	1	TRUE	0.115588	9.49016	48.0377	0.634256	87.9299	45.0682	0.131871
chr11_23565883_-	NM_023651	Pex13	0.0526981	2.32183	3.05255	0.724672	0.0661894	8.80043	26.3167	0.145876	0.810342	FALSE	FALSE	FALSE	39	TRUE	0.245836	15.475	34.1188	2.7538	13.2671	135.852	3.02952	5.42434
chr11_23670998_-	NM_009044	Rel	0.0720978	17.3755	1.33392	0.102207	0.106059	14.8151	1.96882	0.903962	0.848765	FALSE	FALSE	FALSE	1	TRUE	0.094337	18.0996	23.9748	4.2496	6.00799	67.0321	23.208	1.27375
chr11_23795264_-	NM_172555	Papolg	0.165902	5.63254	1.4758	0.921184	0.0315239	16.8032	3.46036	0.787565	0.795334	FALSE	FALSE	FALSE	14	FALSE	0.0919971	16.4354	20.3041	0.401756	56.4616	97.1056	3.16034	1.79008
chr11_26287003_+	NM_025923	Fancl	0.2157	5.45751	1.75067	0.103441	0.140717	5.47892	12.7825	0.732822	0.105708	FALSE	FALSE	TRUE	1	FALSE	0.656454	12.3076	1.79071	3.86011	0.448227	30.5541	0.32404	12.1948
chr11_26493895_-	NM_027260	Vrk2	0.197384	6.7358	1.8203	0.111218	0.135992	2.96201	7.00828	0.282626	0.215054	FALSE	FALSE	FALSE	1	FALSE	0.683506	20.5717	6.7486	2.87758	2.41144	12.0464	11.1707	5.20452
chr1_127332271_-	NM_023735	Actr3	0.0835413	9.61954	2.42036	0.0616343	0.0660296	3.58638	46.7686	0.0218003	0.974659	FALSE	FALSE	FALSE	205	TRUE	0.0752567	14.0875	15.7953	3.38308	4.65532	23.7893	78.5699	5.58736
chr1_127457626_+	NM_028787	Slc35f5	0.210699	2.42019	2.06189	0.0461872	0.0746934	4.63422	35.105	0.202399	0.70028	FALSE	FALSE	FALSE	131	TRUE	0.0573568	16.9313	33.5705	1.08408	31.5094	183.332	4.1963	3.60712
chr1_127573558_+	NM_027677	Gpr39	0.341519	1.89912	1.26069	0.000868035	0.293902	2.72756	4.67448	0.00401006	0.297619	FALSE	FALSE	FALSE	82	TRUE	0.376902	15.3585	14.2952	0.618161	22.0434	28.9109	2.2438
chr1_127808791_-	NM_145100	Lypd1	0.194117	0.945572	0.353911	0.0962907	0.359994	3.91845	2.9799	0.0427959	0.551091	FALSE	FALSE	FALSE		FALSE	1.04297	3.54889	1.16586	0.779483	1.60981	1.80349	0.494072
chr11_28753252_+	NM_146015	Efemp1	0.20197	19.009	0.307472	0.163221	0.189198	10.2088	7.56271	0.157391	0.656566	FALSE	FALSE	FALSE	42	FALSE	1.19208	2.7067	2.24701	0.621629	4.98153	6.31338	1.19308	19.9858
chr11_29030746_+	NM_027869	Pnpt1	0.128588	6.10967	1.75295	0.565043	0.00594177	5.66991	19.2571	0.912111	0.746269	FALSE	FALSE	FALSE	8	FALSE	0.0619332	18.098	25.8909	0.376702	70.352	141.969	0.698084	7.00124
chr11_29072979_+	NM_134034	Smek2	0.138142	5.58254	3.51288	0.104928	0.0248528	2.07152	21.2515	0.682953	1.12076	FALSE	TRUE	FALSE	36	TRUE	0.079788	13.6339	43.2014	1.73538	25.0357	203.28	27.8095	3.4522
chr1_129101595_+	NM_145128	Mgat5	0.0504266	15.8192	2.93457	0.861858	0.157377	23.0043	4.29223	0.0756345	1.04348	FALSE	FALSE	FALSE	1	TRUE	0.0689895	21.1227	18.3707	1.61929	11.1014	102.665	55.9443	4.65244
chr11_29147289_-	NM_025740	Cfap36	0.211634	2.98704	1.96406	0.0103816	0.121392	7.81656	20.3968	0.237747	0.861079	FALSE	FALSE	TRUE	63	FALSE	0.0118089	15.9229	4.90495	0.724813	9.29779	145.484	0.906258	16.7423
chr11_29274172_+	NM_176841	Ccdc88a	0.139394	8.49413	0.314341	0.57706	0.126065	6.95639	0.508872	0.28853	0.824176	FALSE	FALSE	FALSE		FALSE	0.713438	8.37527	1.5019	0.137711	12.0071	18.9585	0	6.08874
chr11_29415018_-	NM_026465	Prorsd1	0.0922813	12.1189	0.714997	0.206882	0.0887669	22.417	9.71146	0.879387	0.769231	FALSE	TRUE	FALSE	13	FALSE	0.170178	20.9134	51.0265	0.478521	106.937	99.9753	1.25253	1.98156
chr11_29426445_+	NM_133767	Mtif2	0.110746	3.50004	3.29193	0.355855	0.101834	2.17544	22.0308	0.102257	0.749625	FALSE	FALSE	FALSE	1	FALSE	0.137664	23.0303	46.6285	0.313653	154.547	122.406	3.43326	6.81233
chr11_29447844_-	NM_024277	Rps27a	0.11095	4.32123	3.5707	0.206882	0.0538318	17.7357	147.033	0.185942	1.13717	FALSE	FALSE	TRUE	1	TRUE	0.1244	11.4039	77.297	2.58735	31.9856	135.242	2.34218	6.62552
chr1_129574598_-	NM_028135	Tmem163	0.406251	5.9718	0.170138	0.892826	0.675482	7.11847	0.114323	0.519291	0.701754	FALSE	FALSE	FALSE		FALSE	1.0658	3.56992	2.14847	0.864215	2.42376	5.93674	2.45252
chr1_129625989_+	NM_001033041	Acmsd	0.351055	13.4641	2.37211	0.0372716	0.170144	19.1946	9.69158	0.509755	0.289855	TRUE	TRUE	FALSE	1	TRUE	0.27718	0.996426	12.6363	2.28946	5.14508	4.30559	4.42737
chr1_129670793_+	NM_028399	Ccnt2	0.0687112	10.8189	6.8692	0.576225	0.0735024	11.4535	10.9046	0.217402	0.921457	FALSE	FALSE	FALSE	23	TRUE	0.0702577	12.5222	55.9833	1.74903	33.4546	197.773	4.84669	1.80754
chr1_129765371_+	NM_178690	Rab3gap1	0.0788653	9.516	2.67076	0.670693	0.0665378	6.88655	18.977	0.094453	0.784314	FALSE	FALSE	FALSE	28	FALSE	0.378948	20.0926	65.2849	0.591673	118.306	129.652	0.533565	4.62941
chr1_130140734_+	NM_026390	Ubxn4	0.0549621	19.4727	4.21266	0.879456	0.0309454	20.2763	45.3371	0.659217	1.09976	FALSE	TRUE	FALSE	269	TRUE	0.0131304	15.5665	53.3387	3.8094	14.4632	98.4736	40.5347	6.06342
chr1_130256233_-	NM_008567	Mcm6	0.272646	6.37152	0.397724	0.0233865	0.243524	11.1334	5.38472	0.0910797	1.00262	FALSE	FALSE	FALSE		FALSE	0.315406	11.3331	8.935	0.662122	14.2441	96.2639	0.611472	6.45525
chr1_130313945_-	NM_177445	Dars	0.0733864	3.09221	2.8851	0.28853	0.0632334	10.4197	57.4862	0.0205585	0.822511	FALSE	FALSE	FALSE	44	TRUE	0.14906	18.2757	65.9102	4.81179	14.2657	244.185	1.822	10.3631
chr11_30549396_-	NM_029344	Acyp2	0.288081	3.33901	0.622074	0.179298	0.19621	8.00245	3.66902	0.932233	0.769231	FALSE	FALSE	FALSE		FALSE	0.885005	26.5051	9.9535	0.260697	53.0142	117.187	0.0916394	6.0586
chr11_30671779_+	NM_134013	Psme4	0.0376653	1.20516	4.6482	0.527373	0.0236981	22.6416	51.4763	0.28853	0.865651	FALSE	FALSE	FALSE	266	FALSE	0.107481	7.06793	18.8758	1.90138	10.2559	13.4532	13.5341	9.18074
chr11_30785358_+	NM_175490	Gpr75	0.441969	10.1012	0.102642	0.170345			0		0.872865	FALSE	FALSE	FALSE		FALSE	0.895181	2.91863	3.83039	0.897252	4.91767	4.23917	0.144921
chr11_30854335_-	NM_025745	Erlec1	0.14519	7.76404	2.40999	0.682953	0.0900542	9.45007	17.2111	0.00418442	0.641975	FALSE	TRUE	TRUE	15	FALSE	0.291124	20.2368	9.8341	0.579592	17.888	43.5388	2.29682	17.0698
chr11_30854474_+	NM_023906	Asb3	0.0920088	2.88521	1.27198	0.591116	0.132509	1.79797	4.31769	0.00785049	0.995733	FALSE	TRUE	TRUE	208	FALSE	0.390278	16.7201	11.9564	0.289135	50.6218	131.911	0.28352	6.37067
chr11_30886252_-	NM_026527	Chac2	0.0924181	10.336	1.61413	0.951641	0.0517498	10.6479	32.4932	0.324168	0.584454	FALSE	FALSE	FALSE	73	TRUE	0.1721	15.2153	32.651	0.641637	67.6913	87.3342	2.19781	7.14781
chr11_3093466_-	NM_030207	Sfi1	0.291691	14.7593	10.0837	0.00558978	0.0410656	6.05554	5.48896	0.95377	0.802005	FALSE	FALSE	FALSE		FALSE	42.006	0.801902	152.572	30.7777	5.0438	94.3344	8.38672	3.26385
chr11_31571873_-	NM_001024919	Bod1	0.10424	2.15023	0.514736	0.892826	0.0801718	9.13174	24.95	0.0519606	1.05023	FALSE	FALSE	FALSE	4	FALSE	0.0843399	15.095	12.8414	0.414047	33.9649	42.5198	1.47928	5.05278
chr11_3166393_-	NM_007879	Drg1	0.0838091	11.7809	2.90066	0.528632	0.0233924	7.99532	46.8944	0.202399	1.08225	FALSE	FALSE	FALSE	36	FALSE	0.0830892	12.8997	80.3189	0.854719	98.3928	224.445	3.0725	8.49453
chr11_31770912_+	NM_026252	Cpeb4	0.218948	0.389972	6.37568	0.0112255	0.309884	21.0388	20.8471	0.000483234	0.925926	FALSE	TRUE	TRUE	11	TRUE	0.0525673	2.60127	60.9598	0.725262	84.7079	80.2765	0.482199	2.34415
chr11_32105443_+	NM_030093	Snrnp25	0.728968	4.05647	0.144747	0.57706	0.258103	12.6306	3.98259	0.314029	0.778676	FALSE	FALSE	TRUE	1	FALSE	0.019277	12.6346	14.6938	0.423603	34.9113	49.8322	0.409683
chr11_32122261_-	NM_010117	Rhbdf1	0.1844	9.23782	0.912118	0.0261929	0.257575	6.64679	3.26554	0.0107809	0.895338	FALSE	TRUE	FALSE	1	TRUE	0.14377	9.84714	7.94991	1.39549	5.37697	38.4765	11.731	1.22301
chr11_32126526_+	NM_010822	Mpg	0.0497473	12.0965	1.53675	0.852728	0.128862	4.19521	7.85691	0.12561	0.889831	FALSE	TRUE	FALSE	1	TRUE	0.110979	19.8674	73.7254	1.12556	64.9634	117.546	0.65774	4.93017
chr11_32167635_-	NM_181569	Nprl3	0.0630851	5.7682	3.34124	0.0877063	0.0969627	2.91479	8.55925	0.0919865	1.10399	FALSE	FALSE	FALSE	29	FALSE	0.0765772	17.3596	48.9797	0.4157	127.154	127.115	1.06036	4.93017
chr11_32247802_+	NM_177364	Sh3pxd2b	0.208861	9.75862	0.129064	0.874027	0.0682875	9.65061	0.677679	0.930168	1.0356	FALSE	FALSE	FALSE	1	FALSE	0.100777	14.3077	5.5932	0.493418	11.0389	48.4688	0.863898	4.13544
chr11_3230793_+	NM_178149	Pik3ip1	0.408824	9.10978	0.277865	0.059766	0.0845652	23.0251	0.354855	0.778204	0.181818	FALSE	TRUE	FALSE	1	FALSE	0.888991	2.26878	1.85822	0.568061	4.10231	4.40057	1.44907
chr1_132319576_-	NM_007827	Daf2	0.113284	7.0972	0.453793	0.483586	0.322578	8.76221	0.771191	0.941809	0.553459	FALSE	TRUE	FALSE		FALSE	1.03516	1.15583	2.08625	0.187224	13.646	1.00859	0
chr11_32355402_+	NM_173784	Ubtd2	0.219339	6.06812	0.138162	0.456125	0.0638781	2.40658	1.31374	0.838101	1.00901	FALSE	FALSE	FALSE	1	FALSE	0.115397	11.0616	8.70153	0.410258	21.7094	64.6559	2.10925	1.84563
chr1_132359278_-	NM_010016	Cd55	0.0931076	8.1811	2.59575	0.720282	0.1574	7.6546	11.6415	0.0574673	0.745614	FALSE	FALSE	TRUE	47	FALSE	0.75148	14.044	7.31456	0.229089	38.5443	21.6299	0
chr11_32433327_+	NM_009288	Stk10	0.255768	12.6849	0.819709	0.0573837	0.222128	5.11209	1.825	0.0828283	1.04131	FALSE	FALSE	TRUE	1	FALSE	0.105202	12.478	34.9408	1.03456	39.4756	58.1592	2.87898	4.44838
chr11_32542758_+	NM_134015	Fbxw11	0.023543	1.35927	1.56622	0.890892	0.0219675	15.8943	18.6278	0.963491	0.961538	FALSE	TRUE	FALSE	56	TRUE	0.215355	11.1194	20.5345	0.583853	33.6685	106.908	19.4881	2.43136
chr1_132558205_-	NM_007576	C4bp	0.116611	23.3238	20.7234	0.190787	0.0830659	20.7926	231.404	0.00435877	0.27972	FALSE	FALSE	FALSE	34	TRUE	0.134108	5.56581	27.4105	1.1175	25.7002	29.3219	7.18405
chr1_132614110_+	NM_178691	Yod1	0.322069	13.1736	2.06721	0.011405	0.150785	12.0684	5.48571	0.103441	0.705053	FALSE	FALSE	TRUE	8	FALSE	0.0989787	16.3552	42.3539	1.91901	23.6326	214.454	4.37579	1.39616
chr1_132628543_+	NM_177604	AA986860	1.09537	13.5502	2.88716	0.000371573	0.591029	12.0633	0.882495	0.000144021	0.0704225	FALSE	FALSE	TRUE	5	TRUE	0.69483	4.04382	5.76036	0.494063	10.962	3.30863	0.285348
chr1_132697479_+	NM_144960	Fcamr	0.445093	12.6212	0.294806	0.918826	0.126437	9.29455	0.230758	0.932233	0.230769	FALSE	TRUE	FALSE		TRUE	1.22187	0.932489	0.999099	0.594088	1.68553	0.237386	0.508438
chr1_132723297_+	NM_011082	Pigr	0.249957	21.1374	4.91095	0.160294	0.104066	17.4363	226.825	0.0053789	0.239234	FALSE	FALSE	TRUE	58	TRUE	0.444585	5.79328	41.716	2.72132	15.0698	49.4275	27.2028
chr1_132762374_+	NM_026976	Faim3	0.883385	5.45103	0.133574	0.0151269	1.13701	6.17039	0.23114	0.19309	0.0938086	FALSE	FALSE	FALSE	45	FALSE	0.610154	1.96278	2.28312	0.423118	5.63248	1.19867	0.657087
chr1_132994383_-	NM_008551	Mapkapk2	0.164251	18.3089	3.52298	0.024322	0.0522281	23.7432	40.4435	0.0731133	0.899119	FALSE	TRUE	FALSE	46	TRUE	0.0517986	5.90314	83.9547	5.11117	16.559	30.582	103	4.61918
chr1_133049773_+	NM_010709	Eif2d	0.0807328	5.73959	3.81631	0.431479	0.105493	7.20123	23.0551	0.00435877	0.597426	FALSE	FALSE	FALSE	64	FALSE	0.12812	14.8344	30.7628	0.390345	90.5904	93.8474	1.45376	24.8384
chr11_33063075_-	NM_001252261	Npm1	0.0182066	1.1275	2.69058	0.725378	0.0549901	14.4525	77.8653	0.462299	1.00529	TRUE	FALSE	TRUE	6	TRUE	0.0569318	8.07537	44.6108	1.18582	37.9181	44.0058	10.4017	5.01432
chr1_133141750_-	NM_018750	Rassf5	0.12465	13.7707	2.70599	0.199986	0.127985	17.0254	6.76692	0.367806	0.931446	TRUE	FALSE	FALSE	6	TRUE	0.396834	10.3525	73.9358	1.53539	51.9662	127.978	4.59971	1.91832
chr1_133176140_-	NM_019777	Ikbke	0.132394	14.635	6.90045	0.95377	0.315031	2.15679	12.4366	0.053885	0.163265	FALSE	FALSE	FALSE		FALSE	0.716072	1.60819	7.35888	3.00656	2.44876	5.83532	1.69757
chr1_133423938_-	NM_001081011	Srgap2	0.0127701	9.40754	4.38981	0.790555	0.136625	10.9968	4.56358	0.00539703	0.875	FALSE	FALSE	TRUE	1	TRUE	0.0768869	14.4966	23.1097	2.78084	8.32783	183.997	90.665	3.69384
chr1_133424566_+	NM_175382	Fam72a	0.100882	4.61444	0.191082	0.817815	0.0554067	12.7884	0.857943	0.859917	0.8521	TRUE	FALSE	FALSE		TRUE	0.338072	10.099	7.70273	4.08219	1.83694	166.936	5.54751	2.71307
chr11_3352959_-	NM_145355	Rnf185	0.123676	14.2766	2.26501	0.000414289	0.0122111	21.243	17.0164	0.912179	0.45045	FALSE	FALSE	FALSE		TRUE	0.575665	3.68072	0.669497	13.4507	0.139446	40.0965	195.806	1.76272
chr1_133585354_+	NM_145509	5430435G22Rik	0.278074	12.145	0.109168	0.494655	0.259182	2.27034	0.790956	0.251707	0.213675	FALSE	FALSE	TRUE	1	FALSE	0.84633	2.19514	4.36844	0.518196	8.01255	3.00768	0.480594	3.29429
chr1_133693978_+	NM_178079	Pm20d1	0.149627	3.4595	6.39869	0.0217569	0.0711734	11.0739	67.639	0.057734	0.539084	FALSE	TRUE	FALSE	4	TRUE	0.116743	11.1048	69.7833	1.16367	62.2744	53.8833	1.53885
chr1_133724617_+	NM_173865	Slc41a1	0.315509	14.0369	1.15835	0.0705922	0.335027	3.12224	3.01882	0.0500361	0.625	FALSE	FALSE	TRUE	1	TRUE	0.122662	18.4263	28.0115	0.675628	47.9115	148.526	1.94767	4.10845
chr1_133763843_+	NM_144875	Rab29	0.0719106	6.24049	0.918046	0.912111	0.155823	3.3899	12.6998	0.204415	0.675447	FALSE	FALSE	FALSE	1	FALSE	0.022045	22.1388	14.6068	1.18842	12.5124	100.965	14.6724
chr1_133807085_+	NM_175294	Nucks1	0.298811	13.2525	2.48119	0.00155746	0.142848	13.2515	30.8092	0.00225307	0.865052	FALSE	FALSE	TRUE	36	FALSE	0.0319095	8.20104	21.0959	9.72121	2.12604	81.6803	79.9319	3.918
chr1_133904197_+	NM_007923	Elk4	0.169728	11.3569	5.66467	0.057734	0.0719705	11.5898	13.4193	0.467466	1.05932	FALSE	FALSE	TRUE	1	TRUE	0.135726	9.8491	66.3922	11.4087	5.99343	98.3129	83.9387	2.24636
chr11_33947186_+	NM_010696	Lcp2	0.128127	10.9006	1.95758	0.370431	0.173943	1.75198	3.16268	0.0499285	0.18797	FALSE	FALSE	TRUE	87	FALSE	0.834362	1.73636	5.99006	0.571192	12.8824	10.7007	3.54691
chr1_133964639_-	NM_001114662	Mfsd4	0.204945	1.97846	0.380374	0.245945	1.06666	14.8172	0.0489758	0.999935	1.03184	FALSE	FALSE	FALSE		FALSE	0.585526	11.7089	0.601863	0.55551	1.74667	4.60508	0.353043
chr1_134036230_-	NM_008795	Cdk18	0.282432	12.2776	5.34169	0.0215156	0.313079	10.6422	22.7345	4.06649e-06	0.450704	FALSE	FALSE	FALSE	1	TRUE	0.229596	25.17	13.5061	2.92226	4.46958	93.2808	37.8126
chr11_3414861_+	NM_053267	Selm	0.128977	7.17713	0.162349	0.975844	0.127326	9.48659	1.99376	0.628059	0.582011	FALSE	FALSE	TRUE	58	FALSE	0.762529	10.7466	7.75846	0.570216	13.6709	17.7728	0.578135	22.6212
chr1_134195233_+	NM_144810	Klhdc8a	0.247833	19.5094	0.538396	0.10699	0.615925	22.3035	1.51915	0.00168725	0.683761	FALSE	FALSE	FALSE	11	TRUE	0.37894	14.4162	26.8521	2.34903	10.7511	88.694	10.3021	2.95662
chr1_134212714_+	NM_028778	Nuak2	0.245835	15.847	2.05539	0.0551686	0.176358	21.8149	7.60328	0.229548	1.04167	TRUE	FALSE	TRUE	13	TRUE	0.134029	10.5792	58.5156	1.27694	46.4599	104.314	17.9573
chr11_34214822_+	NM_001025382	Fam196b	0.254598	8.69707	1.23515	0.36925			0		0.569801	FALSE	FALSE	FALSE		FALSE	0.330143	3.98271	0	0.416589	0	0.134682	0.158581
chr1_134287858_-	NM_178874	Tmcc2	0.174591	16.0823	0.363532	0.527333	0.0665653	2.17185	1.77887	0.933787	0.542741	FALSE	FALSE	FALSE		FALSE	0.352913	3.02428	1.28068	0.673156	2.24417	8.12051	1.56307	3.06272
chr1_134314030_+	NM_172516	Dstyk	0.0483838	0.625901	1.74729	0.93897	0.0410875	22.6139	5.64325	0.950289	0.887175	FALSE	TRUE	TRUE		FALSE	0.263058	10.6801	33.1371	1.20836	27.1583	41.7596	5.5577	3.54588
chr1_134373944_+	NM_172517	Rbbp5	0.00705536	5.09812	2.63892	0.852728	0.025631	18.4165	12.7138	0.787565	1.14778	FALSE	FALSE	FALSE	50	TRUE	0.0418831	14.0012	19.6778	0.455172	47.2772	154.711	2.47098	3.20089
chr11_3439254_-	NM_013870	Smtn	0.0536101	14.5133	1.33962	0.677673	0.0638092	23.8794	2.76877	0.349759	0.625978	FALSE	TRUE	FALSE	21	FALSE	0.0488282	17.8827	31.3199	0.479257	77.5395	23.9914	1.90599	3.26627
chr1_134402807_+	NM_029025	Tmem81	0.0410737	16.6815	0.941896	0.915893	0.0915357	8.63964	1.90609	0.861858	0.467836	FALSE	FALSE	TRUE		FALSE	1.10805	0.311261	2.82536	0.751149	3.6831	0.514496	0.190975
chr1_134439517_-	NM_177129	Cntn2	0.0363508	10.5523	0.379931	0.787565	0.160673	11.8959	0.0646944	0.915893	0.709534	FALSE	TRUE	TRUE		FALSE	0.49454	0.880775	2.03514	0.529266	4.69534	0.373714	0.405373
chr11_34597407_-	NM_033374	Dock2	0.293132	8.78858	2.1614	0.0851727	0.20135	5.0138	1.46822	0.00316858	0.230017	FALSE	FALSE	TRUE		FALSE	0.809593	1.61129	5.53431	0.79206	7.44767	12.9053	2.04782
chr1_134942644_+	NM_001099276	Pik3c2b	0.0494717	23.5367	1.06766	0.966272	0.0364601	5.26956	2.35262	0.8582	1.03111	FALSE	FALSE	FALSE	1	FALSE	0.274895	16.7543	9.41675	0.722465	14.233	47.6724	6.10767
chr1_135027891_+	NM_133819	Ppp1r15b	0.134025	15.8771	3.89308	0.0470886	0.112321	11.7519	43.5663	0.00359814	0.952381	FALSE	FALSE	FALSE	38	TRUE	0.0761154	4.92555	78.3346	4.79866	17.1058	145.678	88.264
chr1_135142674_+	NM_182930	Plekha6	0.112679	9.90217	8.54297	0.233505	0.0208252	9.21244	15.2248	0.732822	0.336134	TRUE	FALSE	FALSE	3	TRUE	0.343514	3.70536	119.317	2.61781	48.1905	37.8057	9.77775
chr1_135206367_+	NM_026680	Golt1a	0.096921	6.31144	1.59419	0.528632	0.116296	3.78437	11.8015	0.57706	0.2	FALSE	FALSE	TRUE	46	TRUE	0.209056	17.3744	13.7301	2.14339	6.2406	44.6943	7.47162
chr1_135223789_+	NM_178260	Kiss1	0.790251	10.269	0.194037	0.975844	0.694201	16.6165	0.240152	0.999826	0.131752	FALSE	FALSE	FALSE		TRUE	1.1035	0.680299	4.1146	0.635667	6.8304	0.219043	0.243751
chr1_135260411_+	NM_175443	Etnk2	0.343298	10.625	11.0019	0.362336	0.183363	11.8206	127.664	0.00719629	0.559441	FALSE	FALSE	FALSE	220	TRUE	0.39696	4.3759	160.646	10.8279	16.4375	181.124	42.2122
chr1_135320998_-	NM_011439	Sox13	0.468496	12.8605	2.23101	0.0261929	0.223958	2.13455	3.36128	0.0368389	0.841751	FALSE	TRUE	TRUE	1	TRUE	0.0909888	15.0426	23.0049	1.06739	22.5895	38.5057	73.6011
chr1_135506842_-	NM_009227	Snrpe	0.21069	4.15957	1.29597	0.950289	0.0887612	5.74625	53.626	0.0461872	0.907258	FALSE	FALSE	TRUE	65	FALSE	0.0440893	18.0569	44.5006	1.1679	39.6375	171.984	2.06959	11.4248
chr11_35648004_-	NM_025936	Rars	0.0988388	23.9106	2.2707	0.225454	0.0317807	3.10847	27.3676	0.659375	0.843215	FALSE	FALSE	FALSE	1	FALSE	0.073071	8.60565	28.5467	0.847004	35.165	156.056	3.03567	4.85313
chr11_35793591_-	NM_170779	Wwc1	0.232994	20.7509	9.55529	0.0574673	0.132321	15.3667	41.2731	0.0213493	0.811594	FALSE	TRUE	FALSE		FALSE	0.494734	3.847	5.60568	2.07687	2.75755	142.859	20.8156	4.76378
chr1_13579956_-	NM_028173	Tram1	0.146348	17.4029	2.77902	0.324168	0.0860639	20.1662	79.2548	0.237747	1.10467	FALSE	FALSE	TRUE	57	FALSE	0.0476491	9.52739	31.1126	2.30221	14.1605	133.301	14.0236	8.26225
chr1_135817954_-	NM_054077	Prelp	0.264284	15.8497	1.03186	0.0230936	0.0294983	3.06705	23.8659	0.878482	0.122399	FALSE	FALSE	FALSE	17	FALSE	0.28468	1.73539	3.63332	0.526498	7.67192	2.73492	2.18752
chr1_135975694_-	NM_007570	Btg2	0.139229	14.1442	1.7611	0.935134	0.344387	11.4616	5.85204	0.00971535	0.863244	TRUE	TRUE	FALSE	1	FALSE	0.111397	6.64129	151.857	3.45913	54.115	87.0385	34.0303	0.257767
chr1_136090025_+	NM_016749	Mybph	0.642649	6.21219	0.468945	0.00323845	0.560414	8.36006	0.774242	0.186194	0	TRUE	FALSE	FALSE		FALSE	1.16702	0.71479	0.821125	0.832401	1.08518	0.151983	0.209903
chr1_136258533_-	NM_020588	Tmem183a	0.185578	7.39484	3.96214	0.0584709	0.0272351	18.1463	56.488	0.229548	0.937951	FALSE	FALSE	FALSE	21	TRUE	0.119186	9.49588	76.6042	2.26194	37.5279	75.7343	7.75112	2.52094
chr1_136302290_+	NM_028057	Cyb5r1	0.37699	10.5129	0.989626	0.202374	0.24415	1.72672	5.25694	0.174879	0.433604	FALSE	FALSE	TRUE	268	TRUE	0.312304	14.8097	2.97356	0.726365	4.20585	46.0034	5.45336	3.55472
chr1_136312035_+	NM_028320	Adipor1	0.14922	9.33751	2.08419	0.0358381	0.0373196	12.1244	72.3408	0.057734	1.11459	FALSE	FALSE	FALSE	324	FALSE	0.162957	10.7942	24.2377	1.97859	11.8542	62.5286	9.16902	4.56667
chr1_136352181_+	NM_153128	Klhl12	0.112867	4.40969	1.33752	0.871625	0.140036	2.84032	8.5984	0.204415	0.965251	FALSE	FALSE	FALSE	74	TRUE	0.356649	11.7116	18.9489	0.303756	63.675	179.094	0.21297	4.76931
chr1_136391237_+	NM_145510	Rabif	0.0931286	20.6512	0.891242	0.300035	0.0312824	5.58545	15.4574	0.658861	1.00925	FALSE	FALSE	FALSE		TRUE	0.15521	16.4352	61.7361	1.92048	32.8002	134.367	3.52868	3.08059
chr1_136456735_+	NM_152895	Kdm5b	0.12117	23.6805	3.83096	0.792949	0.243634	1.77991	9.15734	0.0488327	0.86877	FALSE	FALSE	TRUE	68	TRUE	0.311343	10.4001	78.5728	1.1583	82.765	141.328	106.322	1.07239
chr1_13650570_-	NM_145381	Lactb2	0.0943237	1.27161	14.9527	0.206882	0.0245717	15.7215	150.916	0.677673	0.972161	FALSE	TRUE	TRUE	33	TRUE	0.1567	6.85627	151.979	4.16786	38.6875	208.926	47.1477	4.85436
chr1_13658870_+	NM_001011873	Xkr9	0.195741	3.87452	4.36677	0.110517	0.0988708	6.44757	21.1426	0.00292484	0.472069	FALSE	FALSE	TRUE	5	FALSE	0.354257	6.30335	1.41439	2.17101	0.723272	4.96295	3.83561
chr1_137029302_+	NM_177081	Ptpn7	0.0709253	14.929	0.700892	0.324168	0.373395	7.4275	0.181629	0.57706	0.251414	FALSE	FALSE	FALSE		FALSE	1.37985	0.873508	2.08665	0.831331	2.55998	2.40269	1.69107
chr1_137043380_+	NM_026823	Arl8a	0.284499	13.0082	1.17098	0.0828283	0.115363	0.480023	12.6613	0.0436006	1.1286	FALSE	TRUE	FALSE	10	FALSE	0.116868	9.65299	3.75957	1.95964	1.98949	68.2818	25.7021	2.76479
chr1_137180624_-	NM_145417	Rnpep	0.0781494	7.14099	3.50447	0.693448	0.111525	2.82645	22.2723	0.0453446	0.843882	FALSE	FALSE	FALSE	13	TRUE	0.885325	13.1958	54.6011	2.47646	22.8787	152.736	27.6784	8.19581
chr1_137210314_-	NM_011590	Timm17a	0.143981	9.30029	4.12786	0.0116933	0.198024	3.46195	30.3946	0.158498	1.04478	FALSE	TRUE	FALSE	13	TRUE	0.0564839	20.0955	49.6284	1.19238	41.6614	173.202	3.73447	5.01002
chr1_137327036_-	NM_153774	Ipo9	0.0901091	6.59184	1.83332	0.0963893	0.0260318	3.64512	11.7749	0.689119	0.953107	FALSE	FALSE	TRUE	42	FALSE	0.133888	19.2208	21.5111	0.361244	69.2327	184.947	0.408635	7.60271
chr1_137625800_+	NM_007791	Csrp1	0.367205	8.3221	0.238571	0.853692	0.297687	2.49827	8.11434	0.000986403	0.821799	FALSE	FALSE	FALSE	23	FALSE	0.480095	14.4102	13.2251	0.796751	17.5059	46.4708	2.10546	4.80355
chr1_137715175_+	NM_133664	Lad1	0.395088	20.8222	0.598977	0.174879	0.329479	16.3685	4.31613	0.011405	0.707339	FALSE	TRUE	FALSE		TRUE	0.77017	6.9295	5.18533	1.7051	3.08207	18.8985	2.53993
chr1_138027965_+	NM_001039472	Kif21b	0.313606	10.3799	0.805211	0.0109826	0.0242929	7.27856	0.755936	0.969592	0.809717	FALSE	FALSE	FALSE	1	FALSE	0.530628	4.70411	10.6673	0.685563	15.6882	35.1207	7.5458	4.29342
chr1_138242637_-	NM_001081360	Camsap2	0.0350063	6.5557	1.38629	0.934063	0.0864607	15.9647	7.28143	0.00528008	1.04758	FALSE	FALSE	FALSE	1	FALSE	0.157646	15.2331	44.972	1.22349	38.3678	101.836	25.8619	2.49875
chr1_138311848_+	NM_026500	Ddx59	0.124523	5.92913	0.427561	0.628059	0.130616	7.6681	4.00927	0.156681	0.818182	FALSE	FALSE	FALSE		FALSE	0.0797544	14.012	44.4397	0.428341	137.703	80.0087	0	6.87581
chr11_3832009_-	NM_015749	Tcn2	0.159639	9.89467	2.40152	0.0616343	0.121803	12.6661	71.5884	0.195653	0.444568	FALSE	FALSE	FALSE	245	TRUE	0.0529295	14.8514	9.29668	0.749136	12.705	30.2548	4.92067
chr1_138521478_+	NM_177643	Zfp281	0.244482	13.5917	2.36864	0.0436006	0.0328557	17.6996	10.9637	0.127519	0.861538	FALSE	FALSE	FALSE		TRUE	0.150579	9.05014	54.5751	2.17882	25.1743	31.2779	52.7586	0.550073
chr11_3864003_+	NM_022889	Pes1	0.0613643	2.1182	1.71826	0.915893	0.0746733	5.35852	18.9743	0.00242638	0.536553	FALSE	FALSE	FALSE	28	FALSE	0.125742	13.3556	9.76136	0.45469	23.7734	102.123	0.495497	6.72713
chr11_3931825_+	NM_146013	Sec14l4	0.411789	13.5893	13.3646	0.00520428	0.0936879	16.7569	98.2855	0.00418442	0.303951	FALSE	FALSE	FALSE	52	TRUE	0.27573	4.8071	51.5584	7.19951	7.51685	116.561	34.6571
chr11_3995416_-	NM_026443	Mtfp1	0.0709284	18.2332	1.2723	0.934063	0.0569194	17.2814	27.4412	0.107511	0.440205	FALSE	TRUE	TRUE	393	TRUE	0.516697	13.7093	27.5033	5.68642	5.14841	75.8844	15.8854
chr1_140071876_-	NM_011210	Ptprc	0.265206	10.1961	1.33508	0.0655499	0.152667	3.44274	4.48315	0.93897	0.396825	FALSE	FALSE	FALSE	1	FALSE	0.459066	1.5536	4.65917	0.300682	16.2935	2.3222	2.41231
chr11_4018734_-	NM_144520	Sec14l2	0.0992027	20.7498	20.7367	0.362336	0.075191	18.1776	212.078	0.00233973	0.756303	FALSE	TRUE	FALSE	39	TRUE	0.162732	6.76507	136.361	14.0942	10.7674	175.12	58.7487
chr1_140516283_-	NM_021605	Nek7	0.0998178	1.92465	2.24305	0.111218	0.055633	21.7701	30.3169	0.659166	0.921986	FALSE	FALSE	FALSE	1	TRUE	0.117228	10.0956	41.5253	5.64984	7.34339	152.891	1.76456	5.15462
chr11_40546939_-	NM_013552	Hmmr	0.0291625	15.7446	0.861662	0.725378	0.453198	5.90849	0.407895	0.300494	0.615385	FALSE	FALSE	TRUE		FALSE	0.0940457	4.30137	0.664061	0.29142	2.78044	3.2135	0	8.00749
chr11_40547406_+	NM_026023	Nudcd2	0.196826	4.20337	0.789181	0.379497	0.0492497	8.14295	28.0907	0.787565	0.783699	FALSE	TRUE	FALSE	153	FALSE	0.508413	12.4448	16.9972	0.443854	39.9894	217.71	0.895343	8.87974
chr11_40568767_-	NM_009831	Ccng1	0.19733	6.03102	1.03288	0.720282	0.133782	8.59219	26.0187	0.0481116	0.734878	FALSE	FALSE	TRUE	7	FALSE	0.133791	15.4226	75.083	0.950946	81.3988	161.231	0.778888	15.6139
chr11_4060296_-	NM_177616	Ccdc157	0.345114	12.8269	2.45725	0.0655499	0.0444994	19.4681	6.89097	0.659166	0.907029	FALSE	FALSE	FALSE		TRUE	0.07466	8.67832	12.4863	0.651854	21.3708	15.5404	1.11769
chr11_4060366_+	NM_026175	Sf3a1	0.062897	23.1821	1.40191	0.57706	0.0906547	1.68656	10.5123	0.195653	1.1055	FALSE	TRUE	FALSE	128	TRUE	0.133567	17.2141	17.749	1.21145	14.532	125.729	4.01443	5.16962
chr1_140753403_-	NM_001081226	2310009B15Rik	0.0568126	19.4206	0.307773	0.773783	0.115349	10.5788	6.65525	0.934063	0.83612	FALSE	TRUE	FALSE	6	FALSE	0.136526	11.6747	20.3459	0	0	16.5968	0
chr11_4086822_+	NM_134023	Tbc1d10a	0.369748	9.2974	2.55998	0.0213169	0.396934	6.59794	7.49072	0.00392525	0.811688	FALSE	FALSE	FALSE	39	TRUE	0.101238	14.0283	87.2777	1.1047	86.8107	153.524	17.4569	3.25304
chr11_4118254_+	NM_028022	Gatsl3	0.16091	2.11331	0.105292	0.852728	0.383184	6.33109	1.76065	0.0453446	0.828248	FALSE	FALSE	TRUE		TRUE	0.353851	12.6727	13.8771	0.602239	23.0133	39.1297	0.746827
chr1_141318823_+	NM_172643	Zbtb41	0.103047	5.16743	1.03964	0.878482	0.0168921	18.8074	7.95156	0.932233	1.04167	FALSE	FALSE	FALSE	1	TRUE	0.110535	10.703	7.66606	1.14144	6.59505	55.9478	5.02819	3.20268
chr1_141351449_+	NM_009791	Aspm	0.53088	8.05677	0.10127	0.0891581	0.311657	5.71383	0.246188	0.000927894	0.8285	FALSE	FALSE	TRUE	1	FALSE	0.280837	11.9827	1.95781	0.446766	4.34836	63.7806	0.181459	5.38485
chr1_141398298_+	NM_031164	F13b	0.288539	4.83645	5.1029	0.158498	0.0584234	14.5347	116.221	0.0910797	0.320513	FALSE	FALSE	TRUE	12	TRUE	0.0691032	7.73039	2.1085	0.425288	4.75794	1.35195	9.50481
chr1_141456799_-	NM_015780	Cfhr1	0.183582	4.61153	8.38258	0.446889	0.33286	0.646563	72.2604	0.95762	0.103359	FALSE	FALSE	FALSE	37	TRUE	0.0800636	4.84073	32.8621	0.0791663	458.578	4.83727	0.746576
chr1_141677840_-	NM_001029977	Gm4788	0.0988803	23.288	20.6959	0.362336	0.138743	22.9486	119.274	0.0209799	0	FALSE	FALSE	FALSE	1	FALSE	0.00330418	4.20965	4.57014	0	0	6.32275	0.439957
chr1_141755266_-	NM_001025575	Cfhr2	0.129121	22.5831	17.9547	0.053885	0.187455	0.0900654	183.459	0.186194	0.131492	FALSE	FALSE	FALSE	34	TRUE	0.0546253	2.52511	19.4035	0.171626	127.856	13.137	3.61645
chr1_142079878_-	NM_009888	Cfh	0.049583	22.9163	22.8687	0.519291	0.100335	20.9899	232.324	0.00520428	0.105708	FALSE	FALSE	TRUE	141	TRUE	0.0927884	3.08763	71.2137	0.60614	152.501	9.81946	9.82769
chr1_142142834_+	NM_001081027	Kcnt2	0.183133	14.646	0.467908	0.874027	0.531253	21.5244	0.98879	0.0500483	0.238806	FALSE	FALSE	TRUE		FALSE	0.597119	4.15893	0.942617	0.198842	5.42915	3.87112	0
chr11_43239736_-	NM_013917	Pttg1	0.0266688	21.1913	1.15015	0.935134	0.021796	11.5082	16.4896	0.914395	0.757576	FALSE	FALSE	TRUE	1	FALSE	0.0280744	16.4266	52.3161	0.545851	109.532	91.8766	1.81034	26.4595
chr11_43247265_+	NM_148673	Slu7	0.0858652	4.58141	1.12666	0.969592	0.0727635	0.888658	13.2556	0.00149257	1.07335	FALSE	FALSE	FALSE	36	FALSE	0.0476354	11.4359	14.2635	0.518011	30.2115	168.851	2.06615	3.27073
chr11_43495500_+	NM_027557	Pwwp2a	0.146445	13.9081	3.33539	0.0963893	0.100531	17.7231	2.97527	0.948583	0.892857	FALSE	FALSE	FALSE		TRUE	0.0331791	8.96935	30.5436	1.23808	31.6613	74.1413	19.2561	2.88313
chr11_43561500_-	NM_133795	Ttc1	0.0481726	11.1474	2.44533	0.628059	0.0145415	22.8761	20.5682	0.928539	0.675676	FALSE	TRUE	FALSE	1	FALSE	0.0185222	17.2175	63.5683	0.449344	152.612	156.046	1.50434	5.49468
chr11_44283978_-	NM_024475	Ublcp1	0.423289	15.129	3.32592	0.0224511	0.0601262	17.5866	26.8309	0.107511	1.11111	FALSE	TRUE	TRUE	1	TRUE	0.0689011	12.9442	40.1642	0.730457	56.7928	216.5	3.83739	6.79005
chr11_44431694_+	NM_007897	Ebf1	0.73289	6.98099	0.103971	0.368126	0.239546	15.5524	0.0545999	0.788155	1.02407	FALSE	FALSE	TRUE	1	FALSE	0.260468	2.17583	3.26666	0.408336	10.1949	2.90381	0.550963	1.63369
chr11_4494795_-	NM_028860	Mtmr3	0.071472	5.59388	3.39637	0.591116	0.091667	18.9328	16.0145	0.00418442	1.05983	FALSE	TRUE	FALSE	41	FALSE	0.0760957	12.0324	5.07057	0.901037	5.51215	104.985	3.1785	3.15138
chr11_4537748_+	NM_029291	Ascc2	0.0936036	9.74066	4.2603	0.57706	0.0225034	18.1334	14.7358	0.752984	0.645482	FALSE	FALSE	TRUE	21	FALSE	0.0869391	16.3481	26.2136	0.622621	43.0535	163.535	1.50956	5.53344
chr1_145487827_+	NM_020025	B3galt2	0.122553	2.50665	1.76514	0.172402	0.50518	14.6505	0.0216311	0.999878	0.56953	FALSE	FALSE	FALSE		FALSE	0.719834	0.696945	1.7195	0.274344	9.67724	0.504401	0
chr1_145549942_-	NM_145991	Cdc73	0.022924	12.7581	2.65172	0.753471	0.0669035	11.2938	11.2762	0.678652	1.09349	TRUE	FALSE	TRUE	251	TRUE	0.0393005	12.0242	7.98277	0.620314	14.3725	32.3285	4.3082	4.07509
chr1_145624121_-	NM_013835	Trove2	0.17801	21.1489	0.169073	0.57706	0.222963	19.1173	1.33687	0.0519606	0.730519	FALSE	FALSE	FALSE	22	FALSE	0.116232	34.1612	6.30687	0.287704	26.6463	97.7315	0.178993	5.4238
chr1_145624408_+	NM_019562	Uchl5	0.345663	6.52808	0.736989	0.00435877	0.10349	12.7995	15.6172	0.0327749	1.12896	FALSE	FALSE	FALSE	35	FALSE	0.0631644	13.275	31.2239	0.66154	48.302	122.245	3.12185	11.1038
chr11_45665543_+	NM_001045520	Clint1	0.143012	21.935	3.74766	0.0481116	0.0814164	23.2122	34.1928	0.0111802	1.09607	FALSE	FALSE	TRUE	102	TRUE	0.130685	9.96166	8.76118	0.92429	9.4343	64.9811	1.36851	5.8601
chr11_45758437_-	NM_028185	Lsm11	0.0522505	0.64382	0.35622	0.879387	0.16207	19.1488	1.60841	0.557018	0.878117	FALSE	FALSE	FALSE		FALSE	0.0598169	22.1381	7.58745	0.578126	13.8219	123.799	7.56615
chr1_145851279_-	NM_009061	Rgs2	0.204628	8.61482	0.279792	0.628059	0.413289	0.619509	3.08807	0.0090932	0.896057	TRUE	TRUE	FALSE		FALSE	0.300484	18.0768	28.6492	0.517264	56.3459	24.7255	2.07228	0.870046
chr11_4604261_-	NM_197979	Uqcr10	0.173579	1.1814	1.90391	0.725378	0.0457176	10.5343	119.659	0.0109826	1.20879	FALSE	FALSE	TRUE	87	FALSE	0.125894	14.6233	64.3325	1.57295	44.3386	197.257	20.9408	14.7728
chr11_4604679_+	NM_026015	Zmat5	0.288157	22.8336	0.486819	0.278912	0.121978	2.88879	7.38436	0.483586	0.760982	FALSE	FALSE	FALSE	8	FALSE	0.0446855	29.5338	17.126	0.408322	51.0487	51.0035	0.500703
chr11_46049059_+	NM_177075	Fndc9	0.331712	11.7532	0.220183	0.620867			0		0.500894	FALSE	FALSE	FALSE		FALSE	1.10246	0.641082	1.21546	0.496559	2.39831	0.300729	0.201944
chr1_146096234_-	NM_015811	Rgs1	0.649069	13.1037	0.217658	0.00292484	0.632682	11.6811	0.659807	0.000138261	0.617284	FALSE	FALSE	FALSE		FALSE	0.935521	1.83713	13.2926	0.186965	72.698	1.39406	0.524732
chr11_46203017_-	NM_001281967	Itk	0.314064	9.79501	0.236222	0.314783	0.333568	21.6356	0.117622	0.999065	0.437318	FALSE	TRUE	TRUE		FALSE	1.32422	1.15151	4.8509	0.420735	11.0433	0.60828	1.80399
chr11_46250457_+	NM_025426	Med7	0.110329	6.35277	0.940652	0.202399	0.139609	1.04767	9.25984	0.000907491	0.791959	FALSE	TRUE	TRUE	28	FALSE	0.0280653	17.4836	42.2558	0.535815	79.4622	153.329	7.39536	1.73246
chr11_4646781_-	NM_138948	Cabp7	0.761341	13.5168	0.115544	0.918826			0		1.06713	FALSE	TRUE	FALSE		FALSE	0.133398	1.73634	0.680456	0.530017	1.44229	0.816089	0.394425
chr11_46624301_+	NM_178759	Timd4	0.184475	11.1685	1.19298	0.591116	0.179564	1.76659	7.58665	0.212858	0.338983	TRUE	FALSE	TRUE	1	FALSE	1.1505	1.19867	3.06231	0.468711	6.67074	1.07216	3.45832
chr1_14746047_-	NM_010827	Msc	0.137093	20.6922	0.14029	0.49189	0.301861	9.94461	0.274266	0.732822	0.447552	FALSE	FALSE	TRUE		FALSE	0.805937	1.40494	1.65594	1.28228	1.30606	6.21759	1.45245
chr11_48630893_-	NM_145377	Trim41	0.193552	13.8005	5.53172	0.199986	0.193087	12.473	15.688	0.00191786	0.947643	FALSE	FALSE	TRUE		FALSE	0.171882	21.8893	34.3339	4.68175	7.44209	192.171	105.429	2.5513
chr11_48639640_+	NM_053166	Trim7	0.236077	14.2104	3.59015	0.195653	0.242859	15.0841	9.20792	0.0107809	0.478632	FALSE	FALSE	TRUE		FALSE		12.9002	2.38508	0.26522	13.3529	23.1762	7.46013
chr11_48684884_-	NM_008326	Irgm1	0.195356	0.909022	2.20879	0.0107809	0.132122	1.60807	45.6799	0.141313	0.680272	FALSE	FALSE	FALSE	70	TRUE	0.226924	19.1762	18.9449	1.1098	16.7488	41.4103	12.8936	3.19503
chr11_48715703_-	NM_001024230	Gm5431	0.179543	15.599	0.520571	0.79106	0.220143	3.55003	0.754522	0.324168	0.0927644	FALSE	FALSE	TRUE	1	FALSE	0.899812	2.17462	1.3954	0.380267	3.49569	1.20819	0.382949
chr11_48740684_-	NM_001045540	Gm12185	0.0880528	14.4204	0.371439	0.659217	0.431519	5.59461	0.106133	0.324168	0.189125	TRUE	FALSE	FALSE		FALSE	0.259109	4.11502	1.00617	0.290101	5.11767	0.21187	0.103548
chr11_48759651_-	NM_001281472	Psme2b	0.255464	12.3876	0.631395	0.204415	0.165206	23.6504	1.6222	0.206882	0.449843	FALSE	FALSE	FALSE	2	FALSE	0.142456	0.964243	0.90154	0.665083	1.7383	0.129535	0
chr11_48927477_-	NM_146337	Olfr1396	0.685195	13.7488	0.12883	0.0978263	0.289778	15.0946	0.359084	0.979065	0.122549	FALSE	FALSE	TRUE	1	FALSE	0.400331	3.35832	0.310988	1.15657	0.375947	0.263409	0.262753
chr11_49000573_-	NM_172793	Btnl9	0.289396	19.7166	0.350973	0.0453446	0.0977763	23.4089	2.18363	0.752984	0.232919	FALSE	FALSE	FALSE	91	FALSE	1.39304	0.809005	2.24657	0.585624	3.91587	1.51787	1.25253
chr11_49017002_+	NM_009562	Zfp62	0.0829282	3.18357	2.91852	0.440921	0.0560865	22.4157	9.92194	0.0197678	0.940439	FALSE	FALSE	TRUE		TRUE	0.262831	10.1701	34.9928	4.59643	7.52732	53.2387	6.61742	1.59663
chr11_49093652_+	NM_146471	Olfr1393	0.385001	6.4611	0.168285	0.127519	0.966749	0.295457	0.129954	1	0.11396	FALSE	FALSE	TRUE		FALSE	0.626424	0.552228	0	0.382849	0	0.0809211	0
chr11_49423181_+	NM_008029	Flt4	0.157331	17.9002	1.1749	0.483586	0.0365033	8.31537	10.4029	0.848315	0.869835	FALSE	FALSE	FALSE		FALSE	0.00941985	4.91873	2.91508	0.375495	8.78178	5.75784	0.814059
chr11_49477097_+	NM_054037	Scgb3a1	0.177596	14.7839	0.542802	0.725378			0		0.0816993	FALSE	FALSE	FALSE		FALSE	1.37522	0.54793	2.47569	2.12152	1.20394	0.242145	0.458291
chr11_4958131_+	NM_145216	Rasl10a	0.24372	12.9268	0.699738	0.0252575	0.28045	5.32944	0.0882832	0.996293	0.971048	FALSE	TRUE	FALSE		FALSE	0.964512	5.95926	4.65808	2.82276	1.52796	15.1178	0.841962
chr11_4965303_-	NM_144560	Gas2l1	0.15559	12.1716	1.35526	0.324168	0.231167	23.4067	8.3727	0.00748369	0.90798	FALSE	FALSE	FALSE	36	TRUE	0.166359	7.78507	13.8583	1.08295	12.6109	77.4834	6.86587	7.681
chr11_49660396_+	NM_016961	Mapk9	0.0880122	0.888597	2.28364	0.324168	0.05351	7.54797	24.0439	0.186194	1.01307	FALSE	TRUE	FALSE	161	FALSE	0.567885	6.11601	36.0085	0.605144	67.4169	112.523	2.83956	11.3475
chr11_49944901_+	NM_029745	Tbc1d9b	0.0371989	3.37177	2.6858	0.960375	0.0671537	7.76317	27.8292	0.0233865	1.04854	FALSE	TRUE	FALSE	16	FALSE	0.0873096	10.3193	30.2585	3.61898	7.883	66.2922	2.38622	9.92775
chr11_49988353_+	NM_026543	3010026O09Rik	0.203987	3.64442	3.39586	0.0519019	0.565533	2.03263	6.75114	5.12293e-05	0.739645	FALSE	FALSE	TRUE		TRUE	0.0272785	10.3083	71.7096	1.00525	88.64	104.813	1.33622
chr11_4999070_-	NM_007968	Ewsr1	0.0783578	10.5338	12.4087	0.439444	0.0360118	4.62682	49.3884	0.0233865	1.19048	FALSE	FALSE	FALSE	40	TRUE	0.0966288	5.40418	72.8881	2.16856	35.9798	136.354	70.0948	4.80093
chr11_50024293_-	NM_011018	Sqstm1	0.0640254	6.50861	11.1259	0.79106	0.107202	22.9625	145.296	7.00028e-06	0.951557	TRUE	FALSE	FALSE	5	FALSE	0.134086	3.13358	104.701	4.36919	26.3111	190.905	45.6208	4.27463
chr11_50051973_-	NM_008521	Ltc4s	0.402052	13.3883	0.522602	0.324168	0.405062	7.39423	0.574197	0.995749	0.460167	FALSE	TRUE	FALSE		FALSE	1.07881	1.17501	2.58971	0.917033	3.01791	1.61099	4.43219
chr11_50105830_-	NM_175334	Maml1	0.0194997	13.3899	2.28085	0.724672	0.101622	21.4054	7.20512	0.0655499	0.902256	FALSE	TRUE	FALSE	7	FALSE	0.011652	11.0553	48.5427	4.57087	10.576	105.29	80.2072	1.24597
chr11_50139111_-	NM_007597	Canx	0.137598	18.0336	4.89944	0.49189	0.0654153	19.3332	117.473	0.030894	1.05042	FALSE	FALSE	FALSE	54	TRUE	0.0444132	5.81272	53.3619	0.724708	74.5808	196.65	20.9685	11.3901
chr11_50191270_+	NM_021510	Hnrnph1	0.113552	12.9238	12.4657	0.816902	0.0300622	21.4625	33.9465	0.546208	0.891117	FALSE	FALSE	TRUE	45	FALSE	0.0332251	9.0641	147.654	2.00474	81.5787	135.177	5.47258	3.45576
chr11_50244622_-	NM_172557	Rufy1	0.110683	3.79515	1.94444	0.0213493	0.0706073	19.9599	17.7624	0.177927	1.07962	FALSE	TRUE	FALSE	1	FALSE	0.176022	17.748	31.083	1.72139	17.722	109.754	3.11327	5.95804
chr11_50415587_+	NM_001277305	Adamts2	0.349507	15.4327	0.218101	0.0500361	0.382501	4.11138	0.782783	0.206055	0.876623	FALSE	TRUE	FALSE		FALSE	0.515648	2.456	1.86727	0.648127	2.97325	3.16612	3.67146	6.52284
chr11_5052228_-	NM_080595	Emid1	0.153525	14.9172	0.189064	0.91752	0.231891	17.7003	0.114327	0.989194	0.960961	FALSE	FALSE	FALSE	4	FALSE	0.0750116	3.84007	1.7102	0.491651	3.57755	5.97351	0.595661
chr11_50655054_-	NM_173387	Zfp879	0.123421	22.0241	0.219159	0.324168	0.286701	22.6984	0.474541	0.184063	0.607567	FALSE	FALSE	TRUE		FALSE	0.494752	17.4019	21.8074	0.405107	53.7837	11.9457	0.375588
chr11_50700945_-	NM_172794	Zfp454	0.247207	20.2559	0.314008	0.576225	0.210234	17.9886	0.84617	0.0233865	0.594177	FALSE	FALSE	FALSE		FALSE	0.59179	25.7468	7.76389	0.583822	14.9996	19.7497	0.450939
chr11_50729678_-	NM_001044697	Zfp2	0.160237	1.90457	1.03262	0.324168	0.0941745	20.9822	4.07939	0.416069	0.690131	FALSE	FALSE	TRUE		TRUE	0.11047	22.9268	20.1815	2.86981	6.87785	150.079	0.141183
chr11_50745126_-	NM_013744	Zfp354b	0.278458	9.5562	0.85425	0.724672	0.193424	18.8056	2.00738	0.12503	0.448143	FALSE	FALSE	FALSE	1	TRUE	0.0856869	18.2114	21.1294	1.73969	12.4455	89.9402	10.674
chr11_50872759_+	NM_009329	Zfp354a	0.17286	11.0503	0.775592	0.0401387	0.0571005	18.3632	2.12843	0.693448	0.711925	FALSE	FALSE	FALSE		TRUE	0.363912	24.0937	10.5776	0.710523	14.9276	157.347	0.950156
chr11_51076453_-	NM_177567	BC049762	0.590346	8.36439	0.286467	0.0817658	0.584104	5.61283	0.42255	0.859917	0.900901	FALSE	FALSE	TRUE		TRUE	0.176971	14.1347	19.9196	0.358501	66.4505	47.342	0.125617
chr11_51076688_+	NM_007714	Clk4	0.0885469	8.77861	9.56332	0.932233	0.0382314	23.5856	20.5885	0.843054	1.17647	FALSE	FALSE	TRUE	15	TRUE	0.0628132	6.92242	111.312	6.98763	16.686	214.637	26.6263	0.862796
chr11_51398320_+	NM_028398	Phykpl	0.0684281	7.98917	5.82668	0.028867	0.141985	9.51185	10.574	0.000927894	0.968132	FALSE	TRUE	FALSE	30	TRUE	0.143895	19.8135	85.2356	3.51387	25.3238	125.356	4.10153	1.45818
chr11_51420349_-	NM_010448	Hnrnpab	0.0610293	8.88711	4.44721	0.28853	0.00986268	0.715593	60.9221	0.935134	1.22413	TRUE	FALSE	TRUE	1	TRUE	0.114362	4.64374	198.983	6.2956	33.5713	110.396	38.8959	5.88245
chr11_51433272_+	NM_026631	Nhp2	0.105022	8.06121	0.933892	0.725378	0.0848815	11.126	28.549	0.127519	0.964187	FALSE	FALSE	TRUE	34	FALSE	0.00226327	10.8215	13.7557	0.45424	35.9781	98.052	1.38366	7.20722
chr11_51449382_-	NM_025346	Rmnd5b	0.150791	3.15784	2.0013	0.259677	0.0263343	5.16061	15.4654	0.918826	1.12554	FALSE	FALSE	TRUE	178	FALSE	0.70218	14.7831	39.561	0.982786	40.6654	127.934	1.17212	4.28404
chr11_51464369_-	NM_145974	N4bp3	0.314433	0.754255	0.692124	0.100097	0.0545581	15.7826	3.17248	0.937228	0.897436	FALSE	FALSE	FALSE	39	TRUE	0.756733	14.483	15.628	0.786054	20.3518	78.1871	2.77858
chr11_51502133_-	NM_025319	0610009B22Rik	0.0943478	1.49873	0.491047	0.934063	0.10328	22.1923	34.6438	0.334654	0.833333	FALSE	FALSE	TRUE	30	FALSE	0.0591857	19.9488	44.2926	0.405012	138.824	100.763	0.954735	6.70896
chr11_51570135_-	NM_175255	Sec24a	0.0301789	6.13514	7.02003	0.907943	0.151182	12.5881	38.9038	0.000108186	0.904568	FALSE	TRUE	TRUE	1	TRUE	0.370791	8.25556	67.1815	9.13645	7.06632	33.8705	39.7099	4.37749
chr11_51577163_+	NM_025535	Sar1b	0.078066	12.1562	5.87119	0.853692	0.102456	12.5787	151.47	0.000462224	0.720288	FALSE	FALSE	FALSE	69	TRUE	0.329991	5.39955	104.989	4.7851	24.883	214.889	11.4762	7.3634
chr11_5161809_-	NM_032396	Kremen1	0.194092	4.9899	0.893839	0.0519606	0.117913	4.83738	8.36128	0.00481878	0.76447	FALSE	TRUE	FALSE	1	FALSE	0.595048	15.4382	0.761278	0.59809	1.41591	4.67234	7.08677
chr11_51670983_-	NM_199299	Jade2	0.183822	20.4161	1.64762	0.0573837	0.183195	20.7863	5.43033	0.0104641	0.696594	FALSE	FALSE	FALSE		TRUE	0.915811	7.04597	3.99265	8.48389	0.466196	97.7011	105.475	1.12696
chr11_51781150_+	NM_029976	Cdkn2aipnl	0.0760966	15.1501	0.53481	0.912111	0.116684	4.273	11.1004	0.00435877	1.01657	FALSE	TRUE	FALSE	8	FALSE	0.0806686	9.74526	19.7468	0.68876	30.5087	96.5678	0.894967	5.17057
chr1_151808380_-	NM_008869	Pla2g4a	0.128234	9.59017	0.433559	0.878888	0.288259	1.20175	1.29253	0.0488327	0.312256	FALSE	FALSE	FALSE	1	FALSE	0.898384	3.32212	5.1037	0.265899	25.6459	7.37113	0.831893	7.59639
chr11_51813950_-	NM_009458	Ube2b	0.0823929	4.41886	4.98683	0.462299	0.0795329	5.3489	51.4391	0.000345032	0.839664	FALSE	FALSE	TRUE	43	TRUE	0.240982	8.39263	47.0386	6.3964	7.50975	145.643	42.4806	11.6037
chr11_51912329_+	NM_019411	Ppp2ca	0.0762899	23.9684	3.66365	0.79106	0.0220664	20.1513	78.168	0.971883	0.95792	FALSE	FALSE	FALSE	49	FALSE	0.0701615	13.5712	31.1182	1.90943	15.6386	58.6909	55.8598	3.7803
chr11_52045538_+	NM_011543	Skp1a	0.0978024	19.5343	2.60118	0.57706	0.0321051	12.4924	129.212	0.732822	1.20321	TRUE	FALSE	FALSE	1	FALSE	0.129377	6.1966	75.7077	0.618389	124.434	122.623	7.09389	11.0617
chr11_52095752_-	NM_009331	Tcf7	0.251771	15.1039	0.819283	0.093097	0.130788	11.658	2.6108	0.926819	0.251572	FALSE	FALSE	TRUE		FALSE	0.677643	1.31441	1.23379	0.636924	2.10245	1.87769	0.611982
chr11_52174619_+	NM_011694	Vdac1	0.115807	10.5479	3.14474	0.229548	0.107351	11.8484	121.753	0.000126739	1.0142	FALSE	FALSE	FALSE	78	TRUE	0.132695	10.517	68.6763	3.89084	17.9354	222.315	22.0494	9.90104
chr11_52209946_+	NM_153117	9530068E07Rik	0.0952647	15.5558	1.52311	0.123269	0.0528607	0.156548	77.2884	0.00418442	1.04167	FALSE	FALSE	FALSE	49	TRUE	0.0177955	16.9601	60.2766	1.65788	36.8438	219.384	14.4221	10.3551
chr1_152239968_+	NM_133780	Tpr	0.133256	3.75934	4.279	0.35467	0.0685928	2.80085	24.0762	0.0261929	0.877193	FALSE	FALSE	FALSE		TRUE	0.148406	27.4133	21.4097	9.20865	2.373	88.8563	136.039	10.0083
chr1_152240142_-	NM_145511	BC003331	0.0553309	14.83	1.86439	0.861858	0.0906721	6.00698	22.1385	0.00207976	0.820513	FALSE	TRUE	FALSE	1	TRUE	0.27875	27.8991	22.8178	1.40382	17.5164	88.0998	4.69871	7.72438
chr1_152313299_-	NM_021400	Prg4	0.201743	13.7962	1.80165	0.659375	0.218696	23.4568	23.747	0.123269	0.152439	TRUE	FALSE	FALSE	31	TRUE	0.148453	6.98649	2.80134	0.308282	10.2695	1.10294	0.375038
chr1_152840565_-	NM_001024720	Hmcn1	0.0227496	10.5565	0.460077	0.964379	0.108875	17.7993	0.392606	0.293947	0.803213	FALSE	FALSE	TRUE		FALSE	0.806262	4.5016	5.54601	0.568918	13.4388	7.02939	2.25606
chr11_53113921_-	NM_008300	Hspa4	0.0773252	1.85285	3.22788	0.293658	0.065439	23.8969	53.2497	0.00242638	1.10829	FALSE	FALSE	FALSE	88	TRUE	0.0724624	8.5398	76.6728	2.90746	26.9777	176.487	31.7181	6.89019
chr11_53138191_+	NM_026479	Zcchc10	0.231529	4.91503	0.235428	0.510363	0.182299	23.6439	4.51883	0.724672	0.688559	FALSE	FALSE	FALSE		FALSE	0.0934404	21.812	19.1397	0.314588	69.619	141.183	0.869366	2.49294
chr1_153191678_+	NM_001039511	Ivns1abp	0.433878	11.6874	8.62423	0.00591369	0.201672	12.5708	24.1091	0.0151269	1.35397	FALSE	FALSE	FALSE	93	TRUE	0.317527	6.84415	83.8022	5.16653	17.0619	129.605	31.1672	2.64708
chr11_53236610_-	NM_153069	Leap2	0.450017	23.2918	9.56494	0.00506888	0.157069	18.2515	101.846	0.00785049	0.240096	FALSE	FALSE	TRUE	127	TRUE	0.163724	2.13133	88.9882	8.86826	10.1987	42.8838	6.06615
chr11_53244313_-	NM_025352	Uqcrq	0.035625	14.7381	2.62964	0.853436	0.0302557	15.304	167.416	0.089649	1.01587	FALSE	FALSE	FALSE	41	TRUE	0.0558328	6.85907	96.9202	8.63736	11.8233	191.535	8.96367	14.1153
chr11_53270727_+	NM_027917	Shroom1	0.10447	22.4429	6.9632	0.456125	0.0668065	21.7492	15.4633	0.693448	0.75287	FALSE	FALSE	FALSE	83	TRUE	0.22389	11.3887	99.5707	7.08368	14.754	131.946	28.2829
chr1_153275468_-	NM_025819	Swt1	0.0567245	9.50828	1.88791	0.918826	0.0525563	3.58634	8.80017	0.746307	0.834637	FALSE	FALSE	TRUE	8	FALSE	0.0943002	14.3338	77.4042	0.352738	233.562	154.488	2.66658	3.40031
chr11_53293697_-	NM_183173	Sowaha	0.438743	15.0444	0.265981	0.0202029	0.626672	23.2631	0.110533	0.182159	0.529661	TRUE	FALSE	TRUE		FALSE	0.7785	8.55643	3.19768	1.58534	2.10496	12.5013	2.16859
chr11_53333399_+	NM_033144	Sept8	0.310049	14.5055	0.578966	0.089649	0.117433	10.5341	2.09483	0.0197678	1.01587	FALSE	FALSE	TRUE	1	FALSE	0.33748	4.0823	1.03424	0.729454	1.22784	11.2508	3.41958	11.0161
chr1_153347934_-	NM_011277	Rnf2	0.0778837	14.9314	1.2686	0.874027	0.114082	23.6032	12.9324	0.0106746	0.869754	FALSE	FALSE	FALSE	207	FALSE	0.211431	13.472	20.0215	0.656931	35.2763	107.934	10.1911	3.63425
chr11_53380884_+	NM_008443	Kif3a	0.0882286	11.9299	0.279914	0.620867	0.0408796	22.7687	1.92121	0.93897	0.772947	FALSE	FALSE	FALSE	30	FALSE	0.0621848	21.0236	10.5896	0.335905	34.88	147.444	0.315031	10.1212
chr1_153418594_+	NM_022018	Fam129a	0.30132	14.558	0.592445	0.0081776	0.183291	4.32906	2.20366	0.435227	0.689338	TRUE	TRUE	FALSE	1	FALSE	0.878202	5.45813	14.7916	0.37416	40.2505	26.6796	1.34448
chr11_53520810_-	NM_009012	Rad50	0.171091	5.30866	1.36521	0.0558095	0.154065	23.1399	4.53983	0.0552583	0.940171	FALSE	TRUE	FALSE	42	FALSE	0.08205	15.6189	12.7329	0.59291	26.8553	150.783	1.70135	6.93871
chr1_153602480_+	NM_001039644	Edem3	0.0703025	19.0045	1.74486	0.926819	0.0501344	17.7117	18.1121	0.349759	0.915751	FALSE	FALSE	TRUE	87	TRUE	0.062416	12.3741	82.5933	1.1378	79.3266	145.869	12.1882	5.28322
chr11_53705152_-	NM_011396	Slc22a5	0.411157	9.27593	2.37596	0.000504244	0.304012	10.6803	15.7788	0.0107809	0.821596	TRUE	TRUE	TRUE	63	TRUE	0.167342	19.3251	46.8114	0.652466	75.8092	130.601	2.45288	2.14542
chr11_53793529_-	NM_019723	Slc22a21	0.382624	8.4506	0.351393	0.024322	0.593787	9.39433	0.87069	0.0153957	1.04167	FALSE	FALSE	TRUE		FALSE	0.987221	15.6235	2.26648	0.346329	7.29506	47.6807	0.186304	1.40455
chr11_53841592_-	NM_019687	Slc22a4	0.241334	7.67431	1.16234	0.338837	0.0636569	3.61138	2.8049	0.879741	0.772201	FALSE	FALSE	TRUE		TRUE	0.437963	5.45021	2.51347	0.62308	4.49889	25.3882	0.743133
chr11_53882460_-	NM_019417	Pdlim4	0.359767	13.2731	0.209472	0.0962907	0.0500501	17.2069	1.19387	0.724672	0.8285	FALSE	FALSE	FALSE	1	FALSE	0.196866	4.70752	1.23806	1.31761	0.990637	10.1759	1.89134
chr11_53914483_+	NM_011031	P4ha2	0.263445	14.0273	0.659561	0.95762	0.251898	15.851	4.38695	0.024322	1.0652	FALSE	FALSE	TRUE	45	FALSE	0.356889	12.2839	8.64191	0.739643	12.5816	72.3167	0.595779	12.791
chr1_153937450_-	NM_197990	1700025G04Rik	0.237586	14.7324	0.243348	0.0344804	0.138917	12.2191	1.09323	0.197601	0.793046	FALSE	TRUE	TRUE		FALSE	0.374881	10.4096	3.96451	0.419164	11.1065	49.7145	4.8734	4.99356
chr11_5420644_+	NM_013842	Xbp1	0.246817	17.3804	9.13713	0.00915891	0.115955	1.89384	103.639	0.911043	0.706506	FALSE	FALSE	TRUE		TRUE	0.264494	16.1101	75.9317	29.3001	2.73005	52.9341	165.449	2.03322
chr1_154233766_-	NM_025677	Tsen15	0.10289	17.6093	0.774356	0.788155	0.050289	17.1615	9.84455	0.91752	1.00847	FALSE	FALSE	FALSE	46	FALSE	0.151149	12.8873	18.9017	0.302793	63.8353	120.649	0	7.56665
chr1_154246997_+	NM_177756	Colgalt2	0.126516	16.8727	0.245429	0.462299	0.396295	12.4598	1.36266	0.324168	0.483092	FALSE	FALSE	FALSE		TRUE	0.44974	12.1381	2.63772	0.920261	2.7448	25.9725	1.40034
chr11_54251700_+	NM_173753	Fnip1	0.31862	8.82868	2.65844	0.0481116	0.149238	8.90515	15.3283	0.0130965	1.02302	FALSE	TRUE	TRUE	10	FALSE	0.0473949	10.8207	34.3978	1.37584	25.7283	128.234	12.3511	3.15595
chr11_5442214_-	NM_134033	Ccdc117	0.254156	14.6744	2.05973	0.0436006	0.0497289	13.4979	16.1959	0.456125	0.722394	FALSE	FALSE	TRUE	63	FALSE	0.0529507	22.031	88.1768	1.05418	86.448	127.648	12.3936	0.713161
chr1_154472291_-	NM_016846	Rgl1	0.106105	14.3769	2.47753	0.349759	0.0361381	20.3299	9.85439	0.245945	0.989749	FALSE	FALSE	FALSE	38	FALSE	0.253005	8.96932	11.2009	0.59617	19.0346	19.5686	1.59526	3.91888
chr11_54601163_-	NM_178626	Cdc42se2	0.146106	11.184	1.17466	0.103804	0.0581551	20.3619	10.3015	0.0616343	0.973631	FALSE	TRUE	FALSE	52	FALSE	0.13377	18.5228	48.993	0.826285	59.8416	147.476	3.31745	4.29645
chr1_154613796_+	NM_026369	Arpc5	0.069348	9.95433	1.32137	0.969592	0.0329864	10.0902	52.7834	0.157391	1.10272	FALSE	TRUE	FALSE	80	FALSE	0.258517	5.29087	57.5465	0.389788	155.85	125.695	2.84648	4.34631
chr1_154654993_+	NM_010877	Ncf2	0.187159	14.0812	1.25918	0.0431005	0.0716889	23.6488	2.4371	0.932233	0.515298	FALSE	TRUE	TRUE	1	FALSE	0.611982	1.50109	3.17739	0.50305	6.35481	2.48309	1.42374
chr11_54674092_-	NM_029327	Lyrm7	0.171953	14.2317	0.200268	0.456125	0.190451	2.32063	2.07553	0.094453	0.540939	FALSE	FALSE	FALSE	2	FALSE	0.0474604	11.8216	43.4549	0.384856	127.415	77.1287	0.286534
chr11_54679953_+	NM_008248	Hint1	0.213455	1.86942	2.35614	0.0988003	0.0227	15.6379	157.673	0.57706	1.18915	FALSE	TRUE	FALSE	70	TRUE	0.0843449	11.9798	106.942	2.21416	52.8898	124.616	12.0758	12.1153
chr11_54716428_+	NM_008161	Gpx3	0.270167	17.3174	0.399631	0.103423	0.23284	23.4422	3.47335	0.0230936	0.726392	FALSE	TRUE	TRUE	3	FALSE	0.752986	3.62684	3.05407	0.525291	6.17494	3.81937	0.159961
chr11_54776442_-	NM_021327	Tnip1	0.0897708	10.1276	1.44484	0.903755	0.0831253	2.55972	5.95094	0.175413	0.272331	FALSE	FALSE	FALSE		FALSE	0.95064	1.41707	4.71427	0.630351	7.53859	4.46809	1.19045	3.52489
chr11_54846931_-	NM_013472	Anxa6	0.0996215	10.9774	4.5122	0.456125	0.041934	11.4075	65.7031	0.693448	0.874404	FALSE	TRUE	FALSE	39	TRUE	0.0536437	14.7127	65.2099	0.57654	119.608	135.762	4.71777	13.9278
chr11_54911596_+	NM_010299	Gm2a	0.0196031	8.46604	0.543414	0.960375	0.113798	4.7398	31.4227	0.00155746	0.759013	FALSE	FALSE	FALSE	65	TRUE	0.172587	11.0961	118.104	0.813076	159.837	146.164	5.65179
chr11_55017864_+	NM_153139	Slc36a1	0.06168	18.9793	3.60529	0.725378	0.15443	0.0630707	16.2864	0.00383571	0.779638	FALSE	TRUE	FALSE	42	TRUE	0.125742	22.4892	19.0084	0.754199	26.8378	236.757	3.79731
chr1_155179886_-	NM_010683	Lamc1	0.0725866	11.5563	0.899188	0.57706	0.106716	4.98696	4.48459	0.28853	0.895813	FALSE	TRUE	FALSE	23	TRUE	0.344168	21.6958	21.4188	0.994743	22.1	166.099	5.53311	8.6845
chr11_55233369_-	NM_009242	Sparc	0.133216	16.8968	0.775727	0.36925	0.0706474	5.41675	31.0103	0.370043	0.248016	FALSE	TRUE	FALSE	19	FALSE	1.06529	1.47488	9.09367	0.707079	13.7102	6.93835	4.96428	12.3479
chr1_155272339_+	NM_001033162	Shcbp1l	0.120429	3.69734	0.168802	0.843054			0		0.907029	FALSE	TRUE	FALSE		FALSE	0.758926	6.63684	2.29853	0.645668	3.43373	25.8518	0.437758
chr11_55274635_-	NM_009720	Atox1	0.209433	2.50288	3.25788	0.184063	0.0509914	14.8024	129.862	0.0240558	0.907441	FALSE	FALSE	TRUE	19	TRUE	0.0373238	8.50039	102.474	1.03141	103.953	274.778	9.55847	15.7771
chr1_155334781_-	NM_007842	Dhx9	0.126189	7.40963	4.79829	0.872591	0.0405548	19.6835	29.6716	0.565043	0.966184	FALSE	TRUE	FALSE	6	TRUE	0.0383221	9.29523	124.768	2.75922	49.6957	166.796	20.6377	6.30899
chr1_155396844_-	NM_028749	Npl	0.159127	4.7083	0.136413	0.657953	0.244388	6.0054	1.93421	0.197601	0.790167	TRUE	FALSE	FALSE		FALSE	1.11749	5.19827	3.11794	0.408619	7.76384	16.4569	0.275793
chr1_155587483_+	NM_011267	Rgs16	1.60694	8.23622	2.39407	0.0558095	1.51592	7.41802	15.091	0.000111708	1.0582	TRUE	FALSE	FALSE	1	FALSE	0.356275	7.44493	107.54	5.99357	48.6166	31.5528	18.5537
chr1_155596556_+	NM_011882	Rnasel	0.172245	12.3705	0.497229	0.0207861	0.0749182	4.16812	1.54749	0.907653	0.462535	FALSE	FALSE	FALSE		FALSE	0.341803	8.36284	1.76409	0.65858	2.98441	5.02746	0.444134
chr1_155698325_-	NM_178243	5830403L16Rik	0.391216	9.81146	0.163109	0.758837	0.474539	4.21062	0.310327	0.934063	0.150943	FALSE	FALSE	FALSE		FALSE	1.3995	1.09134	0.72341	0.711876	1.00306	0.393107	0.205435
chr1_155721475_+	NM_001008426	Gm5531	0.193498	12.3689	0.605694	0.204415	0.357804	3.366	0.139381	0.659166	0.328947	FALSE	FALSE	FALSE		FALSE	0.9512	0.897466	0.468856	0.567385	0.800743	0.0760762	0
chr1_155738776_+	NM_178244	Teddm1	0.679744	10.0504	0.123132	0.0160372			0		0.0713012	FALSE	FALSE	TRUE		FALSE	1.12685	1.91969	0.619625	0.592308	1.11796	0.421951	0.117705
chr11_5607696_-	NM_026080	Mrps24	0.232071	13.386	0.905249	0.379497	0.0715263	4.85233	37.0648	0.147567	0.960219	FALSE	TRUE	FALSE	27	FALSE	0.0610441	13.0427	36.155	1.16659	30.1357	114.479	4.24049	13.0573
chr11_5688534_+	NM_013810	Dbnl	0.0970362	15.5303	3.15181	0.527373	0.0683129	1.49731	21.0458	0.528632	0.967742	FALSE	FALSE	FALSE	28	FALSE	0.076288	14.0519	37.4132	1.12764	34.6098	178.506	3.74776	14.5092
chr1_156946762_-	NM_010500	Ier5	0.0820667	13.8522	0.241163	0.907943	0.150267	20.743	2.56838	0.127519	1.0101	TRUE	FALSE	FALSE	1	FALSE	0.0390618	5.47275	136.789	1.43756	101.005	68.7661	95.9833	0.629169
chr1_156993910_-	NM_008209	Mr1	0.31481	3.44022	0.176087	0.144248	0.183413	10.0071	5.97499	0.158498	0.3245	FALSE	FALSE	FALSE		FALSE	0.340324	10.8646	2.80087	0.749551	4.45922	22.5725	4.04005	9.74185
chr1_157005867_+	NM_021433	Stx6	0.0245809	18.6746	2.32299	0.926819	0.07409	1.2358	7.36313	0.334654	0.968617	FALSE	TRUE	FALSE	6	TRUE	0.0834588	10.486	38.8135	0.508921	77.1406	203.432	1.93969	6.15464
chr11_5703799_-	NM_018870	Pgam2	0.285395	13.8606	1.3481	0.053885	0.454532	20.4267	0.442615	0.732822	0	FALSE	FALSE	FALSE		FALSE	0.864783	0.603264	6.61129	4.65563	1.28882	0.417778	0.12979
chr1_157264440_-	NM_011273	Xpr1	0.111101	6.80052	1.50225	0.251707	0.086001	8.25363	13.4504	0.0971552	0.919732	FALSE	FALSE	TRUE	111	FALSE	0.341994	22.4947	31.1753	0.516588	64.673	254.436	1.30826	6.87697
chr11_57332117_-	NM_026342	Fam114a2	0.12924	9.37796	2.73724	0.0965451	0.086873	3.55442	26.6449	0.00155746	1.04923	FALSE	TRUE	TRUE	32	FALSE	0.17542	12.1087	41.6755	0.993886	43.6718	190.333	1.39572	11.9681
chr11_57332188_+	NM_145426	Mfap3	0.0626091	9.76532	1.60864	0.820937	0.0486518	5.55817	6.97051	0.935134	0.978474	FALSE	FALSE	TRUE	1	FALSE	0.281088	13.6491	19.0224	0.215607	101.718	105.993	0.422065	1.31569
chr11_5737995_-	NM_017401	Polm	0.142586	9.99234	1.24438	0.349759	0.0413596	5.37388	2.81881	0.912111	0.73571	FALSE	TRUE	FALSE	1	TRUE	0.121165	29.17	11.7172	1.25867	9.87236	44.8149	2.80965
chr1_157405236_+	NM_026683	Acbd6	0.122225	17.1149	2.36186	0.912153	0.054023	6.45683	19.6714	0.911043	0.761905	FALSE	FALSE	FALSE	52	FALSE	0.375346	15.5474	19.3684	1.97115	9.91385	133.946	11.0924	13.7479
chr11_57458951_+	NM_134189	Galnt10	0.0668762	21.8842	0.343743	0.840411	0.156617	4.16623	3.77854	0.448175	1.09707	FALSE	FALSE	TRUE	8	TRUE	0.247009	12.0172	25.5801	0.36969	87.6308	70.7368	0.719969	6.60536
chr11_57615125_+	NM_001081168	Sap30l	0.106784	9.78494	0.803517	0.878482	0.0542184	1.71188	15.6505	0.3381	1.08696	FALSE	FALSE	TRUE	64	TRUE	0.0172867	8.69318	1.99822	1.35789	1.36851	11.1176	28.3009	10.197
chr11_5761930_+	NM_009636	Aebp1	0.235342	22.2971	0.125917	0.127519	0.156838	5.63214	0.862217	0.975648	0.673801	FALSE	TRUE	FALSE	65	FALSE	0.676262	3.92871	1.5907	0.869409	1.87297	5.78969	0.513023	8.37537
chr1_157659966_-	NM_023268	Qsox1	0.618301	16.969	10.3624	0.0218003	0.282459	23.5741	128.622	0.00231301	0.757576	FALSE	FALSE	FALSE	53	TRUE	0.268603	10.3767	143.815	2.17991	69.5452	241.119	35.7254	4.95925
chr11_5778222_-	NM_008894	Pold2	0.168929	21.5261	0.553086	0.932233	0.116556	9.10161	10.44	0.025018	1.16505	FALSE	FALSE	FALSE	21	FALSE	0.0364574	19.9796	20.3448	0.371283	62.4211	117.021	0.691542	8.05067
chr1_157820385_-	NM_001039184	Cep350	0.087111	15.2029	3.87903	0.724672	0.0772789	16.716	8.3409	0.229548	0.83042	FALSE	FALSE	FALSE		FALSE	0.0417894	10.4759	20.5329	1.18951	16.5588	131.29	19.0148	1.58449
chr11_57822396_+	NM_028451	Larp1	0.161693	21.2808	6.33195	0.02214	0.187761	21.7716	45.0214	0.000856518	1.1782	FALSE	TRUE	FALSE	1	TRUE	0.0313996	7.03948	5.25749	10.1846	0.543974	3.39592	134.418	4.82586
chr11_57917672_+	NM_026949	Cnot8	0.0168097	14.3041	3.15513	0.953053	0.0252895	3.41349	36.8414	0.934063	0.801688	FALSE	FALSE	FALSE	180	TRUE	0.0924879	7.84413	77.114	2.57167	30.2285	158.209	3.79136	3.38017
chr1_15795727_+	NM_009352	Terf1	0.165992	6.07922	2.48967	0.272159	0.0533844	6.83336	8.0256	0.61255	1.06075	FALSE	TRUE	FALSE	22	FALSE	0.143312	12.4793	38.1051	1.9384	20.6333	239.023	4.69785	4.4347
chr11_57982013_-	NM_172558	Gemin5	0.134413	2.57488	1.51754	0.0998571	0.0795087	22.5387	5.00679	0.456125	1.03896	TRUE	TRUE	TRUE	26	FALSE	0.113205	12.6514	26.897	0.403795	70.4388	198.873	1.12835	4.33717
chr11_57985143_+	NM_175001	Mrpl22	0.283788	7.13082	3.9508	0.024322	0.0875541	23.6958	33.8739	0.323115	1.00251	FALSE	FALSE	FALSE	26	TRUE	0.0906793	16.912	32.8032	0.486229	71.9058	76.9328	0.269413	5.23897
chr11_5798781_-	NM_022879	Myl7	1.00515	17.3903	0.110887	0.999964	0.205057	10.1165	0.829268	0.269295	0.127918	TRUE	FALSE	TRUE	1	FALSE	0.710372	0.822423	4.09071	0.986791	4.33296	0.510829	0.444134
chr11_57997345_+	NM_001135115	Gm12250	0.27249	12.7204	0.267969	0.687934	0.144842	5.06995	1.61958	0.926819	0.101112	FALSE	FALSE	FALSE		FALSE	0.477781	7.79989	3.67327	0.799522	4.70979	4.31206	3.64919
chr11_58013058_+	NM_018738	Igtp	0.208309	4.23279	1.27335	0.693448	0.277737	7.47185	28.1682	0.153386	0.338983	FALSE	FALSE	TRUE		TRUE	0.101151	3.24232	1.52677	0.427051	3.6385	1.13757	5.01538
chr11_58028479_+	NM_019440	Irgm2	0.134668	6.56849	2.80427	0.324168	0.219607	3.84401	27.1035	0.670693	0.241984	FALSE	TRUE	FALSE		TRUE	0.00123707	7.58462	0.476788	0.616511	0.718241	0.506781	8.49299
chr11_58120579_+	NM_182996	Zfp692	0.190133	16.7214	2.19616	0.158498	0.304454	22.4956	3.9639	0.0194258	0.943865	FALSE	FALSE	FALSE	49	FALSE	0.0669513	20.2892	8.17427	0.984911	8.61054	63.2988	7.64857	10.9409
chr11_58144230_+	NM_024480	Sh3bp5l	0.0791022	9.49381	1.40844	0.859917	0.0925661	9.08697	10.1824	0.0523207	1.16487	FALSE	FALSE	TRUE	21	FALSE	0.00716545	16.8327	15.8403	0.935794	18.6023	114.237	2.75793
chr1_158404371_-	NM_009230	Soat1	0.281877	14.4778	0.834247	0.00251304	0.18222	11.9469	1.95664	0.206882	0.991609	FALSE	FALSE	TRUE	35	FALSE	0.837259	2.48136	6.7011	0.300619	25.1351	27.4243	1.88312	6.65756
chr1_158488918_+	NM_009595	Abl2	0.0779115	9.69871	1.94019	0.349759	0.188754	23.6589	2.61971	0.0111802	0.981162	FALSE	FALSE	FALSE		FALSE	0.210849	36.3774	32.1166	0.485108	73.1625	174.559	14.7491	0.41749
chr11_5855782_+	NM_019661	Ykt6	0.110782	13.8901	2.1534	0.0252575	0.0128593	19.1057	47.4945	0.969592	0.87519	FALSE	FALSE	FALSE	28	TRUE	0.138897	10.6796	67.5457	0.669422	105.718	132.06	4.1055	5.58666
chr1_158604436_-	NM_023141	Tor3a	0.244892	23.3889	1.83262	0.0112255	0.266325	19.3411	4.95001	0.324168	0.86072	FALSE	TRUE	FALSE	34	TRUE	0.529852	16.686	18.434	0.867116	21.1288	118.763	7.47325	5.24962
chr1_158649038_-	NM_145413	Fam20b	0.0241925	0.493445	0.899678	0.948583	0.0716739	12.2639	13.2726	0.174879	1.00471	FALSE	FALSE	FALSE	1	TRUE	0.137897	6.05065	4.44573	1.20983	3.83819	59.0143	14.0997	4.99114
chr11_58680742_+	NM_172403	2810021J22Rik	0.0709795	2.12586	0.586107	0.964379	0.168696	21.0722	1.29232	0.628059	0.676379	FALSE	FALSE	FALSE		FALSE	0.406484	19.877	16.0538	0.558853	30.0593	105.518	1.05118	1.19766
chr11_58717718_-	NM_011758	Zfp39	0.194179	7.25442	1.5218	0.0112255	0.106419	6.59904	3.23456	0.28853	0.828348	FALSE	FALSE	TRUE	1	TRUE	0.0881739	17.2206	35.8859	1.50335	24.8818	167.592	0.923988
chr11_58752399_-	NM_022423	Rnf187	0.117462	12.6676	2.01538	0.879387	0.0538941	17.7472	68.2886	0.163221	1.00186	FALSE	TRUE	FALSE	57	TRUE	0.107539	6.62027	40.2734	1.2063	34.3542	66.6498	10.7351	11.9711
chr11_58768187_+	NM_178218	Hist3h2a	0.343957	7.43513	1.55053	0.12503	0.290163	16.81	5.58234	0.156681	1.01243	TRUE	FALSE	FALSE	1	TRUE	0.0873537	11.3542	38.7205	2.15683	23.7094	82.3151	3.72663	10.3135
chr1_158769154_+	NM_028333	Angptl1	0.238002	9.68131	1.33485	0.0574673	0.216257	11.2103	0.0661766	0.996293	0.237154	FALSE	FALSE	FALSE		TRUE	0.771892	2.93622	1.91474	0.223366	10.687	0.407111	0.0763314
chr11_58777283_+	NM_031172	Trim17	0.228516	6.52862	1.60173	0.00971535			0		0.472813	FALSE	FALSE	FALSE		FALSE	0.937289	0.769831	4.34765	1.39909	3.12015	0.412615	0.332926
chr11_58791601_+	NM_053168	Trim11	0.145441	9.39812	6.2816	0.0252575	0.133824	8.02674	11.8716	0.0500361	0.87146	FALSE	FALSE	TRUE	34	TRUE	0.202627	9.0571	60.3754	3.69777	16.7714	278.597	18.7653	0.999092
chr1_15882803_-	NM_001033288	Sbspon	0.036623	3.062	0.548117	0.886936	0.709618	12.7122	0.167286	0.0233865	0.764965	FALSE	FALSE	FALSE		FALSE	0.823135	11.0206	1.52005	0.432055	4.24621	22.5138	0
chr1_158869717_-	NM_023884	Ralgps2	0.192475	6.47081	0.948604	0.0331012	0.08547	7.25857	5.22028	0.932233	1.17089	FALSE	TRUE	FALSE	1	FALSE	0.0448954	15.7681	9.96344	2.58604	3.70247	29.7477	16.7275
chr11_58977285_-	NM_173785	Iba57	0.084612	5.22142	0.533492	0.162084	0.0608976	23.446	6.61477	0.0877063	0.843882	FALSE	FALSE	FALSE	61	FALSE	0.188242	13.5395	11.5355	2.12901	5.41761	92.0833	4.24074
chr11_59016013_+	NM_026035	Mrpl55	0.0553726	12.4557	1.38783	0.362336	0.0455131	7.41748	17.3275	0.859759	0.859394	FALSE	TRUE	FALSE	9	TRUE	0.0830338	7.71255	20.4313	0.367485	68.2201	137.766	0.174828	4.84849
chr11_59021863_+	NM_024210	2310033P09Rik	0.050185	3.09806	3.06752	0.942274	0.141253	1.66316	6.79796	0.190787	1.30985	FALSE	FALSE	FALSE		FALSE	0.10576	10.3732	89.446	8.57029	10.9008	209.271	11.8646	3.75779
chr11_59041718_-	NM_007476	Arf1	0.069953	16.1026	4.72047	0.573278	0.0176725	16.1098	129.866	0.195653	0.952381	FALSE	FALSE	FALSE	48	FALSE	0.0511435	7.70175	75.7054	2.04101	38.9642	161.265	51.6836	4.87394
chr11_59263524_-	NM_144521	Snap47	0.192329	14.0793	5.8955	0.0017173	0.056118	23.5971	65.1682	0.0756345	0.909091	FALSE	TRUE	FALSE	60	FALSE	0.149983	24.2125	59.5706	0.625773	100.46	140.539	1.47328	18.4014
chr11_59263581_+	NM_178659	Jmjd4	0.119538	9.51949	2.98306	0.12561	0.112083	2.87598	5.1795	0.184063	0.873162	FALSE	FALSE	FALSE	44	FALSE	0.0896838	15.6563	36.6781	1.56603	25.3003	128.161	12.7552
chr11_59285976_-	NM_178417	Zfp867	0.256053	8.54974	1.55577	0.0261929	0.0816365	6.95905	3.42431	0.968531	0.73692	FALSE	FALSE	TRUE		TRUE	0.083112	15.17	36.8296	0.593916	63.4792	142.977	4.89565
chr11_59320142_-	NM_172941	Zkscan17	0.15447	8.63513	1.2386	0.00453312	0.127577	4.25455	9.75133	0.0261929	0.469208	FALSE	FALSE	FALSE		FALSE	0.677948	13.1836	4.95262	3.79459	1.29319	48.7341	70.3246	1.59427
chr1_159342685_-	NM_177644	Rasal2	0.184139	14.6026	1.3662	0.448175	0.325132	2.37559	4.11014	0.0523207	1.04348	FALSE	FALSE	FALSE	37	TRUE	0.15437	12.7695	12.1424	1.15864	10.655	86.1771	35.1138	2.65761
chr11_59356188_+	NM_145827	Nlrp3	0.224694	12.6794	0.323421	0.00242638	0.438098	2.33427	0.488691	0.195653	0.359389	FALSE	FALSE	TRUE		FALSE	0.751247	1.43954	1.28014	0.27592	5.40905	0.170308	0.59927
chr1_159388711_+	NM_001033284	BC026585	0.207643	4.67331	1.43122	0.0436006	0.21769	9.74512	29.539	0.00485767	0.566449	FALSE	FALSE	FALSE	1	FALSE	0.276648	11.5877	3.15616	0.470179	7.8248	22.6056	0.565301
chr11_59476009_+	NM_012027	Mprip	0.114344	13.5101	5.99887	0.0430057	0.0431222	20.7282	19.8771	0.195653	1.02171	FALSE	TRUE	FALSE	206	FALSE	0.0562201	3.76652	1.67166	0.831143	1.95732	1.3194	10.8417	10.2925
chr11_59623293_-	NM_146018	Flcn	0.309813	9.48478	3.43163	0.00155746	0.0957908	3.71917	12.3608	0.0252575	0.754085	FALSE	FALSE	FALSE	18	TRUE	0.247962	11.0396	82.1096	2.9823	33.0824	167.492	7.64047	1.60599
chr11_59653247_-	NM_011991	Cops3	0.10251	1.90866	2.85563	0.0415722	0.00995465	23.1471	45.9291	0.324168	0.683761	FALSE	FALSE	TRUE	108	TRUE	0.351568	14.6159	26.233	1.64314	15.9657	367	6.72227	4.713
chr11_5965751_-	NM_007595	Camk2b	0.436314	11.5648	1.43273	0.0436006	0.336292	12.5493	7.88499	0.00155746	1.17754	FALSE	FALSE	FALSE		FALSE	0.161364	3.1638	0	0.557485	0	1.11734	0.343774
chr11_59661608_+	NM_134029	Nt5m	0.184641	22.5108	1.58449	0.576225	0.178309	19.959	10.7087	0.0891581	1.03896	FALSE	TRUE	FALSE	1	FALSE	0.272834	10.1225	14.5227	1.99679	7.50905	76.4767	2.59529
chr11_59761716_+	NM_138675	Med9	0.203292	12.9291	0.436057	0.0401387	0.149154	7.47239	5.32324	0.13507	0.855856	FALSE	TRUE	TRUE		FALSE	0.189648	12.0167	11.3081	0.431145	34.7844	206.366	0.605351	13.45
chr11_59778444_-	NM_009026	Rasd1	0.558995	16.4003	0.23064	0.186945	0.705116	5.86914	0.174878	0.510363	0.757576	TRUE	FALSE	TRUE		FALSE	0.402482	9.02453	12.312	2.08542	5.97713	10.0239	2.69103
chr11_60166386_-	NM_001039093	Tom1l2	0.268568	6.6751	6.8395	0.0109826	0.118891	8.51648	5.4945	0.136079	0.811359	FALSE	FALSE	FALSE	1	TRUE	0.0749116	12.4756	41.1825	1.65847	28.5012	123.368	10.0802	4.40547
chr11_60230539_-	NM_145427	Atpaf2	0.051928	13.704	1.42988	0.965381	0.0254988	7.42763	16.2048	0.724672	1.1257	FALSE	FALSE	FALSE	10	TRUE	0.0491645	12.5797	34.0397	0.709205	49.7426	112.632	2.40429	6.18197
chr11_60230818_+	NM_025757	Gid4	0.125071	13.4894	0.736072	0.0500361	0.120008	12.1098	19.1435	0.0115795	1.27731	FALSE	TRUE	TRUE	155	TRUE	0.044526	19.8585	10.0686	1.52938	6.28972	60.4793	35.2895	3.9109
chr11_60268118_+	NM_021354	Drg2	0.0544298	11.6086	3.14876	0.853692	0.0173441	11.9898	31.2741	0.911043	0.989793	FALSE	FALSE	TRUE	27	FALSE	0.224206	12.5435	31.3939	0.651836	52.3018	115.44	4.94101	5.00541
chr11_60351216_+	NM_172943	Alkbh5	0.166473	14.6294	1.34116	0.0731133	0.0176694	12.7771	33.0445	0.95762	1.00251	FALSE	FALSE	TRUE	5	FALSE	0.0950906	39.5673	31.3736	10.7269	2.95952	163.57	71.1038	3.22165
chr11_60513272_+	NM_008502	Llgl1	0.0905487	16.0285	1.82582	0.0401387	0.121828	16.236	3.81199	0.314783	1.06851	FALSE	FALSE	FALSE	1	TRUE	0.270993	8.88163	8.32948	0.554207	15.484	58.2891	1.31827	7.8258
chr11_60540723_-	NM_022009	Flii	0.0207969	7.34019	2.9476	0.934063	0.0608255	3.78058	25.1433	0.111218	1.02339	FALSE	FALSE	FALSE	59	TRUE	0.195409	14.2599	24.8365	2.46083	10.0797	88.1151	3.80472	9.89436
chr11_60590767_-	NM_009410	Top3a	0.0496257	5.18836	1.36968	0.919696	0.139102	1.57302	3.91694	0.0081776	0.925926	FALSE	FALSE	TRUE	64	TRUE	0.187749	14.9129	14.0288	3.62016	3.82516	122.75	6.53056
chr11_60591040_+	NM_175491	Smcr8	0.100363	11.2891	4.60741	0.190787	0.060283	20.1755	9.70498	0.324168	0.796569	FALSE	TRUE	FALSE	22	TRUE	0.160215	16.3993	73.156	1.88927	42.0619	136.52	5.31722	0.540274
chr11_60624619_-	NM_009171	Shmt1	0.0110337	7.48829	13.8422	0.934063	0.0973493	14.3007	106.94	0.0213493	0.825593	FALSE	TRUE	TRUE	120	TRUE	0.180958	4.42047	44.5287	3.08255	14.7247	79.4992	30.9682	5.43982
chr11_60644181_+	NM_145428	Dhrs7b	0.108649	5.06669	1.15845	0.472893	0.074775	7.79896	24.0637	0.975648	0.730519	FALSE	FALSE	TRUE	12	FALSE	0.0550165	25.7083	17.0277	0.93092	19.5022	87.3921	1.09182	8.12252
chr11_60692277_-	NM_173453	Tmem11	0.0637436	15.7445	1.62388	0.903755	0.0910392	3.83634	21.6439	0.0230936	1.16366	FALSE	TRUE	FALSE	7	TRUE	0.0872555	11.8308	38.5655	1.81314	22.0312	157.154	12.2648	2.25434
chr11_60727295_-	NM_025294	Natd1	0.0501082	11.066	1.02007	0.868157	0.124163	6.78839	4.2012	0.0978263	1.24731	FALSE	FALSE	TRUE	1	FALSE	0.0496783	19.9927	31.0015	0.890592	35.4047	120.262	8.3154	4.31839
chr11_60745559_+	NM_008928	Map2k3	0.185818	13.4197	3.83656	0.0655499	0.211575	11.2094	56.0693	4.9002e-05	0.989722	FALSE	FALSE	FALSE	35	TRUE	0.0274709	10.8703	108.089	1.56452	70.9245	141.821	32.689	3.04426
chr1_16094514_-	NM_011291	Rpl7	0.0938225	13.4835	2.85954	0.950289	0.0711298	17.8267	197.096	0.0616343	0.811688	FALSE	FALSE	TRUE		TRUE	0.0723487	7.2534	62.03	1.13015	56.1087	85.347	2.61575	7.75599
chr1_16095943_+	NM_133832	Rdh10	0.0635493	4.31032	1.60938	0.951641	0.0411587	17.7107	20.1251	0.206882	0.878117	FALSE	FALSE	FALSE	30	TRUE	0.294702	11.0132	9.41208	1.61645	6.48751	139.023	4.49219	4.2668
chr11_60988531_-	NM_001004143	Usp22	0.095795	9.09237	1.20525	0.326441	0.174713	8.19153	15.8613	0.110517	0.865801	FALSE	FALSE	FALSE	79	TRUE	0.0740461	16.1333	26.0191	0.741394	36.5424	116.815	9.02085	4.0506
chr11_61080629_-	NM_007437	Aldh3a2	0.534244	5.34101	11.1221	0.0109826	0.300111	11.1956	136.845	0.0430057	0.430108	FALSE	FALSE	FALSE	41	TRUE	0.203641	11.1182	79.4687	1.53856	54.7931	113.948	4.07822	5.70197
chr11_61191568_-	NM_026183	Slc47a1	0.0401843	8.11008	10.3221	0.906928	0.22306	12.5568	67.749	0.00435877	0.893898	FALSE	FALSE	FALSE	9	TRUE	0.701924	6.7723	42.9581	1.43804	30.9387	71.7416	14.9516
chr11_61307727_-	NM_011841	Mapk7	0.318622	12.3165	0.323183	0.0378172	0.089473	18.3944	1.28698	0.788155	0.831486	FALSE	TRUE	TRUE	1	FALSE	0.241436	14.6505	3.55987	0.807731	4.35732	92.8337	1.88336
chr11_61318674_+	NM_013717	B9d1	0.179292	17.2162	0.631732	0.491313	0.21889	2.72836	0.701225	0.983604	0.918485	FALSE	FALSE	FALSE		FALSE	0.0629544	14.48	2.18603	0.611019	3.85702	8.31757	0.165839
chr11_61393176_-	NM_010148	Epn2	0.0388003	22.3242	1.67919	0.725378	0.150729	0.93606	4.8329	0.0101378	1.00694	FALSE	TRUE	FALSE	13	FALSE	0.3706	10.644	17.4272	0.764788	22.1311	84.1888	9.1262	3.09043
chr11_61466809_+	NM_027817	Grap	0.296814	8.32233	0.333017	0.103441	0.12719	10.3033	3.49678	0.293947	0.313283	FALSE	FALSE	FALSE	19	FALSE	1.07046	2.37551	4.9014	0.491884	11.4058	7.45441	3.3174
chr11_61497912_+	NM_178618	Fam83g	0.113058	16.8514	0.231509	0.859917	0.198458	21.9509	0.599075	0.528632	0.969697	FALSE	TRUE	FALSE		TRUE	0.443921	13.4158	8.0616	0.917722	9.03083	33.7078	0.391782
chr11_61534301_-	NM_001033227	Slc5a10	0.35992	13.7598	0.113415	0.339			0		0.230681	FALSE	FALSE	FALSE		FALSE	1.28765	0.602856	1.59811	0.682135	2.54346	0.560707	0.494829
chr11_61575590_-	NM_144806	Prpsap2	0.183466	5.04335	1.74825	0.0427959	0.0754355	4.61046	13.0529	0.111218	0.881575	FALSE	TRUE	TRUE		FALSE	0.162575	11.8795	23.9651	0.482743	53.9814	27.4041	1.45464	7.27592
chr11_61668591_-	NM_013881	Ulk2	0.0711515	13.3425	5.24496	0.883183	0.0914949	20.7712	35.4631	0.00998231	1.22549	FALSE	TRUE	FALSE	30	TRUE	0.399866	10.0249	172.44	12.3841	14.2789	87.3266	53.2582	8.91174
chr11_6167750_-	NM_026538	Ddx56	0.0770207	15.5589	2.62358	0.677673	0.0258158	6.35615	13.3783	0.879387	0.684718	FALSE	FALSE	TRUE	1	FALSE	0.0397037	24.624	63.5777	0.933559	69.3984	171.044	6.59345	4.98283
chr11_61743717_-	NM_019921	Akap10	0.109959	4.29936	3.25459	0.0453446	0.0488316	22.4683	7.57781	0.732822	0.948767	FALSE	FALSE	FALSE	12	FALSE	0.145169	7.84862	27.294	0.517397	52.3793	145.386	0.959454	2.45659
chr11_6174858_-	NM_134020	Tmed4	0.109565	11.6308	2.58586	0.950029	0.0419424	13.7012	50.9952	0.177927	0.929152	FALSE	FALSE	FALSE	26	TRUE	0.0294508	10.3852	124.868	0.994428	138.68	202.425	13.3322	14.7057
chr1_161974517_+	NM_001162896	4930523C07Rik	0.307962	8.33915	1.77739	0.269295	0.224248	9.57488	4.57069	0.00103496	0.757576	FALSE	FALSE	FALSE	244	TRUE	0.462045	23.4482	34.2425	1.98106	17.668	70.0975	5.84641	2.87376
chr11_62062486_+	NM_007413	Adora2b	0.154863	15.5786	0.19228	0.677673			0		0.715692	FALSE	TRUE	FALSE		FALSE	0.750207	10.4378	3.12424	0.657125	4.58589	30.2526	0.699679	0.208141
chr11_62094975_+	NM_028360	Ttc19	0.0241026	3.42722	4.53091	0.95112	0.150099	12.6926	10.5308	2.84654e-05	1.0929	FALSE	FALSE	FALSE	13	FALSE	0.0598745	14.2435	36.628	0.778786	49.877	37.3828	0.791268	5.68075
chr11_62095190_-	NM_027198	Zswim7	0.206087	3.38234	0.965246	0.000986403	0.134822	7.40247	15.483	0.123269	1.09656	FALSE	FALSE	FALSE	1	FALSE	0.268435	13.3372	10.0955	0.797303	12.8745	37.2824	2.82241	15.2751
chr1_162125356_+	NM_025474	Mrps14	0.0706829	20.7898	0.785591	0.720282	0.0197446	11.0027	18.6721	0.921184	0.614597	FALSE	FALSE	FALSE	51	TRUE	0.0121565	8.9975	51.6087	0.672325	81.6575	132.749	0.262675	13.0854
chr1_162142934_-	NM_009786	Cacybp	0.0941645	2.24046	1.25582	0.724672	0.0762961	16.2649	27.8864	0.163051	0.933063	FALSE	FALSE	TRUE	56	FALSE	0.140483	12.0426	69.1802	0.768798	92.6118	166.673	6.00561	7.45525
chr11_62271951_+	NM_001039536	Pigl	0.0960762	3.53378	1.01479	0.557018	0.100256	6.15736	3.90457	0.758837	0.768049	FALSE	FALSE	FALSE	1	TRUE	0.330632	18.8356	27.0665	0.946984	29.743	141.656	0.549184	3.16795
chr11_62352712_-	NM_028448	Cenpv	0.391829	3.18409	1.10491	0.00506888	0.0781198	1.65415	14.9784	0.557018	1.04218	FALSE	TRUE	FALSE	273	TRUE	0.429833	10.5946	16.1834	4.19804	4.00549	20.5899	15.6902	14.0813
chr11_62365005_+	NM_011664	Ubb	0.0705043	15.7363	3.9782	0.932233	0.0827052	16.5742	233.213	0.0271284	1.22283	TRUE	FALSE	FALSE	2	TRUE	0.0856394	3.08405	200.991	0.739525	338.967	53.9669	0	4.16529
chr11_62388028_+	NM_011706	Trpv2	0.44231	8.29583	0.26092	0.000907491	0.242171	6.66998	0.81476	0.494412	0.0877578	FALSE	FALSE	TRUE	56	FALSE	1.03779	2.13969	2.37344	0.579294	4.39236	1.20766	4.35548
chr11_62462086_-	NM_198861	Lrrc75a	0.137863	17.3534	0.886988	0.720282	0.0624584	21.6123	0.502923	0.859759	1.05648	FALSE	FALSE	FALSE	1	FALSE	0.0124946	12.2059	0	0.470092	0	5.55123	1.5198
chr11_62542595_-	NM_133208	Zfp287	0.237305	8.82234	0.143806	0.28853	0.309641	10.8077	0.202666	0.519291	0.193548	FALSE	FALSE	FALSE		FALSE	0.547624	0.793336	1.61701	0.513655	3.38032	0.453706	0.19918
chr11_62692961_+	NM_026210	Tvp23b	0.154219	9.81944	0.887577	0.697621	0.0505552	8.37746	23.8118	0.964379	0.928721	FALSE	FALSE	FALSE	73	FALSE	0.0807102	16.0308	37.8865	0.791385	50.1888	151.081	0.740255	10.2661
chr1_162836597_+	NM_001024952	Rc3h1	0.0914409	8.71722	2.57364	0.852728	0.0674599	13.2798	7.77133	0.0387051	0.760778	FALSE	FALSE	FALSE	49	FALSE	0.145017	7.0664	68.3025	0.838305	88.2948	215.698	14.0721	1.96359
chr1_162908766_+	NM_080844	Serpinc1	0.152233	23.4476	23.5451	0.0655499	0.08836	18.2125	259.495	0.0107809	0.420168	FALSE	FALSE	FALSE	64	TRUE	0.196762	4.70597	8.55202	3.14308	2.75224	12.0476	6.69647
chr11_6295128_+	NM_028601	Zmiz2	0.12989	12.9476	2.52644	0.456125	0.0811583	16.4979	13.8258	0.162084	0.287026	FALSE	FALSE	FALSE		TRUE	1.05163	0.373268	2.387	1.08787	2.34529	0.535443	0.200461
chr1_162964390_-	NM_173424	Zbtb37	0.211924	4.98699	1.13745	0.017919	0.0240163	18.6159	2.23364	0.966272	0.577201	FALSE	FALSE	FALSE		TRUE	0.769453	13.5795	1.1343	0.264574	4.20396	16.8561	0.256303
chr1_163000757_-	NM_172644	Dars2	0.197318	8.88658	0.855721	0.0717781	0.0341173	8.41403	11.2018	0.787565	0.815217	FALSE	FALSE	TRUE	1	FALSE	0.0139874	20.4088	8.77409	0.390586	23.7199	76.608	0.0853936
chr1_163001091_+	NM_027429	Cenpl	0.187744	6.19964	0.397096	0.462299	0.118304	5.32093	1.79769	0.912111	1.07937	TRUE	FALSE	TRUE	1	FALSE	0.0616512	15.74	11.109	0.470615	21.401	94.6684	5.27443
chr1_163061610_-	NM_001039482	Klhl20	0.126964	6.77866	1.5019	0.724672	0.0602716	8.26563	4.78357	0.57706	0.756757	FALSE	FALSE	TRUE		FALSE	0.0385626	12.2318	47.1691	0.612749	94.2874	105.288	2.51781	6.75694
chr11_6315870_+	NM_008907	Ppia	0.0757368	4.543	6.71273	0.3381	0.0702455	18.133	268.357	0.0666621	1.15718	TRUE	FALSE	FALSE	29	TRUE	0.0383594	6.347	84.9719	2.86753	31.1676	112.131	28.3627	5.15701
chr1_163181297_-	NM_007453	Prdx6	0.141042	6.23446	6.41479	0.107511	0.0912591	14.9452	146.628	0.00292484	0.760778	FALSE	TRUE	FALSE	8	TRUE	0.031163	6.77693	108.926	7.97984	14.1238	201.363	103.817	8.10511
chr11_6344417_-	NM_029938	H2afv	0.282722	12.6003	1.4702	0.0197678	0.0625829	8.51202	20.6307	0.206882	1.29513	FALSE	FALSE	TRUE	42	TRUE	0.0408617	10.0878	31.6788	0.765502	50.2026	109.034	3.63534	19.597
chr11_63735780_-	NM_018805	Hs3st3b1	0.240867	14.5857	2.74305	0.0105602	0.0305781	11.0881	23.5582	0.915893	0.793651	FALSE	FALSE	FALSE	71	FALSE	0.0342805	5.05773	239.344	5.60929	45.1362	106.677	215.722
chr11_6375888_-	NM_011221	Purb	0.112411	9.98603	1.17731	0.202399	0.0323911	6.15535	12.114	0.658861	1.2285	FALSE	TRUE	TRUE	153	TRUE	0.00439966	7.33416	0	2.70156	0	60.1838	50.8182	1.59322
chr1_163806792_-	NM_172645	Suco	0.0532821	7.93252	1.06611	0.934063	0.039589	10.7076	6.77417	0.28853	1.09091	FALSE	FALSE	FALSE		FALSE	0.101172	12.5823	21.6225	0.67062	35.3153	138.85	10.0561	1.68319
chr11_63892964_-	NM_178379	Cox10	0.0206109	2.3871	1.13946	0.91752	0.219331	6.29214	7.87143	0.00485767	0.760649	FALSE	FALSE	FALSE	1	FALSE	0.0774535	14.8093	46.0157	0.440079	117.907	190.164	0.754291
chr1_163899358_+	NM_026078	Pigc	0.106063	10.9883	1.20495	0.49189	0.0723315	21.9658	6.27156	0.202374	0.887021	FALSE	FALSE	TRUE	21	FALSE	0.0671956	12.1755	12.6304	0.442315	29.8584	107.612	0.542886	4.48115
chr11_6420961_-	NM_178440	Myo1g	0.310935	10.7967	0.621399	0.853692	0.314563	7.52247	0.773951	0.0271284	0.114943	FALSE	FALSE	FALSE		FALSE	1.20427	1.39505	6.6897	0.975953	6.85734	4.4456	2.68681
chr11_64248834_+	NM_178870	Hs3st3a1	0.228787	13.3707	0.258409	0.19309	0.178596	15.7551	1.38913	0.221157	0.575986	FALSE	FALSE	FALSE		FALSE	1.07761	9.52636	3.31684	1.03697	3.2069	14.8287	10.9826
chr1_164478641_-	NM_144877	Mettl13	0.20105	9.43234	0.650268	0.177927	0.12043	10.2093	5.02239	0.242336	0.94162	FALSE	FALSE	TRUE	1	TRUE	0.0732391	11.6044	16.3342	0.446396	44.505	126.161	2.05824	3.93122
chr1_164500758_+	NM_016796	Vamp4	0.101554	13.4721	1.86109	0.053885	0.0106322	5.72233	4.72283	0.859759	0.914112	FALSE	TRUE	FALSE	121	FALSE	0.171032	10.4519	21.1835	0.922648	25.073	179.075	15.0554	10.9984
chr1_164670649_-	NM_001081290	Prrc2c	0.0823805	9.86869	5.05975	0.349759	0.0221458	16.105	13.0493	0.49189	1.0101	FALSE	FALSE	FALSE	1	TRUE	0.0204407	12.8572	37.8393	0.69853	68.0323	173.757	13.6292	5.13235
chr1_164742680_-	NM_144878	Fmo4	0.358525	6.75427	0.7821	0.00971535	0.371762	7.33447	5.90634	0.00558978	0.185014	FALSE	FALSE	FALSE		TRUE	1.11495	0.865643	0.91846	0.218129	4.4937	0.132723	0.129834
chr11_64792550_+	NM_023479	Elac2	0.0952809	1.80931	1.93102	0.312122	0.0619507	1.93796	16.0459	0.659375	0.874367	FALSE	TRUE	TRUE	51	FALSE	0.0668985	11.8393	35.1227	0.696413	54.2716	185.257	2.06492	4.78306
chr1_164796645_-	NM_010231	Fmo1	0.3313	9.96518	8.04694	0.166706	0.258943	13.2473	124.221	0.00418442	0.189394	FALSE	FALSE	TRUE	80	TRUE	0.186442	5.15679	12.6166	1.75593	8.03958	40.3743	22.0244
chr1_164828851_-	NM_018881	Fmo2	0.599652	12.3361	0.374969	0.00155746	0.779311	12.2108	9.59513	0.000108186	0.291545	FALSE	FALSE	FALSE	274	TRUE	0.806994	6.04663	1.47484	0.317502	4.91017	2.01532	0.469746
chr11_64976463_-	NM_175003	Arhgap44	0.236858	22.6848	0.136422	0.792949	0.282294	20.5101	0.798281	0.107511	0.642792	FALSE	FALSE	FALSE		FALSE	0.55967	8.53602	2.96482	1.01327	3.08961	37.5714	0.648787
chr11_6506320_-	NM_001081652	Nacad	0.0670151	8.34938	0.548069	0.195653			0		0.348432	FALSE	FALSE	FALSE	1	FALSE	0.959032	1.11294	2.41174	1.42338	1.82874	0.303939	1.24022
chr1_16509334_-	NM_025303	Stau2	0.353455	4.33939	1.18834	0.00154201	0.271847	6.64942	2.79144	0.0476967	1.16017	FALSE	FALSE	FALSE	49	FALSE	0.145097	13.6764	9.9652	0.376173	26.9426	78.4467	0.550412	7.08237
chr1_165333755_-	NM_178883	Gorab	0.164054	9.74444	0.534232	0.884021	0.11621	3.76908	3.61646	0.519291	0.686499	FALSE	TRUE	TRUE	50	FALSE	0.131085	12.2017	10.6832	0.283893	50.0379	90.4287	0.293562	1.7255
chr11_6538652_-	NM_011709	Wap	0.246576	12.728	0.343661	0.853692			0		0.19305	TRUE	FALSE	FALSE		FALSE	1.11831	0.6514	2.00795	1.04653	1.98499	0.352066	0.288191
chr11_65620720_+	NM_026107	Zkscan6	0.135914	22.2454	1.28568	0.0963893	0.145925	1.12217	3.30279	0.293947	0.989346	FALSE	TRUE	FALSE	5	TRUE	0.0510288	18.5653	16.5187	1.00389	15.7375	98.5766	0.274678	0.82776
chr1_165709802_+	NM_010629	Kifap3	0.0554022	19.6434	0.288881	0.935134	0.0338153	18.7883	3.57524	0.792949	0.875523	FALSE	FALSE	TRUE	82	FALSE	0.0308273	20.771	1.31995	0.208519	6.41016	55.8566	0	10.1123
chr1_165924912_-	NM_201364	BC055324	0.17714	9.512	0.374066	0.202399	0.252724	5.63909	1.03905	0.114767	1.00742	FALSE	FALSE	FALSE		FALSE	0.00833953	28.9975	3.03632	0.398295	7.89873	165.523	0.356704	8.11095
chr1_165925076_+	NM_027279	Mettl18	0.336954	10.1745	0.202684	0.195653	0.207097	23.8503	3.09958	0.456125	0.8125	FALSE	FALSE	TRUE		FALSE	0.128594	26.9845	7.40138	0.322715	25.1425	88.9331	0.214121
chr1_165992207_+	NM_011346	Sell	0.934274	6.82155	0.375334	0.0107578	0.103103	1.36454	0.803846	0.874027	0.222387	FALSE	FALSE	FALSE		FALSE	0.977317	0.970545	1.9764	0.275018	9.17232	0.801425	0.741485
chr1_166045395_+	NM_011347	Selp	0.229181	8.06967	0.572267	0.22135	0.191551	4.30339	2.38003	0.0573837	0.2537	FALSE	FALSE	FALSE		FALSE	1.15754	1.30923	0.902593	0.366355	2.76434	0.499124	0.0366062
chr1_166081969_+	NM_007976	F5	0.293378	6.63847	8.90085	0.0153957	0.0912814	15.8235	119.935	0.00268111	0.175953	FALSE	TRUE	TRUE	279	TRUE	0.573975	5.84844	64.7632	3.77327	19.2493	121.123	9.56937
chr1_16609370_-	NM_025773	Ube2w	0.0723274	6.5419	1.82353	0.943563	0.107527	10.1997	13.8236	0.0953934	0.91673	FALSE	FALSE	FALSE	24	FALSE	0.135437	8.21689	55.0061	1.13729	49.5573	208.559	7.29513	5.15322
chr1_166179214_+	NM_054087	Slc19a2	0.109152	4.97357	5.86314	0.720282	0.0607941	16.1746	50.7711	0.334654	1.06775	FALSE	FALSE	TRUE	206	TRUE	0.0299005	8.33981	71.4252	9.23052	8.5486	55.234	56.9525	1.65412
chr1_166205818_+	NM_029115	Ccdc181	0.331694	0.611202	0.211436	0.046341	0.127576	2.97643	4.89068	0.184063	0.516929	FALSE	FALSE	FALSE	1	FALSE	0.471889	15.2978	5.46838	0.186177	34.5074	52.0236	0.0445177
chr1_166237415_-	NM_025505	Blzf1	0.138735	8.32465	0.67858	0.190787	0.257927	2.6823	4.91624	0.00785049	0.65407	FALSE	FALSE	FALSE	222	FALSE	0.253671	14.7822	14.2376	0.283822	60.8832	100.588	0.276767	1.50339
chr1_166237857_+	NM_178071	Nme7	0.258516	7.25919	0.806171	0.00207976	0.381111	2.42	2.54816	0.0221313	0.681818	FALSE	FALSE	TRUE	227	FALSE	0.122388	14.5593	2.07983	0.352849	6.20843	38.0119	0.177968
chr1_166388483_-	NM_009721	Atp1b1	0.144428	12.0872	2.80602	0.368126	0.164992	7.71227	31.3094	0.00329045	1.02839	TRUE	FALSE	FALSE	51	TRUE	0.115426	9.59773	142.6	9.72624	15.6783	72.8106	66.2363	7.25942
chr1_16646974_-	NM_026456	Tceb1	0.0555889	22.8689	1.02056	0.969592	0.0264786	9.60413	35.7261	0.809332	0.888889	FALSE	FALSE	FALSE	57	FALSE	0.181973	14.7842	23.5587	0.558562	42.8065	139.936	0.284272	7.06578
chr1_16655307_+	NM_026392	Tmem70	0.0333368	23.3739	0.745188	0.852728	0.0326481	7.65467	36.4662	0.720282	0.920097	FALSE	TRUE	FALSE	34	FALSE	0.161871	15.0272	38.2339	0.976765	40.4078	195.336	3.0791	5.06199
chr1_16678537_+	NM_016923	Ly96	0.263955	3.93881	1.1981	3.18076e-05	0.120493	22.6817	7.6883	0.852728	0.699301	FALSE	FALSE	FALSE		FALSE	0.277834	15.5717	4.72861	0.576319	9.34812	69.4251	1.19798
chr11_66838669_+	NM_177392	Tmem220	0.129747	6.93902	1.67849	0.879456	0.126104	9.57812	17.0541	0.022534	0.551198	FALSE	TRUE	FALSE	16	FALSE	0.0202058	22.7031	57.2584	0.713043	81.5217	73.1623	0.740632
chr11_66866084_-	NM_025510	Adprm	0.0851651	18.34	4.31318	0.349759	0.0354497	16.7066	17.2713	0.878482	0.790709	FALSE	TRUE	TRUE	4	FALSE	0.090334	11.4062	61.5324	0.908091	70.38	76.851	3.31966	5.31141
chr11_66866172_+	NM_001040026	Sco1	0.0881584	6.11787	1.18725	0.270808	0.0318021	11.3441	7.46641	0.886936	0.910701	FALSE	FALSE	FALSE	2	FALSE	0.0889022	7.97253	55.5054	0.391711	150.023	222.232	1.39371	3.32419
chr1_167124455_-	NM_145512	Sft2d2	0.116352	10.4557	1.94144	0.00316858	0.0721672	11.664	33.2993	0.195653	0.953763	FALSE	FALSE	TRUE	23	TRUE	0.234757	18.382	43.8924	0.672654	67.2496	187.469	2.48588
chr1_167167060_-	NM_145513	Tiprl	0.0191856	7.22446	0.95943	0.911043	0.0271376	5.88041	7.50246	0.204415	0.987654	FALSE	FALSE	TRUE	1	FALSE	0.0860666	12.4738	77.3873	0.950421	83.5318	116.154	10.0541	5.88128
chr1_167390575_-	NM_028759	Dcaf6	0.227563	7.95181	4.88213	0.576225	0.0906771	11.2637	18.7838	0.0430057	0.909091	FALSE	FALSE	TRUE	9	TRUE	0.117853	12.8909	74.9781	1.73876	48.3097	69.4099	58.3795	6.19583
chr1_167391391_+	NM_027430	Mpc2	0.224036	7.17364	3.38815	0.0910797	0.0973666	14.4032	125.07	0.0436006	0.746269	FALSE	FALSE	TRUE	101	TRUE	0.0692782	8.3515	123.67	1.89386	69.5817	119.368	5.9213	23.9554
chr1_167564658_-	NM_001001880	Mpzl1	0.478784	0.885869	0.394937	0.0103816	0.526925	23.3504	2.66949	0.00418442	0.665927	FALSE	TRUE	FALSE	11	TRUE	0.0740874	17.0535	58.9251	0.233033	304.61	72.3546	0.721142	5.2641
chr1_167638195_-	NM_178593	Rcsd1	0.369277	13.1785	1.0615	0.0315144	0.0813063	20.1659	3.94935	0.10699	0.634417	FALSE	FALSE	TRUE	10	FALSE	0.761326	7.8691	10.4333	0.516009	20.1787	32.0294	3.91899
chr1_167693895_+	NM_011804	Creg1	0.303191	0.803829	6.66463	0.00539703	0.0475157	9.6922	158.408	0.0430057	0.710227	FALSE	FALSE	TRUE	20	TRUE	0.0429735	6.7419	178.042	2.95334	63.2441	166.293	60.9361	13.2235
chr1_167718812_+	NM_001113391	Cd247	0.193156	9.58076	0.193061	0.910445	0.360742	4.4284	0.134205	0.969592	0.20202	TRUE	FALSE	TRUE		FALSE	0.903957	0.450619	2.4153	0.951739	3.0133	2.41511	1.37262
chr11_67779971_+	NM_018768	Stx8	0.0281405	5.62227	1.41105	0.853692	0.11673	8.28394	3.9037	0.0510077	0.744087	FALSE	FALSE	FALSE	32	FALSE	0.0725428	15.3022	14.2177	0.329689	45.558	161.926	1.00402
chr1_168184273_+	NM_001164528	Ildr2	0.0674512	8.78786	0.880881	0.964387	0.211857	11.8063	17.4143	0.00453312	1.16798	FALSE	FALSE	FALSE	120	FALSE	0.279834	13.4206	2.79695	0.549122	6.5302	12.9834	2.22148
chr11_68200491_-	NM_008744	Ntn1	0.0436867	23.3862	0.474346	0.937228	0.131123	10.6068	3.87279	0.312122	1.11486	FALSE	TRUE	FALSE	1	FALSE	0.306342	3.95482	1.03356	0.600267	2.05464	5.99862	4.89475
chr11_68245627_+	NM_177320	Pik3r5	0.705219	9.45925	0.317752	0.244911	0.13064	8.30164	0.380573	0.879456	0.574359	FALSE	TRUE	FALSE		FALSE	0.277872	8.11395	2.69335	0.885415	3.53219	11.6459	3.19651	2.08285
chr1_168309455_+	NM_030245	Tada1	0.102459	2.34599	1.69534	0.165657	0.0751647	11.8372	13.7311	0.861858	1.375	FALSE	TRUE	FALSE	40	TRUE	0.156378	19.8731	40.7055	1.73347	23.5812	124.908	17.7336	3.43096
chr11_68316600_+	NM_001004435	Pik3r6	0.18522	12.7911	0.375459	0.472893	0.114335	14.8147	0.630723	0.861858	0.0711238	FALSE	FALSE	TRUE	1	FALSE	0.60912	1.78266	8.14274	0.559585	15.7266	6.65054	1.37825
chr1_168339959_-	NM_175170	Pogk	0.200178	11.5518	0.660123	0.0436006	0.085427	11.5288	2.85226	0.948262	0.90843	FALSE	TRUE	FALSE		FALSE	0.314497	14.9821	5.29903	0.592732	8.96435	29.509	0.417468	3.67156
chr11_68505564_+	NM_175260	Myh10	0.142658	14.1198	1.03189	0.103441	0.32373	23.8462	5.1077	0.0261929	0.815217	FALSE	FALSE	TRUE	74	TRUE	0.605924	18.0438	1.75891	0.662767	2.74449	70.3517	19.8879	9.91457
chr11_68666590_-	NM_023668	Ndel1	0.287817	12.7622	3.98182	0.00292484	0.137718	11.9262	23.0483	0.00306124	0.725745	FALSE	FALSE	FALSE	64	TRUE	0.00495187	6.60463	183.15	3.61066	54.0956	135.587	19.305	1.84456
chr11_68715088_+	NM_009080	Rpl26	0.0769242	16.2111	3.72238	0.0202029	0.0691737	18.1987	189.743	0.0616343	1.21916	FALSE	FALSE	FALSE	1	TRUE	0.0413704	8.03602	67.0036	1.08628	62.2735	155.314	6.61011	6.72059
chr11_68770385_-	NM_177566	Arhgef15	0.186207	14.3294	0.700417	0.197601	0.110774	11.1957	4.46073	0.242336	0.353253	FALSE	FALSE	TRUE	12	FALSE	1.35179	0.729221	4.91754	0.684634	6.78904	4.21224	0.647024
chr11_68781640_+	NM_028048	Slc25a35	0.23906	16.0081	0.531099	0.110517	0.153477	20.6016	1.31701	0.732822	0.758917	FALSE	FALSE	FALSE	1	FALSE	0.0684949	22.7291	7.82853	0.591388	14.4082	10.7953	0.567966
chr11_68829622_+	NM_001013256	Ctc1	0.0821616	9.72788	0.640137	0.57706	0.169027	2.82281	2.96506	0.0963893	0.628931	FALSE	FALSE	TRUE	1	FALSE	0.287291	16.5673	7.54685	0.506188	18.5574	50.882	0.803279	7.70138
chr11_68873297_+	NM_028005	2310047M10Rik	0.0541117	10.8877	0.170234	0.822362	0.148105	23.9656	6.46969	0.0919865	1.04882	FALSE	TRUE	FALSE	67	FALSE	0.207996	13.5681	24.1812	1.40874	17.3356	182.77	50.7223
chr11_68884311_+	NM_025838	Tmem107	0.653198	19.05	0.127649	0.0851727	0.147006	23.0884	1.33018	0.911043	0.940439	FALSE	FALSE	FALSE		FALSE	0.231626	23.8146	7.99902	0.799956	10.3326	51.6173	0.285003	44.4087
chr11_68902030_+	NM_009497	Vamp2	0.374163	13.893	2.68074	0.0630287	0.0766813	10.1248	13.8235	0.0209799	1.13475	FALSE	TRUE	FALSE	46	TRUE	0.302735	8.85037	37.3007	1.1207	36.94	231.874	11.6035	2.69313
chr11_69011345_-	NM_009661	Alox8	0.0814326	16.4817	0.766539	0.233505			0		0.347222	FALSE	FALSE	FALSE		FALSE	1.36938	1.73396	1.06121	0.817779	1.54798	0.69598	0.120093
chr11_69137321_-	NM_172560	Cntrob	0.130036	3.97683	1.81725	0.0352961	0.0555526	10.1717	2.78949	0.930168	0.966184	FALSE	TRUE	TRUE	91	TRUE	0.0264499	19.5967	39.8743	0.528478	85.2812	30.7965	0.993368
chr11_69137479_+	NM_001024206	Trappc1	0.0378527	17.0222	0.822716	0.951641	0.0737263	5.47319	40.936	0.269295	0.977292	FALSE	FALSE	TRUE	113	TRUE	0.00782646	31.1595	16.9395	0.410784	42.8671	37.9988	0.388594	17.3854
chr11_69182861_-	NM_146019	Chd3	0.313153	12.2218	12.8622	0.0197678	0.0757263	12.5144	31.1168	0.3381	0.877193	FALSE	FALSE	FALSE	1	TRUE	0.0574699	8.22101	4.18194	3.45488	1.1709	62.589	127.31	11.0457
chr11_69208940_-	NM_001045525	Cyb5d1	0.0801048	8.17596	2.14731	0.687934	0.0593936	9.36389	18.7223	0.951641	0.961894	FALSE	FALSE	FALSE	5	FALSE	0.1042	7.46331	4.23813	0.540823	9.79505	4.93519	7.16282	2.90187
chr11_69209301_+	NM_030083	Naa38	0.123877	16.2535	0.469439	0.847978	0.0661249	10.3794	42.3779	0.456125	0.96432	FALSE	FALSE	TRUE	40	FALSE	0.0191239	34.6889	11.6289	18.8093	0.602382	76.284	4.62496	14.6049
chr11_69211736_-	NM_025915	Tmem88	0.213965	21.7762	0.376976	0.057734	0.180445	6.42723	3.72068	0.170345	0.506213	TRUE	FALSE	TRUE		FALSE	0.59274	1.00929	19.6926	2.92585	6.79085	4.68073	1.16256	6.22607
chr1_169215258_-	NM_030724	Uck2	0.300092	14.8793	0.392615	0.458623	0.0333746	15.2253	6.34269	0.883183	0.74364	FALSE	FALSE	FALSE		TRUE	0.251988	14.2186	35.0942	0.665983	57.4631	72.1238	30.2148	4.07515
chr11_69227177_-	NM_001017426	Kdm6b	0.0835541	14.124	3.4274	0.49189	0.167685	20.1128	5.36937	0.00162236	0.0744048	FALSE	FALSE	TRUE		TRUE	0.766164	0.634381	3.6062	1.76023	2.24745	0.649065	0.852434	0.622591
chr1_169238864_+	NM_001039483	Tmco1	0.112121	5.67765	0.912607	0.368126	0.0272529	14.3541	23.8299	0.206882	1.02496	FALSE	FALSE	TRUE	64	FALSE	0.137264	22.5865	29.7326	0.433862	84.5486	204.518	0.509039	15.6988
chr1_169280333_+	NM_019993	Aldh9a1	0.212548	0.275773	3.93285	0.0103816	0.0615807	12.1649	110.785	0.162084	0.82666	FALSE	TRUE	TRUE	95	TRUE	0.563092	12.4058	73.4354	1.19528	61.2341	198.49	5.92179	10.7765
chr1_169323920_-	NM_025569	Mgst3	0.477376	3.78348	0.475814	0.0620647	0.455966	10.3451	20.8993	0.00558978	0.713967	FALSE	FALSE	FALSE	61	TRUE	0.107176	13.3075	14.088	0.463221	35.1505	31.1045	1.46297
chr11_69392840_-	NM_144824	Wrap53	0.116436	16.5683	1.33774	0.229548	0.0419831	10.8865	6.27654	0.725378	0.889878	FALSE	FALSE	TRUE	269	TRUE	0.0724384	19.8457	9.06945	0.800849	13.1736	87.6406	1.24214	3.62462
chr11_69393905_+	NM_011640	Trp53	0.144918	7.71646	2.22244	0.0573837	0.111062	1.45798	13.4431	0.0638084	0.363636	FALSE	FALSE	TRUE	30	TRUE	0.0294637	6.06179	43.5083	3.90163	11.4633	71.5225	50.0561	3.34316
chr11_69435674_+	NM_026991	Sat2	0.223462	6.03552	1.74423	0.0037617	0.0401438	23.0731	13.551	0.725378	0.480274	FALSE	FALSE	TRUE	142	FALSE	1.05702	19.6548	3.21811	0.660711	5.00223	52.8372	1.01721
chr11_69446454_+	NM_011814	Fxr2	0.129757	13.3463	3.00508	0.49189	0.012202	22.9195	19.1459	0.689119	0.964416	FALSE	TRUE	FALSE	109	FALSE	0.0732035	6.61873	21.7847	1.15946	19.1452	11.0092	4.64208	4.06713
chr11_69468539_+	NM_009235	Sox15	0.102781	5.38895	0.485938	0.934063			0		0.201207	FALSE	FALSE	FALSE		FALSE	1.14243	0.82058	4.54828	3.43768	1.38984	0.626737	0.51388
chr11_69476092_-	NM_011900	Mpdu1	0.0481969	14.3788	2.45928	0.914395	0.121969	12.0069	58.7749	0.0101378	0.936884	TRUE	FALSE	TRUE	1	FALSE	0.197471	20.7283	55.7985	0.86569	69.7926	60.1242	3.88422	4.32996
chr11_69479672_-	NM_001291058	Cd68	0.0791035	17.2301	1.30264	0.107511	0.171141	3.04591	12.6725	0.245945	0.102407	FALSE	FALSE	TRUE		FALSE	0.676794	0.444938	17.9541	3.56133	4.92158	1.54607	1.97616
chr11_69485822_-	NM_144958	Eif4a1	0.0807031	16.0213	8.89934	0.724672	0.0195973	17.054	143.077	0.659375	0.813517	TRUE	TRUE	TRUE	1	TRUE	0.00054449	2.20776	105.571	10.9249	10.4358	73.2562	33.047	3.23722
chr11_69495445_-	NM_030702	Senp3	0.0590923	9.37545	2.57005	0.3381	0.0506033	2.90886	23.1745	0.349759	1.06293	FALSE	FALSE	FALSE	68	TRUE	0.0499745	12.6723	22.0181	0.876542	26.3669	141.392	2.50162	4.96522
chr11_69498816_-	NM_023517	Tnfsf13	0.219339	13.826	1.01937	0.0202029	0.192982	3.50622	2.33595	0.0910797	0.152265	FALSE	FALSE	TRUE	54	TRUE	0.827049	2.55961	1.00608	0.920114	1.13421	2.15828	0.908948
chr11_69509555_-	NM_011614	Tnfsf12	0.250834	14.4357	0.798852	0.291751	0.14736	0.900566	10.9343	0.677673	0.537634	FALSE	FALSE	FALSE	272	TRUE	0.784332	14.5522	19.8955	1.1476	16.6685	34.4124	4.84351
chr11_69572135_-	NM_001291068	Polr2a	0.114197	15.0804	3.84236	0.519291	0.0858744	15.5823	14.6509	0.00988392	0.949051	TRUE	FALSE	TRUE	1	TRUE	0.0314906	4.22134	328.535	8.16744	46.2555	32.5403	1.74041	3.82378
chr11_69575346_-	NM_019871	Slc35g3	0.172388	23.8926	0.152421	0.960375			0		0.309598	FALSE	FALSE	FALSE		TRUE	1.05095	1.90396	0	0.945651	0	0.506858	0.784342
chr11_69579445_+	NM_029348	Zbtb4	0.160983	14.5158	2.692	0.0552583	0.0960529	22.3784	4.95783	0.0756345	0.777778	FALSE	FALSE	TRUE	74	FALSE	0.0196483	12.5088	4.34152	1.95514	2.28342	123.635	7.95624	2.21246
chr11_69609410_-	NM_009601	Chrnb1	0.309616	16.4879	0.417982	0.030894	0.0744395	8.23418	0.396568	0.886936	0.643382	FALSE	TRUE	FALSE	35	TRUE	0.36416	6.99605	2.39271	0.87529	3.47436	12.209	0.620232
chr11_69615218_-	NM_010198	Fgf11	0.56697	18.3806	0.171142	0.0963893	0.378577	18.7888	0.397458	0.000927894	0.477783	FALSE	FALSE	TRUE		FALSE	1.10892	1.25964	3.738	1.15446	3.44885	1.25756	1.51771
chr11_69619143_-	NM_001033433	Tmem102	0.0672573	18.1366	0.99068	0.965381	0.151155	19.3449	5.32707	0.089649	0.581818	FALSE	TRUE	FALSE	24	FALSE	0.626238	7.78394	8.62455	1.45658	6.26641	24.62	8.63923
chr11_69648351_-	NM_198862	Nlgn2	0.476881	14.046	0.256094	0.199986	0.0232073	18.2132	0.863277	0.838101	0.322581	FALSE	FALSE	FALSE		FALSE	1.34918	1.36759	1.44015	1.04676	1.39507	0.238913	1.78711	5.07343
chr11_69652063_+	NM_026982	Tmem256	0.276412	13.9081	1.06628	0.16905	0.0767307	14.8593	88.5132	0.000124414	0.619195	FALSE	FALSE	TRUE	57	TRUE	0.0545407	15.6856	56.1419	2.62354	23.0473	103.162	1.75923	21.4269
chr11_69660140_+	NM_023564	Plscr3	0.0612889	7.44565	1.03392	0.953053	0.0988292	3.17181	4.69464	0.368126	0.641026	FALSE	FALSE	TRUE	10	TRUE	0.0981315	20.8781	6.47663	0.685995	10.189	66.8538	1.97611	7.65115
chr11_69672196_-	NM_031880	Tnk1	0.209481	9.09103	0.435621	0.00216641	0.186519	1.38219	1.07445	0.237747	0.584795	FALSE	FALSE	FALSE	18	FALSE	1.13668	1.66387	0.849694	0.39625	2.35023	0.425516	0.28412
chr11_69691520_-	NM_001195710	Tmem95	0.447405	16.7362	0.157507	0.177159			0		0.255183	FALSE	FALSE	FALSE		FALSE	0.914572	0.617881	1.42736	0.900026	1.55118	0.316447	1.03261
chr11_69694384_-	NM_153143	Kctd11	0.0655644	15.54	0.224901	0.928539	0.0955986	13.7178	1.37714	0.156681	0.443951	FALSE	TRUE	FALSE	78	FALSE	0.519803	21.5061	19.87	0.785249	24.7528	39.7579	4.30554
chr11_69715390_+	NM_001013414	Neurl4	0.056507	17.3353	3.73835	0.49189	0.0503981	14.7772	6.58039	0.326102	0.782473	FALSE	TRUE	FALSE	219	FALSE	0.300481	10.7647	0.962033	0.95888	1.08046	44.3309	1.74384
chr11_69727518_+	NM_019726	Gps2	0.100595	13.206	3.28565	0.49189	0.1053	0.119167	13.3594	0.101041	1.04736	FALSE	FALSE	TRUE	63	FALSE	0.0505371	11.3874	22.6371	3.463	6.76706	161.142	3.19872	6.80228
chr11_69794551_+	NM_026017	Ctdnep1	0.0275854	9.7017	2.41896	0.935134	0.0811379	3.5525	29.5848	0.195653	0.802855	FALSE	TRUE	FALSE	12	TRUE	0.319228	4.63278	0.24879	1.32209	0.168656	102.715	11.7808	4.51797
chr11_69805114_+	NM_019749	Gabarap	0.188178	14.5646	1.32707	0.879741	0.0453175	18.1935	129.409	0.107511	0.852878	FALSE	FALSE	TRUE	30	FALSE	0.0794041	7.03786	10.0382	1.42056	7.15573	75.2792	9.2052	14.1753
chr11_69814115_+	NM_007888	Dvl2	0.264608	16.9182	2.08458	0.0201692	0.332729	15.0887	2.40715	0.0213493	0.831217	FALSE	FALSE	FALSE	205	TRUE	0.0932785	15.5481	35.6563	0.643802	65.1422	158.089	1.72054	3.90367
chr11_69828873_-	NM_017366	Acadvl	0.119244	14.7886	7.99374	0.114767	0.040018	16.3775	172.013	0.163051	0.687792	FALSE	TRUE	FALSE	41	TRUE	0.0569629	10.4846	52.2956	3.42318	15.9807	155.218	7.49148	7.41034
chr11_69832107_+	NM_007864	Dlg4	0.335121	15.0781	0.250704	0.00752339	0.200573	15.1374	0.428441	0.787565	0.404858	FALSE	FALSE	FALSE		FALSE	0.176426	1.4945	0.683362	0.444195	2.43125	8.30931	0.638083
chr11_69867909_+	NM_009714	Asgr1	0.10872	3.39898	9.28198	0.725378	0.0699622	16.1761	228.889	0.0224511	0.231481	FALSE	FALSE	FALSE	104	TRUE	0.267791	2.27712	82.3948	5.51714	15.5931	48.4331	73.1779
chr11_69906194_+	NM_007493	Asgr2	0.234883	0.871753	4.13625	0.145733	0.0724657	15.3227	126.073	0.0213493	0.128824	FALSE	FALSE	FALSE	80	TRUE	0.227321	8.93798	31.57	5.16762	6.08023	26.2704	9.85664
chr11_70027623_+	NM_153081	Slc16a11	0.160838	5.18219	0.851566	0.948262	0.216968	7.09111	7.04284	0.19309	0.523697	FALSE	TRUE	TRUE	165	TRUE	0.492018	14.3612	3.92702	1.9584	1.95404	19.8581	2.46178
chr11_70034547_-	NM_172371	Slc16a13	0.389003	2.0849	0.500233	0.199986	0.199727	4.81165	1.78942	0.011405	0.314713	FALSE	TRUE	FALSE	1	TRUE	1.0446	5.84547	2.78166	0.8514	3.30017	6.30365	1.2589	4.31452
chr11_70043300_-	NM_007528	Bcl6b	0.131641	4.44215	0.230717	0.528632	0.202343	10.5478	1.0513	0.0415722	0.593032	FALSE	FALSE	FALSE	1	FALSE	0.219912	4.01065	1.73768	1.22404	1.44933	2.69715	4.39114
chr11_70051416_-	NM_026757	0610010K14Rik	0.134772	21.126	1.14711	0.757732	0.152263	2.036	12.4658	0.0240558	0.932203	FALSE	FALSE	FALSE	161	TRUE	0.0544132	14.6217	42.3478	2.71267	15.1745	44.9341	1.56173	14.8456
chr11_70053308_-	NM_173742	Rnasek	0.0992966	15.8733	1.99695	0.964379	0.0299249	16.3994	75.7535	0.878888	0.710227	FALSE	TRUE	FALSE	44	TRUE	0.125146	7.70884	57.1255	2.09835	28.1791	170.569	19.8629	14.8456
chr11_70068843_-	NM_007440	Alox12	0.0683968	5.94229	0.358949	0.800465	0.0718472	4.4394	0.522509	0.45713	0.684932	TRUE	FALSE	TRUE	1	FALSE	0.757069	14.3563	2.27438	0.750191	3.65951	5.47609	1.35975
chr11_70223530_-	NM_029231	Pelp1	0.0906762	11.4599	1.31598	0.346194	0.0920978	4.73229	7.07092	0.111218	0.719577	FALSE	FALSE	TRUE	151	FALSE	0.789296	13.4	11.5982	0.580631	22.2735	140.324	0.930286	4.94527
chr11_70265376_+	NM_025397	Med11	0.328978	12.5962	0.628121	0.100097	0.124994	20.3765	10.6619	0.95112	0.634585	FALSE	FALSE	TRUE	333	TRUE	0.141748	40.2598	22.6365	1.57433	14.7081	147.693	0.207745	3.72447
chr11_70273296_+	NM_001029929	Zmynd15	0.159623	18.57	0.881784	0.510363	0.106767	4.39794	1.53127	0.754057	0.70355	FALSE	FALSE	TRUE	1	FALSE	0.555813	12.7368	5.68832	0.581144	9.68586	24.3485	1.17394
chr11_70273438_-	NM_023158	Cxcl16	0.0645952	14.4709	0.79904	0.907943	0.0532446	18.0121	6.00811	0.943563	0.274443	FALSE	FALSE	FALSE	111	FALSE	0.866518	13.6016	6.25123	1.26782	5.02247	26.3873	9.08204
chr11_70328118_-	NM_001013607	Vmo1	0.117206	13.0393	0.524941	0.324168	0.213794	22.207	6.91834	0.195653	0.162602	TRUE	FALSE	FALSE		FALSE	0.847627	0.484031	3.25523	1.31119	4.02182	0.579769	0.983738
chr11_70332698_+	NM_146020	Gltpd2	0.261517	18.822	4.8688	0.00435877	0.131576	21.6631	57.7167	0.00233973	0.396825	FALSE	FALSE	FALSE	42	TRUE	0.212996	3.53224	62.8649	8.30292	8.13117	65.4033	58.2666
chr11_70338869_+	NM_008946	Psmb6	0.0616197	17.042	1.72507	0.903962	0.0328104	4.19544	80.3313	0.847978	0.821018	FALSE	FALSE	FALSE	15	TRUE	0.0109899	17.5451	41.2882	0.824977	53.8433	85.8864	3.04124	9.73351
chr11_70353774_+	NM_008876	Pld2	0.115182	13.1889	1.06047	0.519291	0.0814035	23.5437	3.2242	0.659217	0.735048	FALSE	FALSE	FALSE	5	FALSE	0.322563	11.836	9.85517	0.657155	16.0413	66.8977	0.717721	4.43549
chr1_170362339_-	NM_183355	Pbx1	0.196634	4.7232	0.707753	0.0215156	0.166002	8.5969	4.70927	0.49189	0.0713012	FALSE	FALSE	FALSE	188	TRUE	0.121054	28.8704	5.76035	0.369787	16.7148	57.1979	16.0091	2.6923
chr11_70376494_+	NM_016713	Mink1	0.0736637	14.781	5.58357	0.932855	0.0635859	21.9027	23.0296	0.02214	0.854701	FALSE	FALSE	FALSE	118	TRUE	0.483282	7.87767	18.966	0.953452	19.4651	197.056	15.2447
chr11_70429396_+	NM_001145537	4930544D05Rik	0.51119	22.5823	0.233565	0.687934			0		0.309598	FALSE	FALSE	TRUE		FALSE	1.07671	0.791146	2.87104	2.12058	1.38674	0.394849	0.206218
chr11_70432696_-	NM_009603	Chrne	0.184517	1.03863	0.248007	0.912111	0.372168	8.10883	0.212126	0.995749	0.1221	FALSE	FALSE	TRUE		FALSE	0.952473	0.891673	1.31597	0.725551	1.86159	0.318602	0.510769
chr11_70452635_+	NM_010326	Gp1ba	0.341849	13.7008	0.773936	0.00528008	0.464483	17.4663	0.360718	0.0215156	0.132275	FALSE	FALSE	FALSE	1	FALSE	0.985133	0.728051	1.91335	2.62389	0.760895	0.262259	0.375921
chr11_70460486_-	NM_024211	Slc25a11	0.0954247	9.24565	2.77455	0.947137	0.12362	9.37743	56.9108	0.0116933	0.979349	FALSE	FALSE	FALSE	89	FALSE	0.0657457	11.3436	60.476	1.10631	55.3521	204.732	5.87172	9.31298
chr11_70461098_+	NM_027445	Rnf167	0.137795	10.1463	3.74642	0.28853	0.0790819	8.01612	36.3681	0.068071	0.462963	FALSE	FALSE	TRUE	72	FALSE	0.163208	5.89808	8.03579	3.63298	2.03517	156.778	3.55886
chr11_70468137_-	NM_011072	Pfn1	0.180068	10.9071	4.17372	0.156681	0.0392446	17.8889	134.404	0.483586	0.694311	TRUE	FALSE	TRUE	28	TRUE	0.0261159	2.51995	99.9035	3.27761	32.4245	286.916	147.517	5.98606
chr11_70470678_+	NM_007933	Eno3	0.393695	15.5237	0.99548	0.00242638	0.134114	15.8006	3.87376	0.0558095	0.126703	FALSE	FALSE	TRUE		TRUE	1.4082	1.16121	2.16595	0.974666	2.32166	0.373525	0.614484
chr11_70482796_-	NM_172561	Spag7	0.201242	14.8594	1.38006	0.242336	0.0174619	1.12493	28.0062	0.912111	0.87146	TRUE	FALSE	FALSE	398	TRUE	0.0718515	22.799	44.5615	2.79978	16.8581	69.1566	18.1425	3.93961
chr11_70501437_-	NM_178116	Camta2	0.0965565	11.8484	6.11686	0.528632	0.126525	20.3149	10.9945	0.068071	0.856292	FALSE	TRUE	FALSE	11	TRUE	0.525725	14.388	25.1753	2.21973	11.067	235.438	3.50988
chr11_70513654_-	NM_213729	Inca1	0.176004	1.99658	7.88062	0.237747	0.232471	1.06368	16.6337	0.00155746	0.816327	FALSE	TRUE	FALSE	41	TRUE	0.106763	5.81029	156.611	1.71417	97.7796	75.147	4.87592
chr11_70577971_+	NM_177565	Zfp3	0.124695	8.15329	1.6534	0.300035	0.265268	1.22197	2.26695	0.092682	1.01266	FALSE	FALSE	FALSE	1	TRUE	0.381159	14.1162	28.846	0.430461	71.2932	133.667	0.13621
chr11_70626063_-	NM_001045526	Scimp	0.244891	17.7146	0.256907	0.8582	0.431578	4.11983	1.51349	0.130441	0.130124	FALSE	FALSE	TRUE		FALSE	0.916137	1.47	5.57202	0.71549	7.04846	2.96668	1.28857
chr11_70658261_+	NM_019400	Rabep1	0.146561	0.174445	5.23974	0.0217569	0.108731	19.4042	26.101	0.0638084	0.779271	FALSE	FALSE	FALSE	258	TRUE	0.183352	7.15769	68.9631	4.27972	16.7048	150.574	41.3224	5.7345
chr11_70783461_-	NM_172394	Nup88	0.0702983	1.83257	4.52741	0.788155	0.109311	3.91694	20.4534	0.00155746	0.785546	FALSE	FALSE	TRUE	5	TRUE	0.0633871	14.3956	57.5098	1.22463	47.7858	180.467	0.120893	8.45
chr11_70783996_+	NM_027186	Rpain	0.105826	12.5772	3.27353	0.202399	0.0168894	9.44689	17.2486	0.943563	0.800457	FALSE	FALSE	TRUE	20	TRUE	0.134208	12.8115	25.8875	0.592764	48.0127	146.096	2.05241	9.80309
chr11_70796496_-	NM_007573	C1qbp	0.0489488	6.92228	1.44764	0.871574	0.0944286	13.5305	74.2728	2.84654e-05	0.985915	FALSE	TRUE	FALSE	56	TRUE	0.0622566	8.46886	30.3878	1.04233	30.8493	159.556	8.91559	4.70542
chr11_70817934_-	NM_178367	Dhx33	0.0524691	3.46954	1.97839	0.874027	0.0515056	7.94675	10.7686	0.480188	0.910973	FALSE	TRUE	TRUE		TRUE	0.0837162	10.5766	20.3831	1.37722	14.4289	135.686	8.53017	2.44311
chr11_70833369_+	NM_025993	Mis12	0.116285	12.7431	1.3066	0.890892	0.109572	11.8996	15.9453	0.0111802	0.999001	FALSE	FALSE	FALSE	301	TRUE	0.617872	11.6396	21.1846	0.420081	52.4222	79.0426	0.985386	1.61976
chr1_17087970_-	NM_020604	Jph1	0.353903	13.5448	0.320306	0.183731	0.527661	10.1124	0.536644	0.00392525	1.02293	FALSE	FALSE	FALSE		FALSE	0.138849	12.4142	12.1954	1.11359	10.9916	38.3503	38.41
chr11_70958206_-	NM_001004142	Nlrp1a	0.0495096	15.9965	0.553734	0.510363	0.118406	8.36579	0.246618	0.891172	0.0740741	FALSE	FALSE	TRUE		FALSE	1.00915	1.26542	0.916234	0.49771	2.17592	0.961294	0.284324
chr11_7097790_+	NM_008341	Igfbp1	0.378204	13.787	5.33125	0.943563	0.326898	15.4393	15.8596	0.557018	0.519481	FALSE	TRUE	FALSE	1	TRUE	0.4302	6.89946	200.133	49.5784	6.05931	39.1308	42.044
chr11_7113926_-	NM_008343	Igfbp3	0.119671	7.14153	0.268821	0.456125	0.233523	6.71544	12.2767	0.350258	0.952381	TRUE	FALSE	TRUE	1	FALSE	0.66503	2.14888	6.80063	1.12444	6.10829	5.71739	2.47103
chr1_171585632_+	NM_009063	Rgs5	0.0820577	14.3674	0.325841	0.659375	0.0897063	19.9753	18.1738	0.202399	0.437318	TRUE	TRUE	TRUE		FALSE	0.942996	1.50531	4.96726	0.373015	12.9261	3.05901	0.493722
chr1_171899281_-	NM_010476	Hsd17b7	0.155778	23.4562	1.00416	0.324168	0.0923266	11.6772	29.3064	0.314029	0.897868	FALSE	FALSE	FALSE	1	TRUE	0.130888	13.0346	41.7946	0.471359	96.2873	113.544	4.70648	2.88841
chr11_72016873_-	NM_028963	4933427D14Rik	0.0914245	8.0655	1.2304	0.349759	0.0952583	5.52093	1.35076	0.853692	0	FALSE	FALSE	FALSE		FALSE	0.316537	0.528065	0	0.315231	0	0.158282	0.199963
chr1_172019075_-	NM_022563	Ddr2	0.319863	11.771	0.258674	0.195653	0.0969398	15.0167	1.46272	0.689119	0.208333	FALSE	FALSE	FALSE		FALSE	0.480394	1.16004	0.66171	0.429068	1.67917	0.168651	0.481822	3.8012
chr11_72021060_+	NM_026559	Txndc17	0.0932011	8.50899	0.450042	0.898093	0.0569463	13.1931	36.9516	0.0756345	0.614077	FALSE	FALSE	FALSE	5	TRUE	0.143455	18.4706	27.9517	0.348439	90.4503	183.542	0.270967	10.2128
chr11_72028640_+	NM_001163728	4930563E22Rik	0.361432	20.5683	0.11467	0.259677	0.5642	18.7672	0.121117	0.108814	0.914716	FALSE	FALSE	TRUE		TRUE	0.0305079	21.4288	10.0132	1.51145	6.58497	22.1249	0.261627
chr11_72029094_-	NM_026068	Med31	0.159886	0.839794	0.354015	0.973275	0.196014	0.538943	2.80127	0.659375	0.661157	FALSE	TRUE	TRUE		TRUE	0.408766	19.6116	7.81589	4.96628	1.62265	46.5546	72.471	4.58112
chr11_72080106_-	NM_001004148	Slc13a5	0.933699	14.3392	0.478669	0.0877063	0.929557	23.733	0.987089	0.229548	0.825472	FALSE	TRUE	FALSE		TRUE	1.07998	12.6098	1.94111	0.75105	3.03342	23.1768	0.798629
chr1_172104920_-	NM_133806	Uap1	0.0726417	17.8354	3.81582	0.951641	0.0287859	9.61215	28.2899	0.724672	1.06686	TRUE	FALSE	TRUE	102	TRUE	0.297442	6.47662	47.6345	2.00097	25.5861	235.537	2.13168	4.16066
chr11_72115124_+	NM_001037713	Xaf1	0.144293	6.48879	1.6972	0.202399	0.518166	3.02921	2.95766	0.00280298	0.232108	FALSE	FALSE	FALSE	31	FALSE	0.337831	10.6501	13.0181	0.889759	14.6085	36.5821	9.12957
chr1_172145516_-	NM_010633	Uhmk1	0.124679	7.58996	2.16195	0.337781	0.0914921	10.9161	18.3894	0.107511	0.767544	FALSE	FALSE	TRUE	23	FALSE	0.0916846	5.9676	15.7269	0.783925	19.6222	46.2955	3.28251	2.02536
chr11_72225215_-	NM_177776	Smtnl2	0.152461	12.2891	0.689631	0.022534	0.19902	2.03084	0.473998	0.724672	0.851064	FALSE	FALSE	FALSE		FALSE	0.132679	10.9208	6.85214	0.759765	9.25005	55.5848	4.20943
chr1_172236463_-	NM_001198955	Gm7694	0.560873	13.6316	1.36671	0.0202029	0.232402	0.0254852	5.47451	0.127519	0.4	FALSE	FALSE	TRUE		FALSE	0.713519	0.373628	0.716687	0.575905	1.2954	0.22419	0.0224489
chr1_172238992_+	NM_001039593	1700015E13Rik	0.462107	13.6411	2.51551	0.0756345	0.651602	16.6738	0.264159	0.988341	0.440205	FALSE	TRUE	TRUE		FALSE	1.22968	0.343052	1.85195	0.474379	4.0273	0.499194	0.115798
chr11_72249047_+	NM_027819	Ggt6	0.280842	18.9773	3.20845	0.217402	0.104234	0.31048	16.4044	0.677673	0.225861	FALSE	TRUE	FALSE	360	TRUE	0.873592	4.45572	9.78158	2.27591	5.26979	42.1116	7.19062
chr11_72254871_+	NM_016776	Mybbp1a	0.124529	20.8118	4.26879	0.628133	0.0444848	11.1114	24.3571	0.724672	0.774818	FALSE	TRUE	TRUE	3	FALSE	0.0908762	7.46082	26.2814	1.61692	16.1044	98.2065	3.0753	6.62789
chr11_72420898_+	NM_025985	Ube2g1	0.134901	8.24841	1.49825	0.754057	0.0423277	10.0856	26.8578	0.788155	1.06308	FALSE	TRUE	FALSE	151	TRUE	0.587394	7.41825	38.4778	8.83588	4.58662	261.663	75.508	4.37002
chr11_72503508_+	NM_009671	Ankfy1	0.0459785	11.1127	2.81845	0.103423	0.078852	9.06121	13.03	0.000248828	0.752688	FALSE	TRUE	TRUE	1	FALSE	0.0277546	19.5384	48.4204	0.99587	47.812	166.046	4.34078	5.40443
chr11_72609320_-	NM_001024926	Cyb5d2	0.0997768	13.592	1.21128	0.859917	0.0618407	7.41111	12.949	0.859917	0.84507	FALSE	FALSE	TRUE	280	FALSE	0.419074	19.9914	24.5678	1.54793	15.8731	152.747	0.352486
chr11_72609718_+	NM_001045536	Zzef1	0.0630932	7.49535	4.08086	0.677673	0.0376468	18.3889	9.70923	0.0197678	0.952775	FALSE	TRUE	TRUE	1	FALSE	0.116806	8.19221	20.2319	0.782654	26.0133	201.068	5.01637	3.8878
chr11_72774671_+	NM_016745	Atp2a3	0.338403	9.54189	0.239877	0.912179	0.216265	8.6679	0.63569	0.379497	0.769746	FALSE	FALSE	FALSE		TRUE	0.910769	2.91613	3.14159	0.874668	3.5453	8.28905	2.73835
chr1_172797872_-	NM_001081304	Atf6	0.192071	12.8352	3.37068	0.000248828	0.0264102	14.9607	22.4498	0.934063	0.891117	FALSE	TRUE	TRUE	36	TRUE	0.164615	9.81308	36.485	0.790282	46.791	135.849	1.29643	3.6961
chr1_172815538_-	NM_023173	Dusp12	0.0820128	3.03261	3.0011	0.659166	0.100352	0.527638	11.5905	0.659166	0.72774	FALSE	FALSE	FALSE	56	TRUE	0.309512	19.5109	32.0795	3.17745	10.4417	119.644	14.721	4.32583
chr11_72861369_+	NM_025818	1200014J11Rik	0.0518147	15.1276	1.43123	0.0519606	0.0751735	1.05709	5.78353	0.628059	0.961538	FALSE	TRUE	FALSE		FALSE	0.0327556	16.263	34.0172	0.838016	39.6887	171.02	8.55378	4.72129
chr11_72904093_+	NM_008399	Itgae	0.382926	14.9237	0.128985	0.165657	0.330713	10.6674	0.163838	0.163221	0.0710732	FALSE	FALSE	TRUE	1	FALSE	1.05002	0.46753	2.41032	0.533212	4.51959	0.473317	0.499064
chr1_172906194_-	NM_010187	Fcgr2b	0.26402	16.6224	2.07856	0.046341	0.0956771	14.3352	45.1775	0.0999931	0.350877	FALSE	FALSE	TRUE	1	TRUE	0.56002	10.7238	8.34107	0.469812	18.4264	12.0834	1.92577
chr1_172949057_+	NM_144559	Fcgr4	0.430138	13.0392	0.267373	0.293947	0.20839	1.52578	7.13431	0.659375	0.093985	FALSE	FALSE	FALSE		FALSE	0.92127	0.935886	2.16148	0.764376	2.89139	1.43408	1.34392
chr11_72951796_-	NM_010353	Gsg2	0.213948	9.83463	0.168966	0.903962	0.372088	11.4517	0.458818	0.0519606	1.21324	FALSE	TRUE	FALSE		TRUE	0.0609998	20.7954	1.80032	0.78458	2.26497	110.398	2.70269	0.850544
chr11_72974032_+	NM_033321	P2rx5	0.227795	16.6541	0.534508	0.195653	0.75209	2.27752	0.0855229	0.314029	0.813008	FALSE	FALSE	FALSE		TRUE	0.525543	5.78441	3.15538	0.623553	6.73119	5.41475	0.330724
chr1_172989493_-	NM_010188	Fcgr3	0.39755	15.8126	0.523405	0.0472265	0.0923657	9.43894	8.24987	0.897209	0.0952381	FALSE	FALSE	FALSE	1	TRUE	1.06376	1.30521	4.68609	0.501303	9.36176	1.85124	1.64566
chr11_72990526_-	NM_025318	Emc6	0.0527221	19.1601	2.18804	0.905481	0.0535493	11.0927	56.0083	0.229548	0.904159	FALSE	TRUE	FALSE	26	TRUE	0.0582079	6.87294	64.769	3.55036	19.5451	196.332	15.7086	4.20631
chr11_72990689_+	NM_029564	Tax1bp3	0.144425	4.41227	0.966971	0.278912	0.15499	10.4632	18.3493	0.0999931	0.673401	FALSE	FALSE	TRUE	45	TRUE	0.0513189	14.4809	14.9789	1.50411	10.3132	88.6322	6.23253	5.49836
chr11_73012532_-	NM_031251	Ctns	0.0941986	12.1222	1.75782	0.813891	0.0890435	15.8699	10.3257	0.0731133	0.559441	FALSE	FALSE	TRUE	31	TRUE	0.137162	19.5776	29.3785	0.559582	56.7439	106.397	0.655359
chr11_73012962_+	NM_029031	Shpk	0.100094	7.33048	3.75815	0.110438	0.197439	10.45	38.0968	0.00168725	0.791408	FALSE	FALSE	FALSE	23	TRUE	0.0630281	9.03954	108.329	4.66162	24.0267	203.285	4.13248
chr1_173051792_+	NM_001081275	1700009P17Rik	0.180378	14.6999	0.620393	0.261136	0.00856046	21.4432	1.43419	0.965381	0.194932	FALSE	FALSE	FALSE		FALSE	0.725817	0.686554	1.24309	1.03169	1.4554	0.187155	0.528487
chr1_173080734_-	NM_025321	Sdhc	0.125336	15.9352	2.19246	0.725378	0.0596585	13.4802	115.99	0.0756345	0.755858	FALSE	TRUE	FALSE	16	FALSE	0.0760644	15.7496	77.5184	0.62013	138.314	212.347	0.858378	14.4423
chr11_73081122_+	NM_145099	Trpv3	0.385297	14.0597	0.186234	0.00869785			0		0.306373	FALSE	FALSE	TRUE		FALSE	1.09854	0.698998	1.35028	0.87599	1.77912	0.445415	0.322262
chr1_173126369_-	NM_025557	Pcp4l1	0.714817	13.0541	0.186844	0.0261929	0.41978	14.8113	18.754	0.177927	0.443951	TRUE	FALSE	FALSE	2	FALSE	0.577828	9.17445	9.6911	0.588457	15.7281	29.7591	1.33571
chr11_73138139_-	NM_023113	Aspa	0.246692	6.49763	2.05484	0.334654	0.343347	10.4182	17.3231	0.000504244	0.126984	FALSE	FALSE	TRUE		TRUE	0.312497	21.8797	4.70627	0.409987	12.7168	4.47566	0.847604
chr11_73143243_+	NM_001045531	Spata22	0.528987	0.500747	0.701808	0.0368389	0.468985	0.774295	5.74068	0.000124414	0.83383	FALSE	TRUE	TRUE		FALSE	1.09731	0.314473	1.06009	0.383807	2.55915	0.274885	0.0749218
chr1_173144152_+	NM_009803	Nr1i3	0.230653	11.8954	48.9925	0.141313	0.333042	12.6268	91.1854	0.00155746	0.17301	TRUE	FALSE	FALSE	50	TRUE	0.483594	3.58909	91.8991	15.8614	5.92687	50.2986	33.8195
chr1_173152557_-	NM_001037170	Tomm40l	0.312928	11.8974	28.762	0.103871	0.299916	12.3929	41.0128	0.0240558	0.389358	FALSE	FALSE	FALSE	31	TRUE	0.0657638	7.38339	39.7324	27.9333	1.37788	38.3382	3.82783	7.43687
chr1_173155223_+	NM_013474	Apoa2	0.0758082	22.0773	30.0592	0.967228	0.0938309	15.1624	292.612	0.278912	0.35014	TRUE	FALSE	FALSE	6	TRUE	0.162998	1.65618	375.861	50.9812	8.23539	55.632	53.4396
chr1_173164438_-	NM_010185	Fcer1g	0.0831455	14.0953	1.03089	0.859759	0.193882	2.21133	16.0748	0.0828283	0.592992	FALSE	FALSE	TRUE	62	TRUE	0.79209	0.435934	15.8045	2.32449	7.01052	6.98988	3.4094
chr1_173177238_-	NM_153064	Ndufs2	0.206636	14.1828	4.39149	0.00501153	0.0329697	13.4558	122.83	0.206882	0.746269	FALSE	FALSE	FALSE	23	TRUE	0.0720051	8.16068	70.2473	0.565497	132.705	109.226	2.81927	15.4341
chr1_173200470_+	NM_020579	B4galt3	0.143122	15.3696	1.35267	0.49189	0.15395	20.3652	6.42448	0.0109826	0.675676	FALSE	FALSE	FALSE	8	FALSE	0.354132	11.1183	28.0094	0.736693	37.5446	121.732	2.31901	4.21272
chr1_173211266_-	NM_008911	Ppox	0.0532605	1.42331	4.65458	0.49189	0.127218	4.35589	10.5002	0.45713	0.698634	FALSE	TRUE	FALSE	1	FALSE	0.0380115	13.4758	5.63572	0.881459	6.98968	59.9771	3.12718
chr1_173218071_-	NM_013919	Usp21	0.189882	13.8137	2.14232	0.0202029	0.114006	1.47036	9.02872	0.195396	0.803043	FALSE	FALSE	FALSE	16	FALSE	0.0572597	23.7383	51.0305	1.15018	44.084	148.713	0.869788
chr1_173224911_-	NM_025388	Ufc1	0.09129	18.5912	1.68687	0.324168	0.0256386	20.7259	74.6832	0.162084	0.963719	FALSE	TRUE	TRUE	172	TRUE	0.142205	12.2757	21.5049	1.73728	13.233	113.219	5.98267	11.0236
chr1_173259521_+	NM_011615	Dedd	0.164333	14.8943	3.32718	0.0105602	0.0609401	23.8303	20.2215	0.292743	0.953477	FALSE	FALSE	FALSE	372	FALSE	0.238426	4.99578	3.4881	1.71492	1.99888	13.3919	25.3252	3.95497
chr1_173275772_-	NM_012049	Nit1	0.114054	13.7676	5.26923	0.19309	0.0231698	3.45191	63.8864	0.918826	0.652174	FALSE	FALSE	TRUE	50	TRUE	0.212197	9.39854	61.3864	8.72655	7.15505	78.923	4.15156	10.1861
chr1_173275830_+	NM_011070	Pfdn2	0.308999	13.7487	2.69833	0.0194258	0.179877	6.83086	46.2076	0.000248828	0.925069	FALSE	FALSE	TRUE	19	TRUE	0.202626	16.1755	65.0578	0.849119	90.5387	199.38	3.44429	4.90631
chr1_173290942_-	NM_001033039	Klhdc9	0.272518	11.3231	0.893308	0.0962907	0.187735	8.6102	4.4156	0.314029	0.694444	FALSE	FALSE	TRUE	1	TRUE	0.947485	0.545689	4.64045	2.47888	1.91412	0.947314	0.148109
chr1_173319326_+	NM_001005508	Arhgap30	0.353044	11.2794	0.900823	0.0461872	0.047519	3.55242	2.23848	0.883183	0.1443	FALSE	TRUE	FALSE	255	FALSE	0.930751	0.882224	2.12637	1.25464	1.74491	13.7718	5.82642
chr1_173341812_+	NM_009480	Usf1	0.0691672	11.405	2.28786	0.859917	0.110883	23.402	17.3213	0.0261929	0.829128	FALSE	FALSE	FALSE		FALSE	0.74728	5.1544	3.0356	0.898213	3.49157	171.168	5.30306
chr1_173349164_+	NM_001164525	Tstd1	0.266198	12.0046	1.36012	0.204415	0.189954	13.3879	30.8878	0.659166	0.468227	FALSE	FALSE	FALSE		TRUE	0.581605	2.13757	15.1648	1.73071	8.57227	12.6439	0.38503
chr1_173367709_+	NM_172647	F11r	0.116591	15.0498	3.13138	0.3506	0.0537048	21.0659	42.6504	0.111218	0.928793	FALSE	TRUE	FALSE	46	TRUE	0.222971	11.724	81.1594	1.52025	57.7181	66.1917	26.533
chr1_173433774_+	NM_019484	Alyref2	0.256725	13.9777	0.585024	0.0368389	0.231826	19.542	4.03126	0.285462	1.01986	FALSE	FALSE	FALSE	85	TRUE	0.230169	18.2671	21.0648	14.8369	1.44903	69.6772	0.964424	1.90483
chr1_173537470_-	NM_008534	Ly9	0.370278	9.06993	0.218588	0.49189	0.111583	2.25073	1.32029	0.95377	0.560224	FALSE	TRUE	FALSE	31	FALSE	1.30671	1.84332	2.57735	0.259341	10.5197	3.03801	0.512525
chr1_173612186_+	NM_007649	Cd48	0.208454	9.41622	0.551018	0.886936	0.0661248	22.7324	3.63664	0.349759	0.382592	FALSE	FALSE	FALSE		FALSE	0.743615	0.982546	4.28071	0.134159	51.9814	8.28205	0
chr1_173769852_+	NM_001252472	Cd84	0.257356	11.0874	0.553772	3.18076e-05	0.168502	7.70216	0.494681	0.932855	0.235294	FALSE	FALSE	TRUE	1	FALSE	1.19733	1.52326	0.95262	0.68594	1.3297	0.350339	1.03734
chr1_173847668_+	NM_030710	Slamf6	0.523037	7.1057	0.146919	0.813891	0.4472	4.65665	0.246097	0.0372716	0.278293	FALSE	FALSE	TRUE		FALSE	0.958506	1.33148	1.26239	0.326144	3.92828	0.697346	0.140206
chr1_174012827_-	NM_021607	Ncstn	0.0150005	7.43872	3.19696	0.912111	0.062053	2.95252	27.1177	0.576225	0.650054	FALSE	TRUE	FALSE	53	FALSE	0.115519	12.5868	22.0557	0.402312	65.8561	97.7744	1.79485	8.38178
chr1_174012934_+	NM_009938	Copa	0.0602253	19.2165	6.39573	0.885344	0.0527011	23.4122	65.8102	0.95377	0.768883	FALSE	FALSE	FALSE	23	FALSE	0.108507	10.62	30.7124	0.328929	96.1255	139.384	0.555136	8.92597
chr1_174056904_+	NM_023041	Pex19	0.184693	5.49597	5.10756	0.00418442	0.0812106	8.80865	54.8802	0.720282	0.870147	FALSE	FALSE	FALSE	17	TRUE	0.0245393	8.21766	35.0336	2.70565	13.1123	142.285	15.0711	8.15946
chr1_174078261_+	NM_153555	Dcaf8	0.0743782	9.58859	9.17674	0.328901	0.0472681	4.06841	52.5946	0.225454	0.957129	FALSE	TRUE	FALSE	62	FALSE	0.222007	7.19751	147.102	1.43814	110.402	248.142	16.9053	6.70335
chr1_174136842_-	NM_011063	Pea15a	0.135959	11.8529	4.08991	0.328901	0.10764	2.86418	14.1761	0.0297194	0.658496	FALSE	FALSE	FALSE	32	FALSE	0.122669	9.73479	20.4383	3.22833	6.34761	46.8893	1.84604	8.55402
chr1_174150026_-	NM_009813	Casq1	0.294399	14.9861	0.380939	0.362336			0		0.228833	FALSE	FALSE	FALSE		FALSE	1.12873	0.395684	0.937056	0.644416	1.62518	0.27349	0.278018
chr1_174228130_-	NM_178405	Atp1a2	0.227914	12.4693	0.171612	0.0659497	0.462012	0.892758	0.138828	0.101041	0.181488	TRUE	FALSE	TRUE	1	FALSE	1.36355	1.23893	3.07402	0.594462	3.95346	1.2496	0.57102
chr1_174242518_+	NM_080419	Igsf8	0.189125	10.3331	0.510579	0.912153	0.160401	8.17592	5.18848	0.103441	0.670803	FALSE	FALSE	FALSE	10	TRUE	0.115895	15.3672	7.69523	0.720345	11.5825	84.8485	2.71837	14.3129
chr1_174259394_-	NM_008429	Kcnj9	0.221752	19.9223	0.105125	0.658861			0		0.317561	FALSE	FALSE	FALSE		FALSE	1.2066	0.778366	1.15851	0.57514	2.0187	0.288242	0.1684
chr1_174271341_+	NM_001039484	Kcnj10	0.128098	20.2262	0.160515	0.687934	0.0772538	19.0332	0.767733	0.853436	0.694444	FALSE	FALSE	FALSE		FALSE	0.553199	2.26306	0.997055	0.535554	1.98075	4.91745	1.47776
chr1_174306704_+	NM_026234	Pigm	0.227059	10.5987	1.54438	0.00752339	0.0229291	9.43779	3.49951	0.659166	0.925314	FALSE	FALSE	TRUE	4	FALSE	0.075834	8.32044	19.0093	0.889402	21.1491	212.101	6.30375	2.52959
chr11_74403660_-	NM_001015046	Rap1gap2	0.454613	10.2766	0.191102	0.312122	0.0125822	4.15288	0.30748	0.840411	1.12523	FALSE	TRUE	FALSE		FALSE	0.424282	1.56369	1.91529	0.902482	2.311	0.693435	0.217685	1.74722
chr1_174405491_+	NM_029612	Slamf9	0.319746	5.64506	0.126885	0.998256	0.579352	2.4413	0.611922	0.478047	0.0786164	FALSE	FALSE	TRUE		FALSE	1.00431	2.54433	1.47526	0.642075	2.26976	1.04882	0.490158
chr1_174430414_+	NM_178598	Tagln2	0.187327	14.6651	0.351711	0.809284	0.179034	0.252282	14.7724	0.00686005	0.582437	FALSE	FALSE	TRUE	12	FALSE	0.986918	5.73157	18.1247	0.726347	24.7611	49.6352	6.97272	5.36095
chr11_74463038_+	NM_001081158	Cluh	0.158674	22.2647	13.1973	0.195653	0.101314	21.3149	85.7806	0.000248828	1.09012	FALSE	TRUE	FALSE	68	TRUE	0.0816289	5.26291	50.5021	3.99945	13.2551	148.67	9.77781	5.06535
chr1_174563068_-	NM_026725	Dusp23	0.388179	5.18747	0.359763	0.314029	0.065674	2.89203	8.02509	0.853692	0.538962	FALSE	FALSE	FALSE	1	TRUE	0.196269	15.7426	38.0341	1.64181	26.0939	142.408	1.08538
chr11_74584365_+	NM_026197	Mettl16	0.177255	1.49787	1.34661	0.123641	0.0781558	6.83991	10.5322	0.057734	1.06509	FALSE	FALSE	TRUE	64	FALSE	0.0598242	15.6021	34.1979	0.522411	75.6522	113.396	0.728382	5.40574
chr1_174628184_+	NM_007768	Crp	0.128143	17.7025	18.3253	0.95112	0.116968	20.5937	180.388	0.0963893	0.252525	TRUE	FALSE	TRUE	6	TRUE	0.110023	5.02155	61.8676	9.0582	7.20134	21.8335	67.2611
chr11_74644426_+	NM_010813	Mnt	0.26907	13.1878	1.49278	0.00752339	0.264155	13.5658	4.71484	0.0218003	0.843882	FALSE	FALSE	TRUE		TRUE	0.0781798	10.5364	14.361	11.6253	1.24383	48.6332	94.1279	1.93804
chr11_74739179_-	NM_013761	Srr	0.129731	21.4752	6.22672	0.0500361	0.0265317	9.53055	61.4567	0.693448	1.00733	FALSE	FALSE	FALSE	316	TRUE	0.0404225	5.02596	126.181	1.1294	118.919	127.254	10.3574	1.73232
chr11_74739345_+	NM_001002764	Smg6	0.0527522	10.5373	5.64414	0.57706	0.0189824	16.7972	12.1393	0.349759	1.08696	FALSE	FALSE	TRUE	1	TRUE	0.11693	13.4692	45.2399	8.99481	4.97341	84.6602	5.93927	4.252
chr1_174825186_-	NM_011318	Apcs	0.269965	17.3602	0.770004	0.878482	0.240737	23.7295	132.242	0.237747	0.24024	FALSE	FALSE	FALSE	107	TRUE	0.191065	9.69277	6.39726	0.479083	13.1378	8.33258	1.88127
chr1_174886899_+	NM_008763	Olfr16	0.19859	11.0707	0.335087	0.28853			0		0.24024	TRUE	FALSE	TRUE		FALSE	0.535768	0.772153	0.647663	0.739219	1.00611	0.321406	0.218615
chr11_75007325_+	NM_177708	Rtn4rl1	0.210764	21.04	0.993158	0.788155	0.461323	19.4015	8.01543	3.89705e-06	0.955276	FALSE	FALSE	FALSE	218	TRUE	0.693837	9.74893	19.8416	1.25043	14.789	73.4947	37.368
chr11_75161812_-	NM_026653	Rpa1	0.106987	7.59925	1.12764	0.0111802	0.0956495	10.0859	19.3255	0.0224511	0.960735	FALSE	FALSE	TRUE	43	TRUE	0.0689356	11.1249	18.4789	0.318675	64.6371	153.294	1.1967	11.6476
chr11_75161935_+	NM_001102611	Smyd4	0.104395	20.5762	0.445452	0.242026	0.124898	3.01373	1.92922	0.188418	1.08018	FALSE	FALSE	TRUE		TRUE	0.0403866	24.84	8.87222	0.580593	15.9927	23.1536	0.0790954	4.89394
chr11_75236034_-	NM_011340	Serpinf1	0.0566027	1.32126	5.35329	0.951641	0.084298	16.7961	225.033	0.0101378	0.188383	FALSE	FALSE	FALSE	73	TRUE	0.543973	4.68376	36.1304	11.4433	3.15069	104.108	41.1615	13.2723
chr11_75253005_-	NM_008878	Serpinf2	0.178803	17.6899	11.3648	0.528632	0.138131	22.6059	226.824	0.00112654	0.301659	FALSE	FALSE	FALSE	55	TRUE	0.324038	1.443	153.221	16.1237	9.95272	78.3952	47.0395
chr1_175263634_-	NM_010045	Ackr1	0.163019	19.6794	0.118003	0.921184	0.217648	10.7813	2.22829	0.206882	0.0739645	TRUE	FALSE	FALSE		FALSE	0.681662	1.44075	2.11478	1.00108	2.16381	0.562818	1.00392
chr11_75268216_-	NM_138950	Wdr81	0.206656	9.55656	3.11473	0.3381	0.074069	20.5732	10.7912	0.57706	0.78125	FALSE	FALSE	TRUE	71	TRUE	0.190918	11.0895	37.2982	1.84059	20.7543	78.7507	13.3629	5.02338
chr11_75281569_+	NM_027249	Tlcd2	0.0383839	20.3832	2.48392	0.919696	0.0554713	12.5121	97.8908	0.370431	0.52521	FALSE	FALSE	FALSE	120	TRUE	0.171355	8.27033	38.1848	1.6592	23.1782	44.6379	11.0321
chr1_175297779_-	NM_053199	Cadm3	0.173059	23.5313	0.262708	0.591116	0.20496	9.17322	2.72087	0.0387051	0.824653	TRUE	TRUE	TRUE	1	FALSE	0.417995	1.50855	2.86183	0.532117	7.92086	7.71426	3.22428
chr11_75300335_+	NM_138659	Prpf8	0.0209388	1.63477	4.80524	0.871625	0.0380233	14.1932	50.5758	0.174879	0.958945	FALSE	FALSE	TRUE	1	FALSE	0.037828	11.1027	36.2828	1.09329	34.395	214.315	19.5227	7.15562
chr11_75323624_+	NM_001029938	Rilp	0.0228897	19.8231	7.85348	0.878482	0.145882	19.4128	21.347	0.000248828	0.423472	FALSE	FALSE	TRUE	60	TRUE	0.141472	7.08648	36.5548	13.5697	2.67998	82.1803	4.61779
chr11_75327036_+	NM_001004157	Scarf1	0.137255	16.8504	5.39396	0.0731133	0.104194	17.4289	5.9405	0.127519	0.211864	FALSE	TRUE	FALSE	1	TRUE	0.698714	0.993549	9.74038	1.87011	5.12073	4.47085	1.1545
chr1_175350735_+	NM_001013779	Aim2	0.0768867	7.79845	0.362394	0.789544	0.202994	3.68342	0.69088	0.145733	0.3367	FALSE	FALSE	FALSE		FALSE	1.14225	2.17385	1.2989	0.0631376	29.1238	1.51119	0
chr11_75401596_+	NM_008850	Pitpna	0.0768005	16.376	1.81858	0.725378	0.0548016	9.45238	23.3629	0.0962907	1.01744	FALSE	TRUE	TRUE	115	FALSE	0.109705	6.36713	56.1574	1.05304	54.8288	91.0979	9.40688	9.0298
chr11_75444547_+	NM_008916	Inpp5k	0.0580974	12.9771	3.6527	0.720282	0.132837	3.93808	8.66027	0.0885796	0.829187	FALSE	TRUE	FALSE	68	FALSE	0.0857292	12.041	31.4892	0.455434	83.6037	141.932	1.07758
chr1_175466088_-	NM_001024721	BC094916	0.49652	7.78858	0.104252	0.053885	0.3943	1.25576	0.0936157	0.998256	0.318134	FALSE	FALSE	FALSE		FALSE	0.588355	0.812706	0	0.0391119	0	0.0777332	0.115624
chr11_75492806_+	NM_133656	Crk	0.0387742	6.2181	3.18149	0.964387	0.00748589	6.22178	27.8938	0.878394	0.947066	FALSE	FALSE	TRUE	36	FALSE	0.0244671	7.72008	30.5392	1.35735	22.9929	161.956	20.9482	3.63772
chr1_175529405_-	NM_001177349	Pydc4	0.259369	8.24022	0.326113	0.00998231	1.25892	3.60637	0.230758	0.0919865	0.21164	FALSE	FALSE	FALSE		FALSE	0.201549	1.48634	1.43147	0.148301	15.0916	1.12029	0.0967431
chr11_75546419_+	NM_009536	Ywhae	0.032324	0.503971	2.54759	0.915893	0.0414603	16.2659	116.102	0.0519606	1.02564	FALSE	TRUE	TRUE	43	FALSE	0.0882462	10.666	65.2399	0.976909	68.4828	138.7	58.9465	8.28027
chr1_175560990_+	NM_175026	Pyhin1	0.178044	5.59241	0.306279	0.79106	0.572995	3.26553	0.895631	0.0372716	0.222222	FALSE	FALSE	FALSE		FALSE	0.629608	1.1227	1.46733	0.0369893	29.1664	0.227677	0.0668891
chr1_175603811_+	NM_001162938	Pydc3	0.283374	11.331	0.263564	0.687934	0.162685	8.00644	0.254087	0.878888	0.194932	FALSE	FALSE	FALSE		FALSE	0.033991	1.01128	0.621289	0.169555	6.66498	1.14993	0.202597
chr1_175671940_-	NM_001204910	AI607873	0.286856	13.8811	0.915198	0.0519606	0.258879	5.27099	3.15159	0.0126287	0.103359	FALSE	FALSE	TRUE		FALSE	0.970411	1.16646	6.86981	0.183422	44.1302	2.69067	0
chr1_175697050_-	NM_008329	Ifi204	0.169339	12.6725	0.954414	0.0978263	0.283483	3.49681	5.34024	0.197601	0.095648	FALSE	FALSE	FALSE		FALSE	0.373302	0.969934	1.47811	0.0398008	30.3056	1.06756	0	5.49053
chr1_175810318_-	NM_001170853	Mndal	0.0401438	8.25486	1.7532	0.780381	0.109624	8.1194	6.8669	0.725378	0.104657	FALSE	FALSE	TRUE		FALSE	0.139055	5.24592	1.4025	0.118996	14.4275	0.710534	0.0471992	6.34462
chr1_175843041_-	NM_001033450	Mnda	0.181692	10.2202	0.361628	0.943563	0.307256	1.65626	1.96737	0.10699	0.0949668	FALSE	FALSE	TRUE	8	FALSE	0.141646	2.82717	0.3196	0.0221731	0	0.380013	0	5.29859
chr1_175872585_-	NM_008328	Ifi203	0.100329	17.1069	1.36736	0.107511	0.154604	7.12192	7.31448	0.0205585	0.111111	FALSE	TRUE	FALSE	3	FALSE	0.030629	1.51501	1.13936	0.093993	18.2425	0.442493	0	2.53342
chr1_17591982_+	NM_053191	Pi15	0.0972177	0.0666372	0.10086	0.878482	0.947318	21.9587	0.0508055	0.103804	0	TRUE	TRUE	TRUE		FALSE	0.549779	2.45447	0.523267	0.271545	2.18738	0.390049	0.316558
chr1_175961886_-	NM_172648	Ifi205	0.346837	16.4958	0.178824	0.478047	0.567667	3.29118	1.27573	0.00785049	0.0948317	FALSE	FALSE	FALSE		FALSE	1.0426	1.41486	1.44594	0.162345	10.9638	0.780961	0.145531	5.29859
chr11_75993140_-	NM_026664	Vps53	0.0905828	0.626958	3.22918	0.0222437	0.0374172	4.19829	19.9026	0.49189	0.537634	FALSE	FALSE	FALSE	10	FALSE	0.155023	18.7526	23.185	1.81768	12.4905	184.553	12.7997	8.68672
chr11_76015558_+	NM_027773	Fam57a	0.163508	23.6595	0.452195	0.848315	0.202626	17.0767	2.6705	0.166706	1.08374	FALSE	FALSE	FALSE		FALSE	0.0401544	13.9728	6.94186	0.559708	13.7854	48.3828	0.412623
chr11_76031048_-	NM_177367	Gemin4	0.0664464	13.1817	0.88451	0.874537	0.174421	7.90362	6.1474	0.00418442	0.980392	FALSE	TRUE	TRUE	41	FALSE	0.0931988	17.4884	38.8479	1.13934	38.5247	179.796	1.24873	3.63972
chr11_76031115_+	NM_021294	Dbil5	0.515387	2.78722	0.339607	0.102207	0.476922	15.9168	0.47226	0.349759	1.13122	FALSE	TRUE	FALSE		FALSE	0.18662	16.2625	20.8399	0.756054	30.8744	11.174	0.460304
chr11_76057172_-	NM_026029	Glod4	0.0932545	4.01769	1.30084	0.942274	0.0720624	9.67671	37.5808	0.0233865	1.13058	FALSE	TRUE	TRUE	30	FALSE	0.107554	13.029	15.9709	0.453314	38.3744	150.057	1.76854	7.63995
chr11_76057238_+	NM_183263	Rnmtl1	0.0556677	6.42755	0.792657	0.879387	0.112333	5.76273	7.76834	0.283811	0.904762	FALSE	TRUE	FALSE		FALSE	0.163197	15.0556	40.6097	0.389944	103.948	189.347	0.779671	2.30785
chr11_76212667_-	NM_008750	Nxn	0.344922	13.4819	0.20679	0.462299	0.206586	15.2339	1.17117	0.0430057	0.793651	FALSE	FALSE	FALSE	71	FALSE	0.173623	13.0828	1.30913	0.592821	2.34977	28.9966	9.05165	8.47634
chr11_76220692_+	NM_019818	Timm22	0.0743242	9.2352	1.08852	0.49189	0.0160134	15.7878	7.77481	0.903755	0.793651	FALSE	TRUE	FALSE	37	FALSE	0.199974	17.4552	20.515	0.284043	72.6932	210.855	0.318089	8.86819
chr11_76577069_-	NM_016810	Gosr1	0.0565257	4.42587	1.84952	0.440921	0.0570188	8.86414	20.8904	0.0233865	0.632366	FALSE	FALSE	FALSE	20	TRUE	0.0310615	10.2136	40.3986	0.716398	59.3871	167.291	0.627723	3.78496
chr11_76660488_-	NM_007754	Cpd	0.149641	8.38983	0.739896	0.349759	0.0733837	23.6208	9.66286	0.349759	0.963082	FALSE	FALSE	TRUE	1	FALSE	0.206549	13.2374	57.219	1.45502	41.354	141.666	28.5682	12.7681
chr11_76718047_+	NM_025655	Tmigd1	0.73401	4.07927	0.409809	0.00418442	0.777217	0.932182	0.146579	0.999878	0.103359	FALSE	FALSE	FALSE		FALSE	0.559761	1.33614	0	0.353439	0	0.0760762	0.19607
chr11_76759257_+	NM_178645	Blmh	0.125069	5.15331	2.15019	0.00233973	0.0868897	6.30721	33.1884	0.0205585	0.870456	FALSE	FALSE	TRUE	49	FALSE	0.234283	13.1038	17.3264	0.472965	36.4242	132.587	2.44099	6.47718
chr1_176851929_-	NM_011825	Grem2	0.696367	12.7812	0.599222	0.0105602	0.502934	5.20395	4.20071	0.0519019	0.607567	FALSE	FALSE	TRUE	177	TRUE	0.854961	11.2773	72.4922	1.5932	47.2582	58.0813	3.88287	1.65736
chr11_77303180_-	NM_172945	Ankrd13b	0.371645	12.7824	0.474995	0.111218	0.0486718	11.9983	1.2435	0.878888	1.1193	FALSE	TRUE	FALSE		FALSE	0.000188669	9.1518	0	0.717073	0	25.6852	0.880266
chr11_77306828_+	NM_001004144	Git1	0.032629	7.49595	1.30015	0.752984	0.0249706	21.1562	5.94555	0.942274	0.997067	FALSE	FALSE	FALSE	122	FALSE	0.0613406	2.05834	0.559091	0.800943	0.845891	0.484575	11.1588	6.25718
chr11_77326753_-	NM_001024920	Trp53i13	0.113845	16.5312	0.553614	0.725378	0.295125	5.27285	2.1895	0.00231301	1.01194	FALSE	FALSE	TRUE	1	TRUE	0.332738	15.6646	9.50507	0.542998	17.1304	57.259	0.388271	7.52155
chr11_77328623_+	NM_026185	Abhd15	0.187481	8.49484	3.67042	0.068071	0.241307	11.732	31.5472	0.000138261	0.831287	FALSE	TRUE	FALSE	24	TRUE	0.18794	7.76957	114.022	4.91853	25.9682	108.3	105.551
chr11_77421317_-	NM_144825	Taok1	0.114531	5.75622	2.57278	0.0481116	0.0331546	11.2343	13.7914	0.202399	0.759878	FALSE	FALSE	TRUE		FALSE	0.188266	12.33	56.2408	2.86521	20.3782	203.044	36.7381	3.93909
chr11_77499641_+	NM_001024205	Nufip2	0.0771717	9.58241	4.07259	0.878482	0.0486002	4.35513	10.4831	0.334654	0.879765	FALSE	TRUE	FALSE	2	FALSE	0.0381115	2.34145	261.618	2.69059	103.113	87.5253	239.939	1.73525
chr11_77538795_-	NM_009965	Cryba1	0.0725898	20.7955	1.71253	0.930168			0		0.514706	TRUE	TRUE	FALSE		FALSE	1.58064	0.363815	2.26134	0.844721	3.0952	0.191022	0.0507721
chr1_177555697_-	NM_010209	Fh1	0.436025	14.9159	6.95973	0.565043	0.100971	15.1087	133.868	0.053885	1.0582	FALSE	FALSE	FALSE	50	TRUE	0.0860442	7.2916	173.457	5.94012	35.6436	170.639	14.7229	8.27594
chr1_177562258_+	NM_133809	Kmo	0.115543	14.6268	16.6617	0.855257	0.0460999	1.24268	147.27	0.204415	0.298656	FALSE	FALSE	TRUE	210	TRUE	0.118591	6.68263	58.4737	1.52182	47.7668	9.18049	1.6503
chr11_77707300_-	NM_008952	Pipox	0.222128	13.9469	12.4308	0.0731133	0.107903	15.3427	149.947	0.000238009	0.132275	FALSE	FALSE	TRUE	25	TRUE	0.457516	4.5607	59.6482	1.63357	38.5801	87.242	40.6237
chr11_77796200_+	NM_174852	Phf12	0.0657644	6.46365	4.10442	0.456125	0.095088	23.754	9.42675	0.00470747	1.11366	FALSE	FALSE	FALSE	75	FALSE	0.0456588	5.26538	34.1867	1.89775	19.5436	84.1013	92.5826
chr11_77845891_+	NM_183286	Dhrs13	0.124828	17.0959	0.201043	0.910445	0.0470611	8.31343	4.07554	0.914395	0.877995	FALSE	TRUE	FALSE	2	FALSE	0.70754	19.1802	6.72559	0.573971	11.7531	27.643	0.166869	3.3036
chr11_77893874_-	NM_022313	Eral1	0.0560427	7.09708	1.09529	0.28853	0.0580172	6.1434	13.3434	0.952949	0.896359	FALSE	FALSE	TRUE	8	TRUE	0.0994263	15.7744	35.6372	0.453721	88.5427	129.438	0.37044	3.49439
chr11_77908192_+	NM_145430	Fam222b	0.110883	15.612	3.48044	0.0107809	0.124309	19.6743	9.07826	0.0988003	0.894309	FALSE	FALSE	FALSE	25	TRUE	0.0634382	8.13177	95.9242	1.30258	75.3327	181.825	3.14389	0.333537
chr11_77979048_-	NM_009423	Traf4	0.130608	11.5316	3.14291	0.462299	0.0630056	9.53443	18.8177	0.0731133	0.985222	FALSE	FALSE	FALSE	51	FALSE	0.0787913	5.14189	31.492	3.28366	9.33155	134.673	119.457	1.89801
chr11_77990168_-	NM_080849	Nek8	0.189625	10.5944	0.953157	0.204415	0.192387	3.62	2.48332	0.0481116	1.04956	FALSE	TRUE	TRUE		TRUE	0.170255	28.6772	11.0899	0.711333	15.4744	92.7045	0.177583
chr11_78006894_+	NM_001045516	Proca1	0.188199	23.6444	1.00053	0.510363	0.173533	11.9253	2.67223	0.93897	0	FALSE	FALSE	TRUE		TRUE	0.894079	1.10588	0.696053	0.700541	1.16944	0.249122	0.613933
chr11_78059197_-	NM_009297	Supt6	0.0412295	12.6232	4.49594	0.878482	0.0951259	22.0144	18.5349	0.0217569	0.899471	FALSE	FALSE	FALSE	259	TRUE	0.348758	9.12379	50.6933	0.373429	153.896	257.451	1.9172	5.50916
chr11_78059230_+	NM_009143	Sdf2	0.0810995	4.33563	1.43511	0.456125	0.0391578	20.764	36.658	0.879741	0.980152	FALSE	TRUE	FALSE	275	TRUE	0.276172	30.2065	27.0153	1.85403	14.5028	97.5201	2.17301	7.00217
chr11_78075256_+	NM_001002004	2610507B11Rik	0.0768363	17.0758	5.98064	0.912153	0.0252984	13.9094	64.4266	0.190787	1.11111	FALSE	TRUE	FALSE	33	FALSE	0.0507758	13.2895	64.4539	1.1465	65.0132	165.034	4.08816	6.5161
chr11_78104343_+	NM_001287206	BC030499	0.195816	20.4426	0.842144	0.206882			0		0.31746	FALSE	FALSE	TRUE		FALSE	0.84757	0.505158	4.19288	2.03927	2.13458	0.336679	0.388639
chr11_78115093_+	NM_017407	Spag5	0.403205	3.79226	0.179538	0.139903	0.00959805	3.22884	0.390003	0.943563	1.1635	FALSE	TRUE	TRUE		FALSE	0.137396	12.1422	2.29038	0.256533	12.6754	18.7081	0	5.37121
chr11_78141963_+	NM_201406	Pigs	0.110578	13.0472	1.12807	0.950289	0.0910852	0.907757	15.3876	0.025018	0.850873	FALSE	FALSE	FALSE	5	FALSE	0.0464266	13.2813	41.4589	0.425332	107.211	175.381	1.08065	20.8981
chr11_78157004_+	NM_011676	Unc119	0.0675525	18.2413	0.294642	0.915893	0.197382	5.5269	9.52659	0.349759	0.858516	FALSE	TRUE	FALSE	62	TRUE	0.362782	7.31982	16.2979	0.912917	18.9909	66.8936	1.65803	5.31761
chr11_78235687_-	NM_022411	Slc13a2	0.753416	22.4038	1.40578	0.00785049	0.530993	18.8573	2.83699	0.151562	0.263505	FALSE	TRUE	TRUE		TRUE	0.933669	3.52965	11.2673	0.865846	14.0862	9.05418	1.58084
chr11_78279211_+	NM_026740	Slc46a1	0.209026	1.74306	0.841108	0.174879	0.0541806	22.0387	35.9095	0.491313	0.786048	FALSE	FALSE	FALSE	1	FALSE	0.181127	23.1317	26.5803	2.46812	10.5654	150.423	5.35148
chr11_78311256_-	NM_172795	Sarm1	0.258107	18.7066	0.145182	0.440921	0.706926	21.7077	0.162397	0.0081776	0.770416	FALSE	FALSE	TRUE		TRUE	0.129422	8.58667	6.12997	0.858991	7.27967	4.55508	0.654378
chr11_78312768_+	NM_011707	Vtn	0.231999	17.5127	12.5373	0.0271284	0.106454	19.7742	309.644	0.0910797	0.179695	TRUE	FALSE	TRUE	13	TRUE	0.162356	1.44351	114.568	7.97294	15.6594	65.9643	100.542
chr11_78316967_+	NM_008759	Sebox	0.31808	16.8203	0.46641	0.0130965	0.549681	23.3139	1.09194	0.0111802	0.191144	FALSE	TRUE	FALSE	1	TRUE	0.509309	1.51333	31.4667	3.65361	8.78242	1.30331	0.335819
chr11_78325643_-	NM_199199	Tmem199	0.105582	11.4721	1.19484	0.720282	0.111511	3.60462	10.6984	0.349759	0.883783	FALSE	FALSE	FALSE	1	FALSE	0.0197202	17.5923	43.5159	0.257841	210.424	109.646	0.209903	3.15881
chr11_78325783_+	NM_026389	Poldip2	0.0531779	8.5603	2.91738	0.859917	0.0769853	10.4729	62.8343	0.00149257	0.885246	FALSE	FALSE	FALSE	38	FALSE	0.0648921	8.61933	89.4556	0.772988	128.148	165.143	1.12659	8.45606
chr11_78349669_-	NM_009395	Tnfaip1	0.092896	14.9453	1.98226	0.969592	0.034037	3.19181	18.562	0.111218	0.921212	FALSE	FALSE	TRUE	22	TRUE	0.1206	14.4134	41.5376	0.926964	46.9508	132.556	3.0744	2.99976
chr11_78349934_+	NM_018854	Ift20	0.10526	16.7174	2.98341	0.689119	0.0882004	21.3852	53.0825	0.00539703	0.659341	FALSE	FALSE	TRUE	34	TRUE	0.090065	10.3361	49.3506	0.768743	70.165	157.194	2.66582	7.49607
chr11_78364183_-	NM_133706	Tmem97	0.0950849	9.61182	1.92773	0.725378	0.186482	10.0807	74.4528	0.0230936	0.770342	FALSE	FALSE	FALSE	88	TRUE	0.212204	10.0262	26.4089	3.07474	8.72462	102.609	7.64454	7.4009
chr11_78510926_-	NM_008702	Nlk	0.0440063	12.0787	1.73699	0.687934	0.0867729	18.7064	6.03881	0.0470886	1.01202	FALSE	FALSE	FALSE	1	FALSE	0.117696	6.04183	20.0915	0.472967	45.0496	41.8326	0.816506	1.12462
chr11_78565231_-	NM_197989	Fam58b	0.152733	5.12214	0.687245	0.0481116	0.0801671	20.4293	9.97785	0.789544	0.882724	FALSE	FALSE	FALSE		FALSE	0.330177	12.7045	21.1637	4.20193	5.57718	132.592	0.960019	2.14778
chr11_78640097_+	NM_001076681	Lyrm9	0.0489869	13.2242	1.03451	0.878394	0.0138798	17.2974	2.77433	0.907943	0.962224	FALSE	TRUE	TRUE		FALSE	0.186835	22.6595	10.7467	0.515038	22.7951	54.1607	0.205985
chr1_178744791_+	NM_029756	Sdccag8	0.073788	23.0888	5.04558	0.204415	0.0478395	4.23736	4.50296	0.848315	0.837916	FALSE	FALSE	FALSE		TRUE	0.545608	13.5304	9.12225	1.20835	7.08373	37.0488	0.0896884
chr11_78798381_-	NM_010708	Lgals9	0.392241	22.0764	10.6908	4.67746e-05	0.100648	0.520714	174.86	0.0090932	0.238095	FALSE	FALSE	TRUE	5	TRUE	0.0963271	4.3649	134.779	3.22505	45.0246	119.529	63.1251
chr11_78959856_-	NM_013571	Ksr1	0.26947	14.4096	0.496432	0.089649	0.235927	14.9504	0.921124	0.368126	0.869565	FALSE	TRUE	FALSE		FALSE	0.405435	16.5795	10.7462	0.689365	16.0497	79.7057	4.71727
chr11_79153394_+	NM_010897	Nf1	0.101955	2.88908	3.27613	0.897622	0.0618834	22.7384	5.57921	0.14725	0.953029	FALSE	FALSE	FALSE		FALSE	0.170416	6.88458	1.00784	0.526608	2.07575	41.8924	2.50646	4.83595
chr1_179178898_-	NM_011785	Akt3	0.149495	14.5047	0.740815	0.106347	0.216245	15.1449	2.18401	0.0817658	0.20202	FALSE	FALSE	FALSE		FALSE	0.898905	1.50809	0.998601	0.0882858	13.6589	0.396506	0	3.73722
chr11_79317584_-	NM_019409	Omg	0.132979	22.9873	2.69912	0.000504244			0		0.21164	FALSE	FALSE	FALSE		FALSE	0.574688	0.58927	1.30698	0.222006	6.84796	0.183968	0
chr11_79337227_-	NM_001077496	Evi2b	0.0362007	18.7633	2.05444	0.724672	0.390782	3.48685	1.40603	0.00280298	0.635209	FALSE	FALSE	FALSE	4	FALSE	0.792811	0.563549	4.54928	0.109335	63.0086	1.41533	0.351136
chr11_79344082_-	NM_010161	Evi2a	0.0383239	0.80969	2.26163	0.907943	0.342921	4.58034	2.61443	0.159521	0.245902	FALSE	FALSE	FALSE	66	FALSE	1.13048	0.474404	1.66048	0.446968	4.3959	0.901099	1.03928
chr11_79404714_+	NM_175543	Rab11fip4	0.236431	18.2921	0.467686	0.95762	0.570597	22.4948	2.39547	0.00250576	1.13041	FALSE	FALSE	FALSE		FALSE	0.150808	3.30061	0	0.736824	0	4.03422	0.467129
chr1_179726611_-	NM_007422	Adss	0.142159	5.27661	2.3981	0.983604	0.0698974	9.81366	32.2453	0.111218	0.797721	FALSE	FALSE	FALSE	37	TRUE	0.160499	15.8738	45.0581	0.895674	50.4963	170.835	1.98371	4.13766
chr11_79775893_-	NM_144826	Utp6	0.125078	11.7676	0.976045	0.0118274	0.055796	23.5997	19.6946	0.0655499	0.869856	FALSE	FALSE	FALSE	24	FALSE	0.0913284	16.0038	23.9008	0.358667	75.3531	84.4903	1.84431	6.06974
chr11_79806603_+	NM_199196	Suz12	0.10576	12.7083	1.15133	0.491313	0.0685445	1.70479	15.7909	0.491313	0.811688	FALSE	TRUE	TRUE	114	FALSE	0.124356	13.3608	34.2729	0.660548	52.7669	107.468	31.4442	3.43358
chr11_79894469_-	NM_018776	Crlf3	0.078055	8.01682	1.64829	0.725378	0.0767284	4.2298	6.99004	0.415627	1.01744	FALSE	FALSE	FALSE	219	TRUE	0.198894	12.7374	60.5128	0.380427	170.257	103.683	1.75996	3.60344
chr11_79902902_+	NM_001029856	Atad5	0.26853	2.84211	0.413148	0.0444874	0.128304	7.96839	0.785653	0.324168	1.24434	FALSE	FALSE	FALSE		FALSE	0.0781847	12.5757	2.26854	0.315961	7.47074	90.2615	0.490652	1.75465
chr1_179921566_+	NM_001034899	Gm16432	0.370495	4.80406	0.223315	0.0461872	0.887233	4.9236	0.0850332	0.999673	0.604396	FALSE	TRUE	TRUE		FALSE	0.0900705	0.262184	0	0.122409	0	0.0284481	0
chr11_79955645_-	NM_183275	Tefm	0.154577	5.79658	1.18822	0.304953	0.0681837	9.35413	15.16	0.368126	0.648585	FALSE	TRUE	TRUE	11	FALSE	0.0932027	12.7771	74.5998	1.1324	67.7666	143.809	1.52868	2.63732
chr11_79967634_+	NM_172133	Adap2	0.14895	15.2702	12.8711	0.206882	0.149817	15.3941	36.4886	0.00539703	0.791667	FALSE	FALSE	FALSE	1	TRUE	0.107625	6.21515	107.511	3.33004	34.9081	190.254	51.5911
chr11_79997397_+	NM_028019	Rnf135	0.0343215	17.9747	2.43328	0.785419	0.0475965	8.14677	10.0859	0.725378	0.755814	FALSE	FALSE	TRUE	54	TRUE	0.0159498	11.3605	91.5216	1.44585	64.2187	283.633	10.8341	3.16652
chr11_80022586_+	NM_021536	Rhot1	0.0931274	2.1812	4.12485	0.440921	0.0378245	14.6271	18.3309	0.130846	1.08209	FALSE	TRUE	FALSE	64	FALSE	0.110983	10.2194	85.6915	2.36381	36.8085	184.782	3.40677	6.45639
chr11_80114414_+	NM_139228	Rhbdl3	0.307717	21.8018	0.101348	0.28853	0.435626	3.56436	0.0721698	0.980765	0.873908	FALSE	TRUE	FALSE		FALSE	0.216279	7.26967	2.90786	0.586276	5.74701	17.9724	7.27522
chr1_180117839_+	NM_024282	Desi2	0.284398	18.5717	1.78949	0.00304671	0.358428	18.2769	14.5316	0.000746285	0.698529	FALSE	FALSE	FALSE	1	TRUE	0.0617593	9.18194	20.2274	0.521674	38.6902	64.755	9.30141	5.07466
chr11_80191521_-	NM_027472	5730455P16Rik	0.128991	7.42769	0.906103	0.182159	0.0122886	3.31788	10.5681	0.915893	0.954401	FALSE	FALSE	FALSE	16	FALSE	0.170373	13.414	25.2056	0.348451	75.4021	117.662	0.265867	4.98329
chr11_80196831_+	NM_011751	Zfp207	0.0783447	1.53382	13.289	0.528632	0.11024	1.17363	41.0606	0.104454	0.879121	FALSE	FALSE	TRUE	16	FALSE	0.0314294	13.4292	43.1951	1.43033	30.971	105.228	2.1483	5.23919
chr11_80242117_+	NM_178616	Psmd11	0.114621	21.9605	10.7314	0.119018	0.129667	22.7705	69.4075	0.00539703	0.911993	FALSE	FALSE	TRUE	37	TRUE	0.027673	9.28334	72.8688	1.68631	43.1488	143.618	40.3265	2.96817
chr1_180249287_+	NM_025511	Cox20	0.0800844	3.07401	15.1664	0.79106	0.0621393	11.7885	50.8344	0.293947	0.781893	FALSE	FALSE	FALSE	1	TRUE	0.145233	4.73596	28.9258	7.23085	3.98257	43.4107	7.33418	5.06121
chr1_180267917_-	NM_016805	Hnrnpu	0.0936039	3.58632	16.8176	0.853692	0.060004	20.384	76.229	0.141768	1.25647	TRUE	TRUE	TRUE	64	FALSE	0.0563114	2.06099	153.371	4.55113	35.7573	110.171	170.805	6.48777
chr11_80290548_+	NM_009871	Cdk5r1	0.309804	20.3098	0.343102	0.000892206	0.395452	0.197347	0.269178	0.106347	1.06952	FALSE	FALSE	TRUE	1	TRUE	0.0393274	7.15529	11.6348	1.35177	8.68401	40.1483	1.67355
chr1_180336220_+	NM_026626	Efcab2	0.125656	7.92585	0.203586	0.853436	0.168321	6.44488	2.50582	0.011405	0.786782	FALSE	FALSE	TRUE	1	FALSE	0.69796	12.2906	22.3561	7.35247	3.16466	199.133	0.672163
chr1_180459256_+	NM_001161665	Kif26b	0.620227	11.8984	0.116214	0.000241617	0.253925	2.94032	0.190187	0.884021	1.0101	TRUE	TRUE	TRUE		FALSE	0.502497	3.4115	1.86193	0.677576	2.7434	7.37543	2.11452	1.99132
chr11_80593527_-	NM_177390	Myo1d	0.186052	1.94911	1.10428	0.00752339	0.130136	7.2641	6.11736	0.324168	0.871731	FALSE	FALSE	FALSE		TRUE	0.0331669	15.1974	26.4958	0.503268	59.3984	38.3952	1.49233	4.90273
chr11_80623897_+	NM_029537	Tmem98	0.426026	2.62265	0.16547	0.456125	0.373003	7.92062	7.79138	0.431479	0.780142	FALSE	FALSE	FALSE	1	TRUE	0.239781	6.05277	0	0.441841	0	10.1865	0.428493
chr1_181448185_-	NM_027188	Smyd3	0.038702	8.05946	0.853257	0.79106	0.0562685	16.3466	1.40072	0.942274	0.951531	FALSE	FALSE	FALSE	51	FALSE	0.070448	20.5724	11.5038	0.485644	26.239	148.084	11.4746	10.0042
chr1_181476379_-	NM_008249	Tfb2m	0.170898	7.89714	1.00939	0.910445	0.0561443	8.42931	24.1556	0.0481946	0.913242	FALSE	FALSE	TRUE	9	FALSE	0.0277375	19.8259	11.6243	0.577095	25.9913	76.014	2.60018	4.46585
chr1_181476605_+	NM_146105	Cnst	0.109014	12.0698	1.40563	0.628059	0.106128	17.4814	5.38654	0.732822	0.97924	FALSE	TRUE	TRUE	34	FALSE	0.0273303	27.3774	39.3197	0.612203	66.4821	187.262	3.05777	2.99405
chr1_181734146_-	NM_026375	Ahctf1	0.227094	19.4675	4.69608	0.28853	0.329331	17.6483	18.9713	7.00028e-06	0.828625	FALSE	FALSE	FALSE		TRUE	0.374972	19.1335	22.2856	13.7427	1.61887	13.8566	101.094	3.69188
chr11_81849079_+	NM_011333	Ccl2	0.530141	9.93994	0.113718	0.979797	0.241491	4.58916	1.21522	0.914395	0.0620155	TRUE	TRUE	FALSE		FALSE	0.753314	1.48194	8.37197	0.541957	20.5394	1.12193	0.454182	0.856119
chr1_181891220_+	NM_001033285	Cdc42bpa	0.190351	22.5955	3.58824	0.0877063	0.029238	4.77506	9.74053	0.725378	0.549073	FALSE	FALSE	FALSE		FALSE	0.550046	4.077	2.00573	0.472213	4.3028	11.2149	1.37262	6.63244
chr11_82202402_+	NM_023438	Tmem132e	0.0656434	15.5085	0.191126	0.789544	0.182689	6.83558	1.26003	0.092682	0.647773	FALSE	TRUE	FALSE		FALSE	0.749657	1.63389	1.67466	0.678126	2.44981	11.1004	6.92128
chr1_182260635_+	NM_001081175	Itpkb	0.135548	14.0569	1.22096	0.0552583	0.111651	14.8928	4.07998	0.195653	0.56338	FALSE	FALSE	FALSE	18	FALSE	0.323212	1.96453	13.4223	0.874486	16.1175	7.87771	11.5631
chr1_182571484_+	NM_001103182	Lin9	0.551111	8.26925	0.233016	0.0105602	0.242585	7.46104	1.95424	0.0218003	1.01232	FALSE	FALSE	TRUE	1	FALSE	0.0362852	24.605	17.1956	0.539403	31.0367	179.245	2.04377	2.93325
chr11_82577823_-	NM_009839	Cct6b	0.040995	19.5475	0.38255	0.943563	0.232474	6.21646	0.58598	0.95762	0.805153	FALSE	TRUE	FALSE		TRUE	0.28809	23.0853	56.4141	0.851583	67.1746	55.6871	0.910851
chr11_82577838_+	NM_025884	Zfp830	0.131104	15.3309	1.23305	0.0120279	0.0829751	1.08488	5.09463	0.111218	0.814111	TRUE	TRUE	FALSE	1	TRUE	0.134772	11.3817	67.0099	0.901414	77.932	147.857	10.163	1.93397
chr11_82594700_+	NM_010716	Lig3	0.0155457	2.66547	3.06248	0.791904	0.122905	22.6964	10.2795	0.00175215	0.996678	TRUE	FALSE	TRUE	1	FALSE	0.0512102	16.8262	10.0067	2.92962	3.32966	72.5738	9.54792	3.35259
chr1_182656168_+	NM_133225	Acbd3	0.0488213	14.0035	2.43009	0.462299	0.0919101	20.1566	14.2171	0.00435877	1.07143	FALSE	FALSE	TRUE	68	TRUE	0.310608	11.3885	53.5989	0.983355	56.616	127.525	5.53365	2.82403
chr11_82704083_-	NM_011235	Rad51d	0.0402472	7.27149	1.72429	0.906928	0.0873836	18.1701	4.27001	0.174879	0.744417	FALSE	TRUE	TRUE	23	TRUE	0.139626	17.4002	28.2182	1.56868	19.0032	95.1372	17.9291
chr11_82705647_+	NM_030224	Fndc8	0.163332	14.8299	0.158834	0.903755	0.303515	7.91273	0.0878912	0.997479	0.275862	FALSE	FALSE	TRUE		FALSE	1.31064	1.43534	1.50939	0.447221	3.14102	0.368234	0.215125
chr11_82721861_-	NM_145431	Nle1	0.0920196	16.8918	0.718061	0.852728	0.104921	7.32607	2.46615	0.782475	1.07666	TRUE	FALSE	FALSE	1	FALSE	0.158264	13.6979	14.037	0.621225	23.4774	129.563	1.25069	3.04659
chr1_182743449_-	NM_008210	H3f3a	0.12051	8.61463	2.16422	0.195396	0.0743853	16.2215	132.835	0.0109826	0.928793	TRUE	FALSE	TRUE	245	FALSE	1.15302	3.8605	1.65879	0.680863	2.73409	109.341	33.757	6.40303
chr11_82765615_+	NM_183201	Slfn5	0.106225	15.1765	1.6576	0.0217569	0.11819	5.76026	6.27463	0.0605076	0.564972	FALSE	TRUE	TRUE	4	FALSE	0.885994	2.51764	8.56257	0.719425	11.431	18.1948	2.5595
chr1_182781282_+	NM_145943	Sde2	0.0763737	11.0342	0.966022	0.912111	0.0873448	0.0624255	8.45794	0.0998571	1.02708	FALSE	TRUE	TRUE	64	TRUE	0.0456381	9.83597	63.6065	0.249668	309.017	191.906	0.790761	1.35241
chr1_182834433_+	NM_133705	Pycr2	0.21856	11.9453	0.304711	0.677673	0.0857732	14.4896	4.53498	0.0519606	0.862069	FALSE	TRUE	TRUE	212	FALSE	0.0845902	19.508	6.12346	0.469247	14.3427	84.9755	0.333982	4.07898
chr1_182865170_+	NM_010094	Lefty1	0.70689	9.04908	0.103153	0.0224511	0.680774	7.41886	0.612868	0.0296582	0.24699	TRUE	FALSE	TRUE		TRUE	1.22247	1.0329	2.38833	0.597425	3.12785	0.740635	0.706431
chr1_182872649_+	NM_144794	Tmem63a	0.232015	12.3378	1.17722	0.0081776	0.0847198	14.4812	12.1826	0.0085047	0.997732	FALSE	FALSE	FALSE		TRUE	0.256131	13.5642	14.6458	0.604858	24.6852	151.507	1.93141	3.41051
chr11_82878614_+	NM_011408	Slfn2	0.378205	11.731	0.921692	0.00528008	0.350518	2.92759	3.95362	0.108863	0.0784314	FALSE	FALSE	TRUE		FALSE	0.946518	1.23948	8.92815	0.698016	12.5033	6.96685	6.5994
chr11_82930511_+	NM_011407	Slfn1	0.360174	13.6766	0.134392	0.053885	0.580496	8.58227	0.478866	0.053885	0.373134	FALSE	FALSE	FALSE	180	FALSE	1.89396	1.20227	3.77064	0.463594	8.01758	2.82117	0.298286
chr1_182947629_-	NM_010145	Ephx1	0.204027	2.6585	7.83088	0.0500361	0.0918768	12.4842	197.051	0.0998571	0.468823	FALSE	FALSE	FALSE	66	TRUE	0.0992077	6.19685	131.716	4.9101	29.4173	154.626	11.0435	14.026
chr1_182981163_+	NM_001033819	9130409I23Rik	0.664043	3.17337	0.637036	0.00225307	0.45278	9.63269	20.4665	0.0209799	0.235294	TRUE	FALSE	FALSE	1	FALSE	0.701971	0.574795	2.11494	0.410475	6.22457	0.515662	0.120093
chr1_183074309_-	NM_026171	Nvl	0.0696427	9.09683	3.25879	0.918826	0.0107177	21.0752	10.9211	0.942274	1.0355	FALSE	FALSE	TRUE	38	FALSE	0.147027	12.9624	15.9727	0.282406	84.5244	120.292	1.79417	5.54568
chr1_183081101_+	NM_030131	Cnih4	0.186779	14.0375	0.50633	0.00149257	0.018615	5.90124	6.43732	0.751401	1.19948	FALSE	FALSE	TRUE	37	FALSE	0.0946018	13.1329	27.8063	0.734318	37.93	89.9477	0.360895	10.511
chr11_83112451_-	NM_134025	Pex12	0.0240457	13.4531	0.963556	0.915893	0.0198513	0.655076	9.31045	0.693448	1.02459	FALSE	FALSE	FALSE	1	FALSE	0.0699818	15.8673	44.8496	1.44088	31.9198	117.61	1.00181	2.00027
chr11_83116199_+	NM_027915	Ap2b1	0.0365983	9.03237	2.21201	0.659375	0.0351767	21.6453	24.954	0.510363	0.85003	FALSE	TRUE	FALSE	47	FALSE	0.111405	16.0786	12.7051	0.673289	20.3292	125.47	0.538336	14.0034
chr1_183142112_-	NM_145514	Wdr26	0.0552211	4.90839	4.8525	0.483586	0.0496144	2.05341	31.9887	0.00752339	0.865239	FALSE	FALSE	TRUE	32	TRUE	0.293712	5.8858	21.2196	2.86861	7.55039	35.7898	126.657	5.11781
chr11_83286640_+	NM_027427	Taf15	0.111863	8.06833	7.03711	0.953053	0.0395976	4.1644	39.6643	0.0500361	1.05675	FALSE	TRUE	FALSE	9	TRUE	0.0777517	14.6719	51.8742	3.53965	15.1875	81.5774	24.9095	3.36672
chr11_83335601_-	NM_001045543	Heatr9	0.0630035	15.7682	0.486989	0.858165			0		0.0915751	FALSE	FALSE	FALSE		FALSE	1.25538	0.274995	0.821398	0.658545	1.37808	0.287394	0.215501
chr11_83344020_-	NM_013653	Ccl5	0.44538	0.172325	0.345759	0.462299	0.919882	7.68867	1.38618	0.00155746	0.117647	TRUE	FALSE	FALSE		FALSE	0.858507	0.406965	3.76106	0.66251	6.60189	1.8187	1.30648
chr11_83392098_-	NM_011338	Ccl9	0.103468	16.0578	0.675142	0.932233	0.235417	4.80697	20.3044	0.0481946	0.0886918	FALSE	FALSE	TRUE	133	TRUE	0.230578	9.53837	14.0365	0.470047	30.9455	17.5276	2.68178
chr11_83406492_-	NM_009139	Ccl6	0.797063	14.7701	0.24133	0.00418442	0.204155	1.01466	9.08327	0.206882	0	TRUE	FALSE	FALSE	4	FALSE	0.832264	1.6292	4.8665	0.300629	17.3947	2.12656	0.650094
chr11_83517560_+	NM_001081957	Wfdc17	0.0952059	11.4336	0.491634	0.948583	0.102211	1.1755	31.5272	0.930168	0.0949217	FALSE	FALSE	FALSE	4	FALSE	0.677214	0.923665	5.14866	0.538439	10.207	1.81383	1.08384
chr11_83522506_+	NM_007969	Wfdc18	0.52506	18.2504	0.133146	0.494655			0		0.277778	TRUE	FALSE	FALSE		FALSE	0.476119	1.147	0.310988	0.59083	0.547125	0.217018	0.108993
chr11_83560499_+	NM_183249	Wfdc21	0.259611	13.2027	4.75752	0.0209283	0.0813754	19.9359	207.676	0.0315144	0.178571	TRUE	TRUE	TRUE	3	TRUE	0.359483	2.5069	45.0062	7.40572	6.16737	46.5471	8.88386
chr11_83567216_+	NM_145432	Heatr6	0.168454	15.924	2.80836	0.0352961	0.0908531	11.0416	5.06791	0.304003	0.756048	FALSE	TRUE	TRUE	16	TRUE	0.189558	18.5307	46.8972	1.4183	34.2276	126.752	1.2442	5.3787
chr11_83755660_+	NM_030096	Ddx52	0.144948	2.43393	1.3374	0.368126	0.123898	0.678865	12.5613	0.0265665	1.06061	FALSE	FALSE	FALSE	60	TRUE	0.107733	14.89	15.8566	0.393692	42.9052	132.746	0.433814	3.25629
chr1_183772452_-	NM_133815	Lbr	0.211341	15.434	1.06767	0.258887	0.114977	9.20505	6.36643	0.046341	1.04639	FALSE	FALSE	TRUE	59	FALSE	0.184148	12.3993	43.5004	1.92908	22.0755	55.8963	6.3097	5.32865
chr11_83777933_+	NM_194341	Synrg	0.0270581	20.5895	3.12475	0.878888	0.023173	13.4944	7.36987	0.720282	1.01282	FALSE	FALSE	TRUE		TRUE	0.0798134	7.6815	12.6023	0.468034	28.2441	3.43888	0.146405
chr11_83881857_-	NM_019819	Dusp14	0.448487	18.6197	0.213531	0.304953	0.472466	14.1695	2.39422	0.094453	1.15854	FALSE	TRUE	FALSE	23	FALSE	0.266371	11.487	12.2414	0.463013	26.5421	52.0876	0.390252	2.46437
chr11_83943099_-	NM_172562	Tada2a	0.0570332	9.38154	2.02065	0.49189	0.0797855	0.21242	5.29782	0.951641	1.27077	FALSE	TRUE	FALSE	1	FALSE	0.110851	15.1279	10.1584	0.342774	31.2392	21.7777	0.281936	4.28779
chr11_83980994_-	NM_001037932	Gm11437	0.428109	23.0564	1.66246	0.0953934	0.375974	18.2519	8.73226	0.00462603	0.204082	FALSE	FALSE	FALSE	5	TRUE	0.380574	9.19749	19.0064	0.547788	38.4003	16.1482	2.6485
chr11_84008940_+	NM_133360	Acaca	0.236773	3.22048	10.8251	0.0470886	0.295766	9.67072	30.1633	0.0209799	0.275482	FALSE	FALSE	FALSE		TRUE	0.421018	0.897874	2.30704	1.07461	2.15839	0.458724	0.348757	5.97063
chr1_184054939_+	NM_012058	Srp9	0.0879191	8.88365	1.07799	0.921184	0.0243032	6.89284	61.1773	0.907943	1.05105	FALSE	FALSE	TRUE	26	FALSE	0.0566308	8.61101	50.2891	4.4282	11.956	152.659	10.2019	5.45732
chr1_184212915_-	NM_007853	Degs1	0.143087	13.4375	1.61619	0.49189	0.0108594	0.0750583	54.661	0.824304	0.877995	FALSE	FALSE	FALSE	34	TRUE	0.093161	11.4846	155.344	1.8893	83.8521	80.0444	6.46173	6.72808
chr1_184271741_-	NM_175127	Fbxo28	0.0377911	2.66713	1.43385	0.95762	0.176818	20.9619	5.12687	0.0296582	0.710227	FALSE	FALSE	TRUE	1	FALSE	0.0483291	12.8185	24.728	0.770069	31.3257	78.2145	3.6462	2.81621
chr11_84327003_-	NM_019816	Aatf	0.0471486	10.9502	4.11244	0.91752	0.104461	9.57581	13.0193	0.119018	1.00604	FALSE	TRUE	TRUE		FALSE	0.133655	19.0224	28.4428	0.415356	73.1533	189.346	0.345305	6.0931
chr1_184339303_+	NM_173378	Trp53bp2	0.173312	12.9123	2.36873	0.362336	0.172772	15.4347	8.75821	0.00179907	1.01199	FALSE	FALSE	FALSE	81	TRUE	0.0868141	9.90401	76.3522	0.407349	197.292	202.733	4.76104	1.53202
chr1_184447739_-	NM_009794	Capn2	0.26859	21.9035	1.8388	0.00149257	0.165296	23.831	31.4481	0.000504244	0.930233	FALSE	TRUE	FALSE	124	FALSE	0.322621	14.3007	7.24231	0.971871	7.05778	40.7637	5.01519	6.61531
chr1_184495138_+	NM_001145806	Capn8	1.04919	14.7364	5.05102	0.00242638	0.734451	22.848	7.68713	0.0430057	0.119474	TRUE	FALSE	FALSE		TRUE	1.10205	1.92818	2.49775	0.375187	7.12025	0.675336	0
chr11_84632898_-	NM_145433	Mrm1	0.130999	16.2071	0.729814	0.0889747	0.175325	5.18489	1.9386	0.270808	0.75	FALSE	FALSE	TRUE	72	FALSE	0.399486	15.1917	55.7525	5.16661	11.1152	115.832	23.3698
chr11_84642496_-	NM_177564	Dhrs11	0.128777	17.7518	3.95666	0.0978263	0.0367427	5.80672	25.4419	0.932233	0.682303	FALSE	FALSE	FALSE	38	TRUE	0.110858	11.4718	45.5085	2.38127	19.4024	147.423	2.16399	4.22204
chr11_84684281_-	NM_153144	Ggnbp2	0.0799546	2.28054	7.92827	0.0756345	0.0148049	20.5166	38.8419	0.878482	0.864709	FALSE	FALSE	FALSE	56	TRUE	0.0184502	7.62056	51.1021	15.8594	3.58699	133.614	174.584	0.650853
chr11_84693846_+	NM_025414	Myo19	0.0548286	12.0576	1.88718	0.919696	0.119829	6.93122	4.29082	0.00948856	0.912779	FALSE	TRUE	FALSE	12	TRUE	0.198199	10.4311	12.734	0.619573	25.0245	43.8091	1.04209	2.83392
chr1_184695037_+	NM_144796	Susd4	0.296744	14.2896	3.51479	0.49189	0.223842	17.3338	25.7967	0.153032	0.437063	FALSE	FALSE	FALSE		TRUE	0.842813	2.55745	2.8099	0.599121	4.2069	13.616	0.416797
chr11_84729850_-	NM_001005223	Znhit3	0.261941	12.9431	0.568289	0.659166	0.117137	0.643081	9.16653	0.19309	0.858676	FALSE	FALSE	TRUE	39	FALSE	0.0614696	14.2969	14.3533	0.308887	55.25	185.745	0.736525	5.94488
chr1_184884953_+	NM_016928	Tlr5	0.225388	5.94989	1.98093	0.303562	0.319678	8.31278	8.8929	0.156681	0.413544	FALSE	FALSE	FALSE	1	TRUE	0.348735	15.2773	10.0791	1.79898	5.80301	78.5581	3.21008
chr11_84953455_-	NM_001029934	Usp32	0.102996	3.97113	2.28056	0.659166	0.0237896	16.6056	12.8699	0.898093	1.01351	FALSE	FALSE	FALSE	1	FALSE	0.069121	15.4249	18.3076	0.600561	29.1478	106.272	12.2611	3.96208
chr11_85048606_-	NM_025825	Appbp2	0.0164382	1.31961	2.72556	0.725378	0.0251255	17.4119	13.3692	0.943563	1.24224	FALSE	FALSE	FALSE	281	FALSE	0.173866	20.671	57.3168	3.96709	14.2985	98.9463	4.61602	2.61352
chr11_85124759_+	NM_016910	Ppm1d	0.0700941	10.6095	0.563399	0.932233	0.058142	19.7526	3.33545	0.725378	1.04628	FALSE	FALSE	TRUE	42	FALSE	0.0875213	18.3715	15.2695	0.761668	21.8375	89.0087	38.0062	1.3166
chr11_85166707_+	NM_138681	Bcas3	0.12027	6.4269	6.13008	0.151562	0.0721299	6.66807	9.50662	0.554169	0.750469	FALSE	FALSE	FALSE	1	FALSE	0.0373973	14.9432	57.3678	0.24073	281.819	161.314	0.134129
chr11_8564531_-	NM_001083587	Tns3	0.100726	10.8801	3.26748	0.0584709	0.182413	12.1012	13.8348	0.0209799	0.932401	FALSE	TRUE	FALSE	1	TRUE	0.269235	18.0585	3.90461	2.63723	1.51368	117.341	29.7624	3.07318
chr11_85646336_+	NM_009324	Tbx2	0.0815609	13.0088	0.352366	0.91752	0.161528	9.17518	1.46418	0.432169	0.76353	FALSE	FALSE	TRUE	1	FALSE	0.436717	1.42347	2.26162	0.368245	5.81577	1.01632	2.96088
chr1_185857877_-	NM_028516	1700056E22Rik	0.169453	8.92836	0.17965	0.620867	0.228836	0.0614935	0.730956	0.462299	0.763905	FALSE	TRUE	TRUE		FALSE	0.965237	10.2798	4.75431	6.81913	0.791052	116.98	1.28643
chr1_185858345_+	NM_022019	Dusp10	0.181288	0.352838	1.18699	0.00253444	0.0818286	19.9321	2.93306	0.23817	0.919118	FALSE	TRUE	FALSE	86	FALSE		9.60663	48.0676	0.756493	68.0216	59.136	7.22131	0.496725
chr11_86014675_-	NM_178309	Brip1	0.0897908	9.4604	1.02588	0.02214	0.159251	6.31996	1.04788	0.0118274	0.877193	FALSE	FALSE	TRUE	1	TRUE	0.0376358	16.5447	14.1498	0.355594	44.2022	73.0469	0.597318	3.0922
chr11_86071070_-	NM_027421	Ints2	0.122559	5.82686	1.59076	0.175413	0.172777	15.9795	3.22598	0.0271284	0.883576	FALSE	FALSE	TRUE		FALSE	0.017331	11.644	15.8137	0.425547	36.4543	36.2776	1.28372	4.57369
chr11_86171027_-	NM_001080931	Med13	0.0929124	3.68424	3.95205	0.912153	0.0823014	21.1431	10.7682	0.0101378	0.818368	FALSE	FALSE	FALSE		TRUE	0.202901	3.62299	2.21135	0.568479	4.74884	101.598	8.29571	2.71387
chr11_86298168_+	NM_029788	Rnft1	0.0337706	15.233	1.86736	0.724672	0.101427	0.342508	16.4521	0.0209799	1.14416	FALSE	FALSE	FALSE	82	TRUE	0.116922	15.9427	54.7964	1.46754	42.8518	60.1816	0.849426	6.84824
chr11_86358272_-	NM_028259	Rps6kb1	0.0791833	20.1917	3.56126	0.948262	0.0840849	15.0432	4.71539	0.859917	0.925926	FALSE	FALSE	FALSE	42	FALSE	0.0480696	11.5148	101.775	0.499577	242.594	120.45	7.86992	4.6318
chr11_86358491_+	NM_019756	Tubd1	0.279263	14.0807	1.33335	0.0090932	0.0818217	15.477	4.2829	0.57706	1.07438	FALSE	TRUE	TRUE	1	FALSE	0.0834825	22.1704	10.385	0.738408	13.5701	36.3717	2.02092
chr11_86497552_+	NM_175004	Ptrh2	0.0969721	7.08023	1.70438	0.57706	0.122058	8.9871	9.69118	0.202374	1.13636	FALSE	FALSE	TRUE	25	FALSE	0.222347	18.0102	23.3095	0.688653	36.697	84.085	3.3869	4.73283
chr1_186556330_-	NM_008250	Hlx	0.244184	12.9132	0.409508	0.0401387	0.180219	9.62303	2.21887	0.785419	1.25	FALSE	FALSE	TRUE	81	FALSE	0.397406	4.66317	3.28908	0.842723	3.86785	21.9293	11.8121
chr11_86571022_-	NM_001003908	Cltc	0.105967	22.7869	5.27471	0.440921	0.0487574	22.2091	68.1446	0.0453446	0.902564	FALSE	FALSE	TRUE	51	TRUE	0.0582633	8.64067	74.3429	2.10533	35.3266	194.631	79.8914	6.92238
chr11_86621088_-	NM_026191	Dhx40	0.107018	8.58423	1.43715	0.0344046	0.0844243	2.89006	21.7315	0.0230936	1.03448	FALSE	FALSE	FALSE	50	TRUE	0.300778	16.0145	19.7123	0.516666	41.2812	196.349	0.668366	5.44627
chr1_186635072_-	NM_001290273	Marc1	0.0141581	9.27094	17.0577	0.878482	0.0391877	15.9817	135.272	0.519291	0.52071	FALSE	FALSE	FALSE	28	TRUE	0.210955	2.50995	113.043	11.3709	10.3782	111.421	31.7626
chr1_186706886_-	NM_178692	C130074G19Rik	0.0823775	15.6102	4.30716	0.724672	0.11451	21.4508	101.659	0.0090932	0.876524	FALSE	TRUE	TRUE	1	TRUE	0.164893	6.4379	86.8197	4.87516	18.1266	165.211	29.8917
chr11_86807206_-	NM_001005341	Ypel2	0.382839	22.8946	2.28715	0.00971292	0.608717	20.1225	10.4757	0.000414289	0.963855	FALSE	TRUE	FALSE	10	TRUE	0.394132	12.6842	57.6651	4.36862	15.5223	217.175	39.1023
chr1_186823428_-	NM_145515	Mark1	0.177684	18.4454	0.203744	0.456125	0.114135	19.1849	0.609517	0.914395	1.28781	FALSE	TRUE	FALSE		FALSE	0.00151598	4.80291	0.592565	0.376416	1.58603	9.62147	0.21088	3.08588
chr11_86900275_-	NM_024262	Smg8	0.146722	7.15562	0.676792	0.788155	0.187713	2.58399	6.78842	0.000248828	0.653595	FALSE	FALSE	FALSE	1	TRUE	0.229697	13.762	31.5435	0.719725	45.4872	183.039	5.50308	1.9541
chr11_86922216_-	NM_175563	Prr11	0.0474818	10.5391	0.703299	0.725378	0.359543	1.3323	0.191814	0.0481946	1.11223	FALSE	TRUE	TRUE		TRUE	0.14271	11.8077	0	0.146521	0	21.5291	0.0366062	4.10895
chr11_86940577_+	NM_197987	Trim37	0.119271	15.7886	0.858031	0.346194	0.13247	15.5881	7.41505	0.0809597	1.16959	FALSE	FALSE	FALSE		TRUE	0.0855467	13.5888	6.70427	0.941945	7.06647	55.7626	3.45617	10.3778
chr1_187153262_-	NM_198653	Iars2	0.0923062	1.73539	3.92932	0.519291	0.0512175	7.53191	37.5932	0.677673	0.909091	FALSE	TRUE	FALSE	52	FALSE	0.0634707	24.2487	26.3413	1.66485	16.6296	153.505	2.78452	10.7907
chr1_187156059_+	NM_011794	Bpnt1	0.0945796	15.9785	2.64658	0.174879	0.0350611	11.5581	48.2439	0.059766	0.922266	FALSE	TRUE	FALSE	19	FALSE	0.209768	16.534	71.1494	0.426696	189.627	62.6254	0.709692	9.30325
chr11_87172496_-	NM_177167	Ppm1e	0.112787	16.5276	0.432408	0.28853	0.239708	12.4188	0.0705495	0.861858	0.803213	FALSE	TRUE	FALSE		FALSE	0.403068	18.6544	1.78185	0.502777	4.02817	53.4719	1.89544
chr1_187186937_+	NM_029735	Eprs	0.00894899	7.26767	5.69558	0.809284	0.0324407	21.1793	49.1258	0.677673	1.04371	TRUE	FALSE	TRUE	98	TRUE	0.0366409	9.1218	100.201	3.21651	32.4434	220.782	6.81778	4.81698
chr1_187278804_+	NM_001033286	Slc30a10	0.640248	22.3761	3.58172	0.000238009	0.534685	21.6403	23.7122	7.00028e-06	0.4884	FALSE	FALSE	TRUE	156	TRUE	0.360833	5.12526	7.20595	3.55585	2.04193	40.8597	37.5093
chr11_87405650_+	NM_133215	Mtmr4	0.212265	21.4836	4.74679	0.0558095	0.166506	18.6134	24.9762	0.00449022	1.05607	FALSE	FALSE	TRUE	40	TRUE	0.0928093	21.3625	41.0883	10.2548	4.17041	99.3079	20.416	3.3919
chr11_87430868_+	NM_001045527	Hsf5	0.336644	22.0499	0.324959	0.300035	0.489918	6.31186	0.0471868	0.998566	0.777778	FALSE	FALSE	FALSE	1	TRUE	0.418385		1.68232	1.56739	0.987658	0.098145	0.206209
chr11_87551087_+	NM_009296	Supt4a	0.206118	7.85642	1.45798	0.0109826	0.0924967	3.25929	39.1559	0.0962907	0.888889	FALSE	FALSE	TRUE	33	TRUE	0.0434974	8.18038	26.6541	0.290996	110.163	154.301	0.246363	8.90078
chr11_87666727_+	NM_001039684	Mks1	0.117524	11.5996	0.693583	0.693448	0.144463	17.5584	1.28912	0.788155	1.06144	FALSE	TRUE	TRUE		FALSE	0.339782	34.5652	13.0597	0.288405	55.43	63.4689	0.175805
chr11_87860875_+	NM_173374	Srsf1	0.0494029	7.73194	4.63834	0.915893	0.00793231	11.7032	28.9653	0.943563	0.989793	FALSE	TRUE	TRUE		FALSE	0.128969	29.3256	15.4811	8.28148	1.92749	44.1196	220.297	4.56925
chr11_87881621_+	NM_016686	Vezf1	0.0661677	15.1599	0.963523	0.509755	0.0859317	19.9888	8.28949	0.0327749	0.820232	FALSE	FALSE	FALSE	1	FALSE	0.105372	17.4882	0	1.1121	0	21.3956	80.639	3.37848
chr1_187941159_-	NM_146106	Lyplal1	0.423271	5.30226	0.859184	0.000138261	0.0927774	9.95473	20.1036	0.111218	0.899612	FALSE	TRUE	FALSE	48	FALSE	0.292461	14.4133	24.9066	0.517868	51.3503	123.913	0.462509	6.75245
chr1_188573204_-	NM_026041	Rrp15	0.0966655	3.45486	1.18167	0.519291	0.133071	20.0165	15.6888	0.0233865	0.925926	FALSE	FALSE	FALSE	7	FALSE	0.198453	15.5596	25.006	0.459285	57.1063	138.588	2.47502	4.07952
chr11_88579416_-	NM_054043	Msi2	0.0738597	2.87373	1.44486	0.659166	0.151548	0.370263	6.55417	0.00435877	0.753721	FALSE	TRUE	TRUE	1	FALSE	0.188601	12.3417	1.15724	0.276583	4.0381	89.6494	4.46613	7.41568
chr11_88816712_-	NM_029023	Scpep1	0.0665087	13.9553	0.993808	0.879709	0.0451371	10.3098	30.7166	0.491313	0.857503	FALSE	TRUE	TRUE	24	TRUE	0.103456	16.7891	34.8767	0.524592	69.1398	26.9388	1.58522	11.629
chr11_88835256_+	NM_016706	Coil	0.218004	5.02334	0.473453	0.104676	0.0269238	19.5942	3.67699	0.853692	0.928721	FALSE	TRUE	FALSE	8	FALSE	0.175339	20.913	14.9615	0.561719	27.9252	92.7379	1.42436	2.27858
chr11_88860732_+	NM_009546	Trim25	0.0115687	2.38639	5.87774	0.874027	0.115144	1.19591	32.6695	0.0418566	0.886132	FALSE	TRUE	TRUE	57	TRUE	0.0541456	8.55053	140.71	5.78131	25.532	174.225	55.2249	2.78807
chr11_88922062_-	NM_019505	Dgke	0.141617	2.6728	0.478832	0.81602	0.193152	2.78883	1.02175	0.724672	0.861057	FALSE	FALSE	FALSE		TRUE	0.274607	14.2764	12.5968	0.905321	15.0366	88.1213	4.76985
chr1_189039128_-	NM_028848	Spata17	0.373468	22.6887	0.311491	0.195653	0.498966	14.1959	0.146406	0.998076	0.45045	FALSE	FALSE	TRUE	1	TRUE	0.351448	12.4374	0.514656	0.175236	5.2122	6.81794	0.0670103
chr1_189039390_+	NM_026367	Gpatch2	0.113395	1.99062	4.23883	0.000504244	0.0458564	2.32715	6.44023	0.478047	0.808625	FALSE	FALSE	FALSE		TRUE	0.428722	9.90123	38.5284	0.413909	135.092	104.629	0.842571
chr11_8911140_-	NM_008316	Hus1	0.0419847	2.72806	0.758657	0.883183	0.0919222	4.7201	3.37838	0.519291	0.923574	FALSE	TRUE	TRUE	1	FALSE	0.122453	16.7063	20.603	1.37298	16.1161	148.449	0.782317	2.57464
chr11_89864175_-	NM_008796	Pctp	0.230806	3.62391	2.17304	0.195396	0.257827	10.945	75.0777	0.022534	0.699301	FALSE	TRUE	FALSE	19	TRUE	0.0942446	7.66636	49.8765	1.38813	39.0606	89.4596	9.1475
chr11_90110837_+	NM_026178	Mmd	0.254015	5.26116	2.89288	0.0453446	0.052301	13.1598	78.8622	0.3506	0.648148	FALSE	FALSE	TRUE	45	TRUE	0.210597	13.4525	80.8012	1.83154	47.4407	139.108	39.0502	5.39975
chr11_90252231_-	NM_172563	Hlf	0.275665	10.5545	2.98175	0.0885796	0.203969	11.419	21.2306	0.00520428	0.858516	FALSE	TRUE	FALSE		TRUE	0.0988738	4.28731	3.71104	1.58911	2.44959	8.76944	29.0234	5.03773
chr11_90499422_-	NM_011505	Stxbp4	0.0735997	20.7689	0.60938	0.483586	0.11006	14.6203	1.62845	0.724672	0.928641	FALSE	FALSE	FALSE		FALSE	0.259752	19.2562	27.8075	0.37599	78.0631	58.5234	0.148486	5.33851
chr11_90499487_+	NM_199008	Cox11	0.0303704	2.90199	2.13503	0.934063	0.0573799	4.02586	11.5106	0.314029	0.827586	FALSE	FALSE	FALSE	21	FALSE	0.0949707	16.0026	41.3345	1.05772	40.2089	226.712	6.5552	2.58607
chr11_90548893_-	NM_028011	Tom1l1	0.140045	5.33818	3.08598	0.204415	0.071798	6.11257	15.8545	0.174879	0.790123	FALSE	FALSE	TRUE	23	TRUE	0.219022	22.3428	24.7563	0.635447	42.061	125.287	1.81366
chr1_190831720_-	NM_172650	Kctd3	0.152515	2.77373	2.06003	0.0233865	0.0637948	1.54274	7.63843	0.792949	0.887455	FALSE	FALSE	TRUE	144	FALSE	0.187657	13.9369	23.055	0.854417	27.443	124.884	11.9301	4.19414
chr1_191511965_-	NM_001081363	Cenpf	0.100421	4.9801	0.181345	0.02214	0.26893	5.09252	0.195422	0.0962907	0.977517	FALSE	FALSE	FALSE		FALSE	0.10181	11.1136	1.11212	0.294481	4.31434	12.6954	0.0934524	7.66468
chr1_191552153_+	NM_008976	Ptpn14	0.152272	17.1122	0.162009	0.557018	0.00609286	0.56024	0.644715	0.915893	0.837258	FALSE	FALSE	FALSE	1	FALSE	0.0876646	2.17926	3.25697	0.528727	6.20601	12.2974	0.830486	5.3345
chr1_191746259_-	NM_026796	Smyd2	0.382658	14.4159	2.74102	0.0201692	0.137382	15.7952	29.1383	0.270808	1.0162	FALSE	FALSE	FALSE	100	TRUE	0.247925	8.14291	2.27045	0.840554	2.79321	62.0407	2.52919	4.50094
chr1_191994560_-	NM_008937	Prox1	0.153807	14.6605	16.9102	0.792949	0.191244	18.5815	39.5763	0.104257	0.819672	FALSE	FALSE	TRUE	124	TRUE	0.469003	3.24941	81.4234	7.05565	12.0778	155.063	19.2675
chr1_192735619_-	NM_178775	Rps6kc1	0.053093	9.16704	2.67058	0.346194	0.167645	4.58832	4.52471	0.0953934	0.748239	FALSE	FALSE	FALSE	24	FALSE	0.665001	12.2956	18.4636	0.479307	38.2363	238.473	1.19454
chr1_192850067_-	NM_001081259	Mfsd7b	0.0478433	15.1821	0.482474	0.829053	0.0438226	18.0732	2.83795	0.57706	0.946586	FALSE	FALSE	TRUE	1	FALSE	0.0644057	16.3869	42.7097	1.09431	46.7687	54.1808	9.63953	4.02388
chr1_192860701_+	NM_029336	Spata45	0.506513	0.0400439	0.241185	0.975844			0		0	FALSE	FALSE	FALSE		FALSE	1.1094	1.23591	0.965535	0.503993	2.25975	0.116488	0.0366062
chr1_192886798_-	NM_026895	Tatdn3	0.238327	4.63808	2.34807	0.00785049	0.168453	6.06182	6.01488	0.0801472	0.900261	FALSE	FALSE	FALSE	1	FALSE	0.112323	20.302	13.7179	0.353536	42.6008	57.3396	0.590754
chr1_192886900_+	NM_198654	Nsl1	0.0921831	14.4679	2.02212	0.0500361	0.26165	2.91728	0.607625	0.585654	0.979021	FALSE	FALSE	FALSE		FALSE	0.112323	15.3046	1.981	0.447978	4.46489	66.3557	0.443636	1.49822
chr1_192922293_+	NM_030060	Batf3	0.107299	11.0031	0.326684	0.882864	0.629512	2.95739	1.02754	0.0194258	1.02041	FALSE	FALSE	FALSE		FALSE	0.121643	3.36504	1.51211	0.748713	2.03155	13.9242	0.99195
chr1_193007131_-	NM_007498	Atf3	0.423316	19.74	0.195806	0.677673	0.14218	21.6082	1.22441	0.293947	0.993542	TRUE	FALSE	FALSE	4	TRUE	0.0424651	16.4556	95.4341	2.47279	43.2342	53.0144	9.2562	0.434207
chr1_193141985_-	NM_025424	Nenf	0.344064	4.65839	0.186757	0.475493	0.149928	7.1871	11.582	0.0387051	0.688259	FALSE	FALSE	FALSE	109	FALSE	0.864794	14.1956	5.78714	0.792015	7.74325	43.8302	0.549335	7.20413
chr1_193149844_+	NM_025864	Tmem206	0.0454802	23.9082	2.96729	0.965436	0.0186338	5.10945	21.0771	0.930168	1.04167	FALSE	TRUE	TRUE		FALSE	0.0323601	14.2421	30.9952	0.951286	32.232	175.689	1.78697	4.39448
chr1_193220908_-	NM_144880	Ppp2r5a	0.123138	1.96308	7.55486	0.677673	0.00969748	19.9019	86.0968	0.965381	0.934761	FALSE	TRUE	FALSE	174	TRUE	0.0606953	4.5347	76.0734	1.88917	41.4083	97.2684	163.011	6.74525
chr1_193399413_-	NM_029766	Dtl	0.358767	9.01273	0.104335	0.960375	0.317374	10.5568	0.554128	0.975648	1.13636	FALSE	TRUE	TRUE		FALSE	0.0800111	12.4196	2.85094	0.523861	5.34785	83.4497	2.63563	2.04347
chr1_193399641_+	NM_178632	Ints7	0.0658109	9.27936	2.86405	0.917446	0.193504	0.168209	9.55512	0.0116933	1.05213	FALSE	FALSE	FALSE	1	FALSE	0.0589365	20.7201	39.1237	0.983742	41.763	81.9102	2.33563	3.27912
chr1_193645352_+	NM_010892	Nek2	0.478793	5.47887	0.188201	0.0037617	0.239994	0.958891	3.00154	0.000927894	1.02371	FALSE	TRUE	TRUE		TRUE	0.115175	9.85259	3.7817	0.902239	4.47142	66.8392	5.75645	4.6283
chr1_193730666_+	NM_009579	Slc30a1	0.108941	11.1998	1.18648	0.91752	0.169243	19.1221	20.8442	0.00292484	1.1583	TRUE	FALSE	TRUE	86	TRUE	0.143334	12.7036	53.1555	2.59189	20.3505	81.5026	58.7737	0.615045
chr11_93747017_-	NM_001013375	Utp18	0.010517	2.95018	0.948651	0.853436	0.122914	12.8332	10.5183	0.0240558	1.19622	FALSE	FALSE	FALSE	1	TRUE	0.0600628	27.1192	20.3892	5.01566	4.09455	162.077	9.78798	4.12693
chr11_93747533_+	NM_134012	Mbtd1	0.175336	8.4368	2.00243	0.237747	0.133471	4.58202	7.44041	0.0224511	0.665927	FALSE	TRUE	TRUE		TRUE	0.316183	8.50943	3.91133	0.666359	6.28938	136.502	3.99236	1.3659
chr1_193801254_+	NM_023727	Rd3	0.140402	1.68396	0.123211	0.843505	0.343658	3.30049	0.641109	0.206882	0.120048	FALSE	FALSE	TRUE		FALSE	1.29487	0.678057	1.8174	0.633673	2.73212	0.293766	0.390252
chr11_93829586_-	NM_008704	Nme1	0.221156	15.7369	0.779022	0.919696	0.04722	20.7035	55.9413	0.483586	0.942008	FALSE	FALSE	FALSE	49	TRUE	0.141627	13.7801	19.3106	0.681532	28.1863	106.201	4.78696	9.03153
chr1_193961893_-	NM_144814	Rcor3	0.020494	18.5678	2.08542	0.964387	0.101496	10.9463	4.27603	0.456125	0.929487	FALSE	FALSE	FALSE	1	FALSE	0.068193	13.4542	24.7986	3.752	6.35466	125.024	112.67	3.4167
chr11_94072753_+	NM_009427	Tob1	0.0605464	12.4439	8.20811	0.951641	0.080757	12.7646	70.8218	0.0271284	1.15518	TRUE	FALSE	FALSE	21	TRUE	0.0419378	3.7472	359.425	12.5111	31.0752	44.1847	71.819	2.46123
chr11_94183244_-	NM_026313	Luc7l3	0.0488415	5.04308	6.40732	0.95377	0.0945886	16.9541	20.2307	0.00948856	0.948276	FALSE	FALSE	TRUE	34	FALSE	0.132361	24.0856	19.5126	1.15165	17.0983	160.821	32.2447	3.06019
chr11_94189365_+	NM_146024	Ankrd40	0.0623592	16.0223	1.75205	0.206882	0.0225806	23.8655	31.0033	0.859759	0.97269	FALSE	TRUE	FALSE	34	TRUE	0.17144	21.0927	3.64156	2.39753	1.63263	10.5475	3.48094	5.284
chr11_94254287_-	NM_029600	Abcc3	0.267652	1.79131	11.0151	0.0766928	0.248662	11.9299	90.9196	0.0107809	0.453515	FALSE	FALSE	FALSE	24	TRUE	0.292203	7.00942	75.2852	2.36122	33.1553	109.996	5.92823
chr11_94410521_-	NM_001013381	Rsad1	0.309635	8.38126	1.90675	0.0519606	0.223852	6.02838	2.87777	0.00304671	0.764732	FALSE	TRUE	FALSE		TRUE	0.491085	19.6827	28.8551	4.12764	7.09076	70.8717	2.40869	3.96176
chr11_94426388_+	NM_007689	Chad	0.0501201	23.154	6.73671	0.951641	0.113819	16.8651	1.17529	0.912179	0.688924	FALSE	FALSE	FALSE		FALSE	0.954112	0.643017	4.97276	2.60423	1.91508	0.433895	0.368183
chr11_94463122_-	NM_153807	Acsf2	0.0615836	9.3718	9.12735	0.941809	0.0939371	9.14965	92.9298	0.00506888	0.994575	FALSE	FALSE	TRUE	8	TRUE	0.319016	7.85787	33.9997	1.83354	18.8823	78.5599	38.0593	6.9954
chr11_94491098_+	NM_133807	Lrrc59	0.220766	19.3177	2.22244	0.935134	0.0716686	20.6775	57.7223	0.527333	1.04639	FALSE	FALSE	TRUE	52	FALSE	0.0662358	6.00419	22.0192	1.09228	20.922	187.346	35.3041	7.01154
chr11_94515068_-	NM_177752	Eme1	0.267011	20.1339	0.529371	0.206882	0.0688557	14.8072	1.77385	0.93897	0.833565	FALSE	TRUE	FALSE		FALSE	0.371823	10.6425	6.21582	0.339953	19.742	13.9913	0	6.34704
chr11_94515105_+	NM_053161	Mrpl27	0.0695186	11.9012	4.13403	0.964379	0.0477155	9.79863	71.0397	0.0237214	0.826446	FALSE	FALSE	FALSE		FALSE	0.118011	29.4958	21.7786	1.04124	22.6195	106.168	1.8006	6.58665
chr11_94538743_-	NM_145828	Xylt2	0.136415	15.6414	1.63428	0.174879	0.140379	1.31405	10.5843	0.0481946	0.936362	FALSE	TRUE	TRUE	95	FALSE	0.0980021	12.2436	58.4168	0.746449	81.9026	113.789	3.79473
chr1_194597413_-	NM_144881	Hhat	0.23888	1.16844	1.04311	0.294877	0.257193	1.85581	0.671536	0.456125	0.433034	FALSE	TRUE	TRUE		TRUE	0.543154	12.4752	2.45834	4.46073	0.494349	63.5439	16.3295	10.5819
chr11_94852364_+	NM_172261	Ppp1r9b	0.322489	13.3814	0.728523	0.0372716	0.0897916	9.56058	4.17334	0.440921	0.945378	FALSE	FALSE	FALSE	226	FALSE	0.163733	9.56456	1.13995	0.914006	1.35181	23.9885	26.5029	7.17869
chr11_94871193_+	NM_146025	Samd14	0.294301	11.8027	0.767163	0.190787	0.171527	10.2184	0.501641	0.746307	0.886076	FALSE	FALSE	FALSE		FALSE	1.0075	3.79083	0.830268	0.376861	2.15009	4.35029	0.267658	6.16178
chr11_94902657_-	NM_133667	Pdk2	0.258061	10.6984	3.67626	0.123269	0.223821	9.60145	58.8344	0.00250576	0.909091	FALSE	FALSE	FALSE	43	TRUE	0.0616222	13.6678	165.798	8.68058	20.662	154.963	19.8833
chr11_94937985_-	NM_013565	Itga3	0.146702	16.9582	0.533694	0.324168	0.109804	19.0531	2.88881	0.49189	0.649773	FALSE	FALSE	FALSE	141	TRUE	0.220534	20.7172	5.34784	0.726901	7.61237	46.2571	2.23584	6.6648
chr1_194956445_-	NM_145415	Diexf	0.0778613	8.40859	1.22043	0.724672	0.0482907	23.6347	2.98692	0.724672	0.997067	FALSE	FALSE	TRUE		FALSE	0.0622051	14.9964	24.6947	0.372986	70.5982	132.053	1.42264	2.83606
chr1_194979348_+	NM_016851	Irf6	0.0864479	18.9738	2.93843	0.628059	0.341355	21.5234	20.1721	0.00142768	0.568182	FALSE	FALSE	FALSE	1	TRUE	0.351693	7.71612	186.311	2.22194	90.4414	135.592	29.8106
chr1_194999809_+	NM_181048	A130010J15Rik	0.0566238	0.986143	0.518899	0.878482	0.0804034	14.723	4.69647	0.103804	0.895916	FALSE	FALSE	TRUE	11	TRUE	0.0793118	17.107	159.353	0.961675	168.091	121.533	2.31213
chr1_195027740_-	NM_153137	Traf3ip3	0.350478	6.59232	0.589605	0.314029	0.113991	2.548	0.984885	0.935134	0.0715564	FALSE	FALSE	FALSE		FALSE	1.33294	2.33617	2.63743	0.859238	3.08924	1.89148	2.44774
chr1_195099303_-	NM_008059	G0s2	0.371675	1.79179	14.6567	0.0481946	0.0918879	17.2654	104.217	0.859917	0.501253	TRUE	FALSE	FALSE	5	TRUE	0.0330758	3.24517	353.437	77.4146	6.76513	63.6015	26.3167
chr11_95122843_+	NM_053093	Tac4	0.198822	16.5629	0.692229	0.204415			0		0.0732601	FALSE	FALSE	FALSE		FALSE	1.02751	0.719487	2.84316	0.737908	4.29185	0.924094	0.125066
chr1_195128171_+	NM_008484	Lamb3	0.360185	2.47287	0.19219	0.000462224	0.343992	9.7284	2.20391	0.788155	0.110193	FALSE	FALSE	FALSE	36	FALSE	0.813715	0.554197	1.81752	0.679928	2.67218	0.494279	0.157807
chr11_95171516_-	NM_177619	Kat7	0.0995317	6.55532	2.49329	0.00155746	0.0618137	5.37113	7.59302	0.448175	0.808081	FALSE	TRUE	FALSE	42	TRUE	0.0325827	13.0704	50.8636	3.7477	13.9074	249.192	33.238	2.9873
chr11_95198332_+	NM_172543	Fam117a	0.399099	13.6869	0.215403	0.0218003	0.136476	15.2946	2.92453	0.687934	0.767832	TRUE	TRUE	TRUE		FALSE	0.123665	13.034	6.42281	0.767843	8.51775	47.4376	3.20687
chr11_95246218_+	NM_016752	Slc35b1	0.350943	18.4842	3.91138	0.0217569	0.145385	20.8893	57.2984	0.0271284	1.01232	FALSE	FALSE	FALSE	41	TRUE	0.241574	19.0231	39.9782	0.324425	145.013	152.217	5.45018	6.74299
chr11_95275428_+	NM_025287	Spop	0.110564	15.7834	3.32284	0.0731133	0.0402822	22.9482	62.575	0.0981668	1.17925	FALSE	TRUE	FALSE	45	TRUE	0.0987281	10.5265	22.3103	3.85401	5.68792	41.6163	42.111	5.98058
chr11_95449133_-	NM_033217	Ngfr	0.448949	0.643131	0.256325	0.00280298	0.387014	22.2331	2.77784	0.000986403	0.503876	FALSE	FALSE	FALSE	122	FALSE	0.678425	1.60683	1.29803	0.624957	2.19825	3.23307	2.92287
chr11_95528314_+	NM_008831	Phb	0.0137679	20.286	1.51833	0.79106	0.0788259	12.0635	72.239	0.000504244	0.683761	FALSE	FALSE	FALSE	25	TRUE	0.00769965	9.07892	44.5584	0.933735	51.4635	82.7584	4.7535	9.86923
chr11_95610381_+	NM_201609	Zfp652	0.16729	22.6609	3.25747	0.00168725	0.114031	19.3563	13.4587	0.0972504	0.483092	FALSE	FALSE	FALSE		FALSE	0.462396	0.468087	1.54177	0.814761	1.91508	0.436585	0.317064
chr11_95685898_+	NM_153104	Phospho1	0.229929	17.4289	2.33691	0.16909	0.528685	1.58054	10.9476	4.67746e-05	0.797448	TRUE	TRUE	TRUE	66	TRUE	0.377349	12.3133	14.659	1.9056	7.42384	87.9648	1.46648
chr11_95776185_-	NM_008081	B4galnt2	0.0593228	18.3382	0.876636	0.103423	0.481144	16.2013	0.0836865	0.980765	0.824176	FALSE	FALSE	TRUE		FALSE	1.14539	1.73035	2.32493	0.446078	6.06524	0.656673	0.155523
chr11_95896249_+	NM_033568	Snf8	0.0738869	10.8803	1.75995	0.937228	0.0169382	12.7625	49.0081	0.95377	0.95515	FALSE	FALSE	FALSE	19	FALSE	0.100513	9.63303	10.7103	0.384169	48.0072	95.7974	1.10476	15.0002
chr11_95926675_-	NM_172300	Ube2z	0.0712877	11.8199	1.56095	0.528632	0.0676486	23.6327	22.8989	0.0261929	0.852383	FALSE	FALSE	FALSE	54	FALSE	0.163322	15.1561	66.2631	0.863251	77.3345	115.709	15.2023	4.92588
chr11_95936933_-	NM_007506	Atp5g1	0.134873	12.4385	2.12977	0.163221	0.0801157	14.901	111.422	0.0116933	0.48048	FALSE	FALSE	FALSE	56	TRUE	0.0764294	10.7456	145.681	1.24307	125.705	150.416	29.0741	16.1328
chr11_95973276_-	NM_001271018	Calcoco2	0.0542781	19.3816	0.214676	0.929627			0		0.430108	FALSE	FALSE	FALSE		FALSE	1.1237	0.843132	2.16772	0.29775	6.41725	0.590252	0.207092
chr11_96179581_+	NM_010459	Hoxb4	0.530382	15.5083	0.32328	0.00401006	0.183047	5.70845	0.430718	0.950029	0.278087	TRUE	TRUE	FALSE		FALSE	0.745557	1.00949	0.927883	0.748574	1.19425	8.53116	13.7725
chr11_96325905_+	NM_001033186	Skap1	0.300377	10.7708	0.128082	0.293947	0.236348	1.90696	0.249184	0.95377	0.921053	FALSE	TRUE	FALSE		FALSE	0.164041	1.13244	2.69403	0.551485	5.69955	3.46412	1.39677
chr1_196446023_+	NM_008882	Plxna2	0.555171	23.8001	4.59695	0.00923743	0.150088	22.9633	5.80806	0.557018	1.0168	TRUE	FALSE	FALSE		FALSE	0.291799	16.086	41.9672	2.42194	17.386	62.4979	85.2162	2.14325
chr11_96638843_-	NM_028965	Snx11	0.05454	12.3216	2.0761	0.677673	0.137897	2.52376	6.0033	0.0965451	0.822511	FALSE	TRUE	FALSE	23	TRUE	0.126159	8.52889	55.3586	0.547809	112.421	136.827	2.2148	2.44774
chr11_96650449_+	NM_007622	Cbx1	0.110021	6.74762	2.36989	0.0519019	0.0613452	23.7758	17.0485	0.628059	1.1534	FALSE	FALSE	FALSE	6	FALSE	0.0320927	20.5631	44.678	0.749129	67.215	135.082	6.37107	7.51589
chr11_96777735_-	NM_030248	Cdk5rap3	0.127012	15.2107	3.21528	0.932855	0.0951706	1.0821	52.3583	0.103441	0.577201	FALSE	TRUE	TRUE	90	TRUE	0.274652	12.3223	21.9455	0.476168	51.2429	188.2	0.995866	6.57947
chr11_96790582_+	NM_146026	Prr15l	0.288436	17.9289	0.57581	0.0988003	0.263758	9.76789	0.372659	0.988341	0.121065	FALSE	TRUE	TRUE	50	FALSE	0.877922	2.15159	1.76953	0.736264	2.83267	1.19758	0.481822
chr11_96805158_-	NM_134021	Pnpo	0.0992074	15.131	5.07598	0.926819	0.051079	18.5654	90.152	0.107511	0.735294	FALSE	FALSE	FALSE	125	TRUE	0.679145	13.2736	60.0394	1.40273	46.4982	147.07	6.51864
chr11_96838984_-	NM_030220	Sp2	0.0709075	23.9312	0.89051	0.658861	0.164579	2.51859	2.84927	0.093097	1.0168	FALSE	FALSE	FALSE	23	FALSE	0.0992905	21.9027	9.20301	7.56739	1.21886	72.6672	9.38777	3.55785
chr11_96891304_+	NM_146027	Scrn2	0.0793071	10.6694	1.4422	0.930168	0.0158432	6.9624	32.5728	0.964619	0.464396	FALSE	FALSE	FALSE	31	TRUE	0.217133	18.0303	21.3064	0.758322	27.2324	104.565	2.03741	6.64517
chr11_96902697_-	NM_027026	Lrrc46	0.103708	3.05859	0.476985	0.861858	0.15849	4.30595	1.54578	0.725378	0.785024	FALSE	FALSE	FALSE	1	FALSE	0.0877849	12.3284	2.93312	0.470746	6.72029	26.1139	0.444252
chr11_96902896_+	NM_026154	Mrpl10	0.116155	10.0989	1.36428	0.951641	0.0331836	4.21691	42.9138	0.527373	0.909091	FALSE	FALSE	FALSE	37	FALSE	0.0140239	15.504	26.5143	0.419378	71.5296	136.676	1.50386	6.68337
chr1_196918524_-	NM_010778	Cd46	0.083976	23.5048	0.828091	0.918826	0.243637	3.35541	0.572119	0.95377	0.504096	FALSE	TRUE	FALSE	1	FALSE	0.265191	22.0408	23.4522	0.522321	45.34	50.8631	0.196775
chr1_196957754_-	NM_013499	Cr1l	0.158397	5.42666	3.46964	0.370431	0.0373596	6.96097	38.8823	0.103441	0.283688	FALSE	FALSE	FALSE	214	FALSE	0.0903502	29.8342	8.03705	4.3357	1.95384	61.971	4.92464	19.2502
chr1_197002909_-	NM_007758	Cr2	0.378751	4.74869	0.594747	0.0186488	0.41457	9.32138	0.0968332	0.554169	0.517837	TRUE	TRUE	FALSE		FALSE	0.560023	15.5858	1.79233	0.246891	8.54555	4.2898	0.114517
chr11_97049090_-	NM_008379	Kpnb1	0.175687	20.9006	3.18901	0.142101	0.105782	20.1277	42.3997	0.00142768	0.495238	FALSE	TRUE	TRUE	1	FALSE	0.695963	9.03849	5.26395	4.23166	1.29297	91.845	36.1833	6.62803
chr11_97141816_-	NM_008942	Npepps	0.0361295	3.69137	2.17499	0.840411	0.0721076	2.05103	13.5898	0.195653	0.875421	FALSE	TRUE	TRUE	87	FALSE	0.0843288	10.7378	14.7576	1.54028	9.30491	137.579	30.8153	6.3389
chr11_97177173_+	NM_025927	Mrpl45	0.19021	6.03434	0.46057	0.557018	0.110061	9.92967	16.7052	0.0233865	0.892857	FALSE	FALSE	FALSE	5	FALSE	0.0755759	33.0101	17.7586	0.287819	100.908	46.3325	0.147936	7.77033
chr11_97223751_+	NM_138657	Socs7	0.129806	12.9803	1.26057	0.725378	0.0200684	5.2223	5.29693	0.960375	0.859951	FALSE	TRUE	FALSE	1	FALSE	0.130077	5.67817	2.70276	1.69514	1.48523	26.4037	92.526	0.866616
chr11_97311474_+	NM_021493	Arhgap23	0.170562	16.7398	1.76569	0.127519	0.0829869	20.6105	6.30236	0.0500361	0.423729	FALSE	FALSE	FALSE		TRUE	0.724578	3.31049	4.02185	0.775197	5.23293	10.0072	0.341069	0.892102
chr11_97361654_-	NM_001289118	4933428G20Rik	0.281338	17.2923	1.02066	0.025018	0.11067	10.4938	0.458609	0.858165	0.804829	FALSE	FALSE	TRUE		FALSE	0.210519	0.0825514	2.14898	1.15041	1.93172	0.562242	0.493848
chr11_97436440_-	NM_018873	Srcin1	0.720518	21.4845	0.26447	2.96515e-05	0.672617	19.9551	0.0880173	0.0344804	1.03254	FALSE	TRUE	FALSE		TRUE	0.144494	2.18146	0	0.537298	0	0.756088	0.236068
chr11_97547269_+	NM_001085500	Cisd3	0.0854193	10.7701	1.00716	0.491313	0.156237	10.9341	43.2892	0.0217569	0.899011	FALSE	TRUE	FALSE	1	TRUE	0.022126	6.34291	9.41427	2.7751	3.3315	5.70946	26.1966
chr11_97564759_+	NM_011971	Psmb3	0.15928	16.8731	4.81783	0.0372716	0.0529285	2.63797	105.754	0.0461872	0.714286	FALSE	TRUE	FALSE	41	FALSE	0.0376494	9.64734	62.9243	0.577172	119.999	181.047	4.59057	10.6878
chr11_97606104_-	NM_054051	Pip4k2b	0.159568	16.601	1.20544	0.724672	0.0993981	19.031	11.1452	0.0321298	0.939137	FALSE	FALSE	FALSE	32	TRUE	0.0770668	12.5733	2.17716	1.81885	1.17058	45.7359	10.9624	5.45431
chr11_97627847_-	NM_026186	Cwc25	0.0712191	11.5184	1.68816	0.49189	0.112698	0.287239	7.34595	0.0430057	0.713649	FALSE	FALSE	TRUE	1	TRUE	0.0457239	9.76933	29.3296	0.434163	68.8994	154.197	1.15305	1.85469
chr11_97637232_-	NM_028156	1700001P01Rik	0.129982	21.121	0.465984	0.948583			0		0.709534	FALSE	FALSE	FALSE		FALSE	0.782971	0.602383	10.7459	2.77485	3.93182	0.200041	0.250658
chr11_97660982_+	NM_010688	Lasp1	0.258554	19.1601	3.86391	0.293947	0.274651	22.6028	68.1287	0.000124414	1.00545	TRUE	FALSE	TRUE	43	TRUE	0.283605	7.58799	71.2971	5.10622	15.0727	131.234	81.9471	6.6492
chr11_97888269_+	NM_009078	Rpl19	0.0932295	16.387	3.64174	0.57706	0.053105	18.8279	180.642	0.233505	0.916442	FALSE	FALSE	FALSE	3	TRUE	0.151941	6.18685	47.4252	1.21606	40.8318	223.107	7.19158	7.55186
chr11_98010902_-	NM_028149	Fbxl20	0.288657	7.76304	3.21157	0.0275843	0.158672	5.14454	9.90433	0.0558095	0.970464	FALSE	FALSE	TRUE	36	FALSE	0.145984	8.40058	52.2848	2.34332	23.4804	107.884	5.37092	9.55269
chr11_98064619_+	NM_026952	Cdk12	0.0935628	4.82165	6.88479	0.448175	0.0698571	2.8864	7.37131	0.10699	0.577137	FALSE	FALSE	TRUE		FALSE	0.333812	2.82468	4.65441	1.87892	2.51231	94.1223	67.4815	0.597595
chr11_98210052_+	NM_144828	Ppp1r1b	1.03246	14.456	0.160324	7.00028e-06	0.366026	17.2915	6.25342	0.00292484	0.446429	FALSE	FALSE	TRUE		FALSE	0.873479	2.17693	1.77324	0.591477	3.07996	2.81436	0.321783
chr11_98219745_+	NM_021547	Stard3	0.143332	14.6948	1.51412	0.0415722	0.0221169	23.0219	12.6334	0.874027	0.846702	FALSE	FALSE	FALSE	67	TRUE	0.080359	14.5275	28.0053	0.785903	36.4164	161.684	2.49916
chr11_98261720_-	NM_001033537	Pgap3	0.120103	8.07928	0.243772	0.853692	0.319769	2.10063	1.10572	0.00752339	0.936768	FALSE	FALSE	FALSE	35	FALSE	0.51867	21.3709	12.207	0.441013	27.7557	129.647	0.302902
chr11_98273798_+	NM_001003817	Erbb2	0.253998	17.9405	0.193173	0.233505	0.168649	5.26775	0.421577	0.334654	0.808937	FALSE	TRUE	FALSE		FALSE	0.902748	4.0889	2.9919	0.465222	6.6656	17.6672	2.93562	6.39619
chr11_98300294_-	NM_025559	Mien1	0.16196	16.3686	0.380616	0.684114	0.0329594	7.27883	60.5492	0.57706	0.790021	FALSE	TRUE	TRUE	283	TRUE	0.0630388	25.0695	31.4023	5.70833	5.83996	120.001	2.3849	14.6943
chr11_98308165_+	NM_010346	Grb7	0.0576564	7.2431	13.0219	0.898093	0.078697	14.5689	51.1344	0.174879	0.358423	FALSE	FALSE	TRUE	237	TRUE	0.245003	3.84804	78.9398	7.32614	11.2577	44.299	122.957
chr11_98407345_-	NM_011771	Ikzf3	0.618891	6.67863	0.266203	0.12561	0.341166	9.37528	0.383015	0.0962907	1.07858	FALSE	TRUE	FALSE		FALSE	0.891616	3.45466	2.91346	0.290632	13.8077	2.77778	0.47748
chr11_98448533_-	NM_025661	Ormdl3	0.223102	19.2351	2.66647	0.00233973	0.0960845	17.445	75.9073	0.0115795	0.909091	FALSE	FALSE	TRUE	48	TRUE	0.0519593	6.69827	59.8144	4.51037	13.4305	167.389	6.9784	3.84802
chr11_98543899_+	NM_009439	Psmd3	0.0768088	17.6411	3.06942	0.79106	0.0713263	2.67649	64.2056	0.000248828	0.866635	FALSE	FALSE	TRUE	54	TRUE	0.0369594	7.36669	65.1742	1.39812	47.1125	150.625	9.8049	6.73481
chr11_98590733_-	NM_011869	Med24	0.100959	19.8285	1.75358	0.278912	0.157881	22.5452	9.08711	0.0111802	0.709939	FALSE	FALSE	FALSE	1	FALSE	0.0372385	30.7607	12.419	0.348588	37.9256	90.8672	0.378707	7.48692
chr11_98603166_+	NM_178060	Thra	0.168299	1.61868	1.28448	0.182159	0.226213	0.604243	9.55496	0.00280298	0.788955	FALSE	FALSE	FALSE	81	TRUE	0.113555	17.4455	4.28611	0.889883	4.93313	92.7479	4.8357	4.13587
chr11_98636541_-	NM_145434	Nr1d1	1.14445	6.27152	5.72081	0.00063981	1.3159	5.26356	18.5019	0.000124414	0.584454	FALSE	FALSE	TRUE	44	TRUE	0.119187	5.23024	100.438	11.9212	10.7808	80.1045	82.4041
chr11_98657083_+	NM_028722	Msl1	0.05486	16.8821	2.45676	0.942274	0.0546995	20.4778	17.782	0.659217	0.908153	FALSE	TRUE	FALSE		TRUE	0.310506	3.2849	4.22267	3.94467	1.08246	140.463	81.6141	3.33697
chr11_98671137_+	NM_138660	Casc3	0.0640614	15.884	2.67559	0.83007	0.073195	0.461977	11.1991	0.3506	0.997315	FALSE	TRUE	FALSE	65	FALSE	0.145193	7.38284	49.4084	0.932558	55.567	108.499	2.68422	2.23085
chr11_98698099_+	NM_001080925	Rapgefl1	0.104016	20.3861	0.117864	0.462299	0.26303	0.0516213	0.255336	0.141768	0.807868	FALSE	FALSE	TRUE		FALSE	0.139741	20.1045	6.706	0.363544	23.2063	58.7974	0.883137
chr11_98724952_+	NM_197940	Wipf2	0.0699727	15.4778	1.34505	0.324168	0.116405	0.362057	3.6246	0.217402	0.900901	FALSE	FALSE	TRUE	52	FALSE	0.0658895	20.8114	6.41502	0.515781	13.5721	99.9864	5.8608
chr11_98885503_-	NM_011623	Top2a	0.748112	6.89405	0.162994	0.000434017	0.298448	6.93235	1.13913	0.00418442	1.23097	TRUE	TRUE	FALSE		FALSE	0.062126	14.9609	1.49107	0.364483	4.96644	49.3395	0.669525	5.46428
chr11_98902562_+	NM_010517	Igfbp4	0.270881	10.9638	17.5222	0.02214	0.0859461	15.8762	284.889	0.011405	0.65526	TRUE	TRUE	FALSE	5	FALSE	0.225727	3.67129	266.706	20.5274	13.4771	164.799	90.7299
chr11_98950620_-	NM_172564	Tns4	0.197233	10.7424	0.270847	0.0470886	0.274036	12.9662	0.178627	0.915893	0.512164	TRUE	FALSE	TRUE		FALSE	0.962422	1.85252	1.27085	0.529942	2.56598	0.363895	0.303455
chr11_99016391_-	NM_007719	Ccr7	0.39568	8.36739	0.168986	0.725378	0.53795	11.5422	0.184915	0.952949	0	TRUE	FALSE	FALSE		FALSE	0.995712	0.774965	1.69328	0.593525	2.6285	0.395406	1.00238
chr11_99092331_-	NM_020618	Smarce1	0.162724	3.36934	1.59448	0.323115	0.084799	0.0488071	22.0931	0.0655499	0.839077	TRUE	TRUE	TRUE		FALSE	1.09474	20.8096	3.09663	2.65051	1.42855	145.76	123.153	6.24125
chr11_99105381_-	NM_172946	Krt222	0.269779	2.29767	0.136965	0.184063			0		0.397878	FALSE	FALSE	FALSE		FALSE	0.699102	9.29444	1.85047	0.080032	25.296	4.3572	0
chr11_99250678_-	NM_010660	Krt10	0.178539	10.3102	0.917481	0.011405	0.145551	13.9258	1.09234	0.383258	0.280702	TRUE	TRUE	TRUE		FALSE	0.987273	0.413569	5.08715	1.42394	3.5472	0.386809	0.0224489	6.99239
chr11_99354424_-	NM_033373	Krt23	1.25809	6.20166	0.329193	0.000371573	1.00626	8.173	4.53547	0.00520428	0.228833	TRUE	FALSE	FALSE		TRUE	0.687711	4.57355	3.186	0.373604	8.90329	3.79562	0.925636
chr1_20608138_-	NM_153179	Pkhd1	0.539276	3.57024	2.60256	0.00207976	0.0925627	6.68264	1.93178	0.103804	0.654664	FALSE	FALSE	FALSE		FALSE	0.168441	23.9533	8.17116	0.286277	31.067	25.7678	0.319127
chr1_20810341_-	NM_008563	Mcm3	0.224976	5.15771	0.378542	0.1012	0.193284	10.9289	4.68336	0.311575	1.0101	FALSE	FALSE	TRUE	1	FALSE	0.0701814	18.8605	5.06886	0.155799	67.4681	81.2192	0.387064	5.69775
chr12_100139694_-	NM_001081191	Eml5	0.0925474	13.7077	2.78936	0.720282	0.0478386	10.9847	3.73107	0.720282	0.858516	FALSE	FALSE	FALSE		FALSE	0.0996502	9.56557	25.2633	0.49974	51.445	77.459	21.8904	7.73236
chr12_100688284_-	NM_183186	Foxn3	0.165176	0.84587	8.16407	0.0728664	0.137966	23.9795	15.5847	0.0226723	0.234375	FALSE	FALSE	FALSE		FALSE	0.923508	0.577403	1.04119	0.688232	1.90779	0.171415	0.478649	3.10918
chr12_101122728_+	NM_028354	Tdp1	0.0810945	12.9616	0.849908	0.206882	0.0804787	1.82041	3.10218	0.335166	1.14147	FALSE	FALSE	FALSE	4	TRUE	0.209484	18.0641	15.5387	0.748645	20.8726	76.2204	0.374661	8.14806
chr12_101202709_+	NM_146037	Kcnk13	0.0448285	21.4258	0.257942	0.519291	0.134909	23.4234	0.36959	0.915893	0.491803	FALSE	FALSE	FALSE		FALSE	0.569441	8.72875	1.91701	1.07393	2.08955	2.81749	3.96894
chr12_101350541_+	NM_008947	Psmc1	0.026938	7.05997	3.41261	0.912111	0.0604848	23.6042	89.644	0.0101378	0.106101	FALSE	FALSE	TRUE		FALSE	0.702572	0.420153	1.73943	0.557512	3.21222	0.282246	0.352066	7.41419
chr12_101397792_-	NM_183155	Nrde2	0.106616	0.826103	1.38976	0.245945	0.165116	0.435753	5.13977	0.00142768	0.881356	FALSE	TRUE	TRUE	1	FALSE	0.13654	26.4135	8.28182	0.908616	8.61321	44.0729	2.01891	1.49501
chr12_101437739_+	NM_009790	Calm1	0.103306	17.3147	1.98863	0.932233	0.0320328	20.1532	59.5321	0.103441	1.24731	TRUE	TRUE	TRUE	6	FALSE	0.0866824	5.11196	384.743	1.25842	318.27	253.35	59.3708	7.18663
chr12_101759032_-	NM_001033213	Ttc7b	0.144491	15.1814	4.84922	0.173118	0.097875	11.2849	11.8321	0.28853	0.987842	FALSE	FALSE	FALSE	18	TRUE	0.0202219	11.8237	0.717115	1.79217	0.405221	69.6692	6.4449	5.5091
chr12_101963238_-	NM_153587	Rps6ka5	0.208672	8.77142	0.5489	0.57706	0.109466	9.54317	0.911847	0.853692	0.778032	FALSE	FALSE	FALSE		TRUE	0.220675	13.5731	45.6713	0.479395	107.62	108.254	1.58758	3.59213
chr12_102017340_+	NM_145448	9030617O03Rik	0.229232	7.0242	5.85036	0.0170026	0.131721	10.1539	26.0363	0.053885	0.169014	FALSE	FALSE	FALSE	1	TRUE	0.145858	10.1955	89.273	1.27254	74.8602	62.6623	4.69013	12.5215
chr12_102321894_-	NM_211355	Smek1	0.0820196	2.39974	5.07226	0.915893	0.0297871	21.4938	28.4306	0.958078	1.21753	FALSE	TRUE	FALSE	241	TRUE	0.0895409	5.52281	64.5338	6.10763	11.2506	103.449	193.845	1.47048
chr12_103151344_-	NM_028446	Trip11	0.0633696	0.0628492	4.82222	0.677673	0.0929664	21.5503	10.5217	0.0130965	0.984144	FALSE	TRUE	FALSE	1	FALSE	0.0503657	20.3313	44.0399	1.59938	28.9875	182.23	3.33787	3.45896
chr12_103196417_-	NM_029705	Atxn3	0.0828639	9.85275	1.2622	0.206882	0.0308114	6.58045	9.81149	0.928539	0.86001	FALSE	FALSE	FALSE	55	TRUE	0.0362751	14.1388	14.1993	0.415826	36.7703	137.445	1.45666
chr12_103214197_+	NM_016856	Cpsf2	0.208006	23.3184	0.981888	0.0037617	0.103328	23.8602	11.3709	0.127519	0.86877	FALSE	FALSE	FALSE	1	TRUE	0.47867	10.2897	36.0543	1.13496	33.8487	231.384	6.13461	6.42603
chr12_103677938_-	NM_011175	Lgmn	0.147544	12.8093	2.80629	0.174461	0.140918	1.86756	46.0428	0.278912	0.888192	FALSE	FALSE	TRUE	37	TRUE	0.0114463	24.857	24.6761	0.635364	39.0591	60.0104	4.6735
chr12_10397637_+	NM_023697	Rdh14	0.193973	8.02075	1.02432	0.28853	0.0894829	5.05283	21.835	0.0415722	0.686869	FALSE	FALSE	FALSE	224	TRUE	0.0808671	20.6068	40.3719	4.74831	7.98968	91.8235	4.05864	3.93007
chr12_103981946_+	NM_177140	Tmem251	0.16221	3.96483	1.46656	0.022534	0.0629143	12.5173	8.94521	0.350258	0.967742	FALSE	FALSE	FALSE	26	FALSE	0.132959	12.7374	38.8001	1.74077	22.403	108.869	1.58845
chr12_103996186_+	NM_025666	Ubr7	0.113376	11.1355	0.980192	0.628059	0.048928	5.16979	12.6413	0.878482	0.742115	FALSE	TRUE	FALSE	18	FALSE	0.0842526	9.75742	40.4427	0.583843	72.2018	176.272	8.51425	2.88658
chr12_104116713_-	NM_172806	Btbd7	0.0266239	6.7703	2.96588	0.885344	0.174366	18.4446	7.92334	0.0551686	0.972222	FALSE	TRUE	FALSE	1	FALSE	0.0375761	18.6562	13.2696	0.944771	15.1656	45.4008	120.013	4.64854
chr12_104594211_-	NM_023049	Asb2	0.34524	8.73203	0.7531	0.915893	0.263654	20.7014	1.09411	0.659375	0.585556	FALSE	FALSE	FALSE		TRUE	0.946526	1.10917	2.33793	0.705397	3.27599	0.316868	0.197273
chr12_104664045_-	NM_020494	Ddx24	0.114712	3.37987	2.89791	0.0230936	0.0981424	1.46266	22.7195	0.0081776	0.975157	FALSE	TRUE	FALSE	4	FALSE	0.0284524	7.10724	48.2551	0.686952	72.0699	245.319	3.14618	2.21956
chr12_104672472_+	NM_026790	Ifi27	0.0898259	23.2131	4.74513	0.788155	0.0996612	2.01868	77.7965	0.510363	0.359874	FALSE	FALSE	FALSE	45	TRUE	0.273305	3.77028	12.763	1.33937	9.37507	14.3937	4.28371
chr12_104681870_-	NM_029803	Ifi27l2a	0.227279	11.2213	0.997582	0.878888	0.456148	3.70964	11.3744	0.000963582	0.208333	TRUE	FALSE	TRUE	15	FALSE	0.87155	1.39783	6.82311	1.44484	4.42737	7.00571	4.05108
chr12_104695475_-	NM_145449	Ifi27l2b	0.622814	2.84397	0.15419	0.212651	0.330223	10.2822	5.4806	0.182159	0.170213	FALSE	FALSE	FALSE	1	FALSE	0.306186	12.1166	1.12092	0.125641	12.6223	0.216888	0
chr12_104770775_+	NM_028980	Ppp4r4	0.380473	15.454	5.57672	0.0280638	0.164259	19.1813	6.36773	0.0444874	1.18143	FALSE	FALSE	TRUE		FALSE	0.301179	14.9463	1.91402	0.703067	2.9387	62.8364	1.18203
chr12_104869632_-	NM_144834	Serpina10	0.453846	15.8835	14.9932	0.346194	0.168626	23.6365	123.237	0.0115795	0.078064	FALSE	FALSE	TRUE	18	TRUE	0.115739	3.56833	88.0821	4.5595	20.9018	38.4081	21.9088
chr12_104895339_-	NM_007618	Serpina6	0.86815	6.83366	4.77992	0.00155746	0.388393	11.9563	172.418	0.000713838	0.191327	FALSE	FALSE	FALSE	30	TRUE	0.524081	2.56689	36.4559	5.49803	6.49694	29.1971	18.3137
chr12_104976531_-	NM_009244	Serpina1b	0.046531	17.115	27.7475	0.732822	0.0938747	18.1689	407.563	0.0315144	0.343053	FALSE	FALSE	TRUE	429	TRUE	0.193811	2.74958	17.1864	39.9016	0.417543	0.338937	19.5559
chr12_105011804_-	NM_009246	Serpina1d	0.102518	16.7346	21.401	0.379497	0.0915818	18.6125	389.215	0.0160372	0.248036	FALSE	FALSE	FALSE	33	TRUE	0.0265264	0.569222	19.8166	6.73846	2.90907	6.04795	1.71539
chr12_105101824_-	NM_009243	Serpina1a	0.132637	16.2655	29.2267	0.059766	0.100268	18.433	359.816	0.0315144	0.14881	FALSE	FALSE	TRUE	205	TRUE	0.00570962	0.0023336	38.6811	22.4486	1.66582	6.46929	12.867
chr12_105143303_-	NM_009245	Serpina1c	0.136979	17.2653	36.7519	0.188906	0.0974377	18.0889	416.261	0.0315144	0.250836	FALSE	FALSE	TRUE	149	TRUE	0.182558	9.18721	15.9703	25.4362	0.593062	1.71071	12.537
chr12_105195092_-	NM_009247	Serpina1e	0.59509	15.8123	35.0298	0.000331762	0.191505	19.75	393.713	0.0481116	0.0744048	TRUE	FALSE	FALSE	5	FALSE		2.98129	43.5722	14.0958	3.17798	4.45559	1.23733
chr12_105228151_-	NM_199314	Serpina11	0.265849	17.2448	2.14394	0.349759	0.160477	21.4685	73.2678	0.278912	0.232108	FALSE	FALSE	FALSE	31	TRUE	0.276002	3.69284	3.7376	3.02914	1.18118	2.94205	1.45587
[truncated: 9,286 more rows]
