# Supplementary material for: Linking Core Promoter Classes to Circadian Transcription
Source: PLoS Genet. 2016 Aug 9;12(8):e1006231. doi: 10.1371/journal.pgen.1006231 (PMC4978467; doi:10.1371/journal.pgen.1006231)
Supplement: S2 Table — (XLSX) [file pgen.1006231.s007.xlsx]

## Sheet: Bootstrapping test results
	Median p-value	Location difference (median SCP-const.)
Averaged downstream methylation	0	3.59219
Averaged pausing region Pol II	0	18.5499
Averaged +1 nucleosome H2A.Z levels	0	2.44892
Averaged promoter-proximal H3K4me3 levels	0	13.9761
Averaged nucleosome occupancy upstream of TSS	0.0035085	-0.066498
Promoter-proximal Pol II to H3K4me3 (P/M) ratio	4.8e-05	0.270821
