# Supplementary material for: Linking Core Promoter Classes to Circadian Transcription
Source: PLoS Genet. 2016 Aug 9;12(8):e1006231. doi: 10.1371/journal.pgen.1006231 (PMC4978467; doi:10.1371/journal.pgen.1006231)
Supplement: S3 Table — (XLSX) [file pgen.1006231.s008.xlsx]

## Sheet: Expressed Drosophla genes
TSS genomic location	RefSeq ID	Gene symbol	Amplitude Nascent-Seq	ZT Nascent-Seq	Mean Nascent-Seq	RAIN p-val Nascent-Seq	Amplitude RNA-Seq	ZT RNA-Seq	Mean RNA-Seq	RAIN p-val RNA-Seq	CpG ratio	TATA box	BREu	BREd	CAGE class	CLK binding	Nucleosome upstream TSS	Nucleosome +1 H2A.Z	Pol II, pausing region	Pol II, gene body	PI
chr2L_10003832_+	NM_001298862	CG4747	0.037424	18.5282	16.519	0.84379	0.0253272	4.44231	47.2851	0.859759	1.32626		TRUE	FALSE	B	FALSE	2.92813	4.27593	4.54643	0.534064	8.51289
chr2L_10005043_-	NR_124169	CR44873	0.0819411	13.1539	7.16639	0.853692	0.30126	0.129954	1.65617	0.163221	0.766284		FALSE	TRUE		FALSE	7.20516	0.784919	0	0.0140543	0
chr2L_10032690_+	NM_135495	obst-B	0.161615	19.8815	1.66098	0.975844	0.297578	6.21919	3.57527	0.585654	1.35034		FALSE	FALSE	B	FALSE	7.60343	1.25113	0.366344	0
chr2L_10056900_+	NM_057693	Pen	0.16933	19.1962	1.70343	0.853692	0.246238	16.6923	10.1685	0.754057	1.52174		TRUE	FALSE	B	FALSE	1.49263	4.54573	0.573	0.545776	1.04988
chr2L_10060816_+	NM_135497	Spn31A	0.0465006	0.652983	3.06694	0.829053	0.124385	17.8312	5.14795	0.948262	1.50188		TRUE	FALSE	U	FALSE	4.08829	3.67963	0.403918	0.042163	9.57993
chr2L_10101155_+	NM_001042886	CG34109	0.00893382	7.72182	12.1266	0.829053	0.659231	17.3298	0.408691	0.293947	1.04167		FALSE	TRUE		FALSE	9.3558	0.525649	0	0
chr2L_10144776_+	NM_164890	CG4839	0.100845	4.364	14.1332	0.947137	0.120805	0.867564	0.45639	0.874027	1.03589	0.9855	FALSE	FALSE	B	FALSE	7.38352	0.829866	0	0.00936955	0
chr2L_10172702_+	NM_135506	CG13137	0.0142422	10.0879	18.1912	0.847023	0.346294	8.82936	0.462011	0.989062	0.568182		TRUE	FALSE		FALSE	5.36967	0.949913	0	0
chr2L_10200974_-	NM_135507	Ripalpha	0.0646363	3.81541	3.63656	0.0756345	0.194747	12.8453	9.60856	0.953053	1.22449		TRUE	TRUE	B	FALSE	11.9826	7.70626	5.08186	0.227211	22.3662
chr2L_10204317_-	NM_001103667	CG34159	0.0761847	2.36995	6.74466	0.965436	0.0360703	4.47844	34.5151	0.885344	1.5873		TRUE	TRUE	B	FALSE	1.30909	8.46641	3.06226	0.26469	11.5693
chr2L_10206961_-	NM_135509	CG5734	0.107034	14.4125	10.7443	0.914395	0.0421612	18.1012	36.5453	0.879709	1.54739		FALSE	TRUE	B	FALSE	3.02336	6.58851	3.53194	0.445053	7.93598
chr2L_10210681_-	NM_135511	CG5727	0.136019	12.882	2.34135	0.349759	0.13882	7.37047	6.7571	0.903755	1.72414		FALSE	TRUE	B	FALSE	1.32294	7.79848	1.67203	0.189733	8.81255
chr2L_10211170_+	NM_135512	CG4901	0.0949095	21.8407	3.59387	0.878482	0.0470824	8.94418	7.88485	0.874027	1.10599		FALSE	TRUE	B	FALSE	0.725538	8.626	1.10843	0.243608	4.55004
chr2L_10221351_+	NM_078808	Prosalpha6	0.00512406	14.6415	7.72717	0.824304	0.00159972	3.31797	53.7847	0.753471	1.02041		TRUE	FALSE	B	TRUE	2.61124	5.26326	4.80945	0.672265	7.15409
chr2L_10222657_+	NM_135514	CG4908	0.181858	14.6613	6.26947	0.046341	0.229949	16.1568	7.57591	0.546475	1.33333		FALSE	FALSE	B	TRUE	1.2606	3.67844	3.5883	0.126489	28.3685
chr2L_10226808_-	NM_135515	CG5708	0.114063	12.4141	9.85201	0.293947	0.0504191	1.75043	21.7642	0.874537	0.97561		FALSE	FALSE	B	TRUE	1.6225	4.39434	5.11004	0.777672	6.57094
chr2L_10231692_-	NM_135516	CG5694	0.100641	14.6395	6.31825	0.103423	0.0675508	17.4764	11.2081	0.886936	0.919118		FALSE	TRUE	B	FALSE	2.72207	6.78739	7.06387	0.517667	13.6456
chr2L_10232507_+	NM_135517	eEF1delta	0.103922	11.4449	9.65178	0.975648	0.0651049	1.13492	95.1731	0.852728	1.47059		FALSE	FALSE	B	FALSE	3.73332	6.46771	8.30381	0.62776	13.2277
chr2L_102380_+	NM_134646	CG11377	0.0382771	7.70131	8.12434	0.910445	0.0200814	15.6208	22.7764	0.790555	2.19436		FALSE	FALSE	B	FALSE	0.98874	8.26568	1.8693	0.173337	10.7842
chr2L_10242685_+	NR_124174	CR44995	0.162278	11.9969	13.7022	0.476339	0.164807	23.9862	15.0165	0.557018	1.3801		FALSE	TRUE		FALSE	5.42162	0.545442	0.084541	0.00468477	18.0459
chr2L_10247078_-	NM_164899	chico	0.0869796	14.8883	13.6858	0.328901	0.0161083	19.6044	23.3085	0.838101	1.65485		TRUE	FALSE	B	FALSE	1.04415	7.94813	2.30139	0.208472	11.0393
chr2L_10251843_+	NM_057614	Ror	0.0869289	18.3196	7.70375	0.527089	0.116558	18.2759	4.68858	0.932233	1.46199		FALSE	TRUE	B	FALSE	4.12293	4.91124	0.309984	0.00234239	132.337
chr2L_10255891_-	NM_135518	CG5676	0.14282	18.9752	8.80533	0.334654	0.0627166	22.3927	60.6097	0.935134	1.5873		FALSE	TRUE	B	FALSE	1.70908	4.89612	5.36366	0.31388	17.0883
chr2L_10263554_-	NM_057653	Rsf1	0.0873088	2.9769	15.4396	0.953053	0.0784981	4.82406	60.956	0.0927244	1.10803		FALSE	TRUE	B	FALSE	3.47185	6.89913	4.42431	0.297483	14.8725
chr2L_10264125_+	NM_135519	CG18619	0.0459847	18.2964	13.2423	0.915873	0.179845	20.1913	37.4274	0.930168	0.915332		FALSE	TRUE	B	FALSE	1.10822	2.87593	3.0153	0.409918	7.35586
chr2L_10265336_+	NM_135520	Mob3	0.213417	15.6935	5.22952	0.025018	0.0799898	14.7159	18.7033	0.853436	0.759013		FALSE	TRUE	B	FALSE	0.670127	2.42131	3.09984	0.306853	10.102
chr2L_10266703_+	NM_135521	CG4953	0.2215	15.8597	4.95782	0.0105602	0.0233131	16.0399	10.9083	0.852728	0.779221		FALSE	TRUE	B	FALSE	0.929866	10.1607	2.24503	0.192076	11.6883
chr2L_10268872_+	NM_135522	CG4957	0.123311	10.974	2.73111	0.95377	0.065731	1.2945	9.23548	0.964619	1.0101		FALSE	FALSE	P	FALSE	0.52121	5.50277	3.48497	0.234239	14.8779
chr2L_10270051_+	NM_164906	Mulk	0.168021	16.2229	4.39678	0.356711	0.097411	16.6578	13.5638	0.942274	1.18256		FALSE	FALSE	U	FALSE	0.756707	11.9002	0.742082	0.15694	4.72845
chr2L_10272324_-	NM_057419	trk	0.0672458	22.0555	4.09134	0.868157	0.25033	11.0122	2.07986	0.942274	1.02564		FALSE	FALSE	P	FALSE	3.69003	4.82757	0.253623	0.121804	2.08222
chr2L_10292365_-	NM_135525	CG5604	0.0631636	18.0492	44.1331	0.225026	0.018339	8.4008	71.1438	0.722618	1.03448		FALSE	TRUE		FALSE	0.838092	3.6625	3.40982	0.686319	4.96827
chr2L_10297730_+	NR_124175	CR44968	0.194604	16.2082	5.86086	0.00948856	0.133029	20.0477	7.10938	0.822442	1.35802	0.0135	FALSE	TRUE		FALSE	7.47876	1.14126	0	0
chr2L_10303947_-	NM_135529	nmd	0.0690843	20.4534	8.65833	0.573278	0.0263291	18.8753	36.7305	0.790555	0.992908		FALSE	FALSE	B	FALSE	2.7515	4.76643	3.1468	0.452081	6.96072
chr2L_10306922_+	NM_135531	CG4968	0.186317	14.7232	4.89698	0.00268111	0.0418845	23.6337	19.71	0.844381	1.11483		FALSE	TRUE	B	FALSE	2.41904	5.69502	7.5993	0.341988	22.2209
chr2L_10312099_-	NM_135532	l(2)SH0834	0.125983	13.3768	7.78831	0.551295	0.0132806	23.2134	17.3813	0.809284	1.02975		FALSE	TRUE	B	FALSE	1.97402	8.02867	5.17579	0.620732	8.3382
chr2L_10314792_+	NM_135534	CG4972	0.0924569	20.7916	7.90374	0.209554	0.0318548	14.7234	38.7786	0.824304	1.36364		FALSE	TRUE	B	FALSE	2.47618	8.92528	2.20746	0.260005	8.49007
chr2L_10327943_-	NM_057679	RnrL	0.0833952	12.7693	1.07165	0.897209	0.223991	9.26963	2.88275	0.947137	1.25		FALSE	TRUE	U	FALSE	1.5948	5.57704	3.99222	0.756591	5.27658
chr2L_10331116_-	NM_001103669	CG5375	0.0431298	15.561	8.95324	0.947137	0.0486631	19.2989	25.0157	0.847023	1.20192		TRUE	TRUE		FALSE	4.10561	5.13971	0.150295	0.105407	1.42585
chr2L_10331471_+	NM_135538	CG5037	0.197239	18.4762	12.2479	0.0105602	0.0675164	19.2059	36.2715	0.915893	0		FALSE	FALSE	B	FALSE	2.58008	1.59821	2.34836	0.475504	4.93867
chr2L_10339457_+	NM_057875	SamDC	0.0597845	15.7538	3.53939	0.912153	0.0246479	16.235	28.4701	0.874027	1.01112		FALSE	TRUE	B	FALSE	1.24502	6.52631	11.5164	0.19676	58.5299
chr2L_10341616_+	NM_164917	CG31715	0.279176	13.5492	2.49246	0.00570249	0.0278712	9.88894	20.7686	0.829053	0.784314		FALSE	TRUE	B	FALSE	0.668395	4.05638	7.49597	0.491901	15.2388
chr2L_10344442_+	NM_135540	CG5022	0.0813095	20.1581	3.7374	0.943563	0.0769945	22.1407	5.74471	0.879456	1.26316		TRUE	FALSE	B	FALSE	8.34455	3.45605	0.0939345	0
chr2L_10356795_+	NM_135544	CG5045	0.168873	16.0362	6.13368	0.368126	0.111269	22.6038	53.2828	0.314029	0.637959		FALSE	FALSE	B	FALSE	1.33506	1.83992	0.403918	0.419287	0.963345
chr2L_10362707_-	NM_135545	Cand1	0.0859555	16.0438	16.2479	0.910445	0.0293896	16.4312	27.8235	0.859759	0.759013		FALSE	TRUE	B	FALSE	1.83203	10.2871	10.3985	0.292798	35.5144
chr2L_10364471_+	NM_135546	lft	0.113071	17.3191	4.79162	0.350258	0.0610992	1.11058	19.1327	0.829053	0.681818		FALSE	FALSE	B	FALSE	8.31512	3.75612	0.140902	0.0163967	8.59329
chr2L_10366692_+	NM_135547	CG5056	0.0988105	18.6164	7.77923	0.853692	0.116002	21.0955	17.3043	0.752984	0.637959		FALSE	FALSE	B	FALSE	1.89263	9.41269	2.59259	0.52001	4.98566
chr2L_1037246_+	NM_001169379	CG4415	0.0406244	5.11733	19.814	0.861858	0.370428	14.2006	0.925999	0.879456	0.822562		FALSE	FALSE	B	FALSE	7.29174	1.38915	0.0657541	0
chr2L_10373900_-	NM_205957	rho-5	0.0649469	18.6014	25.065	0.242026	0.0716885	18.6974	25.2564	0.852728	1.00251		FALSE	FALSE		FALSE	9.25018	2.25483	0.084541	0.0234239	3.60918
chr2L_10375757_-	NM_205958	CG33303	0.00981112	0.531515	6.91913	0.934063	0.104484	4.84042	47.5365	0.272159	1.08469		FALSE	FALSE	B	FALSE	1.69177	9.68519	4.62158	0.723797	6.38518
chr2L_10380103_+	NM_001273409	gny	0.0635434	15.4665	2.14036	0.874537	0.149959	5.87189	5.85734	0.853692	1.13443		FALSE	TRUE	B	FALSE	4.4173	2.77403	2.62077	0.243608	10.7581
chr2L_10386662_+	NM_078813	mRpS7	0.15527	14.5434	5.22779	0.677673	0.102753	19.9462	29.9385	0.934063	1.25		FALSE	TRUE	B	FALSE	1.43203	5.69344	1.74718	0.433341	4.03188
chr2L_10388105_+	NM_001273412	da	0.0154861	20.8316	21.6727	0.77567	0.042186	9.97069	38.1541	0.930168	2.01568		FALSE	FALSE	B	FALSE	2.41731	3.26317	5.08186	1.07516	4.72662
chr2L_10404021_-	NM_001201849	CG17768	0.162893	5.03941	7.27789	0.79106	0.12045	23.2482	35.7978	0.934063	1.38889		FALSE	FALSE	P	FALSE	0.917745	4.5258	3.45679	0.395863	8.73228
chr2L_10405203_-	NM_001273416	LSm-4	0.117896	22.7991	3.40617	0.576225	0.145848	22.0234	4.15407	0.930168	2.24359		FALSE	TRUE	B	FALSE	0.84675	4.88301	2.54562	0.161625	15.7502
chr2L_10408352_+	NM_001273418	Ip259	0.090418	15.0863	20.4044	0.912111	0.0694934	0.195524	111.075	0.871625	1.05263		FALSE	TRUE	U	FALSE	9.57225	0.996542	10.1355	1.98869	5.0966
chr2L_10413463_-	NM_135553	CG5355	0.0756011	13.6562	8.89536	0.478047	0.04609	9.15617	29.3045	0.882864	1.31839		FALSE	FALSE	B	FALSE	0.967961	6.36392	3.1562	0.25532	12.3617
chr2L_10419190_+	NM_135555	RfC3	0.0682803	6.64568	1.20613	0.935134	0.214823	1.21102	2.77562	0.879741	1.81818		FALSE	FALSE		FALSE	1.30735	11.3299	1.02389	0.203788	5.02428
chr2L_10426627_-	NM_001201851	SmB	0.134341	1.21466	2.56444	0.871625	0.131176	3.90866	20.1318	0.163051	1.5015		FALSE	FALSE	B	FALSE	1.75237	5.77177	1.89748	0.372439	5.09472
chr2L_10426887_+	NM_057948	KdelR	0.047326	19.3996	12.6286	0.898093	0.0690661	5.22941	62.0603	0.918826	1.40056		FALSE	TRUE	B	FALSE	2.64934	8.0259	2.0102	0.953351	2.10856
chr2L_10428829_+	NM_135557	CG5188	0.0638304	5.77686	2.56946	0.965976	0.0562498	1.45003	7.86068	0.843054	0.712251		FALSE	FALSE	B	FALSE	0.990472	10.8675	0.488459	0.0866683	5.63596
chr2L_10430918_-	NM_135558	CG5343	0.0739204	6.70447	4.27015	0.912111	0.0800818	21.426	14.2853	0.912111	1.12245		FALSE	TRUE	U	FALSE	1.13073	9.8841	3.75738	0.210815	17.8231
chr2L_10431338_+	NM_057540	TfIIB	0.0612551	12.1166	8.03459	0.800465	0.0305376	22.7046	22.6052	0.817815	1.0084		FALSE	FALSE	B	FALSE	2.30475	9.76997	6.876	0.419287	16.3993
chr2L_10435656_-	NM_135559	CG5337	0.104038	14.8819	12.5297	0.911043	0.0158746	18.1876	25.5936	0.883183	1.12269		FALSE	TRUE	B	FALSE	3.72985	17.8884	0.187869	0.0117119	16.0408
chr2L_10435995_+	NM_135560	holn1	0.191135	18.2264	3.79846	0.0344046	0.0390797	14.8012	9.17525	0.778237	1.0582		FALSE	FALSE	B	FALSE	0.604326	10.6057	1.03328	0.213157	4.8475
chr2L_10437548_+	NM_058093	CHIP	0.0920944	15.9263	8.35178	0.682953	0.0769399	0.186562	27.4421	0.843054	1.24224		FALSE	TRUE	B	FALSE	2.82423	8.56193	1.27751	0.391179	3.26579
chr2L_10439440_+	NM_001169467	CG13142	0.198818	20.4969	6.1979	0.687934	0.181204	13.2231	3.85943	0.886936	1.07527		FALSE	TRUE	B	FALSE	1.10649	16.126	4.36795	0.145228	30.0765
chr2L_10442204_-	NR_124177	CR45375	0.105047	14.3059	3.12171	0.689119	1.16971	19.993	0.492023	0.094453	0		FALSE	TRUE		FALSE	1.48571	2.1767	0	0
chr2L_10457658_+	NM_135564	LM408	0.123431	5.23164	21.3474	0.787565	0.112863	4.33251	156.522	0.467466	0.99552		FALSE	FALSE	P	FALSE	0.600863	5.13737	43.2099	0.0234239	1844.69
chr2L_10474349_-	NM_164930	RluA-1	0.169256	15.5909	10.651	0.000483234	0.196305	16.5719	14.9122	0.557018	1.51515		TRUE	TRUE	P	FALSE	3.20345	6.23566	0.873591	0
chr2L_10477073_+	NM_135567	RluA-2	0.140323	13.8986	4.54492	0.0217569	0.00709068	10.2495	5.2048	0.6977	1.70213		FALSE	FALSE	B	FALSE	2.5212	7.28943	1.37144	0.201445	6.80802
chr2L_10483295_+	NM_135568	Grip75	0.182824	17.7423	3.46162	0.0107578	0.0703465	6.63469	8.42061	0.859759	1.19617		FALSE	TRUE	B	FALSE	1.81298	6.59956	1.68143	0.25532	6.58556
chr2L_10488622_-	NM_135569	CG7456	0.037998	14.1977	6.52382	0.948262	0.0383016	11.911	15.7935	0.838101	1.3913		FALSE	TRUE	B	FALSE	1.1567	11.2481	1.70961	0.187391	9.12321
chr2L_10491454_-	NM_135571	CG13144	0.0366934	21.7462	4.20519	0.95377	0.18326	20.2843	4.19602	0.758837	1.27273	1	TRUE	FALSE		FALSE	8.70299	1.01279	0.187869	0.0445053	4.22127
chr2L_10506301_+	NR_073753	CR44224	0.190028	20.8581	3.37742	0.565319	0.193416	8.67823	2.06427	0.720282	2.02703		FALSE	FALSE		FALSE	3.54457	2.86376	0	0.00234239	0
chr2L_10506779_-	NM_078814	Myo31DF	0.040114	18.1922	8.98552	0.903962	0.0709307	8.63778	25.7963	0.879387	1.21739		FALSE	TRUE	P	FALSE	0.831165	0.770139	39.894	0.377124	105.785
chr2L_10510453_-	NM_135573	CG7384	0.0910958	3.34176	3.43198	0.444971	0.0714285	5.09298	7.42255	0.790555	0.921659		FALSE	FALSE	B	FALSE	9.98783	3.17764	0.338164	0.0187391	18.0459
chr2L_10517335_+	NM_078815	Lrr47	0.031116	10.486	5.97273	0.879456	0.259849	16.2712	3.33316	0.527373	0.631313		FALSE	TRUE	B	FALSE	2.38441	8.55253	0.704509	0.112435	6.26594
chr2L_10534322_+	NM_135576	CG18302	0.474761	13.8317	2.088	0.000120301	0.487984	13.4168	6.93783	0.0556092	1.05263		FALSE	FALSE		FALSE	9.32117	0.655019	0.00939345	0
chr2L_10577792_-	NM_001201858	w-cup	0.112506	12.4353	13.7655	0.0481116	0.336593	16.1872	3.16349	0.303562	1.02564		FALSE	TRUE		FALSE	6.303	0.701632	0	0
chr2L_10581702_-	NM_001169470	CG34161	0.0991449	13.1722	10.8886	0.28853			0		1.0101		FALSE	FALSE		FALSE	13.6952	0.567004	0	0
chr2L_10662081_+	NM_164939	CG31871	0.207022	21.4775	1.6071	0.285462	0.602394	21.4043	5.37062	0.0481116	1.22655		FALSE	FALSE	B	FALSE	5.72292	0.771407	0.0751476	0
chr2L_106732_-	NM_134647	Nhe1	0.076557	15.3584	9.16845	0.314029	0.0405093	15.1164	15.6899	0.843505	1.63265		TRUE	FALSE	B	FALSE	0.921208	9.15685	1.46538	0.138201	10.6033
chr2L_10684409_-	NM_135592	CG7299	0.116503	21.244	2.23861	0.932233	0.158039	10.8536	92.0656	0.554169	0.872093	0.995	FALSE	TRUE	P	FALSE	7.61901	0.476326	0	0
chr2L_10694103_-	NM_135595	CG17108	0.311184	22.673	66.3219	0.0539731	0.170303	19.0261	1394.95	0.843505	0.961538		FALSE	TRUE		FALSE	9.36446	0.246328	0	0
chr2L_10695058_+	NR_073755	CR44181	0.246307	19.1861	9.04073	0.00435877	0.123674	18.808	96.7006	0.0453446	1.28205		FALSE	TRUE		FALSE	4.6476	0.727579	0	0
chr2L_10698043_-	NM_135596	CG7300	0.240101	19.254	9.89949	0.00435877	0.122152	18.8029	106.409	0.0927244	1.09015	0.9845	FALSE	TRUE		FALSE	7.77659	0.591866	0	0
chr2L_10703621_+	NM_135597	CG6415	0.210725	3.15978	2.67122	0.346194	0.129035	5.63167	29.8939	0.519291	1.16576		FALSE	FALSE	P	FALSE	6.5714	0.356275	0.0375738	0
chr2L_10732423_-	NM_135600	CG6750	0.127879	4.16006	6.75004	0.0963893	0.0959667	23.2903	44.8504	0.670693	1.11111	0.003	FALSE	FALSE	B	FALSE	2.90908	7.62892	4.94095	0.290456	17.011
chr2L_10732653_+	NM_135601	Dpy-30L1	0.107619	9.74455	4.18356	0.918826	0.244583	23.8635	18.5066	0.101041	1.60714		FALSE	FALSE		FALSE	2.26493	5.08911	0.281803	0.309195	0.91141
chr2L_10736071_-	NM_135602	Nup107	0.0537339	7.04311	4.38522	0.79106	0.0961166	19.3719	13.4052	0.921184	1.37195		FALSE	TRUE	B	FALSE	0.950645	7.60666	2.09474	0.351358	5.96184
chr2L_10737345_+	NM_135604	CG12299	0.0803551	16.0577	9.99367	0.61255	0.0774771	21.2113	16.3121	0.914395	1.56863		FALSE	FALSE	B	FALSE	1.5238	5.6379	1.23994	0.15694	7.9007
chr2L_10741885_+	NR_047931	mir-4970	0.145045	9.64979	12.3917	0.446889	0.461542	1.69781	3.83758	0.903755	0.595238		FALSE	TRUE		FALSE	6.6372	1.2354	0.0281803	0.00936955	3.00765
chr2L_10743935_-	NM_135605	CG6729	0.0924786	15.4996	6.81971	0.0655499	0.0641617	18.5664	11.248	0.88397	1.21622		TRUE	TRUE	B	FALSE	1.43549	8.7301	1.02389	0.140543	7.2852
chr2L_10756325_-	NM_135606	CG17124	0.116436	20.2131	22.9497	0.314783	0.207341	19.5716	92.2847	0.0963893	1.04167		FALSE	TRUE	U	FALSE	4.07964	0.87064	5.76758	0.0210815	273.585
chr2L_10761116_+	NM_135607	CG6495	0.022559	1.50897	15.7892	0.809284	0.10754	20.4824	53.4457	0.576225	0.832562		FALSE	TRUE	B	FALSE	6.83114	4.29035	0.140902	0.00234239	60.1531
chr2L_10769952_-	NM_135608	CG6724	0.0875322	18.1498	6.3199	0.912111	0.120079	17.661	13.2242	0.923416	1.79487		FALSE	TRUE	B	FALSE	0.950645	10.282	1.63446	0.316222	5.16871
chr2L_1077948_+	NM_078727	ast	0.0428168	20.2745	5.81003	0.947137	0.0805501	12.3661	4.12604	0.778204	1.48148		TRUE	FALSE	U	FALSE	3.25367	6.47294	2.74289	0.447396	6.13078
chr2L_10790222_+	NM_164945	CG31870	0.11161	19.2777	1.75507	0.911043	0.489011	20.0047	2.5687	0.725378	1.14286		FALSE	TRUE		FALSE	5.61556	0.47686	0	0
chr2L_1080911_+	NM_134719	Atg4a	0.0842198	23.5204	19.5976	0.0885796	0.00768951	3.38243	36.7747	0.817815	0.891266		FALSE	TRUE	B	FALSE	0.82597	6.92817	1.97262	0.236581	8.33805
chr2L_10819107_+	NM_135613	CG6508	0.0589478	18.9423	6.05144	0.911043			0		0.505051	0.163	FALSE	FALSE		FALSE	9.89087	0.823061	0	0
chr2L_10820705_+	NM_135614	CG17134	0.0187036	7.08674	7.40269	0.843505			0		1.06312		FALSE	FALSE	U	FALSE	8.161	0.78941	0	0
chr2L_10847044_-	NM_135618	Porin2	0.25503	2.83817	1.11022	0.628059	0.217049	14.5059	3.10975	0.969592	1.18655		FALSE	TRUE		FALSE	8.89866	0.960792	0.460279	0.0585597	7.86
chr2L_10856644_-	NM_058101	Dnz1	0.0160517	5.19773	8.93062	0.790555	0.0559984	1.23977	30.1445	0.950029	1.6		FALSE	TRUE	B	FALSE	0.696101	3.50911	0.779656	0.166309	4.68798
chr2L_10858536_+	NM_058100	Stam	0.0353186	17.5507	14.3123	0.874027	0.0474044	5.34353	43.2448	0.848315	1.38249		FALSE	FALSE	B	FALSE	0.763633	3.73247	5.47638	0.416945	13.1345
chr2L_10970443_+	NM_135631	YL-1	0.126611	19.4901	3.88608	0.293947	0.0648285	17.9145	9.84525	0.878394	0.40404		TRUE	TRUE	B	FALSE	4.18873	4.94683	0.356951	0.489559	0.729128
chr2L_10975293_-	NM_080045	abo	0.212824	20.122	2.98132	0.216371	0.144766	17.5393	7.26958	0.947137	0.794913		FALSE	TRUE	P	FALSE	0.806923	8.3244	2.292	0.351358	6.52327
chr2L_10976772_+	NM_135633	SCAR	0.0243753	18.8446	22.5675	0.843054	0.0279701	20.8191	46.0005	0.838101	0.921659		FALSE	TRUE	B	FALSE	2.03116	3.80497	3.98282	0.449738	8.85587
chr2L_10987806_+	NM_143799	CG12253	0.103333	16.6498	6.13662	0.816902	0.138391	1.51644	5.43836	0.914395	0.667408		TRUE	FALSE	B	FALSE	0.924671	6.72012	3.07166	0.14757	20.8149
chr2L_10989401_+	NM_001259039	CG16833	0.0348588	16.5788	28.172	0.915893	0.0529287	18.091	19.3605	0.921184	1.08481		FALSE	TRUE	B	FALSE	3.5134	6.20099	4.53704	0.173337	26.1747
chr2L_11002072_+	NM_001103675	lectin-33A	0.0325463	6.13342	2.29068	0.824304			0		1.19617	0.0455	FALSE	TRUE		FALSE	9.11684	4.72685	0.112721	0.00234239	48.1224
chr2L_11004820_+	NM_057939	Nup154	0.0486064	9.75227	4.99345	0.28853	0.0324749	4.46405	9.06442	0.829053	0.930233		TRUE	FALSE	B	FALSE	0.883113	9.49199	4.99731	0.536406	9.31628
chr2L_11011086_-	NM_135634	Art8	0.20434	6.32441	2.93763	0.28853	0.0331921	18.7676	5.58309	0.829053	1.30719		FALSE	FALSE	B	FALSE	2.03635	6.67644	1.64385	0.149913	10.9654
chr2L_11011312_+	NM_135635	dUTPase	0.384166	8.46279	1.11293	0.0872304	0.191976	2.04953	6.63844	0.942274	1.17647		FALSE	TRUE	B	FALSE	5.9082	8.7929	2.87439	0.632444	4.5449
chr2L_11015620_+	NM_057980	Acp32CD	0.128394	8.72771	3.22594	0.884021	0.236265	12.8558	7.46609	0.969592	0.860215	0.998	FALSE	TRUE		FALSE	8.16273	0.348403	0	0
chr2L_11016995_+	NM_001103676	CG14913	0.211459	9.44046	3.82546	0.111218	0.270415	17.4048	0.361051	0.751401	0.727273		FALSE	FALSE		FALSE	6.04673	0.825898	0	0
chr2L_1102504_-	NM_134720	CG4629	0.125859	21.8446	28.0668	0.0153957	0.177444	21.4489	41.1539	0.0519606	1.53358		FALSE	FALSE	P	FALSE	10.2545	1.71285	4.06736	0.0398206	102.142
chr2L_11034795_+	NM_144308	CG18666	0.215786	5.69385	2.96604	0.367806	1.05238	3.74012	0.728525	0.165107	1.19048		FALSE	FALSE		FALSE	9.43892	0.564111	0	0
chr2L_11081399_-	NM_078818	AstC	0.297303	1.36037	1.837	0.758837	0.0348057	6.63355	53.7402	0.886936	0.824588	1	FALSE	FALSE	P	FALSE	9.58784	0.679275	0	0
chr2L_1108373_-	NM_134721	mtRNApol	0.101582	17.2474	10.8217	0.746307	0.182947	17.7541	13.1215	0.383258	0.661939		FALSE	TRUE	B	TRUE	3.03202	4.74382	3.1562	0.285771	11.0445
chr2L_11091444_+	NM_205960	CG4705	0.0398087	21.1945	8.11252	0.868157	0.0478671	23.4857	11.5823	0.868157	1.10193		TRUE	FALSE	B	FALSE	2.88137	8.50236	0.441492	0.119462	3.69568
chr2L_11100888_-	NM_135642	Ge-1	0.104243	14.5714	11.0713	5.12293e-05	0.0249821	10.0794	21.4623	0.840411	1.78571		FALSE	FALSE	B	FALSE	2.58181	11.2239	1.56871	0.337304	4.65072
chr2L_11106645_-	NM_135643	Reps	0.0321325	18.4813	12.4	0.49189	0.0509341	9.79182	15.8901	0.887882	1.2275		FALSE	FALSE	B	FALSE	1.00432	8.02425	5.59849	0.290456	19.2749
chr2L_11106943_+	NM_135644	l(2)gd1	0.0445575	5.89025	12.137	0.859917	0.0429849	10.0059	15.4633	0.780381	1.18577		FALSE	TRUE	B	FALSE	2.0277	7.83169	1.85051	0.309195	5.98493
chr2L_11113061_-	NM_135645	CG6201	0.144731	3.9035	7.31851	0.127519	0.122921	10.1625	8.32629	0.95377	1.0582		FALSE	FALSE	B	FALSE	11.5341	3.1337	0	0
chr2L_11114014_+	NM_078819	Gr32a	0.199487	2.22674	2.45374	0.0910797	0.217469	7.38965	1.30546	0.879709	0.410256	0.012	FALSE	FALSE		FALSE	3.55323	4.06293	0.0187869	0.00936955	2.0051
chr2L_11120319_-	NM_135646	CG6230	0.0331425	11.8214	10.1981	0.892826	0.0282556	2.42822	23.4042	0.807103	1.22058		FALSE	TRUE	B	FALSE	0.715148	6.95922	1.49356	0.269374	5.54454
chr2L_11123567_-	NM_135648	Csl4	0.00574048	8.33618	2.37108	0.868157	0.163456	23.6255	6.83192	0.921184	0.630252		FALSE	TRUE	B	FALSE	3.84587	11.6128	1.96323	0.182706	10.7453
chr2L_11123777_+	NM_001298903	Nup160	0.0698645	16.0336	3.62153	0.724672	0.033515	14.0706	6.74344	0.868157	1.42857	0.0105	FALSE	TRUE	B	FALSE	4.38959	12.0412	1.23054	0.238923	5.15036
chr2L_1112941_+	NM_134723	CG14340	0.0351999	1.99119	4.33752	0.932233	0.255803	21.5699	6.31089	0.886936	0.343407		TRUE	TRUE		FALSE	5.74889	1.11747	0	0
chr2L_11130737_+	NM_135651	CG4751	0.0342308	10.9846	10.2817	0.934063	0.0565871	11.3502	13.6358	0.903962	1.1655		TRUE	TRUE	B	FALSE	1.24675	12.1291	5.47638	0.217842	25.1392
chr2L_11136393_+	NM_078820	hgo	0.175512	4.58765	3.45191	0.462299	0.427684	4.30247	36.0587	0.0189771	1.14416	0.1925	FALSE	TRUE	P	FALSE	8.12118	1.59616	0.0281803	0
chr2L_11155721_-	NM_135652	CG6287	0.0911781	3.40483	16.0535	0.95377	0.138947	4.26039	212.842	0.911043	1.19149		FALSE	FALSE	U	TRUE	2.32207	0.857331	18.4675	0
chr2L_11179032_+	NM_001298909	CG4788	0.0492481	7.36214	9.06662	0.903962	0.0645068	0.377144	4.88851	0.921184	1.9697		FALSE	TRUE	B	FALSE	2.71341	8.9084	0.901771	0.10775	8.36912
chr2L_11280298_+	NM_135656	Ppt2	0.0796877	20.2056	6.60336	0.576225	0.0615129	22.5509	41.6904	0.843505	1.21346		FALSE	TRUE	B	FALSE	1.71428	12.26	1.52174	0.180364	8.43705
chr2L_11280577_-	NR_073758	CR44182	0.240306	15.7064	3.7333	0.746307	0.0609829	22.7119	13.7779	0.890892	1.16054		FALSE	TRUE		FALSE	12.1177	12.2812	0	0
chr2L_11282090_+	NM_078823	mre11	0.244701	16.8837	3.60046	0.00292484	0.0746363	21.6215	9.71836	0.859759	1.90476		TRUE	FALSE	B	FALSE	0.384414	12.2768	0.54482	0.276402	1.97112
chr2L_1129316_+	NM_134725	CG4552	0.0458236	12.0528	12.9021	0.921184	0.0417853	19.4744	46.5142	0.853692	1.26671		TRUE	FALSE	B	FALSE	1.19653	8.97628	0.939345	0.339646	2.76566
chr2L_1134098_-	NM_134726	Iris	0.0667989	0.738757	8.3408	0.853436	0.0974731	5.58677	96.4749	0.0988003	0.918964		FALSE	FALSE		FALSE	12.0051	2.15249	0	0
chr2L_1134693_+	NM_134727	CG4577	0.0906532	0.597563	41.4887	0.942274	0.0888316	9.77142	154.199	0.887882	0.878845	1	FALSE	TRUE	B	FALSE	13.1307	0.860183	0.0187869	0
chr2L_11445614_-	NM_164966	salm	0.0732356	21.3348	3.10675	0.773783	0.0703382	12.653	3.92303	0.57706	1.66028		TRUE	TRUE	U	FALSE	6.12811	0.335764	0.638754	0
chr2L_1147822_+	NM_134729	CG4749	0.18746	19.5787	1.84558	0.251707	0.0881534	22.4286	5.28094	0.57706	1.16054		TRUE	FALSE	B	FALSE	0.995667	10.2843	0.798443	0.163967	4.86953
chr2L_11498948_-	NM_135659	CG6488	0.155661	17.4778	5.65784	0.33851	0.090252	20.2452	10.7438	0.868157	1.36799		FALSE	FALSE		FALSE	2.60259	9.49296	0.328771	0.103065	3.18994
chr2L_1150677_-	NM_134730	Tfb4	0.211008	19.1414	2.20304	0.462299	0.135874	21.8224	3.27433	0.838101	1.26984		FALSE	TRUE	B	FALSE	1.52207	9.72815	6.21846	0.330276	18.8281
chr2L_1150766_+	NM_134731	Vps29	0.134213	6.43675	5.14324	0.0401387	0.170481	20.6024	22.8855	0.147567	1.51762		FALSE	TRUE	B	FALSE	1.54978	9.42007	1.83172	0.449738	4.07286
chr2L_11517081_-	NM_135661	CG6509	0.0317922	18.2713	19.4162	0.859917	0.0454868	14.983	17.8221	0.903962	1.82186		FALSE	FALSE	B	TRUE	0.689174	5.03966	2.80864	0.31388	8.94814
chr2L_11528205_-	NM_135665	CG31705	0.03072	20.1893	55.582	0.930168	0.0805252	2.27746	216.333	0.853692	1.65217		FALSE	TRUE	U	FALSE	1.24502	2.78325	53.1199	0.194418	273.225
chr2L_11531052_-	NM_164969	CG31706	0.0472357	0.480748	4.91541	0.942274	0.0849319	18.1377	77.831	0.233681	1.00883		FALSE	FALSE	U	FALSE	7.32118	0.167387	0	0
chr2L_1158661_+	NM_134733	Tango14	0.0974992	3.75862	8.81674	0.892826	0.154031	17.7465	21.3549	0.456125	2.10728	0.1725	FALSE	FALSE	B	FALSE	6.61123	6.71453	7.1672	0.794069	9.02592
chr2L_11586833_-	NM_058117	Mst33A	0.0753971	13.9507	8.11269	0.788155	0.184871	21.3582	1.57546	0.934063	0.797448		TRUE	TRUE		FALSE	8.07442	0.433266	0	0
chr2L_11591678_-	NM_078826	Acp33A	0.0944779	20.7455	16.2239	0.843054			0		0.3663		FALSE	FALSE		FALSE	3.42336	0.908261	0	0
chr2L_1159355_-	NR_073686	CR43767	0.138883	3.96558	8.00961	0.483586	0.141235	17.7608	17.3536	0.950289	0.909091		FALSE	FALSE		FALSE	10.1402	2.13893	1.08025	2.7078	0.398939
chr2L_11611772_-	NM_135666	spag4	0.0540908	20.5409	15.1972	0.930168			0		0.865801		FALSE	FALSE		FALSE	7.2727	0.447795	0	0
chr2L_1163886_-	NM_134734	CG5080	0.0334655	19.2662	15.6892	0.773783	0.0949847	17.6548	91.3383	0.101041	0.914849		FALSE	FALSE	U	FALSE	4.62509	8.8673	1.17418	0.00936955	125.319
chr2L_1164443_+	NM_134735	IntS14	0.0901649	19.2808	3.25992	0.720282	0.142258	15.9931	4.27621	0.494412	1.12179		FALSE	TRUE	B	FALSE	1.56709	10.1401	0.760869	0.187391	4.06033
chr2L_11652010_-	NM_135668	CG12307	0.259185	7.72595	1.15224	0.942274	0.615826	15.4917	1.27828	0.349759	0.732601		FALSE	TRUE		FALSE	5.62422	0.454797	0	0
chr2L_11652448_+	NM_135669	CG4983	0.154776	3.21548	1.20026	0.868157	0.412435	19.2027	1.04795	0.969592	0.523104		FALSE	TRUE		FALSE	8.85191	0.461633	0	0
chr2L_11662002_+	NR_124204	CR44480	0.0823211	21.772	2.08052	0.780381			0		0.793651		FALSE	FALSE		FALSE	8.57485	0.427519	0	0
chr2L_11662172_-	NR_124203	CR44479	0.21669	0.379533	1.91936	0.932233			0		0.70355		FALSE	FALSE		FALSE	8.55408	0.481738	0	0
chr2L_1166506_+	NM_134736	CG14341	0.096645	4.28708	7.10098	0.682953	0.0493742	4.19618	22.6499	0.853436	1.42248		FALSE	TRUE	B	FALSE	1.94458	16.1635	0.939345	0.194418	4.83157
chr2L_11665241_+	NR_124205	CR44481	0.34073	16.0833	1.28981	0.261136			0		0.673401		FALSE	FALSE		FALSE	5.38872	0.430279	0	0
chr2L_11694804_+	NM_135670	CG4988	0.193398	7.29471	1.90052	0.915873	0.490912	21.238	1.09505	0.960375	0.655201		FALSE	FALSE		FALSE	7.51339	0.395123	0	0
chr2L_1170181_+	NM_164408	CG31922	0.0714516	23.4131	4.88204	0.762442	0.203253	21.1952	3.7671	0.878888	1.26468		FALSE	TRUE		FALSE	4.99045	8.62946	0.826623	0.224869	3.67602
chr2L_1172805_-	NM_134737	CG5118	0.0277607	11.3425	7.81058	0.791904	0.158115	12.3646	15.7208	0.314029	0.940071		FALSE	FALSE	B	FALSE	2.27185	8.03585	1.94444	0.309195	6.28873
chr2L_1173009_+	NM_134738	CG4887	0.0545451	17.9231	35.0072	0.725378	0.0808574	16.6257	35.4126	0.934063	1.35823	0.005	FALSE	FALSE	B	FALSE	2.3186	11.6559	2.63956	0.306853	8.60204
chr2L_1177690_+	NM_134739	CG4896	0.0939301	15.4626	17.1934	0.0418566	0.0277061	20.2959	18.3878	0.858165	1.03226		FALSE	FALSE	B	FALSE	3.14804	11.5055	5.51395	0.447396	12.3246
chr2L_11792365_-	NM_078828	Tsp33B	0.176611	10.3971	1.25376	0.094453			0		1.03199		FALSE	FALSE		FALSE	7.08049	0.691849	0.150295	0.0234239	6.41633
chr2L_11794086_-	NM_135674	CG14937	0.0919485	5.35007	6.20944	0.670693	0.213235	7.73718	2.00825	0.0630287	1.3369		FALSE	FALSE	B	FALSE	10.8744	0.763435	0.356951	0.192076	1.85839
chr2L_11813780_-	NM_135675	CycY	0.0572793	11.4074	10.4828	0.324168	0.0349486	16.0484	32.9148	0.907653	1.35747		FALSE	TRUE	B	FALSE	2.16449	18.0953	5.75818	0.367755	15.6577
chr2L_11834086_+	NM_001298919	CG45011	0.0725212	7.52602	19.9986	0.49189	0.194548	4.49607	2.09923	0.932233	1.25392		FALSE	FALSE		FALSE	7.13417	0.974946	0	0
chr2L_11834608_+	NM_001298921	CG45012	0.0448997	23.1695	13.5647	0.878482			0		1.17647		FALSE	FALSE		FALSE	7.09954	1.41262	0	0
chr2L_11835320_+	NR_124206	CR45013	0.0601109	3.40292	43.9968	0.474371	0.187989	11.1826	21.1474	0.0481116	1.57377		FALSE	TRUE		FALSE	9.35061	0.313314	0	0
chr2L_11837243_+	NM_001169486	Sfp33A4	0.0808961	3.98706	9.1075	0.91752	0.407425	12.9918	0.854853	0.996293	1.25448	0.2025	FALSE	TRUE		FALSE	8.47442	0.516235	0	0
chr2L_11837713_+	NM_001169487	Sfp33A2	0.128411	22.5852	9.2165	0.183973			0		0.985222	0.067	FALSE	TRUE		FALSE	5.29348	1.32585	0	0
chr2L_11839912_+	NM_001169488	Sfp33A3	0.178347	2.77987	9.54023	0.0705922	0.36645	19.1645	3.32241	0.440921	0.742312	0.0015	FALSE	FALSE		FALSE	8.72031	1.30921	0	0
chr2L_1184020_-	NM_134740	CG5126	0.0533064	16.8736	6.18905	0.859759	0.057447	1.0208	19.5298	0.790555	1.39434		FALSE	FALSE	B	FALSE	0.976619	13.6809	0.742082	0.0585597	12.6722
chr2L_1184065_+	NM_134741	Tgt	0.00961591	17.7122	2.88015	0.898093	0.10022	12.1343	6.79083	0.368126	1.48423		TRUE	TRUE	B	FALSE	1.04069	18.8688	1.77536	0.175679	10.1057
chr2L_11840691_+	NM_164973	CG31704	0.0864694	6.22929	15.3387	0.917446	0.227536	15.2496	41.254	0.886936	0.326797	0.985	FALSE	TRUE		FALSE	8.79823	0.811409	0.0187869	0
chr2L_11847226_+	NM_135678	Mal-B1	0.0466573	6.01284	28.053	0.853436	0.0684878	20.6277	47.4799	0.886936	0.980392		FALSE	TRUE		FALSE	7.15841	1.45333	0	0
chr2L_11853430_+	NM_001201863	CG42751	0.105788	5.25476	27.1748	0.349759	0.174918	13.6515	1.54131	0.882864	1.13422		FALSE	FALSE		FALSE	6.22335	1.53709	0.0281803	0.0351358	0.802041
chr2L_11944129_+	NM_057558	Cry	0.05565	13.2592	52.5478	0.883183	0.215036	18.7014	6.2697	0.932233	0.752508		FALSE	TRUE	P	FALSE	10.9004	0.192091	0	0
chr2L_11971094_-	NR_047940	CR43314	0.10265	11.6185	2.72945	0.245945	0.461746	9.88098	2.41284	0.00191786	1.21429	1	FALSE	FALSE		FALSE	7.58958	0.343192	0.0281803	0.030451	0.925432
chr2L_11981591_+	NM_135684	CG16965	0.303924	6.27841	1.33188	0.209554	0.255792	7.79073	20.6703	0.000238009	1.15385		FALSE	TRUE		FALSE	4.84327	2.75099	16.0816	0.131174	122.598
chr2L_11988039_-	NM_135685	CG6686	0.0475106	17.5015	13.428	0.783508	0.0547968	17.262	25.8865	0.687934	1.50376		TRUE	TRUE	B	FALSE	2.39826	7.3784	1.04267	0.199103	5.23685
chr2L_11989936_+	NM_135687	dgt2	0.19379	23.1374	2.44239	0.0217569	0.146393	23.4864	7.11892	0.95377	1.38889		FALSE	TRUE	B	FALSE	0.974887	11.147	3.63526	0.583254	6.23273
chr2L_11990927_+	NM_001298928	escl	0.0581015	7.96385	4.63879	0.935134	0.0873561	17.8666	5.79028	0.853692	1.02273		FALSE	FALSE	B	FALSE	0.455409	10.1072	1.64385	0.187391	8.77232
chr2L_11992902_+	NM_164980	Ada1-2	0.0975828	16.4806	3.77614	0.932233	0.175782	20.0678	7.03786	0.95762	0.957854		FALSE	TRUE	B	FALSE	2.32553	9.84017	1.55931	0.131174	11.8874
chr2L_11995432_-	NM_164981	CG18789	0.112499	15.7906	1.76509	0.968415	0.0748852	7.7307	4.26578	0.778204	1.55556		TRUE	FALSE	B	FALSE	1.18961	12.4748	0.779656	0.15694	4.96786
chr2L_11995740_+	NM_164983	Qtzl	0.114448	14.8768	4.86576	0.368126	0.0844578	1.39537	18.629	0.874027	1.21622		FALSE	TRUE	B	FALSE	3.44587	8.02087	1.79415	0.288114	6.22723
chr2L_11999340_-	NM_144407	CG18787	0.106217	19.6276	2.10702	0.853692	0.0833315	16.0093	6.11974	0.809284	1.66468		TRUE	TRUE		FALSE	1.01818	18.9306	0.81723	0.217842	3.75148
chr2L_11999654_+	NM_135689	CG12264	0.0059878	0.997126	7.86774	0.897209	0.100074	21.3802	44.6405	0.527373	1.1257		FALSE	TRUE	B	FALSE	3.57921	8.95659	2.26382	0.487216	4.64644
chr2L_12002266_-	NM_135690	CG6746	0.0781864	22.3589	8.07979	0.950029	0.163641	22.1334	73.6209	0.0517117	1.48423		FALSE	TRUE	B	FALSE	0.931598	8.67716	2.11353	0.25532	8.27794
chr2L_12020960_-	NM_135691	CG6734	0.0780587	15.1745	9.51122	0.853692	0.0115292	6.92445	10.8323	0.816235	1.06383		FALSE	FALSE	U	FALSE	1.83029	6.03876	1.89748	0.128831	14.7284
chr2L_12027438_+	NM_138760	dmGlut	0.240953	9.87899	1.19118	0.00304671	0.0282077	7.03749	3.64794	0.915893	1.53846	0.995	FALSE	FALSE	B	FALSE	3.26752	2.09031	5.75818	0.0585597	98.3302
chr2L_12034190_+	NM_144408	CG18788	0.146863	16.9704	1.3183	0.677673	0.139648	13.1829	0.377214	0.883183	0.835946		FALSE	TRUE		FALSE	4.79825	5.27301	0.0187869	0.00702716	2.67347
chr2L_12040689_-	NM_135693	CG6766	0.0167832	14.7279	12.1495	0.890892	0.0803533	4.06362	54.9135	0.491313	0.841751		TRUE	TRUE	B	FALSE	2.21298	10.7172	1.03328	0.337304	3.06335
chr2L_12046118_-	NM_135695	CG6770	0.0204685	18.7571	14.7368	0.728356	0.136359	21.2493	344.334	0.886936	1.14167	0.955	TRUE	FALSE	U	TRUE	1.14632	2.42294	10.361	0.52001	19.9246
chr2L_12046442_+	NR_124212	CR44589	0.460035	15.5217	4.54129	0.110675	0.278065	20.4501	1.25717	0.993253	1.19658		TRUE	TRUE		TRUE	2.80518	6.4333	0.535427	0.161625	3.31278
chr2L_12048918_-	NM_135696	Plzf	0.135898	16.2892	7.30151	0.278912	0.22643	17.084	3.34093	0.948583	0.826446		FALSE	TRUE		FALSE	1.07705	11.5303	0.967525	0.105407	9.17891
chr2L_12057778_+	NM_001298937	CG34164	0.101658	12.1415	1.20498	0.868157	0.587887	4.27624	0.638769	0.324168	0.997783		FALSE	TRUE		TRUE	8.96966	2.30127	0.159689	0.114777	1.3913
chr2L_12063184_-	NM_135700	Rab3-GAP	0.125741	14.8603	6.64292	0.0001325	0.0556656	16.0527	10.1014	0.883183	1.05471		FALSE	FALSE	B	FALSE	3.40951	9.1188	1.53113	0.124146	12.3333
chr2L_12066775_-	NM_001038811	CG14946	0.347873	20.5759	1.22232	0.439444	0.258862	0.219162	9.30393	0.614937	1.04895		FALSE	TRUE	P	FALSE	8.9939	1.46561	1.22115	0
chr2L_12096511_-	NM_058131	CG6712	0.0432854	17.9408	4.86867	0.848315	0.0753204	20.7115	8.71856	0.868157	1.4245		FALSE	FALSE	B	FALSE	2.91254	7.67561	0.81723	0.213157	3.83393
chr2L_12097838_+	NM_135704	Ced-12	0.136445	15.2088	7.79705	0.053885	0.0552742	15.96	14.0838	0.912111	1.06101	0.003	FALSE	TRUE	B	FALSE	1.17056	8.8832	1.74718	0.185049	9.44175
chr2L_12103285_-	NM_164993	Patsas	0.0737435	17.3143	13.2118	0.861858	0.213808	19.3417	13.7414	0.847978	1.14566		FALSE	FALSE		FALSE	3.39219	13.2072	0.084541	0.0327934	2.57799
chr2L_12109116_-	NM_057824	Rab6	0.0266661	15.4633	11.5126	0.773783	0.0661985	9.90163	38.5323	0.689119	1.31839		FALSE	TRUE	B	FALSE	0.68398	5.40545	6.876	0.475504	14.4604
chr2L_12114360_+	NM_135708	CG17211	0.338421	7.66069	5.08389	0.0172023	0.215519	10.2349	10.8488	0.620867	1.62602		FALSE	TRUE		FALSE	6.54369	1.17468	0.0751476	0
chr2L_12133411_-	NM_176024	rho-6	0.313783	10.3501	1.30658	0.0851727	0.10092	18.5879	3.81375	0.847023	1.37981		FALSE	TRUE		TRUE	5.75755	0.627933	0	0
chr2L_12170550_+	NM_135711	CG17217	0.235476	2.70094	1.68224	0.362336			0		0.806452		FALSE	FALSE		FALSE	4.07271	2.71806	0	0
chr2L_12172586_-	NM_135712	CG6583	0.0979575	13.4841	6.10092	0.195653	0.0366265	21.3079	17.5136	0.858165	1.60256		FALSE	TRUE	B	FALSE	0.0658006	14.3933	1.55931	0.332619	4.68799
chr2L_12172981_+	NM_135713	crok	0.0657923	13.3337	3.06218	0.907943	0.105148	8.57804	10.6544	0.852728	1.23552		FALSE	TRUE	B	FALSE	1.02857	11.2067	1.82233	0.327934	5.557
chr2L_1219293_+	NM_134746	CG42329	0.778064	2.03037	3.86961	0.000241617	0.838233	1.36622	37.4236	0.000868035	1.01597	1	FALSE	FALSE		FALSE	8.7307	0.343348	0	0
chr2L_12344266_-	NM_001273480	CG43813	0.0784432	13.3415	1.13021	0.809332			0		1.0582		FALSE	FALSE		FALSE	7.81295	0.581998	0	0
chr2L_1240036_+	NM_134747	CG5397	0.118133	5.32008	2.73079	0.546475	0.0892885	13.7285	56.0802	0.549617	0.816993		TRUE	FALSE	P	FALSE	8.41382	0.206166	0.30059	0
chr2L_12424904_+	NM_135720	CG6405	0.143063	3.68696	4.77661	0.0453446	0.0681117	18.9652	1.34293	0.844381	1.75439		FALSE	FALSE		FALSE	1.34545	2.90174	0.00939345	0
chr2L_12427709_-	NM_135721	CG5446	0.0637201	13.5132	11.2709	0.658861	0.0610993	3.97259	31.7944	0.790555	0.816327		FALSE	FALSE	B	FALSE	2.56622	6.21272	12.1363	0.564515	21.4987
chr2L_12428028_+	NM_135722	CG6388	0.00760057	21.3589	7.97527	0.753471	0.0527416	20.4213	11.8621	0.858165	1.08225		FALSE	TRUE	B	FALSE	4.07617	11.4475	3.05287	0.292798	10.4265
chr2L_12445924_-	NM_135724	Oatp33Ea	0.0695088	2.26468	1.27642	0.918826	0.0924637	2.73215	4.04826	0.809284	1.22034		FALSE	TRUE	P	FALSE	7.66404	1.57063	0.0375738	0
chr2L_12543176_+	NR_037735	CR42746	0.0556722	19.5706	19.182	0.943563	0.600104	20.8802	0.375401	0.95377	0.617284		FALSE	FALSE		FALSE	19.0423	0.355327	0.0187869	0.00468477	4.0102
chr2L_1256417_+	NM_134748	robo3	0.048992	20.8767	16.2613	0.790555	0.0482495	8.68144	16.3286	0.937228	0.933707		FALSE	TRUE		FALSE	10.6268	0.510896	0	0
chr2L_12692934_-	NM_135735	CG5525	0.132784	6.77742	9.3154	0.528632	0.029278	23.7676	38.458	0.874537	1.27907		FALSE	TRUE	B	TRUE	3.58613	5.55232	5.68304	1.07516	5.28578
chr2L_12692993_+	NM_135736	CG6153	0.243726	5.77367	1.86352	0.693448	0.05673	2.34805	10.7347	0.817815	1.5873		FALSE	FALSE	U	TRUE	2.91947	6.75711	0.78905	0.262347	3.00765
chr2L_12697323_-	NM_135739	CG5781	0.0853208	17.5516	8.1308	0.879456	0.323908	13.6531	1.22446	0.943563	1.0101	0.0275	FALSE	FALSE		FALSE	8.00862	2.87474	0	0
chr2L_12704451_-	NM_135741	CG5776	0.106356	20.7962	3.13268	0.183731	0.103887	14.907	3.79193	0.898093	1.17647		FALSE	TRUE	B	FALSE	1.97229	8.30925	1.41841	0.302168	4.69411
chr2L_12704725_+	NM_135742	spict	0.0536262	1.15196	8.61692	0.932233	0.0974139	6.58086	39.2075	0.659217	0.707547		FALSE	FALSE	U	FALSE	0.84675	6.49736	9.87251	0.269374	36.6498
chr2L_12707661_+	NM_135744	CG6180	0.120173	12.6665	5.18975	0.462299	0.0459761	2.12924	88.9002	0.912153	1.86393		FALSE	FALSE		FALSE	4.85885	14.0043	0.178475	0.419287	0.425664
chr2L_12721843_-	NM_165019	Pih1D1	0.0135862	16.7524	19.6699	0.914395	0.0539073	6.30406	14.1479	0.932233	1.30024		FALSE	TRUE	B	FALSE	2.04155	4.29192	6.26543	0.374782	16.7175
chr2L_12822787_-	NM_078835	kek1	0.0339118	19.9565	10.9777	0.824304	0.157552	7.74093	32.2412	0.164205	1.25165		FALSE	FALSE		FALSE	3.12206	0.997043	44.9101	0.597309	75.1874
chr2L_13000635_-	NM_135752	CG12404	0.024731	16.3979	7.15785	0.724672	0.0650012	18.3995	22.6748	0.886936	2.002		FALSE	FALSE	B	FALSE	0.754975	11.1765	1.53113	0.36307	4.21718
chr2L_13004107_-	NM_001273497	Vha68-1	0.0789999	16.0993	37.3702	0.107511	0.015955	13.2739	137.128	0.921184	1.06383		FALSE	FALSE	B	TRUE	1.02337	13.1661	2.89318	0.072614	39.8433
chr2L_13004480_+	NM_080152	Tor	0.0162813	22.4355	14.931	0.840411	0.0429945	10.834	15.4028	0.726354	1.82556	0.048	TRUE	FALSE		TRUE	0.405193	9.81974	1.04267	0.15694	6.64377
chr2L_13021312_-	NM_135754	A16	0.0562542	7.80524	6.49476	0.923416	0.0844962	20.1434	16.9851	0.934063	1.2474		FALSE	TRUE	B	FALSE	1.28138	14.1071	3.34407	0.236581	14.135
chr2L_13060140_-	NM_135755	CG9932	0.0132068	18.4761	61.8962	0.773783	0.0846678	10.0578	87.5666	0.130441	1.19225		FALSE	TRUE	P	FALSE	2.03982	0.891993	64.6081	0.341988	188.919
chr2L_13096994_+	NR_124228	CR45447	0.0874609	14.8218	12.4313	0.892826	0.140839	17.1131	1.01034	0.952949	0.744186		FALSE	FALSE		FALSE	12.9558	0.635598	0	0
chr2L_13104680_+	NR_124229	CR45461	0.117922	2.09791	6.96736	0.890892	0.146972	20.9915	0.614723	0.912111	0.600601		FALSE	FALSE		FALSE	7.5688	0.364987	0	0.0210815	0
chr2L_13142903_-	NM_135758	CG9928	0.134582	20.8894	11.8242	0.725378	0.142649	0.729429	257.994	0.861858	0.623701	0.993	FALSE	FALSE	U	FALSE	7.79737	0.942385	0	0.00234239	0
chr2L_13143622_-	NM_144312	CG16978	0.669164	5.38043	1.26738	0.356827	0.156887	7.30689	66.6228	0.853692	0.860832	0.9795	FALSE	FALSE		FALSE	9.15667	0.54006	0	0
chr2L_13160527_+	NM_135760	CG5204	0.179901	19.8582	2.86441	0.462299	0.190523	2.41457	1.10607	0.510363	1.00806		FALSE	TRUE		FALSE	6.35495	2.17995	0	0
chr2L_13165564_+	NM_058003	Sir2	0.0470027	15.1331	20.3061	0.934063	0.024847	4.21074	33.6835	0.921184	1.24888		FALSE	FALSE	B	FALSE	2.77575	4.65988	15.6213	0.613705	25.4541
chr2L_13176423_+	NM_001273504	CG43925	0.11635	12.003	11.9179	0.628059			0		1.48441		FALSE	FALSE		FALSE	11.3298	7.86451	0.0375738	0.0117119	3.20816
chr2L_13177150_+	NM_135763	CG5439	0.126136	17.6723	7.1767	0.181439	0.0455553	13.4852	13.2799	0.827517	0.673401		FALSE	FALSE	B	FALSE	2.14198	1.96786	2.18867	0.250635	8.7325
chr2L_13182596_-	NM_165027	CG31849	0.0872977	6.81817	8.2072	0.752984	0.0671282	9.37246	5.39318	0.868157	1.14833		FALSE	FALSE	B	FALSE	1.99999	6.9755	0.30059	0.0796411	3.77431
chr2L_13191979_-	NM_135766	CG16974	0.018767	18.5842	45.8083	0.840411	0.0597044	3.0931	83.6678	0.689119	1.73611		TRUE	TRUE	B	FALSE	0.737659	4.6157	9.13982	0.295141	30.9677
chr2L_13192201_+	NM_135767	Edem2	0.0333047	13.3409	12.6614	0.677673	0.0549785	2.662	28.7112	0.637243	0.876552		FALSE	TRUE	B	FALSE	3.40258	13.1177	2.40472	0.267032	9.00537
chr2L_13203295_-	NM_135768	CG16972	0.0875845	14.48	11.4959	0.752984	0.0799881	17.7715	9.86302	0.80706	1.24777		FALSE	TRUE	B	TRUE	0.893503	8.85614	3.82313	0.170994	22.3583
chr2L_13203762_+	NM_135769	Pect	0.111216	13.6686	32.3549	0.0927244	0.0678066	8.56361	95.7903	0.202399	1.13379		FALSE	TRUE	B	TRUE	1.11861	4.82811	1.74718	1.2766	1.36862
chr2L_13211814_-	NM_135770	CG15482	0.0994346	18.2526	3.30452	0.892826	0.19005	16.5823	0.705037	0.546475	0.946586		FALSE	TRUE		FALSE	4.24933	0.693599	1.20236	0.124146	9.68502
chr2L_13212116_-	NR_001645	snRNA:U2:34ABa	0.0690933	1.8022	113.452	0.752984	0.527001	0.649772	9.04692	0.456125	0.672269		FALSE	TRUE		FALSE	11.6242	0.859745	77.3644	0.36307	213.084
chr2L_13219923_-	NM_135772	CG9426	0.0835943	15.7655	10.7281	0.335166	0.0030641	12.7173	24.8877	0.780381	0.801282		FALSE	FALSE	B	FALSE	0.933329	7.24235	5.18518	0.175679	29.5151
chr2L_13219979_+	NM_135773	CG5705	0.0639992	12.0516	5.24335	0.947137	0.223153	19.9813	6.76473	0.195396	0.93985		FALSE	FALSE	B	FALSE	1.54112	12.0859	0.666935	0.114777	5.8107
chr2L_13222587_+	NM_135775	CG16812	0.0331364	12.7169	6.25316	0.843054	0.0189877	1.79528	14.8876	0.728356	1.50538		FALSE	FALSE	B	FALSE	1.29696	8.61263	2.5832	0.26469	9.75935
chr2L_13225275_-	NM_135776	CG15480	0.301838	6.95497	1.36727	0.0387051			0		0.860832	0.978	FALSE	TRUE	B	FALSE	12.1402	0.882093	0.0187869	0
chr2L_13236494_+	NM_135781	CG5867	0.0340141	23.2571	22.1721	0.951641	0.211212	0.673467	168.728	0.00785049	1.28571	1	FALSE	FALSE		FALSE	6.09175	0.957831	0	0
chr2L_13241807_+	NR_124230	CR45330	0.0552625	2.22577	45.6278	0.892826	0.467922	1.38793	5.60435	0.519291	1.14379		TRUE	FALSE		FALSE	5.43547	0.826528	0	0
chr2L_13244848_+	NR_001647	snRNA:U5:34A	0.212878	4.57059	5.51627	0.937228			0		1.17647		FALSE	TRUE		FALSE	7.87529	0.571215	27.9737	0.550461	50.8187
chr2L_13246232_+	NM_135783	CG16820	0.296689	13.7325	3.41219	0.0240558	0.151311	8.35409	17.519	0.752984	1.28205	1	FALSE	FALSE	P	FALSE	8.84671	0.402322	0.0469672	0
chr2L_13265876_-	NM_165036	CG31848	0.201156	8.6101	4.43949	0.282626			0		0.43573		FALSE	TRUE		FALSE	6.81209	0.701692	0	0
chr2L_13284927_+	NR_073770	CR44083	0.07894	17.9361	13.7337	0.930168	0.0576156	21.2757	15.1262	0.898093	0.857143		FALSE	TRUE		FALSE	6.99737	1.26111	0.0187869	0
chr2L_13286462_-	NM_135787	Drep-4	0.106434	17.6764	12.298	0.0851727	0.0556444	20.2078	16.3455	0.885344	0.930233		FALSE	TRUE		FALSE	1.61385	12.1704	12.0706	0.238923	50.5207
chr2L_13286777_+	NM_135788	Uvrag	0.116837	16.9941	7.26756	0.030894	0.0818969	17.5606	12.9619	0.903962	0.921659		FALSE	TRUE	B	FALSE	2.33419	4.99146	0.497853	0.145228	3.42808
chr2L_13289021_-	NR_124232	CR44972	0.238335	15.8455	7.48623	0.0194258	0.0110491	15.6192	11.8356	0.753471	1.04822		FALSE	FALSE		FALSE	5.5792	0.599312	0	0
chr2L_13306755_-	NM_001169500	CG43779	0.224124	12.8814	27.1224	0.084333	0.442345	9.45722	4.10304	0.106347	0.93985		TRUE	FALSE		FALSE	9.08048	1.23657	0	0
chr2L_13331121_-	NM_135793	CG43778	0.157842	13.0661	40.5478	0.0418566	0.184894	10.4792	39.1517	0.0500361	1.10827		FALSE	FALSE		FALSE	6.82075	0.63438	0.0939345	0
chr2L_13347773_+	NM_135794	CG16826	0.251777	3.70451	2.15999	0.674443			0		1.03896	0.975	FALSE	TRUE		FALSE	6.70127	0.905384	0	0
chr2L_13355073_-	NM_135795	CG9395	0.0738761	19.3827	12.1774	0.964379	0.057639	17.4613	21.8571	0.921184	1.28023		FALSE	TRUE		FALSE	7.19131	1.12315	0	0
chr2L_13361565_-	NM_135796	CG9377	0.545709	4.81996	3.71309	0.0297194	0.522336	5.47214	16.5241	0.00309765	1.24777		FALSE	FALSE		FALSE	11.1272	0.720383	0	0
chr2L_13366189_-	NM_143719	Nnp-1	0.0422738	15.9252	4.93917	0.782475	0.0233424	12.3116	12.9461	0.728356	1.46092		FALSE	TRUE	B	TRUE	1.84415	4.39096	1.32448	0.381809	3.46895
chr2L_13366447_+	NM_135797	CG6523	0.0829956	9.79724	6.98975	0.960375	0.0916426	1.72943	59.3401	0.0500361	1.04167		FALSE	FALSE	B	TRUE	1.20865	10.8663	0.432099	0.299825	1.44117
chr2L_13367617_+	NM_165039	Tap42	0.0198977	9.32189	3.59808	0.659166	0.0320356	21.0232	15.7257	0.827517	1.38889		TRUE	TRUE	B	TRUE	0.768828	6.99671	0.413312	0.180364	2.29155
chr2L_13369204_+	NM_165040	CG31855	0.084391	15.5426	6.16691	0.964619	0.0732655	0.986656	13.5314	0.858165	0.841751		FALSE	FALSE	B	FALSE	0.566231	7.49455	4.45249	0.213157	20.8883
chr2L_13378538_-	NM_135801	CG9302	0.174241	0.88147	2.84932	0.0766928	0.0633831	10.3415	11.0145	0.91752	0.886918		FALSE	TRUE	B	TRUE	6.00863	8.62119	1.80354	0.356043	5.06552
chr2L_13378902_+	NM_080097	beta'COP	0.065992	11.3577	12.0145	0.483586	0.081327	5.22047	45.4749	0.732822	1.25725		TRUE	TRUE	B	TRUE	1.30389	5.26322	3.93585	0.456765	8.6168
chr2L_13382652_+	NM_001201867	loqs	0.112387	16.8769	16.0949	0.012161	0.0496094	19.4141	58.28	0.328901	0.713436		FALSE	TRUE	B	FALSE	2.43116	7.28889	0.901771	0.199103	4.52917
chr2L_13385403_-	NR_124233	CR44599	0.174417	12.4193	8.8328	0.0327749	0.0499594	21.1479	48.0653	0.859759	0.865052		FALSE	TRUE		FALSE	2.77401	5.74466	0.178476	0.0679292	2.62738
chr2L_13387312_-	NM_135803	CG9293	0.134812	1.50971	4.90125	0.185942	0.0399972	23.1096	10.1436	0.780381	1.0453	0.0025	FALSE	FALSE	B	FALSE	0.902161	5.13902	2.91197	0.100723	28.9108
chr2L_13387571_+	NM_135804	CG7099	0.0645017	18.5701	5.8673	0.887882	0.0326623	18.5973	5.62938	0.868157	0.716846		FALSE	TRUE		FALSE	6.07097	15.536	0.309984	0.0819835	3.78105
chr2L_13398991_+	NM_001298970	CG7110	0.0444247	7.89407	2.20686	0.853692	0.105641	23.6164	5.76206	0.914395	1.373		FALSE	TRUE	U	FALSE	1.19999	8.85028	14.4471	0.409918	35.244
chr2L_13399831_-	NR_124234	CR44600	0.22622	14.7426	2.17481	0.628133	0.0973841	1.31038	2.98649	0.791904	1.34567		FALSE	FALSE		FALSE	6.2095	2.2101	0	0
chr2L_13435622_+	NM_058090	Tehao	0.0735747	15.4373	19.2576	0.546475	0.160508	0.563679	1.68204	0.937228	1.10865		FALSE	TRUE	U	FALSE	5.70733	1.82759	0.140902	0.00468477	30.0765
chr2L_13442410_-	NR_124235	CR45683	0.0392371	14.2159	13.821	0.829053	0.120599	20.2866	2.11656	0.95762	0.625		FALSE	FALSE		FALSE	8.10906	1.47266	0	0.00234239	0
chr2L_13445651_-	NM_135811	CG9267	0.055158	14.2209	26.4481	0.843505	0.0220538	3.01153	24.9084	0.728356	0.830306		FALSE	FALSE	B	FALSE	0.921208	11.547	0.563607	0.124146	4.53985
chr2L_13449497_-	NM_135812	Hsp60D	0.0318209	14.0523	32.5257	0.853692	0.350715	15.246	1.47545	0.659375	1.87166		FALSE	TRUE		FALSE	2.46752	0.560423	0	0
chr2L_13457497_+	NM_001201868	CG42809	0.00188578	8.48907	25.8253	0.943563			0		1.68168		FALSE	TRUE		FALSE	13.1047	0.283822	0	0
chr2L_13458605_-	NR_124236	CR45684	0.122128	18.5686	36.4992	0.0120279			0		0.912281		FALSE	TRUE		FALSE	9.07702	1.59187	0	0
chr2L_13459681_+	NM_135813	CG42810	0.0596464	15.7322	32.0657	0.620867	0.478607	11.4829	1.01285	0.995749	1.2987		TRUE	TRUE		FALSE	9.02161	1.26881	0	0
chr2L_13527841_+	NM_001032084	CG33640	0.0283768	23.2262	29.3203	0.942274	0.431861	14.5549	0.527993	0.456125	0.956106		TRUE	FALSE		FALSE	7.67616	0.591963	0	0
chr2L_13529042_+	NM_001032085	CG33641	0.0938814	5.69295	14.9002	0.878482			0		0.641026		FALSE	FALSE		FALSE	5.06491	0.393359	0	0
chr2L_13529975_+	NM_001032086	CG33642	0.0425031	21.1209	21.0835	0.942274			0		0.929152		FALSE	FALSE		FALSE	7.40776	0.520453	0	0
chr2L_13531074_+	NM_001032087	CG33643	0.0635497	9.49835	21.682	0.659375			0		1.30475		FALSE	TRUE		FALSE	6.99045	0.630453	0	0
chr2L_13532085_+	NM_001032088	CG33644	0.0244683	17.3526	21.5189	0.789544			0		1.21212		FALSE	FALSE		FALSE	6.05885	0.532864	0	0
chr2L_13532872_+	NM_001032089	CG33645	0.0238924	0.705401	18.758	0.456125			0		1.19658		FALSE	FALSE		FALSE	7.97226	0.580251	0	0
chr2L_13540751_+	NM_135817	CG16852	0.0247009	7.03764	11.3543	0.903962	0.349967	23.2077	0.414062	0.969592	0.655201		FALSE	FALSE		FALSE	6.21296	0.615251	0	0
chr2L_13597186_-	NM_135820	CG9254	0.00761955	10.2719	12.3554	0.915893	0.367068	17.1952	2.81248	0.659166	0.549451		FALSE	FALSE		FALSE	6.76534	0.158185	0	0
chr2L_13633166_-	NR_047950	CR43410	0.071924	3.09615	4.36906	0.871625			0		1.21212		FALSE	TRUE		FALSE	3.62076	0.149713	0	0
chr2L_13665525_+	NM_165048	CG18507	0.140706	21.4894	12.2223	0.0505767	0.151058	21.9412	35.0388	0.0105602	1.4652		FALSE	TRUE	B	FALSE	9.35061	0.682106	0.084541	0
chr2L_13708215_+	NM_135823	CG7311	0.106421	5.56972	5.47204	0.853692	0.285302	18.3896	1.56648	0.874027	0.848896		FALSE	TRUE		FALSE	4.34284	0.802214	0	0
chr2L_13717320_-	NM_001298975	CG31814	0.0159142	16.799	18.1706	0.965381	0.116032	2.12527	11.1217	0.948583	1.36452		FALSE	TRUE	B	FALSE	8.12464	0.360045	0.24423	0.00702716	34.7551
chr2L_13773997_+	NM_001259095	CG43376	0.239083	14.7381	2.88034	0.886936			0		0.944669		FALSE	TRUE		FALSE	12.187	1.01126	0.0657541	0.0960378	0.684669
chr2L_13777195_+	NR_047955	CR31845	0.0763919	9.50665	4.1319	0.966272	0.168601	5.90622	0.64325	0.23817	0.384025	1	TRUE	TRUE		FALSE	9.43719	1.2187	0.0187869	0
chr2L_13780165_-	NM_135826	CG9008	0.0401529	22.1536	6.55973	0.787565	0.088395	23.0596	20.7103	0.91752	1.52057		FALSE	TRUE	U	FALSE	2.02423	3.16858	21.5016	0.00702716	3059.79
chr2L_13780689_+	NM_058013	p38b	0.0901002	17.3213	8.31404	0.746307	0.0539343	0.542866	25.8776	0.947137	1.00553		FALSE	FALSE	B	FALSE	0.959303	8.91728	10.6616	0.15694	67.9341
chr2L_13784084_+	NM_001169503	CG31731	0.12636	15.1841	19.3075	0.272159	0.0687462	14.1434	19.4319	0.884021	0.97561		FALSE	TRUE	B	FALSE	1.29177	11.8529	2.292	0.299825	7.64445
chr2L_13785423_-	NR_124241	CR44847	0.154482	14.9098	20.1469	0.0963893	0.116969	13.9488	15.3801	0.820937	0.537057		FALSE	FALSE		FALSE	7.23114	1.92355	0	0
chr2L_13790959_+	NM_135830	CG16863	0.0197863	5.6134	5.0271	0.883183	0.130098	20.355	2.89927	0.878482	2.08117		FALSE	FALSE	U	FALSE	2.44674	16.8315	0.375738	0.0772988	4.86085
chr2L_13793521_+	NM_135831	Sec71	0.0321175	21.1901	22.2945	0.57706	0.0517781	5.23702	31.6342	0.861858	1.17302		FALSE	FALSE	B	FALSE	0.974887	8.59892	1.80354	0.391179	4.61053
chr2L_13803626_+	NM_078837	CAH1	0.086974	22.4069	26.2925	0.0197678	0.129645	20.6313	127.137	0.0851727	1.41026		FALSE	FALSE	U	FALSE	7.55321	0.939031	0.319377	0.0281086	11.3622
chr2L_13811474_-	NM_001273521	adat	0.0873447	23.802	6.97056	0.0488327	0.208977	15.3325	1.45226	0.852728	1.63399		TRUE	TRUE	P	FALSE	1.16709	12.5171	0.385131	0.0702716	5.48061
chr2L_13811522_+	NM_135833	CG16865	0.176836	22.8036	2.95866	0.720282	0.0975061	18.4948	11.1304	0.79106	1.71429		FALSE	TRUE	B	FALSE	2.00519	9.11242	0.742082	0.217842	3.40652
chr2L_1381211_+	NR_124019	CR44897	0.0825479	19.09	4.51874	0.921184	0.0622134	10.0698	5.64738	0.943563	0.504202		FALSE	TRUE		FALSE	8.34109	0.842783	0	0
chr2L_13813256_-	NM_135834	CG16888	0.189848	4.85264	1.53348	0.824304	0.122462	22.873	3.68547	0.912153	0.985222		FALSE	TRUE		FALSE	1.88051	12.1345	0.0563607	0.185049	0.304572
chr2L_13813816_+	NM_057249	Sos	0.0294479	2.1992	14.907	0.724672	0.0164102	12.5208	24.7259	0.80706	1.17216		FALSE	TRUE	B	FALSE	3.54457	6.93888	4.07676	0.194418	20.969
chr2L_13821248_+	NM_057440	b	0.323414	18.4904	12.4465	0.000746285	0.239456	21.4264	90.4697	0.488548	1.02128	1	FALSE	TRUE	U	FALSE	9.23805	5.10427	0.0751476	0.00468477	16.0408
chr2L_13827772_-	NM_057473	tam	0.127733	16.4199	3.03849	0.491313	0.0891685	19.5919	2.71131	0.892826	1.2685		FALSE	FALSE	B	FALSE	1.01125	12.2644	1.01449	0.173337	5.85273
chr2L_13829741_-	NM_057248	Arpc1	0.0512885	14.4584	13.2743	0.778204	0.0165167	1.15712	77.1075	0.850307	1.36646		FALSE	FALSE	B	FALSE	1.8632	5.12251	3.73859	1.11498	3.35307
chr2L_13829837_+	NM_057784	Orc5	0.0552797	15.5357	2.00043	0.91752	0.0613803	13.9411	2.1502	0.892826	1.46939		FALSE	TRUE	B	FALSE	1.83029	4.92853	0.385131	0.110092	3.49826
chr2L_13833105_-	NM_001032091	DNApol-gamma35	0.0935617	8.77981	7.56578	0.853692	0.0426911	16.2668	18.9042	0.892826	0.673401		FALSE	FALSE	B	FALSE	5.4095	11.6279	2.64895	0.248293	10.6687
chr2L_13833337_+	NM_058071	RpII33	0.0819591	19.2323	3.72877	0.868157	0.0620704	19.607	16.5661	0.874027	1.68067		FALSE	FALSE	B	FALSE	2.73419	7.10345	2.18867	0.217842	10.0471
chr2L_13835072_-	NM_165065	mRpS23	0.11003	17.1463	3.71221	0.483586	0.160829	19.6711	12.6251	0.693448	1.16883		FALSE	FALSE	B	FALSE	2.63375	11.4932	1.32448	0.332619	3.98196
chr2L_13841520_-	NM_205983	CG33307	0.0320904	2.49212	15.546	0.930168	0.0947753	17.7602	53.7615	0.878482	0.671892		FALSE	FALSE		FALSE	8.96446	0.555684	1.65325	0.112435	14.7041
chr2L_13843742_-	NM_205984	CG33306	0.121967	1.81601	8.64552	0.188906	0.129381	9.82254	1.43416	0.871625	0.560224	0.995	FALSE	TRUE		FALSE	8.76533	0.224013	0.0187869	0
chr2L_13845325_-	NM_135837	CG8997	0.0799981	0.378649	9.2876	0.923416	0.525599	14.2266	12.907	0.993186	1.38889	0.9985	TRUE	FALSE	P	FALSE	9.44931	0.228344	0	0
chr2L_13866690_-	NR_124242	CR44848	0.147937	4.01232	10.4128	0.092682			0		0.690335	0.489	FALSE	FALSE		FALSE	5.56361	0.229498	0	0
chr2L_13914725_+	NM_001038815	Ance-3	0.189315	7.38996	9.1974	0.177927	0.335426	7.56962	13.0891	0.0927244	1.54839		FALSE	FALSE		FALSE	6.6372	1.26057	0	0
chr2L_13923553_-	NM_135844	CG16886	0.0433017	17.4987	23.7483	0.728356	0.165616	5.90865	1.15851	0.879741	1.17925	1	FALSE	FALSE	P	FALSE	8.6926	0.65724	0	0
chr2L_13931362_-	NM_001201872	CG42711	0.207207	8.39355	3.82313	0.0233865	0.0359945	8.93574	12.4058	0.778204	0.811359		TRUE	TRUE		FALSE	5.31426	0.793149	0.0563607	0
chr2L_13934692_-	NM_135845	CG16885	0.0982694	5.27566	9.41269	0.787565	0.147079	14.0434	12.1058	0.843505	1.15385	1	FALSE	TRUE	U	FALSE	9.44065	0.429673	0.0939345	0
chr2L_13947476_-	NM_135846	CG16884	0.144169	8.57231	4.76674	0.953053	0.0265651	7.25651	3.60834	0.964379	0.773694	1	FALSE	FALSE	U	FALSE	16.0934	0.642355	0.0375738	0
chr2L_13963507_+	NM_176031	NimB1	0.120666	8.96461	3.11888	0.684114	0.104819	0.544285	11.3619	0.557018	0.886525		FALSE	TRUE	P	FALSE	1.83549	4.89933	1.99141	0.0772988	25.7625
chr2L_13967018_-	NM_165075	NimB2	0.0198696	14.607	15.6031	0.657953	0.0688717	3.22257	198.111	0.915893	1.22655		FALSE	FALSE	P	FALSE	8.90905	2.27297	0.619968	0.0351358	17.6449
chr2L_13969976_-	NM_176032	NimB4	0.0961634	16.8748	2.16714	0.879456	0.144925	21.8199	25.5791	0.153386	0.911458		FALSE	FALSE	B	FALSE	6.77226	1.84855	0.413312	0.0374782	11.0281
chr2L_13977302_+	NM_135850	Cyp28a5	0.156466	9.2366	2.90282	0.28853	0.0195299	7.19632	74.1664	0.897209	0.955276	0.887	FALSE	TRUE	P	FALSE	9.04758	1.43616	5.32608	0.154598	34.4513
chr2L_13980126_+	NM_135851	NimC2	0.172941	3.13562	2.14269	0.474371	0.0224256	7.31533	7.75059	0.778237	1.35747		FALSE	FALSE		FALSE	9.32983	1.7303	0.0375738	0.00936955	4.0102
chr2L_14001248_-	NM_057354	rk	0.0450651	14.7832	3.86259	0.874537	0.06195	5.20765	1.61942	0.772349	1.11773		FALSE	TRUE		FALSE	11.0354	0.2468	2.11353	0
chr2L_14019395_+	NR_124243	CR44849	0.296583	18.8171	2.41092	0.0998571	0.789396	7.96999	0.246883	0.0431005	0.237812		FALSE	TRUE		FALSE	5.92032	0.996888	0.0187869	0
chr2L_14020208_-	NM_080189	NimC3	0.308733	18.5202	2.46677	0.204415	0.928308	7.45499	0.251568	0.059509	0.96		FALSE	TRUE		FALSE	6.91772	0.35227	0.0751476	0
chr2L_14022033_-	NR_124244	CR45352	0.168935	20.0288	1.80981	0.932233			0		1.18846		FALSE	TRUE		FALSE	5.89435	0.844711	0	0.0374782	0
chr2L_14024099_-	NR_124245	CR31840	0.523482	19.6295	1.4737	0.0118274			0		1.13443		FALSE	FALSE		TRUE	1.81471	0.867627	0.187869	0.0234239	8.02041
chr2L_14027001_+	NM_135852	CG4500	0.0107372	1.66208	3.26995	0.950289	0.269787	5.51541	4.42163	0.95762	1.06914	0.313	FALSE	FALSE	B	FALSE	9.27269	0.324672	0.676328	0
chr2L_14031539_-	NM_001298995	CG18095	0.0450603	22.3285	9.28616	0.6977			0		0.529101		FALSE	TRUE		FALSE	9.30905	0.74689	0	0
chr2L_14038306_-	NR_124246	CR45284	0.0891784	17.0533	7.99394	0.758837			0		0.952381		FALSE	FALSE		FALSE	1.74718	0.565746	0	0
chr2L_14110739_-	NM_165083	CG31769	0.0379704	21.8151	7.97682	0.878482	0.0559195	5.06468	108.388	0.859917	1.96078		TRUE	TRUE		FALSE	3.74197	0.42318	1.24933	0.0234239	53.3357
chr2L_14134491_+	NM_135859	CG17341	0.0415057	19.0183	3.84688	0.932233	0.0442531	16.5934	8.84147	0.838101	1.13131		TRUE	TRUE		FALSE	15.567	0.369455	0.0187869	0
chr2L_14180686_-	NM_176037	CG43333	0.0926579	19.8714	1.2479	0.964379			0		1.4214		FALSE	TRUE	U	FALSE	5.93244	0.608955	0.00939345	0
chr2L_14274454_-	NR_124250	CR44729	0.169012	10.9621	1.2128	0.969592			0		1.21528		FALSE	TRUE		FALSE	10.2649	0.557811	0	0
chr2L_14295394_-	NR_073774	CR43640	0.130377	1.87764	1.44091	0.886936			0		0.840841		FALSE	FALSE		FALSE	10.8346	0.594914	0	0
chr2L_14346688_-	NM_135864	Send2	0.170468	10.9562	1.14548	0.881443			0		0.526316	0.8515	FALSE	TRUE		FALSE	6.44153	1.85326	0.0657541	0.00234239	28.0714
chr2L_14348790_-	NM_135865	mTTF	0.187407	16.6218	3.4136	0.197601	0.0837851	18.4053	11.7529	0.947137	1.2474		FALSE	TRUE	B	FALSE	8.14542	8.71936	0.601181	0.238923	2.51621
chr2L_14349070_+	NR_124251	CR44850	0.329486	9.94144	1.57902	0.0296582	0.10837	13.3686	22.3789	0.882864	0.652174		FALSE	FALSE		FALSE	4.40864	2.64745	0	0
chr2L_14351513_-	NM_135866	l(2)34Fc	0.329486	9.94144	1.75714	0.0296582	0.110891	13.1766	32.4649	0.861858	0.689655	1	FALSE	TRUE	B	FALSE	12.7376	2.43593	0.0187869	0
chr2L_14355085_-	NM_135867	l(2)34Fd	0.048697	6.25204	4.17385	0.509755	0.0783729	10.3165	8.18548	0.824304	1.24444		TRUE	TRUE	B	FALSE	2.65453	12.2956	1.31508	0.365412	3.5989
chr2L_14356878_-	NR_124252	CR44851	0.036618	17.8704	11.3649	0.840411	0.334013	15.662	2.02449	0.953053	1.04414		FALSE	FALSE		FALSE	11.4909	1.6427	0.0187869	0.00702716	2.67347
chr2L_14359252_+	NM_143812	Pgant35A	0.194239	16.4308	5.8607	0.00418442	0.102087	20.3089	13.8919	0.964379	1.02564		FALSE	TRUE	B	FALSE	0.753243	8.01309	1.04267	0.379467	2.74773
chr2L_14361303_-	NR_047956	CR43463	0.191758	16.4805	6.4625	0.0101378	0.124743	20.599	13.8401	0.677673	1.20192		FALSE	FALSE		FALSE	7.41988	1.80491	0.0281803	0.00234239	12.0306
chr2L_14362069_+	NM_078841	spel1	0.00940714	6.28891	9.91717	0.817815	0.120958	21.5134	10.26	0.620867	0.845666		FALSE	TRUE	B	FALSE	0.780949	12.2913	1.58749	0.358385	4.42957
chr2L_14381172_-	NM_057884	ppk	0.020927	15.1936	3.36232	0.930168	0.0349028	23.0357	1.4665	0.789544	0.759013	0.999	FALSE	TRUE	P	FALSE	12.651	0.599114	0	0
chr2L_14409549_-	NM_078842	elB	0.0320674	6.66681	6.68115	0.95377	0.0387527	8.51732	14.7687	0.912111	2.08117		TRUE	TRUE	B	FALSE	2.18873	0.358465	32.7362	0.0796411	411.046
chr2L_14409755_+	NR_124253	CR44733	0.214538	4.57161	1.7744	0.8582			0		1.29623		TRUE	TRUE		FALSE	2.68224	0.0736534	0.0375738	0.0234239	1.60408
chr2L_14417331_-	NM_135868	Pburs	0.417213	0.473247	1.25169	0.217402			0		0.548885	0.9965	FALSE	TRUE		FALSE	12.4017	0.232921	0	0
chr2L_14425189_-	NM_135869	Cpr35B	0.411687	1.56868	1.23369	0.0481116			0		0.443459	0.9855	FALSE	TRUE		FALSE	18.7341	0.574162	0
chr2L_14430822_-	NR_124254	CR44732	0.284521	7.89999	1.26887	0.0233865			0		0.544218		FALSE	FALSE		FALSE	13.3783	0.478167	0	0
chr2L_14457113_+	NR_124256	CR44730	0.295073	19.6999	1.20926	0.557018			0		0.781589		FALSE	TRUE		FALSE	12.6891	0.600274	0	0
chr2L_14486040_+	NR_124257	CR44731	0.286436	14.0024	1.14845	0.874027			0		1.25156	1	FALSE	FALSE		FALSE	9.41121	0.571184	0	0
chr2L_14490859_+	NM_001299003	noc	0.0253275	16.5337	15.905	0.780381	0.0961377	9.41841	39.0362	0.157391	1.53787		FALSE	TRUE	U	FALSE	2.83116	0.459457	2.89318	0
chr2L_14613258_+	NR_047958	CR43411	0.0153862	3.31434	5.96458	0.847023	0.348933	5.44313	10.7266	0.0205585	0.866667		FALSE	TRUE		FALSE	10.3238	0.292928	0	0
chr2L_14617511_+	NM_001299009	Adhr	0.0685422	2.50321	15.0434	0.952949	0.0928964	3.59528	7.44474	0.914395	1.13519		FALSE	FALSE	P	FALSE	8.21641	0.505586	0	0
chr2L_14689340_-	NM_078843	osp	0.0832509	21.7211	15.0664	0.0197678	0.0660829	20.8547	20.6829	0.947137	1.84282		FALSE	TRUE	P	FALSE	1.51341	1.79954	35.9487	0.0585597	613.882
chr2L_14713750_+	NM_001103691	CG34165	0.213898	14.4247	1.39798	0.677673	0.166742	18.74	39.3221	0.687934	1.15385		FALSE	FALSE		FALSE	9.2623	0.55203	0	0
chr2L_14924590_+	NM_135887	CG3491	0.0286635	9.196	9.24619	0.637243	0.122485	5.07768	0.411579	0.840411	1.18243		FALSE	TRUE		FALSE	6.34802	1.14989	0	0
chr2L_14972300_-	NM_001014485	CG42313	0.038245	23.0842	27.7101	0.868157	0.0490733	18.0676	14.8428	0.840411	1.04568		FALSE	TRUE		FALSE	10.1575	0.535433	0.00939345	0
chr2L_14997559_-	NM_135889	mol	0.140873	7.60047	2.29212	0.183731	0.202787	8.85958	5.77658	0.829053	1.41176		FALSE	TRUE	P	FALSE	9.09087	0.257895	21.4265	0.0140543	1524.55
chr2L_15005733_+	NM_165097	dyn-p25	0.078091	16.4638	4.14752	0.926819	0.129332	20.0312	14.1622	0.853692	1.21528		FALSE	TRUE	P	FALSE	4.59046	8.60711	1.82233	0.163967	11.114
chr2L_15007431_-	NM_135891	l(2)35Be	0.0687971	19.6922	2.96029	0.907943	0.0435914	2.20738	10.3809	0.773783	1.02564		FALSE	FALSE	B	FALSE	1.63116	6.18852	1.50295	0.199103	7.54862
chr2L_15007813_+	NM_135892	NC2beta	0.070247	17.5209	4.89809	0.367457	0.147514	22.7713	14.8075	0.932233	0.815217		FALSE	FALSE	B	FALSE	1.97402	5.07408	1.98202	0.351358	5.64102
chr2L_15009939_+	NM_078844	l(2)35Bd	0.140224	16.2404	4.28586	0.304953	0.0969347	20.2026	6.28144	0.892826	1.80921		TRUE	FALSE	B	FALSE	3.93765	6.66428	3.46618	0.297483	11.6517
chr2L_15012667_-	NR_073776	CR43856	0.30025	15.9632	1.8581	0.180021	0.541752	18.896	0.782903	0.983604	0.790514		TRUE	FALSE		FALSE	9.62074	2.56565	0	0
chr2L_1502904_-	NM_134758	CG7420	0.170352	16.06	1.39717	0.338837	0.103401	23.7847	9.7235	0.903962	0.833333		FALSE	TRUE	U	FALSE	1.50822	9.05527	0.986312	0.114777	8.59329
chr2L_15031750_-	NM_165098	CG31832	0.0271092	18.2265	10.6007	0.829053	0.473354	11.4546	2.05028	0.637243	0.837321		FALSE	FALSE		FALSE	14.535	1.47497	0	0
chr2L_15038861_-	NM_080199	CIAPIN1	0.0389826	7.88668	17.7442	0.57706	0.0473111	10.5315	54.4548	0.868157	1.1396		FALSE	FALSE	B	FALSE	3.57228	4.65848	6.70692	0.763618	8.78309
chr2L_15039488_+	NM_001299019	Su(H)	0.0871858	12.1115	4.76127	0.61255	0.133481	8.52754	11.4052	0.95377	1.1655		FALSE	FALSE	B	FALSE	1.48051	11.1034	3.89828	0.161625	24.1193
chr2L_15057862_-	NM_001299020	ck	0.141708	16.9721	9.12567	0.153386	0.0813859	16.7878	14.5935	0.853692	1.32053		FALSE	TRUE	B	FALSE	1.74025	7.95648	10.5864	0.0960378	110.232
chr2L_15058303_+	NM_001032102	CG33679	0.177998	15.3	1.06303	0.49189	0.142805	11.1821	4.75084	0.843505	0.827423		FALSE	FALSE		FALSE	7.75754	3.78635	0	0
chr2L_15060757_-	NM_057619	TfIIS	0.077887	14.831	5.63348	0.817815	0.062566	21.5993	22.9838	0.915873	0.886918		FALSE	TRUE	B	FALSE	2.57834	5.5095	2.49866	0.405233	6.16598
chr2L_15074776_+	NM_135894	CG15270	0.0171832	16.9633	29.1499	0.930168	0.0502511	18.1544	18.2167	0.88397	1.07411		FALSE	FALSE	U	FALSE	10.0329	1.34094	0	0
chr2L_15113480_+	NM_057250	stc	0.0440937	12.1483	13.996	0.952949	0.0630484	9.4917	21.2295	0.859917	1.21622		TRUE	TRUE	B	FALSE	1.77142	7.08289	3.60708	0.747221	4.82733
chr2L_15160126_-	NR_124273	CR44771	0.128807	21.9231	3.20347	0.614937			0		0.550747		FALSE	FALSE		FALSE	10.2476	0.287693	0	0
chr2L_15160651_+	NR_124274	CR44770	0.0632831	15.6933	3.99264	0.57706			0		0.933908		FALSE	FALSE		FALSE	10.18	0.434784	0	0
chr2L_15200459_-	NM_135896	CG4168	0.235774	18.8427	19.5288	0.00231301	0.178556	18.9875	17.3248	0.732822	1.31195	1	TRUE	TRUE		TRUE	10.6251	0.817091	0.131508	0
chr2L_15248879_+	NM_001273534	dao	0.0663367	16.7047	15.4762	0.531296	0.0718033	15.7977	17.9629	0.759177	1.37785		FALSE	FALSE	B	FALSE	2.97661	2.04454	0	0
chr2L_15256304_-	NM_135899	Pol32	0.106047	10.6637	2.70241	0.971883	0.0198406	12.598	5.99306	0.843505	1.75439		FALSE	FALSE	B	FALSE	2.81211	15.6637	1.32448	0.241266	5.4897
chr2L_15256581_+	NM_001273535	l(2)35Cc	0.102695	18.8286	6.08872	0.824304	0.329974	1.03398	5.12698	0.879456	0.714286		FALSE	FALSE		FALSE	1.09264	11.3735	0.901771	0.166309	5.42225
chr2L_15275091_-	NM_135903	UK114	0.32027	1.77591	3.69355	0.915873	0.135065	7.403	116.165	0.144248	0.833333		FALSE	FALSE	B	FALSE	3.21384	10.0927	4.71551	0.0679292	69.418
chr2L_153300_-	NM_134654	CG42399	0.0265474	14.2824	12.4527	0.947137	0.092006	18.0145	6.03814	0.897622	0.747863	0.002	FALSE	FALSE		FALSE	10.7792	3.10586	0.0187869	0.00234239	8.02041
chr2L_15499127_+	NM_001299028	lace	0.0113162	15.1415	12.7036	0.780381	0.0750792	22.5017	21.3576	0.853692	1.46341	0.086	TRUE	FALSE	B	TRUE	0.817312	3.19324	5.62668	1.14308	4.92236
chr2L_155305_-	NM_134656	CG3709	0.25571	5.41304	2.90038	0.0224511	0.192987	10.4623	3.28792	0.758837	1.69935		FALSE	FALSE	U	FALSE	2.0883	12.6103	0.441492	0.142886	3.08983
chr2L_1555129_+	NM_134763	haf	0.0535824	1.90342	13.3875	0.847023	0.10942	13.5966	6.61423	0.951641	1.24725		FALSE	TRUE	P	FALSE	8.59217	0.6558	0	0
chr2L_15552723_+	NM_078851	kek3	0.0430652	19.8105	17.0311	0.817815	0.0297463	4.74323	17.6939	0.858165	0.897868		FALSE	FALSE		FALSE	14.0623	0.455814	0	0
chr2L_15746257_+	NR_124289	CR44974	0.158433	15.5839	3.22909	0.483586	0.65813	23.2476	0.586447	0.565319	0.724638		TRUE	FALSE		FALSE	10.1194	3.63629	0.291197	0.170994	1.70296
chr2L_15748001_+	NR_124290	CR44866	0.189649	19.3366	5.14892	0.659166			0		1.17697		TRUE	TRUE		FALSE	11.6813	3.3758	0.0939345	0.0234239	4.0102
chr2L_15751078_-	NM_135921	l(2)35Di	0.103436	7.28115	14.895	0.165657	0.0425745	2.79261	109.617	0.790555	1.28205	0.263	FALSE	TRUE	B	FALSE	1.77315	4.99499	2.0102	0.309195	6.50139
chr2L_15751682_-	NR_001659	snRNA:U5:35D	0.304701	1.3707	2.5125	0.491313			0		1.25		FALSE	TRUE		FALSE	13.0493	2.86542	81.1218	0.46145	175.798
chr2L_15752263_+	NM_080190	l(2)35Df	0.00975303	12.9214	4.79035	0.657953	0.0244819	23.0362	8.89514	0.6977	1.8018		FALSE	TRUE	B	FALSE	1.50995	5.60964	2.54562	0.325592	7.81846
chr2L_15764220_+	NM_135922	CG3793	0.0455252	15.9786	7.60485	0.912153	0.0366043	17.2093	20.2499	0.829053	1.21951		TRUE	FALSE	B	FALSE	0.997398	8.50943	1.19297	0.185049	6.44678
chr2L_15768349_-	NM_080191	wek	0.0773946	14.9247	5.54673	0.859759	0.0763825	23.5225	6.59258	0.917446	1.1583		FALSE	TRUE	B	FALSE	1.35757	11.0892	0.732689	0.236581	3.09699
chr2L_15771159_-	NM_135923	Ku80	0.21882	15.5219	1.96123	0.217614	0.120626	13.7243	4.56499	0.947137	1.53061		FALSE	TRUE	B	FALSE	0.507357	6.66628	2.46108	0.435684	5.64878
chr2L_158664_-	NM_001032044	CG33635	0.106168	13.1988	4.54996	0.349759	0.0325895	5.33825	6.45348	0.753471	0.956938		FALSE	TRUE		FALSE	2.40172	10.9192	1.44659	0.20613	7.01786
chr2L_1587155_-	NM_134761	CG10869	0.0914622	1.03608	8.2956	0.3381	0.293878	16.759	3.79912	0.968531	0.833333		FALSE	FALSE		FALSE	16.7618	1.28055	0	0
chr2L_15911691_+	NR_124297	CR44867	0.126759	11.8743	9.24914	0.878482			0		0.819432		FALSE	FALSE		TRUE	9.05624	0.470596	0	0
chr2L_15912558_+	NR_124298	CR44868	0.0883945	9.4308	6.31678	0.884021	0.420916	19.1473	0.579398	0.987729	1.37566		FALSE	FALSE		TRUE	4.93851	0.34302	0.0375738	0.0163967	2.29155
chr2L_15916888_+	NM_135928	CG13244	0.0101103	1.75394	13.3015	0.95377	0.149279	13.8128	1.02802	0.935134	0.805009		FALSE	TRUE		FALSE	15.1255	0.340353	0	0
chr2L_15923395_+	NM_165139	CG4793	0.0240136	22.2457	11.1418	0.859917	0.349051	8.83563	0.27315	0.885344	1.21951		FALSE	TRUE		FALSE	6.02422	0.979511	8.41653	0.269374	31.2447
chr2L_15941441_+	NM_165140	CG12448	0.0751693	10.9282	4.74466	0.884021	0.271496	17.2711	0.734515	0.964379	1.09375		FALSE	FALSE		FALSE	12.5125	0.513547	0	0
chr2L_15957858_+	NM_001169517	CG18063	0.0697275	16.5874	9.65514	0.720282	0.71405	19.8182	0.580302	0.983604	0		FALSE	TRUE		FALSE	6.1766	0.434254	0	0
chr2L_15960243_+	NR_073786	CR43803	0.120713	16.6217	11.882	0.114528			0		1.48148	0.002	FALSE	TRUE		FALSE	8.60949	0.361316	0	0
chr2L_15962435_-	NM_078855	beat-Ib	0.0607018	17.4442	16.2357	0.483586	0.0260337	8.84273	11.7365	0.852728	1.19149		FALSE	FALSE	P	FALSE	7.63633	0.799172	0.0375738	0.00234239	16.0408
chr2L_16003641_-	NM_001103695	CG34167	0.0660452	10.4389	10.3601	0.659166	0.364706	17.4779	0.434629	0.943563	0.879121		FALSE	TRUE		FALSE	11.4233	0.278351	0	0
chr2L_16004292_-	NR_073788	CR43826	0.0537541	15.4927	8.46281	0.892826			0		0.697472		FALSE	TRUE		FALSE	6.62681	0.479243	0	0
chr2L_16006279_-	NM_165143	CG31820	0.103144	7.22366	8.27233	0.932233	0.522444	17.8762	5.25048	0.269295	0.721501		FALSE	TRUE		FALSE	15.754	0.369328	0	0
chr2L_16049965_+	NM_058160	beat-Ia	0.101637	19.2923	7.15313	0.343611	0.0928792	14.8354	7.52961	0.912111	1.55483		TRUE	TRUE	U	FALSE	7.86836	0.512517	0	0
chr2L_16073569_-	NR_124301	CR44870	0.116939	9.64275	2.90464	0.948666			0		0.661157		TRUE	TRUE		FALSE	13.3315	0.303614	0	0
chr2L_1611157_-	NM_134764	CG31935	0.0101638	2.57869	12.7685	0.728356	0.0743948	17.8996	14.5203	0.689119	1.01744		TRUE	FALSE	P	FALSE	3.16362	13.14	1.16479	0.117119	9.94531
chr2L_1611410_+	NM_134765	CG14352	0.177965	9.96734	3.13391	0.659166	0.196049	23.6717	3.7003	0.950289	1.41093		TRUE	FALSE	B	FALSE	9.45624	6.06742	0.366344	0.170994	2.14244
chr2L_1614160_-	NM_164426	RFeSP	0.109767	20.6803	25.5209	0.0500361	0.09525	23.5414	262.634	0.903962	1.02696		FALSE	TRUE	B	FALSE	0.574889	6.85936	8.76409	0.548118	15.9894
chr2L_16179188_-	NR_073789	CR43806	0.124421	19.8828	47.6543	0.000483234	0.0771192	1.97501	6.56234	0.77567	1.38889		FALSE	FALSE		FALSE	13.5116	0.859938	0	0.0140543	0
chr2L_16231475_+	NM_165149	CG42817	0.139297	4.96521	13.8004	0.0309081	0.106294	5.30323	16.273	0.488548	1.22004		FALSE	TRUE	P	FALSE	11.619	0.318091	0.460279	0
chr2L_16241939_+	NM_001201892	CG42818	0.0355907	8.09573	1.14404	0.861858	0.203199	15.2729	0.124412	0.965976	1.15207		FALSE	TRUE		FALSE	8.6268	0.779089	0	0
chr2L_16262141_+	NM_135938	CG4935	0.264714	2.33919	5.98533	0.103804	0.0266849	14.2097	4.53912	0.773783	1.10345		FALSE	TRUE	B	FALSE	1.68138	12.6293	2.1511	0.110092	19.5391
chr2L_16287730_-	NM_057257	crp	0.0503146	23.4201	31.4885	0.188906	0.127094	9.20575	69.2704	0.725378	1.65002		FALSE	TRUE	P	TRUE	3.36102	0.97512	59.5357	0.747221	79.6761
chr2L_16288290_+	NM_135939	pkaap	0.0268768	19.4036	9.92057	0.912179	0.0826869	22.608	24.7594	0.903962	1.46628		FALSE	FALSE	B	FALSE	4.06232	9.20252	0.742082	0.180364	4.11437
chr2L_16291284_+	NM_135940	CG17329	0.340614	0.489256	1.5673	0.142101	0.327066	23.8977	0.58006	0.934063	1.1088		FALSE	FALSE		FALSE	8.34109	1.38563	0.150295	0.0327934	4.58309
chr2L_16293721_-	NR_124306	CR44899	0.285557	15.2019	2.2343	0.174879			0		1.28205		FALSE	TRUE		FALSE	8.03806	4.85938	0.0375738	0.0187391	2.0051
chr2L_16294183_+	NM_143813	Cyp303a1	0.0782031	10.8119	5.7244	0.708395	0.0816713	22.6219	0.779622	0.829053	1.16279		FALSE	FALSE		FALSE	8.37053	3.0446	0	0
chr2L_16299858_-	NM_078857	heix	0.025643	11.1533	8.28497	0.872591	0.0351599	8.69539	8.77433	0.772349	1.4966		FALSE	TRUE	B	FALSE	2.96449	5.4256	2.0102	0.271717	7.39814
chr2L_16302954_-	NM_135943	CG5869	0.124526	11.5556	3.86728	0.49189	0.0505162	6.62039	9.15677	0.822442	1.2987		FALSE	FALSE	B	FALSE	2.1264	5.9	9.40284	0.456765	20.5857
chr2L_16307298_-	NM_135945	CG5861	0.0818854	12.6907	4.76571	0.934063	0.0252343	2.65012	28.5804	0.753471	1.66667		FALSE	TRUE	B	FALSE	3.1844	5.63306	0.281803	0.548118	0.514129
chr2L_16307346_+	NM_078858	Syx5	0.0961265	14.9371	10.7932	0.720282	0.0653138	3.98089	44.2182	0.934063	1.13475		FALSE	FALSE	B	FALSE	4.59046	6.38243	1.50295	0.306853	4.89796
chr2L_16310726_-	NM_057720	cni	0.103162	16.7619	6.1138	0.380881	0.0716761	1.82391	32.6032	0.903962	0.979192		FALSE	FALSE	B	FALSE	1.9948	5.64313	3.40043	0.536406	6.33927
chr2L_16310956_+	NM_058153	fzy	0.0915414	20.5065	2.94721	0.304953	0.0889193	20.3887	0.70726	0.929627	1.6632		FALSE	TRUE	B	FALSE	2.75323	6.74003	2.48926	0.238923	10.4187
chr2L_16327069_+	NM_135946	CG4278	0.11027	12.7306	5.24044	0.687934	0.0857671	11.1063	11.7699	0.886936	0.87184		FALSE	FALSE	B	TRUE	1.39047	10.657	0.779656	0.142886	5.45651
chr2L_16329132_-	NM_080200	mRpL4	0.105683	15.7867	9.05928	0.852728	0.0831335	19.2591	19.4226	0.790555	0.951374		FALSE	TRUE	B	FALSE	1.47878	6.6136	2.67713	0.306853	8.72449
chr2L_16337885_-	NM_165153	CG31817	0.16178	8.0624	1.54412	0.293947	0.144492	11.8788	1.0673	0.898093	0.395257		FALSE	TRUE		FALSE	10.9194	2.05662	0	0
chr2L_16340368_-	NM_001144355	CG42266	0.0602838	2.65955	3.4883	0.953053	0.324897	14.0116	0.917113	0.370043	0.537634		FALSE	TRUE		FALSE	15.2848	1.65986	0	0.00234239	0
chr2L_16342324_-	NM_001299049	CG44405	0.131147	6.08598	4.02398	0.491313	0.134322	20.8026	0.275863	0.934063	0.2002		FALSE	TRUE		FALSE	8.31338	0.600608	0.0657541	0.110092	0.597264
chr2L_16352934_+	NM_135947	CG4455	0.0710257	15.8047	2.24339	0.883183	0.262775	8.25909	4.03914	0.758837	1.51163		FALSE	FALSE	B	FALSE	1.67272	7.59429	5.98363	0.358385	16.6961
chr2L_16356735_-	NM_135948	CaBP1	0.150823	6.47221	8.20438	0.000248828	0.212155	6.42853	47.546	0.00971535	1.64159		FALSE	FALSE	B	FALSE	3.19825	4.23561	4.00161	1.08921	3.67386
chr2L_16445278_+	NM_057910	Idgf1	0.0536961	5.30836	12.3182	0.910445	0.197931	2.02693	60.6046	0.000126739	0.505051		FALSE	TRUE	P	FALSE	11.3627	1.49415	15.2925	0.503613	30.3656
chr2L_1647163_-	NR_124022	CR45695	0.292707	5.67627	1.59301	0.670693			0		1.03896		FALSE	FALSE		FALSE	8.98871	0.956301	0.0281803	0.0234239	1.20306
chr2L_16485998_-	NM_165159	dac	0.0207807	19.41	10.6365	0.879387	0.0400097	13.5765	10.3206	0.80706	1.81818		TRUE	FALSE	P	FALSE	10.3151	0.537404	0.751476	0
chr2L_16549959_-	NM_135953	CG5968	0.150634	13.9838	7.29528	0.044579	0.609577	13.1021	1.1233	0.960375	0.697472		FALSE	TRUE		FALSE	8.74628	0.624341	0	0.463792	0
chr2L_16629173_-	NR_073791	CR44151	0.104351	6.51191	14.6359	0.898093			0		1.41011		FALSE	TRUE		FALSE	8.25624	0.236855	0	0
chr2L_16682503_+	NM_001014488	CG33552	0.12153	1.96954	4.31343	0.960375			0		0.977517		FALSE	FALSE		FALSE	8.8571	0.654356	0.281803	0.133516	2.11063
chr2L_16697761_-	NR_124310	CR44975	0.120799	11.5074	12.6575	0.304953	0.0860224	5.60595	4.90185	0.820937	1.05263		FALSE	TRUE		FALSE	20.4034	0.58501	0	0
chr2L_16716195_-	NM_001201893	CG31808	0.0591035	20.5002	20.2623	0.0261929	0.0709692	3.73759	85.8622	0.953053	0.694444		FALSE	TRUE	B	FALSE	7.79044	1.07593	0.0751476	0.00234239	32.0816
chr2L_16729777_+	NM_165179	CG31812	0.0533569	17.1141	4.89246	0.824304	0.202714	20.9901	9.39666	0.934063	0.783699		FALSE	TRUE	B	FALSE	1.32986	9.66204	8.77348	0.25532	34.3627
chr2L_16731039_-	NM_135959	CG17996	0.0943955	18.3239	7.3478	0.912111	0.134917	22.028	25.232	0.885344	1.44928		FALSE	TRUE		FALSE	1.83029	11.3693	0.901771	0.452081	1.99471
chr2L_16732133_-	NM_135960	Prosbeta4	0.0548776	16.2186	6.51208	0.753471	0.0397973	2.50211	57.8875	0.324168	1.6		FALSE	TRUE	B	FALSE	0.304761	7.31146	7.09205	0.829205	8.55284
chr2L_16732550_+	NM_135961	CG17904	0.0585912	15.6343	5.09668	0.820937	0.0624807	12.0406	24.812	0.886936	1.14286		FALSE	TRUE	B	FALSE	0.512552	6.54308	3.438	0.552803	6.21921
chr2L_16738388_-	NM_165180	glu	0.0624252	7.96157	2.27099	0.934063	0.116554	9.34224	4.27942	0.886936	1.36364		FALSE	TRUE	B	FALSE	2.77228	6.92133	2.64895	0.480189	5.51648
chr2L_16738850_+	NM_135962	ChLD3	0.0693068	1.7186	1.42916	0.576225	0.221659	14.0199	0.637766	0.930168	1.35566	0.9485	FALSE	FALSE	U	FALSE	9.83719	4.42995	3.95464	0.0585597	67.5318
chr2L_16743100_-	NM_001259116	LSm7	0.0888858	4.64974	2.3362	0.943563	0.0584858	14.8579	12.8669	0.790555	0.735294		TRUE	TRUE	B	FALSE	2.29263	11.3092	3.74799	0.538749	6.95683
chr2L_16743405_+	NM_135964	CG17912	0.00591876	23.1978	34.2933	0.798982	0.0431897	14.8053	32.8719	0.878482	1.25		FALSE	TRUE	B	FALSE	2.57142	5.57649	9.65646	0.578569	16.6902
chr2L_16754336_+	NM_078862	yellow-b	0.179112	18.5174	3.44023	0.693448	0.0947836	22.4535	20.3461	0.314029	0.952381		FALSE	TRUE	P	FALSE	10.0155	1.14506	1.84112	0.0515325	35.7273
chr2L_16790721_-	NM_057806	Cyt-b5-r	0.258974	3.41202	34.9921	0.0919865	0.230633	0.761164	418.707	0.689119	1.46396	0.86	FALSE	TRUE	U	FALSE	7.18092	1.45858	6.54723	0.0398206	164.418
chr2L_16791568_+	NM_135966	CG17928	0.0703836	19.6242	5.15412	0.49189	0.0470836	12.1409	59.8934	0.911043	1.36799		FALSE	FALSE	P	FALSE	1.85973	3.41213	62.5322	0.302168	206.945
chr2L_16825207_-	NM_078864	Cas	0.0787369	23.2726	8.62907	0.897622	0.0483941	10.763	13.6685	0.950289	1.48448		FALSE	FALSE	B	FALSE	0.566231	8.40006	7.4584	0.529379	14.0889
chr2L_16837258_-	NM_135971	CG13283	0.160852	23.1623	1.98849	0.491381	0.312036	0.476872	12.8285	0.429959	1.14286		FALSE	TRUE		FALSE	5.68309	4.22663	2.18867	0.0562173	38.9324
chr2L_16852368_-	NM_165198	CG31810	0.208098	18.5951	1.10982	0.49189	0.20415	23.2854	3.21755	0.648337	1.05471	0.9615	FALSE	FALSE	P	FALSE	11.6779	0.80137	0.0469672	0
chr2L_16887966_-	NM_144321	CG6115	0.0510937	12.4203	10.7495	0.891172	0.0827802	23.6949	115.828	0.190787	1.12821		TRUE	FALSE	B	FALSE	1.83376	4.69996	34.7276	0.876053	39.641
chr2L_16900473_-	NM_165201	CG31805	0.0709987	13.3448	17.0976	0.921184	0.393129	13.4366	0.554608	0.620867	0	0.001	FALSE	TRUE		FALSE	7.12551	0.914636	0.140902	0
chr2L_16902218_-	NM_135978	CG12288	0.0686389	16.3282	12.78	0.943563	0.320028	21.0369	1.31425	0.758837	1.4014		FALSE	TRUE	B	FALSE	0.921208	7.57669	1.80354	0.152255	11.8455
chr2L_16910418_-	NM_058061	ApepP	0.0406661	16.2535	13.7862	0.80706	0.116723	22.1735	12.3564	0.937228	0.694444		FALSE	TRUE	B	FALSE	1.6554	4.17334	2.4423	0.234239	10.4265
chr2L_16982301_-	NM_001299076	CG44406	0.218297	15.8443	8.24796	0.0971552			0		0.699301		FALSE	TRUE		FALSE	9.52377	0.605248	0	0
chr2L_1708452_+	NR_124023	CR44976	0.125351	16.8064	11.3734	0.00998231	0.218505	20.9925	13.9263	0.637243	0.576132		FALSE	TRUE		FALSE	8.79303	3.68499	0.0469672	0.0374782	1.25319
chr2L_17085650_+	NR_073796	CR43819	0.176083	8.20234	2.07129	0.868157			0		1.21951		FALSE	FALSE		FALSE	9.6242	0.452858	0	0
chr2L_17087641_+	NM_135984	CG12620	0.213853	3.76108	1.47585	0.853692	0.428066	21.7996	0.801378	0.975648	0.841515		FALSE	TRUE		FALSE	8.48481	0.445109	0.00939345	0
chr2L_1710421_-	NM_134768	CG17660	0.094372	18.9984	10.7304	0.0766928	0.0622579	22.6274	28.8456	0.853436	0.94518		FALSE	FALSE	B	FALSE	0.425972	6.24169	1.97262	0.320907	6.14703
chr2L_1710462_+	NM_001272949	mRpL48	0.164143	16.7522	6.76447	0.456125	0.184312	19.9686	24.2462	0.456125	0.94697		TRUE	FALSE	B	FALSE	0.419046	12.1678	1.68143	0.154598	10.8762
chr2L_17131024_+	NM_001201899	beat-IIIa	0.0367004	10.6782	25.2164	0.903962	0.042953	18.5145	8.25572	0.852728	1.14286		FALSE	TRUE		FALSE	14.4969	0.413909	0.0939345	0
chr2L_1715851_-	NM_001272950	frtz	0.0126719	14.2585	8.48837	0.753471	0.0745164	15.015	6.87964	0.886936	1.30719	0.0195	FALSE	FALSE	B	FALSE	2.52466	11.0599	3.23135	0.15694	20.5897
chr2L_17171412_+	NM_001042900	CG34106	0.0633575	17.611	7.83021	0.576225	0.0530562	17.7964	5.75007	0.824304	0.653061		FALSE	FALSE		FALSE	8.45018	0.49427	0	0
chr2L_17173481_+	NM_001103700	CG34169	0.17498	16.7607	2.74735	0.659375			0		0.391007		FALSE	TRUE		FALSE	12.0121	0.419434	0	0
chr2L_1724388_-	NM_134771	Rim2	0.105945	16.3137	24.2414	0.103423	0.0639096	15.1193	58.0948	0.720282	1.56318		FALSE	TRUE	B	TRUE	4.87271	7.70935	9.04589	0.229554	39.4064
chr2L_17247161_+	NR_124323	CR44395	0.0957539	14.7954	7.30123	0.868157	0.59096	3.19712	0.590794	0.996434	1.02302		TRUE	TRUE		FALSE	8.7913	0.520056	0	0
chr2L_1728732_+	NM_164435	Rrp40	0.0646772	21.4149	5.46998	0.903962	0.130436	15.2533	9.92232	0.370431	0.831601		FALSE	TRUE	B	FALSE	1.77662	5.94905	0.394525	0.257663	1.53117
chr2L_1729887_+	NM_134772	CG31937	0.027482	21.4658	6.06185	0.728356	0.177202	2.16297	69.9352	0.00418442	0.70028		FALSE	FALSE	B	FALSE	1.30562	9.1824	4.40553	0.103065	42.7451
chr2L_1732356_-	NM_134773	CG17652	0.141071	18.2792	3.09918	0.787565	0.288562	21.4136	6.96434	0.370043	0.888889	0.014	TRUE	TRUE		FALSE	0.725538	10.2318	0.0375738	0.210815	0.178231
chr2L_17384115_-	NM_001299083	Lrch	0.0238872	3.56863	20.8283	0.790555	0.0613277	23.5695	10.6888	0.947137	1.34921		TRUE	FALSE	U	FALSE	2.87271	1.41487	44.5907	0.552803	80.6629
chr2L_17410406_-	NM_135992	Rpb11	0.151241	10.7896	2.9046	0.853692	0.144177	23.7826	12.8812	0.843505	0.896057		FALSE	TRUE	U	FALSE	3.35756	10.4106	4.26463	0.515325	8.2756
chr2L_17410641_+	NM_135993	CG15141	0.0570893	12.7162	5.7915	0.509755	0.107777	20.1247	17.1131	0.964387	1.13636		FALSE	FALSE	B	FALSE	4.26838	10.7744	3.0153	0.372439	8.09607
chr2L_17412633_-	NM_165215	CG31803	0.089255	14.2822	4.09725	0.628059	0.405181	21.7396	1.29875	0.918826	0.996678		FALSE	FALSE		FALSE	9.86662	1.54956	0.0469672	0.00702716	6.68367
chr2L_17429706_+	NR_124330	CR44409	0.146516	5.20245	1.92188	0.557018			0		0.63593		FALSE	TRUE		TRUE	4.9818	0.491226	0	0
chr2L_17455923_-	NM_135996	CG6639	0.23857	23.6751	1.25157	0.687934	0.192932	8.21769	46.3045	0.918826	0.701754		FALSE	FALSE	U	FALSE	5.92032	4.13706	3.26892	0.0327934	99.6822
chr2L_17458044_-	NM_135997	CG18563	0.287677	0.17379	1.87708	0.0296582	0.190509	8.5365	2.63136	0.773783	0.997151	0.0095	FALSE	TRUE		FALSE	8.72897	2.27941	0.122115	0.0234239	5.21327
chr2L_17473215_-	NM_001259128	BicD	0.0410911	13.9392	22.4304	0.620867	0.0779785	7.00516	35.3171	0.488548	1.62602		FALSE	FALSE	B	FALSE	2.43116	5.74213	18.9748	0.55983	33.8938
chr2L_17477888_-	NM_058106	Aac11	0.0610939	19.0181	32.4814	0.907943	0.0483238	17.0149	65.4309	0.878394	1.21212		FALSE	TRUE	B	FALSE	5.38006	9.40101	6.7445	0.456765	14.7658
chr2L_17481231_+	NM_135999	CG5110	0.24208	13.5698	4.44042	0.314029	0.193879	22.1014	31.4333	0.943563	1.38889		TRUE	FALSE	B	FALSE	7.12032	9.96482	1.12721	0.337304	3.34184
chr2L_17484307_-	NM_001259134	CG6453	0.056861	9.02912	6.27422	0.658861	0.122969	5.89577	30.9016	0.23817	1.47059		FALSE	FALSE	B	FALSE	6.72724	9.54432	1.49356	0.454423	3.28671
chr2L_17484501_+	NM_136001	CG5131	0.0541391	17.6676	3.8739	0.687934	0.230561	18.1575	7.40435	0.91752	0.680658		FALSE	TRUE	B	FALSE	6.17486	7.0873	0.958132	0.112435	8.52168
chr2L_17501106_-	NM_136003	CG6412	0.113564	15.0204	7.02094	0.379497	0.104053	19.494	39.6208	0.614937	1.48148		FALSE	TRUE	B	FALSE	4.01557	6.96869	2.32957	0.356043	6.54296
chr2L_1752122_-	NM_134775	CG17712	0.0608706	20.7502	7.06721	0.910445	0.190374	20.3574	12.6334	0.565043	1.20301	0.046	FALSE	TRUE	B	FALSE	1.10303	6.17012	0.864197	0.180364	4.79141
chr2L_17566370_+	NR_047985	mir-124	0.25281	23.312	4.97133	0.57706			0		1.27253		FALSE	TRUE		FALSE	11.8753	0.709443	0	0
chr2L_17574610_+	NR_047987	mir-287	0.368032	2.92139	2.85252	0.95377			0		0.620155		FALSE	TRUE		FALSE	10.961	0.604045	0	0
chr2L_17575490_-	NR_124333	CR45358	0.364586	20.5903	2.90972	0.293094			0		0.769231	1	FALSE	FALSE		FALSE	8.632	0.386814	0	0
chr2L_17579478_+	NR_124334	CR45698	0.607238	17.7637	1.33413	0.259677			0		1.25418		FALSE	FALSE		FALSE	13.8199	0.659861	0	0
chr2L_17583909_+	NR_124335	CR45111	0.0538423	21.4967	1.56386	0.753471			0		0.781589		FALSE	FALSE		FALSE	9.88913	0.612997	0	0
chr2L_17585095_-	NR_124336	CR45112	0.631367	16.0805	1.28266	0.12503			0		1.06952		FALSE	TRUE		FALSE	15.8216	0.311302	0	0.00468477	0
chr2L_17589700_-	NR_124339	CR44410	0.396823	11.0875	2.71493	0.151562			0		1.80645		TRUE	FALSE		FALSE	5.89088	0.880205	0	0
chr2L_17592299_-	NM_136008	CG6870	0.0987718	18.0761	40.5489	0.720282	0.185515	21.1447	133.721	0.035422	0.932401	1	FALSE	FALSE	B	TRUE	9.25537	0.647802	0.0751476	0
chr2L_17607260_-	NR_124340	CR44412	0.411576	18.2365	1.48592	0.183973	0.153668	19.758	0.295837	0.993104	1.11789		FALSE	FALSE		FALSE	11.735	0.738266	0	0
chr2L_17644844_-	NR_124342	CR45699	0.0863997	20.4864	4.65214	0.898093			0		1.1534	0.992	FALSE	TRUE		FALSE	8.64585	0.37823	0	0
chr2L_17704681_+	NM_001259140	CG43231	0.0223938	10.5833	9.67269	0.847023			0		0.956938		FALSE	FALSE		FALSE	9.18957	0.471779	0	0
chr2L_17792412_+	NR_047989	CR43419	0.174817	13.7965	7.85048	0.17953	0.16014	7.84022	1.27262	0.853692	0.362319	0.001	FALSE	TRUE		FALSE	10.3099	0.315913	0	0
chr2L_17893812_+	NR_047990	CR43420	0.110738	6.7233	3.10985	0.616956			0		0.931966	0.085	FALSE	FALSE		FALSE	11.5722	0.307015	0	0
chr2L_17902691_-	NR_124343	CR45332	0.114787	4.23028	14.2697	0.00435877	0.0848057	7.18977	1.71284	0.798982	0.823045		FALSE	TRUE		FALSE	5.4805	0.678231	0	0
chr2L_17903073_-	NR_124344	CR45333	0.0697511	21.7363	16.3095	0.965381	0.124196	10.7687	1.87085	0.903962	1.34771		FALSE	FALSE		FALSE	7.67443	0.790035	0	0
chr2L_17963379_+	NM_136012	CG5674	0.0397788	2.92321	9.77875	0.838101	0.033131	15.2512	15.0277	0.907943	1.04895		FALSE	FALSE	B	FALSE	1.2987	5.92829	1.68143	0.306853	5.47959
chr2L_17982472_-	NM_001042904	btv	0.0248513	13.3974	5.58232	0.95377	0.0459933	21.5829	0.56997	0.868157	0.982801		FALSE	FALSE		FALSE	9.85104	0.745976	0	0
chr2L_18012380_+	NM_136017	rdo	0.0854554	15.6507	23.7445	0.092682	0.131681	11.4836	17.0829	0.488548	1.41509		FALSE	FALSE	P	FALSE	12.9593	0.66035	1.06146	0
chr2L_18081628_+	NM_001201907	ninaD	0.972973	2.54679	5.60744	0.0430057	0.0437043	9.03445	2.47374	0.838101	0.850662	0.3335	FALSE	TRUE	P	FALSE	8.12983	0.55876	0.112721	0
chr2L_18125749_-	NM_165241	CG31785	0.15122	17.2461	14.8766	0.620867	0.0698365	15.5694	3.37069	0.883183	0		FALSE	FALSE		FALSE	6.63893	0.917762	0	0
chr2L_18138083_-	NM_057241	kel	0.0179684	9.75397	14.2088	0.749382	0.0651635	12.0117	11.734	0.885344	1.0453		TRUE	FALSE	B	FALSE	2.31341	1.74476	10.3704	0.185049	56.0413
chr2L_18145098_+	NR_124351	CR44478	0.0762566	10.6309	8.04601	0.456125			0		1.58983		TRUE	TRUE		FALSE	6.61296	0.660358	0.00939345	0
chr2L_18152417_-	NM_078869	Socs36E	0.0458767	13.4913	11.5101	0.838101	0.178577	10.3855	31.2922	0.0233865	1.55945		TRUE	TRUE	U	FALSE	3.09609	5.24011	43.2756	0.276402	156.568
chr2L_18153123_+	NM_165244	CG17681	0.160523	18.7183	1.55824	0.61255	0.427681	16.9138	0.307308	0.983604	1.35823		FALSE	FALSE		FALSE	5.86318	1.10482	0	0
chr2L_18154851_+	NM_136024	CG15155	0.411691	2.06403	1.86578	0.293947	0.61784	15.834	1.14857	0.233505	0.769231	0.001	TRUE	FALSE		FALSE	8.83459	2.30563	0	0
chr2L_18156043_+	NM_136025	CG5783	0.066686	3.78506	5.24889	0.874027	0.171664	22.2084	8.9662	0.57706	0.800915		FALSE	FALSE		FALSE	5.19132	4.19399	0.394525	0.0257663	15.3117
chr2L_18200336_+	NR_124353	CR43413	0.0291804	19.5398	26.8971	0.912153	0.174927	23.5823	1.50747	0.975844	1.31752		FALSE	TRUE		FALSE	5.99651	0.348245	0	0
chr2L_18251381_+	NM_001259145	CG43406	0.218571	15.6875	10.6273	0.0481116			0		0.757166		FALSE	TRUE		FALSE	8.25105	0.449969	0	0
chr2L_18256531_+	NR_047993	CR43408	0.100003	13.8553	13.2233	0.0430057			0		1.23542		FALSE	FALSE		FALSE	7.49261	0.654242	0	0
chr2L_1826500_-	NM_164442	CG31664	0.105621	8.94758	2.89828	0.829053	0.21329	3.85225	18.7387	0.565043	0.9375		FALSE	TRUE		FALSE	6.40863	0.62171	0.0469672	0
chr2L_18359026_-	NM_078870	Acp36DE	0.0863427	2.901	8.45173	0.314029	0.206468	18.5817	20.6368	0.879387	0.542005	0.893	FALSE	FALSE		FALSE	11.2831	0.359648	0
chr2L_1836538_+	NM_164443	wry	0.0611942	20.4121	42.8617	0.720282	0.0315588	19.7094	49.9637	0.859759	1.19048		FALSE	FALSE	P	FALSE	6.54716	0.502576	0	0
chr2L_1839896_-	NR_073688	CR44073	0.0216528	20.8546	15.5011	0.859759			0		1.51976		FALSE	FALSE		FALSE	8.2597	0.606894	0	0
chr2L_1840808_-	NR_073689	CR44074	0.134968	3.66704	14.6059	0.0505767	0.545525	17.1775	0.242687	0.999065	0.914808		FALSE	TRUE		FALSE	6.59737	0.584411	0	0.0374782	0
chr2L_18448957_-	NM_136033	ncm	0.0127901	16.5396	5.25447	0.780381	0.178887	9.95453	13.6904	0.118618	1.86335		FALSE	FALSE	B	FALSE	0.600863	4.99058	2.10413	0.356043	5.90977
chr2L_18454587_-	NM_078872	bsf	0.100036	15.4337	11.2486	0.607195	0.105852	16.9662	27.1159	0.61255	1.89521		FALSE	FALSE	B	TRUE	1.38528	5.35228	4.64976	0.566858	8.20269
chr2L_18485417_+	NM_136036	CG10176	0.0331966	19.7009	3.01357	0.892826	0.194542	2.83148	12.9617	0.510363	1.66234		FALSE	FALSE	B	FALSE	9.35753	2.23497	0	0
chr2L_18509560_+	NM_136038	CG10178	0.0661887	12.508	4.17804	0.874027	0.0669951	11.6254	28.532	0.800465	1.27186		FALSE	TRUE	P	FALSE	8.19044	0.616199	0.0469672	0
chr2L_18517487_+	NM_136039	CG10211	0.0963765	10.0016	6.5077	0.33851	0.143734	11.7968	13.6978	0.557018	0.914983		FALSE	TRUE	P	FALSE	9.15494	0.494114	0	0
chr2L_18523941_-	NR_124367	CR44903	0.113217	7.47231	1.90703	0.914395			0		1.18577		FALSE	FALSE		FALSE	8.73762	0.566874	0	0
chr2L_18590891_+	NM_136042	CG15160	0.0700877	23.9053	8.76822	0.372631	0.0451216	5.44827	9.80604	0.886936	1.56863		FALSE	FALSE	B	FALSE	1.44069	4.92867	3.79495	0.217842	17.4207
chr2L_18606832_+	NM_136044	CG10333	0.123917	18.4697	6.45691	0.0756345	0.0733488	1.19402	19.1995	0.758837	0.842105		FALSE	TRUE	B	FALSE	0.971424	4.83094	1.80354	0.231896	7.77737
chr2L_18612249_-	NM_136045	Atac2	0.0301256	10.1366	2.6919	0.874537	0.129487	20.9703	4.00339	0.912111	0.892857		FALSE	FALSE	B	FALSE	0.941987	9.32306	1.4278	0.168652	8.46599
chr2L_18617256_+	NM_078873	MESR3	0.260127	17.029	21.2261	0.00200503	0.199304	17.6353	34.5295	0.439693	1.42558		FALSE	TRUE	P	FALSE	1.31601	0.765857	15.3959	0.576227	26.7184
chr2L_18653010_-	NM_136047	Cyp310a1	0.280156	16.8197	21.1469	0.0107578	0.429819	23.2945	0.336534	0.960375	0.784314		FALSE	FALSE	B	FALSE	5.10128	0.181186	0.084541	0.030451	2.7763
chr2L_18682075_-	NM_057797	tos	0.0889185	13.4491	16.1781	0.648337	0.168976	13.4795	2.57861	0.883183	1.45455		FALSE	TRUE	B	FALSE	1.04935	8.20103	1.80354	0.133516	13.5081
chr2L_18688800_-	NM_001299125	msl-1	0.0221076	22.2584	19.4623	0.773783	0.0700548	8.61154	14.4277	0.809284	1.24224		FALSE	FALSE	B	FALSE	6.9991	5.00113	2.84621	0.297483	9.56765
chr2L_1869803_+	NM_134784	CG7295	0.219316	13.8014	4.05378	0.0081776	0.202918	17.1298	1.24867	0.787565	0.565931		FALSE	FALSE		FALSE	11.7523	0.503669	0	0
chr2L_18698714_+	NM_136054	CG10341	0.0223072	8.51858	3.56914	0.840411	0.0627922	8.2642	14.8236	0.809284	1.68919		FALSE	TRUE	B	TRUE	0.862334	8.20568	2.02898	0.325592	6.23168
chr2L_18703105_-	NM_136055	CG10376	0.0548077	16.1117	7.37036	0.912111	0.0674594	18.5753	19.018	0.853692	1.4966		FALSE	FALSE	B	FALSE	1.3645	3.58096	2.93076	0.733167	3.99739
chr2L_18703473_+	NM_136056	CG10343	0.251678	16.7239	2.65878	0.0337332	0.0692575	23.7293	14.4794	0.847023	0.674764		FALSE	TRUE	U	FALSE	1.21385	11.1642	0.798443	0.154598	5.16466
chr2L_18705703_-	NM_136057	Jwa	0.0647862	20.1066	8.26564	0.886936	0.0462375	22.7987	69.0385	0.939933	1.15789		FALSE	FALSE	B	FALSE	4.80691	5.3451	9.47799	0.742536	12.7643
chr2L_18708846_+	NM_136058	Grip71	0.032519	16.4993	1.81201	0.928539	0.104184	11.4584	2.9549	0.935134	0.892857		FALSE	TRUE	B	FALSE	2.43808	5.64062	4.3022	0.245951	17.4921
chr2L_18713748_-	NM_001299129	Irk3	0.237379	7.29841	1.68193	0.853692	0.0457956	5.38685	12.6602	0.809284	1.06477		FALSE	FALSE	P	FALSE	7.84585	2.77564	0	0
chr2L_1872693_+	NR_073690	CR44075	0.148807	15.7674	5.19363	0.0537556			0		0.874317		FALSE	TRUE		FALSE	9.1307	0.567225	0	0
chr2L_18819344_+	NM_136065	CG17324	0.333281	21.3676	1.5825	0.0189771	0.302609	22.6218	14.6824	0.0817658	0.807382		FALSE	TRUE		FALSE	8.14888	1.65943	0	0
chr2L_18823548_+	NM_136066	CG17323	0.290115	20.9803	5.09005	5.12293e-05	0.258151	20.7018	16.3717	0.528632	1.37363		FALSE	TRUE	B	FALSE	8.61295	0.985394	1.95384	0
chr2L_18826770_+	NM_136067	CG17322	0.121514	18.2963	3.69567	0.216371	0.275078	1.53287	24.8642	0.046341	1.41207		FALSE	TRUE	U	FALSE	6.47097	1.23423	0.206656	0
chr2L_18831229_+	NM_079976	ScpX	0.098366	18.5254	11.8934	0.258887	0.019885	21.8663	71.9904	0.935134	1.28205		FALSE	TRUE	B	FALSE	1.20346	13.7672	3.81374	0.0796411	47.8866
chr2L_18844579_-	NM_176059	CG33120	0.00888048	11.7517	5.4597	0.824304	0.0166553	8.42748	34.5323	0.778237	1.07317	0.0895	FALSE	TRUE	P	FALSE	3.62942	2.01891	1.94444	0.00468477	415.056
chr2L_18845184_+	NM_136071	CG17321	0.0151609	4.97792	11.1062	0.79234	0.0644301	19.5413	26.7274	0.91752	1.04167		FALSE	TRUE	P	FALSE	7.82681	0.379742	4.5934	0.0163967	280.141
chr2L_18857679_-	NM_165268	CG10602	0.0714031	17.053	8.72079	0.953053	0.0798672	5.88542	37.4416	0.921184	1.37741		FALSE	FALSE	B	FALSE	3.7489	7.64151	0.892378	0.149913	5.95265
chr2L_18859248_-	NM_078874	mRpL13	0.0716645	7.97569	5.63114	0.809284	0.233735	20.8509	24.9846	0.546475	0.552995		FALSE	TRUE	B	FALSE	1.2329	10.2095	0.535427	0.0936955	5.71454
chr2L_18893611_+	NR_124371	CR44737	0.153377	1.94469	1.01599	0.947137			0		1.51515		FALSE	TRUE		FALSE	7.85105	1.06188	0	0
chr2L_18943960_-	NM_136073	ssp3	0.0187696	12.0551	17.5196	0.817815	0.0659988	7.22498	7.65387	0.903962	1.14286		TRUE	FALSE	B	TRUE	0.777486	8.99435	1.72839	0.133516	12.9452
chr2L_18948884_+	NM_136074	CG10428	0.104108	15.2984	6.07234	0.217402	0.0503746	20.7077	11.2844	0.853692	1.25		FALSE	TRUE	B	FALSE	2.13159	3.07237	0.356951	0.0936955	3.80969
chr2L_18951837_-	NM_136075	Nedd8	0.0594795	4.02223	5.44442	0.843505	0.14626	23.6991	31.5648	0.884021	1.19048		FALSE	FALSE	B	FALSE	1.2658	7.54943	4.29281	0.231896	18.5117
chr2L_18954431_-	NM_136076	CG10621	0.335465	8.91392	9.89042	0.157012	0.423103	8.32303	49.7733	0.00506888	1.57658	0.9965	TRUE	FALSE	B	FALSE	2.3567	3.67254	3.88889	0.0163967	237.175
chr2L_18969028_+	NM_136078	Tango6	0.0596859	14.3303	7.0456	0.585654	0.162309	9.08253	6.27456	0.689119	1.02339		FALSE	TRUE	B	FALSE	0.838092	6.89618	1.06146	0.117119	9.06306
chr2L_18974710_+	NM_001299149	CG10431	0.153838	17.0288	4.08736	0.0205585	0.0518682	7.92086	1.69421	0.878394	0.70922		FALSE	FALSE		FALSE	0.722075	16.2641	0.234836	0.00234239	100.255
chr2L_18987280_-	NM_136081	Swip-1	0.092878	3.13294	21.3384	0.491313	0.112924	4.77245	61.706	0.177159	1.55483	0.09	TRUE	TRUE	B	FALSE	0.628569	1.51146	18.7211	1.12669	16.6161
chr2L_18987707_+	NM_136082	CG15168	0.0735915	20.6222	5.58698	0.941809	0.0836886	19.0238	23.6992	0.838101	0.892857		FALSE	TRUE	B	FALSE	0.559305	12.5286	2.19807	0.288114	7.62917
chr2L_18990233_-	NM_136083	CG15170	0.0491199	17.076	1.55584	0.807103	0.574436	11.4329	0.18412	0.975844	0.431267		FALSE	FALSE		FALSE	6.09694	2.87506	0	0
chr2L_19003367_+	NM_136086	CG31793	0.0847432	12.7203	9.75524	0.0470886	0.0290798	16.0552	20	0.852728	1.51359		TRUE	TRUE	U	FALSE	2.84674	10.2813	1.4372	0.149913	9.58689
chr2L_19011902_+	NR_124377	CR45292	0.216621	1.95499	1.34382	0.915873			0		0.616333		FALSE	FALSE		FALSE	4.95755	0.562399	0	0
chr2L_19027710_+	NM_078875	Side	0.0589717	8.3334	4.40347	0.886936	0.395018	8.29625	19.4484	0.00485767	0.849673		FALSE	FALSE	B	FALSE	6.21989	1.03427	0	0
chr2L_19033498_-	NM_057225	hk	0.0791128	19.21	10.1546	0.0365567	0.0477329	21.6226	38.6204	0.885344	1.53509		FALSE	TRUE	B	FALSE	0.543721	7.67338	1.96323	0.166309	11.8047
chr2L_19034576_-	NM_165272	CG31800	0.0889538	18.0055	3.81417	0.871625	0.0296121	20.2864	17.8811	0.809284	1.33038		FALSE	FALSE		FALSE	0.748049	12.3413	0.648148	0.292798	2.21363
chr2L_19041862_+	NM_080192	Catsup	0.0950465	22.5576	7.93005	0.314029	0.0850028	8.40014	41.3945	0.943563	1.5331		FALSE	FALSE	B	FALSE	2.38267	9.79105	1.53113	0.145228	10.543
chr2L_19045148_-	NM_136090	Ttc19	0.0771316	14.8995	10.3801	0.10699	0.119158	18.5181	16.6078	0.950289	1.71429		FALSE	TRUE	B	FALSE	5.89088	5.31254	0.122115	0.10775	1.13332
chr2L_19045355_+	NM_165273	Acn	0.0196585	15.225	47.3613	0.891172	0.0787122	18.7784	59.2513	0.918826	1.57895		FALSE	TRUE	B	FALSE	3.76102	8.68252	3.04348	0.285771	10.6501
chr2L_19049076_+	NM_136092	CG10470	0.0637133	8.02318	7.15496	0.293094	0.0411032	2.09973	27.7435	0.817815	1.91159		FALSE	TRUE	B	FALSE	2.5922	5.25889	0.770263	0.332619	2.31575
chr2L_19051612_-	NM_080530	l(2)37Bb	0.114065	7.57427	6.02131	0.787565	0.0636133	0.646037	22.1708	0.914395	3.003		FALSE	FALSE	B	FALSE	2.00519	16.7915	0.225443	0.114777	1.96418
chr2L_19054078_+	NM_001103709	CG10492	0.0401237	16.86	17.0163	0.202399	0.00889104	2.39053	24.0074	0.840411	0.904977	0.0035	FALSE	TRUE	B	FALSE	6.36707	6.57264	5.82394	0.665238	8.75467
chr2L_19063295_+	NM_136095	CG10495	0.0550147	12.8673	4.85579	0.677673	0.258649	22.3317	5.258	0.785419	1.61409		FALSE	TRUE	B	FALSE	0.386145	10.4216	0.422705	0.199103	2.12305
chr2L_19064929_+	NM_136096	CG17343	0.0809612	17.5799	7.92935	0.878394	0.01614	15.6814	6.09046	0.790555	1.23874		FALSE	FALSE	B	FALSE	0.860602	7.33717	1.96323	0.166309	11.8047
chr2L_19069851_-	NM_165274	CG10702	0.0689393	11.9033	9.62306	0.151562	0.0811172	3.26025	15.1523	0.689119	1.42857		FALSE	FALSE	P	FALSE	9.0926	1.27909	0.610574	0
chr2L_19074149_-	NM_136097	CG17572	0.0804835	12.1492	8.92731	0.947137	0.231412	13.4129	23.0482	0.45713	1.15385		FALSE	TRUE	U	FALSE	7.19131	3.07679	0	0
chr2L_19079028_-	NM_136098	CG10700	0.101741	20.5985	1.20269	0.930168			0		0.451128		FALSE	FALSE		FALSE	6.16967	1.25436	0	0
chr2L_19102044_+	NM_136099	CG17344	0.10001	9.46907	6.20955	0.868157	0.566901	18.7411	2.57439	0.659375	1.17647		TRUE	TRUE		FALSE	5.88569	0.927464	0.103328
chr2L_19114401_+	NM_057260	CG10561	0.137763	16.5131	6.73417	0.166706	0.113955	18.145	26.5484	0.61255	1.25		FALSE	TRUE		FALSE	0.929866	14.4355	1.13661	0.0515325	22.0561
chr2L_19120306_-	NM_078876	Ddc	0.0555988	19.0382	42.7061	0.939933	0.0126138	13.6426	66.5325	0.809332	1.09329	1	FALSE	TRUE	B	FALSE	15.6363	3.70007	0.27241	0.060902	4.47292
chr2L_19126976_-	NM_136102	l(2)37Cb	0.132553	13.8586	4.49833	0.202374	0.083514	17.7905	6.69361	0.934063	1.05581		FALSE	TRUE	B	FALSE	0.896966	4.78921	0.807836	0.19676	4.10569
chr2L_19127260_+	NM_136103	l(2)37Cd	0.0580223	14.2646	4.91136	0.852728	0.0973756	14.8907	4.95216	0.858165	1.19261		FALSE	TRUE	B	FALSE	4.60431	10.777	2.80864	0.135858	20.6733
chr2L_19131954_-	NM_136104	Aats-asn	0.0272613	4.35936	13.4923	0.915873	0.0607669	9.2219	51.1128	0.882864	1.25313		FALSE	TRUE	B	FALSE	2.34285	7.4786	4.93156	1.44759	3.40673
chr2L_19132323_+	NM_136105	l(2)37Ce	0.170674	14.87	6.51639	0.304953	0.00918915	21.0084	24.256	0.800465	1.33333		FALSE	FALSE	B	FALSE	3.39219	8.03864	0.84541	0.672265	1.25756
chr2L_19159299_-	NR_124379	CR44977	0.0836671	4.80175	15.3799	0.448175	0.428955	4.04372	0.381023	0.115948	0.777001		FALSE	TRUE		FALSE	5.05106	0.329669	0	0.00234239	0
chr2L_19181702_-	NM_136107	CG17568	0.171458	18.19	6.89735	0.0233865	0.0398466	7.11486	6.84855	0.852728	0.754243		FALSE	TRUE		FALSE	1.94458	12.8687	2.0008	0.14757	13.5583
chr2L_19186043_+	NM_057598	pigeon	0.0747702	12.8977	7.20743	0.853692	0.076136	22.7736	10.0002	0.878394	1.2685		FALSE	TRUE	U	FALSE	2.06233	5.05618	1.61567	0.227211	7.11088
chr2L_19190342_+	NM_057791	drl	0.0354798	19.2584	8.94365	0.809284	0.0217794	17.3953	16.2485	0.790555	1.417		FALSE	TRUE	B	FALSE	2.5212	1.76307	5.18518	0
chr2L_19363227_-	NM_057993	dnt	0.0741255	10.8278	6.13007	0.0616343	0.0856526	13.3639	4.99494	0.728356	1.57563		FALSE	TRUE	B	FALSE	2.07099	3.11842	11.9391	0.0843259	141.582
chr2L_19380930_+	NM_136114	CG17350	0.064146	13.2238	3.47751	0.659166	0.0544996	15.6084	11.8101	0.657953	1.19462		FALSE	TRUE		FALSE	14.2268	1.17459	0.112721	0
chr2L_19386205_-	NM_001169542	fon	0.100208	22.07	30.1754	0.912111	0.267048	0.620522	190.097	0.175413	1.19048	1	FALSE	FALSE	B	FALSE	7.65191	2.9521	3.59769	0.189733	18.9618
chr2L_19394160_+	NM_001273643	CG31798	0.228407	15.9622	8.91838	0.00971535	0.140015	11.9122	2.1326	0.93897	0.20284		FALSE	FALSE		FALSE	2.17142	0.740214	0.00939345	0
chr2L_19417447_+	NM_001201916	Lectin-galC1	0.0822609	8.34042	11.7845	0.732822	0.348789	18.8092	2.56073	0.732822	0.596303	0.0065	FALSE	FALSE		FALSE	10.4121	0.95659	0.00939345	0
chr2L_19418317_+	NM_001201917	lectin-37Da	0.0836173	6.26326	15.6251	0.868157	0.408732	1.22775	3.83793	0.943563	0.877193	0.4715	FALSE	FALSE		FALSE	6.20084	0.405507	0	0
chr2L_19419075_+	NM_001201918	lectin-37Db	0.0335983	18.4374	17.5477	0.840411			0		0.320513		FALSE	FALSE		FALSE	10.277	0.513975	0	0.00936955	0
chr2L_19430643_+	NM_136121	CG9987	0.127546	17.6641	4.50942	0.139903	0.0575752	14.0316	21.4923	0.921184	1.65426		FALSE	TRUE	B	FALSE	2.27705	5.85013	2.91197	0.463793	6.2786
chr2L_19432574_+	NM_136122	Rab9	0.021406	5.67956	8.97775	0.937228	0.120211	1.58223	30.3253	0.915893	0.94697		FALSE	TRUE	B	TRUE	0.538526	7.56782	12.9724	0.140543	92.3015
chr2L_19444750_-	NM_057991	Hs2st	0.133903	17.6263	9.16162	0.175413	0.0470962	17.6989	15.4121	0.844381	0.432432		FALSE	TRUE	B	FALSE	1.5948	10.2661	6.94176	0.341988	20.2982
chr2L_19453490_-	NM_057412	Top2	0.0985696	12.9482	9.44914	0.61255	0.0601216	10.2177	20.1969	0.932233	0.921053		FALSE	TRUE	B	FALSE	1.21212	5.17212	6.07756	0.897134	6.77442
chr2L_1945709_-	NM_144097	CG15357	0.268272	12.4223	3.34227	0.0851727			0		1.14379		FALSE	TRUE		FALSE	12.6441	0.756769	0	0
chr2L_19464267_+	NM_136125	tj	0.11798	14.8089	6.43544	0.197601	0.145378	16.2056	8.43097	0.892826	0.894393		TRUE	FALSE		FALSE	15.7921	0.861769	0.00939345	0
chr2L_1946728_-	NM_001032047	CG33673	0.0602083	3.65927	2.04584	0.914395			0		0.620155		FALSE	TRUE		FALSE	4.46059	0.730176	0	0
chr2L_19484705_-	NM_136126	CG10195	0.0887829	15.1112	2.41297	0.753471	0.0521961	17.0078	7.90177	0.843505	1.35135		FALSE	TRUE	B	FALSE	3.39219	11.3602	0.441492	0.121804	3.62461
chr2L_19487490_+	NM_206005	CG13083	0.0718982	18.0719	1.22402	0.79106			0		0.90312		FALSE	TRUE		FALSE	13.2831	4.15562	0	0
chr2L_19490104_-	NM_136129	CG10194	0.120237	15.5284	3.88206	0.480188	0.257728	20.0083	9.73523	0.467466	0.612745		FALSE	TRUE	B	FALSE	0.813849	11.1975	0.742082	0.161625	4.59139
chr2L_19498168_+	NM_078878	Top3alpha	0.0652067	20.373	3.02608	0.874027	0.0824206	20.1691	7.21037	0.930168	1.50849		FALSE	FALSE	B	FALSE	2.07618	9.52372	1.31508	0.234239	5.61429
chr2L_19508764_-	NM_136133	CG10188	0.055746	17.6996	17.498	0.237747	0.096311	19.4921	24.3028	0.879741	1.24113		FALSE	FALSE	B	FALSE	0.689174	8.89414	2.97772	0.250635	11.8807
chr2L_19526368_-	NM_136136	CG10166	0.165479	15.6213	4.4662	0.467466	0.131434	23.8615	27.9565	0.820937	1.11111		TRUE	FALSE		FALSE	1.86839	7.42213	2.17928	0.356043	6.12084
chr2L_19526686_+	NM_136137	CG10137	0.0173141	17.8383	16.6866	0.890892	0.0930072	21.2496	22.5415	0.884021	1.61012		FALSE	TRUE		FALSE	2.91081	8.31506	8.15351	0.0257663	316.442
chr2L_19537965_+	NR_124384	CR45455	0.883859	7.21102	1.50773	0.0797605			0		1.01752		FALSE	FALSE		FALSE	17.1514	1.88956	0.0187869	0.030451	0.616954
chr2L_19538425_+	NM_136140	CG13082	0.309554	5.44586	2.27209	0.0186488	0.225511	8.26741	9.16512	0.61255	1.14082		FALSE	FALSE	P	FALSE	13.7333	1.50253	0.0563607	0.0140543	4.0102
chr2L_19542468_+	NM_057352	ref(2)P	0.0603965	22.7205	29.073	0.783508	0.0573382	0.0147915	135.664	0.943563	0.992556		FALSE	FALSE	B	FALSE	4.10215	7.62668	4.71551	1.44525	3.26276
chr2L_19546959_-	NM_136142	CG10337	0.049063	16.8333	2.42717	0.928539	0.223848	11.458	4.26425	0.868157	1.49724		FALSE	TRUE		FALSE	10.0675	3.93835	1.49356	0.0772988	19.3219
chr2L_19580351_-	NM_136148	CG10268	0.167411	20.0847	1.1837	0.144248	0.048267	12.5899	5.67872	0.809284	0.904977		TRUE	TRUE	B	FALSE	1.29004	8.67773	0.685722	0.0866683	7.91202
chr2L_19582474_-	NM_136149	Hakai	0.139293	19.2139	4.88235	0.182159	0.134196	19.4021	8.67034	0.853692	0.826873		FALSE	FALSE	B	FALSE	1.21731	3.75369	2.68653	0.278744	9.63797
chr2L_19583990_-	NM_136150	CG10262	0.06668	2.41131	4.43105	0.903755	0.134372	20.0299	8.17969	0.947137	1.10865		FALSE	FALSE	B	FALSE	6.2753	10.3222	0.00939345	0.00702716	1.33673
chr2L_19584235_+	NM_136151	CG10366	0.0511251	13.5149	5.52213	0.859917	0.0149211	18.7215	12.2962	0.751401	0.679348		FALSE	TRUE	B	FALSE	9.23632	6.65983	2.292	0.159282	14.3896
chr2L_19605490_-	NR_124385	CR44978	0.0680409	12.8668	23.9514	0.49189	0.175485	10.6753	3.09344	0.843505	1.25661		TRUE	FALSE		FALSE	11.9948	0.591312	0
chr2L_19642601_-	NR_124387	CR44979	0.10656	2.90714	27.1078	0.628133			0		0.629426		TRUE	TRUE		FALSE	7.11858	0.576659	0	0
chr2L_19700968_-	NM_080124	scw	0.021625	13.7616	9.65013	0.829053	0.417467	17.8388	0.270597	0.988341	0.31746	0.495	FALSE	FALSE	B	FALSE	8.41728	0.34744	0	0
chr2L_19736044_+	NM_001299160	Nf-YB	0.0935922	16.6936	5.17105	0.898093	0.157925	20.7635	14.3463	0.952949	1.31637		TRUE	FALSE	B	FALSE	0.855408	8.7231	1.20236	0.320907	3.74676
chr2L_19756904_-	NM_136154	CG10631	0.00601338	10.4424	26.9028	0.930168	0.0423928	12.1622	21.089	0.753471	1.51172		FALSE	FALSE	U	FALSE	1.82683	7.23489	20.6656	0.283429	72.9128
chr2L_19758615_-	NM_136155	CG10628	0.0175687	9.27747	3.33618	0.965976	0.120074	21.7691	10.7208	0.932233	0.851064		TRUE	FALSE	B	FALSE	7.16707	7.874	1.40902	0.201445	6.99454
chr2L_19758879_+	NM_136156	CG10463	0.0374355	14.279	2.03344	0.953053	0.27194	17.5562	3.96511	0.527089	1.16959		FALSE	FALSE	U	FALSE	3.81643	18.3321	2.13231	0.189733	11.2385
chr2L_19764136_-	NM_136157	fbp	0.112553	23.6594	10.1215	0.942274	0.161854	1.97422	97.1211	0.00146242	1.1646		FALSE	TRUE	P	FALSE	5.00084	4.41249	20.6092	0.0445053	463.073
chr2L_19769067_-	NM_058002	bsh	0.0505493	10.5795	2.6447	0.903962	0.053902	21.3449	5.47175	0.852728	1.13264		FALSE	TRUE		FALSE	7.45971	0.753952	0	0
chr2L_19791882_-	NM_001169546	CdGAPr	0.0470123	4.62239	21.416	0.953053	0.0138931	13.3126	19.8153	0.829053	1.45138	0.0555	FALSE	TRUE	P	FALSE	1.31947	6.92805	16.7955	0.330276	50.8528
chr2L_19795851_-	NM_001273673	fs(2)ltoPP43	0.056566	16.4202	7.79073	0.820937	0.112178	10.0609	13.6737	0.658861	1.7284		FALSE	FALSE	B	FALSE	1.7593	5.82071	4.11433	0.285771	14.3973
chr2L_1980755_-	NM_134789	CG15356	0.00625266	10.8016	10.6075	0.947137	0.113245	18.0869	12.0318	0.788155	1.21457		FALSE	FALSE		FALSE	0.917745	5.49398	1.2869	0.260005	4.94953
chr2L_1981176_+	NM_134790	CG15362	0.408845	9.75783	1.09938	0.259677	0.131696	0.784145	3.97034	0.943563	1.63265		FALSE	TRUE		FALSE	1.24848	13.8594	0.563607	0.0936955	6.01531
chr2L_19812074_-	NR_001671	snRNA:U5:38ABa	0.149967	15.5707	2.71588	0.898093			0		0.757576		TRUE	TRUE		FALSE	3.62769	2.25312	81.0185	0.0327934	2470.57
chr2L_19814532_-	NM_136160	CG13962	0.20729	7.454	3.27856	0.0655499			0		0.918274	0.1895	FALSE	FALSE		FALSE	8.73416	1.11696	0.00939345	0
chr2L_1982217_+	NM_134791	CG7289	0.0756572	2.72885	8.97892	0.0756345	0.034665	21.0733	24.3681	0.91752	0.834824		FALSE	FALSE	B	FALSE	1.03203	4.68668	2.22625	0.290456	7.66466
chr2L_1988290_+	NM_134793	Npc2a	0.213574	2.44658	17.9646	0.188906	0.0333446	2.24628	147.831	0.928539	1.44681		TRUE	TRUE	U	FALSE	1.23982	2.01861	26.9216	0.854971	31.4883
chr2L_19892550_-	NM_206009	CG10481	0.0467897	22.2463	8.69872	0.790555			0		0.357143		FALSE	FALSE		FALSE	6.65798	0.493755	0	0
chr2L_1989450_+	NR_037728	CR42874	0.564402	2.29053	3.08116	0.000259647	0.404391	22.8805	0.75673	0.49189	0.717703		FALSE	FALSE		FALSE	5.40777	0.754085	0.0375738	0.154598	0.243043
chr2L_19911811_-	NR_048013	CR43097	0.0263003	4.02703	9.40859	0.883183			0		0.609756	0.0885	FALSE	FALSE		FALSE	2.59566	0.591541	0	0
chr2L_19912377_-	NM_080519	TotF	0.0363042	2.61064	12.5974	0.948262			0		0.519481	0.1575	FALSE	FALSE		FALSE	10.2718	0.838739	0	0
chr2L_19913516_-	NM_176063	Victoria	0.267861	16.987	6.66731	0.0221675			0		0.97561	0.0705	FALSE	FALSE		FALSE	2.56622	1.04624	0	0
chr2L_1992160_-	NM_001014457	Obp22a	0.867268	3.14928	2.30925	0.000462224			0		0.60024		FALSE	TRUE		FALSE	8.37572	0.599671	0	0
chr2L_19934317_-	NR_124388	CR45183	0.0498579	8.8814	19.7691	0.773783	0.104264	22.2353	0.473546	0.983604	0.944669		TRUE	FALSE		FALSE	11.4251	0.183447	0	0
chr2L_19961030_-	NM_001038827	CG34051	0.100863	17.6633	12.3795	0.882864	0.249005	15.145	2.53985	0.999209	0.382775		FALSE	TRUE		FALSE	8.62334	3.03298	0	0
chr2L_19961685_-	NM_001201924	CG42866	0.0129765	17.6961	3.62895	0.912111			0		1.6129		FALSE	FALSE		FALSE	9.29	3.07968	0	0
chr2L_19962352_-	NM_136170	CG13965	0.263425	0.152254	1.92394	0.628059	0.141105	20.5065	9.20212	0.921184	0.888889	0.506	FALSE	TRUE		FALSE	9.4597	3.24327	0	0
chr2L_19962679_+	NM_001299163	CG16772	0.0909322	22.0674	6.79759	0.912111	0.097358	4.88691	135.761	0.367806	0.438596	0.998	FALSE	FALSE		FALSE	7.91685	2.60112	0.00939345	0
chr2L_19964347_-	NR_124389	CR45701	0.0817278	0.489339	11.1133	0.967228	0.113944	1.82781	21.8849	0.912179	0.568182		FALSE	FALSE		FALSE	9.10819	2.06412	0	0
chr2L_19966510_-	NM_144409	OS9	0.233508	16.7064	2.86015	0.184063	0.0807563	1.55851	4.61529	0.847023	0.717703	0.017	FALSE	FALSE		FALSE	11.1584	2.35559	0	0
chr2L_19967685_-	NM_176064	Hf	0.0398178	14.0859	6.70739	0.872591	0.108618	1.83665	67.0311	0.324168	1.10544		FALSE	TRUE	U	FALSE	7.92377	0.785255	0.0939345	0
chr2L_19978829_+	NR_048014	CR43620	0.23929	14.2521	8.50448	0.00149257			0		1.00251		FALSE	FALSE		FALSE	11.0268	1.20466	0	0
chr2L_2000058_+	NR_047875	CR43464	0.133794	3.40398	14.0311	0.162084	0.0206283	22.2115	6.19157	0.778237	0.747863		FALSE	FALSE		FALSE	6.49001	0.759345	0	0
chr2L_20027915_+	NM_165316	sNPF	0.122479	18.823	17.4321	0.848315	0.0415509	18.4008	48.656	0.932233	1.2685	1	FALSE	TRUE	P	FALSE	11.6623	0.839561	0.234836	0
chr2L_2006313_-	NM_001014458	CG33543	0.0721475	2.94835	17.8683	0.670693	0.0477316	21.6287	26.7542	0.943563	1.20527		FALSE	TRUE	U	FALSE	9.37658	0.182284	0	0
chr2L_20065679_-	NM_136175	vls	0.187957	20.1193	2.28712	0.483586	0.160138	22.4171	6.23678	0.966272	1.5873		FALSE	TRUE	B	TRUE	1.0303	7.04426	1.47477	0.175679	8.39469
chr2L_20066391_+	NM_136176	bwa	0.0891862	17.2507	16.6908	0.528632	0.108702	20.2515	21.2505	0.476339	1.76252		FALSE	TRUE	B	TRUE	3.24847	7.66447	14.0338	0.145228	96.633
chr2L_2006867_+	NR_124024	CR45712	0.670155	4.38132	1.73984	0.206882	0.0623794	21.6474	5.00811	0.883183	1.43229		FALSE	TRUE		FALSE	5.35063	0.483997	0	0
chr2L_20069318_-	NR_124391	CR44907	0.0859124	18.5334	12.8	0.554169	0.212938	21.4328	9.26747	0.943563	0.914983		FALSE	FALSE		FALSE	9.84411	2.08642	0.0563607	0.00936955	6.01531
chr2L_2007193_-	NM_144096	CG15353	0.618863	4.47999	2.92912	0.206882	0.112312	23.838	22.2422	0.838101	0.869565	0.9975	TRUE	FALSE		FALSE	7.70386	0.483997	0	0
chr2L_20072195_-	NM_136177	CG10730	0.0551364	17.7327	13.3043	0.527333	0.1831	15.7399	4.25705	0.820937	1.373		FALSE	FALSE		FALSE	11.7142	1.20198	0.0375738	0.0163967	2.29155
chr2L_20075458_-	NM_165319	pr	0.0275645	13.9002	38.976	0.789544	0.0108751	3.8556	56.4344	0.847023	0.911681		FALSE	TRUE	B	FALSE	4.15583	9.16387	1.30569	0.395863	3.29833
chr2L_20075757_+	NM_057469	neb	0.137172	22.9475	1.35892	0.689119	0.153156	20.2167	1.53951	0.882864	1.54814		TRUE	TRUE		FALSE	2.33073	3.98744	2.01959	0.199103	10.1435
chr2L_20080196_-	NM_001201925	fok	0.130438	11.8861	2.23523	0.898093	0.0598633	15.4757	13.2379	0.728356	0.696864		FALSE	TRUE		FALSE	8.88481	1.45526	0.0469672	0
chr2L_20085070_-	NM_080713	fok	0.0786689	15.18	12.2595	0.383258	0.0887509	10.1519	135.895	0.878394	1.00733	1	FALSE	TRUE	U	TRUE	2.58873	1.40233	51.9833	0.149913	346.757
chr2L_20093849_-	NM_136180	Taf13	0.120418	21.5038	6.73444	0.930168	0.106871	0.458256	16.8092	0.932233	1.06952		FALSE	TRUE	B	FALSE	1.92726	8.30594	2.95894	0.475504	6.22273
chr2L_20097253_-	NM_165321	mRpS18B	0.191188	14.5175	2.75011	0.682953	0.040113	18.2861	13.2063	0.728356	1.39319		FALSE	TRUE	B	FALSE	1.80778	12.3762	0.948738	0.260005	3.64892
chr2L_20311219_+	NM_001259174	spir	0.0919689	2.28241	44.7643	0.00216641	0.0664037	0.759667	39.4593	0.853692	1.50376		FALSE	TRUE		FALSE	1.129	2.40588	19.2472	0.505955	38.0412
chr2L_20317623_-	NR_048018	CR43606	0.138797	3.56032	16.7424	0.00948856	0.744025	12.438	0.243424	0.993253	1.03359		FALSE	FALSE		FALSE	6.58006	0.247935	0	0
chr2L_20341851_+	NM_165325	spir	0.0258856	19.1868	36.6661	0.528632	0.0639484	1.03259	44.283	0.963491	1.33964		TRUE	FALSE	P	FALSE	12.6164	0.677214	0.356951	0.0983802	3.62828
chr2L_20350012_-	NM_057666	La	0.0969421	8.22732	8.53109	0.324168	0.0317594	17.9532	41.0746	0.852728	1.18577		FALSE	FALSE	B	TRUE	4.67357	3.13814	4.43371	0.943982	4.69681
chr2L_20374083_-	NM_078883	Ugt37a1	0.662161	2.08444	1.05098	0.0085047	0.186142	8.02994	0.718857	0.853692	0.594884	0.001	FALSE	TRUE		FALSE	15.8146	1.48426	0	0
chr2L_203779_+	NM_078716	mRpL10	0.103081	16.9697	8.01815	0.912153	0.14554	19.2512	27.6359	0.853692	1.44231		TRUE	FALSE	B	FALSE	1.24675	11.0445	1.54053	0.154598	9.96475
chr2L_20382356_-	NM_136186	CG16798	0.50196	1.91133	2.29338	0.00292484	0.286028	22.2604	1.75034	0.576225	0.992908		FALSE	TRUE	U	FALSE	16.7185	0.511314	0.00939345	0
chr2L_20424660_-	NM_136190	CG15130	0.101262	7.76809	5.57386	0.921184			0		0.695762		FALSE	TRUE		FALSE	17.1566	0.917575	0	0
chr2L_20450225_+	NM_001169551	CG31687	0.0414153	0.867067	8.61164	0.95377	0.0957575	8.48999	17.2829	0.151562	1.02881		TRUE	FALSE	B	FALSE	3.62942	5.42609	2.23564	0.269374	8.29938
chr2L_2045381_-	NR_124025	CR45298	0.119324	12.1682	2.49074	0.853692			0		0.945626	0.029	FALSE	TRUE		FALSE	3.16189	8.39394	0.00939345	0.00468477	2.0051
chr2L_20459342_+	NM_001273700	Cdc23	0.0696936	18.537	2.17717	0.838101	0.0485841	20.0795	6.17344	0.847023	1.02881		TRUE	FALSE	B	FALSE	3.82163	6.80548	2.39533	0.30451	7.86617
chr2L_20463444_-	NM_001273701	CG2493	0.0544082	3.517	8.6586	0.935134	0.0824063	5.37007	91.0228	0.104676	1.2474		FALSE	TRUE	B	FALSE	4.18699	9.43909	4.37735	0.630102	6.94704
chr2L_20487976_+	NR_124397	CR45360	0.0722069	9.12668	1.69513	0.817815			0		1.35338		FALSE	TRUE		FALSE	8.70992	0.6283	0	0
chr2L_20489308_+	NR_124398	CR45359	0.252141	9.44144	1.5246	0.245945	0.653377	13.2559	0.268771	0.918826	0.47619		FALSE	FALSE		FALSE	3.49609	0.635117	0	0
chr2L_2054589_+	NM_078730	Or22c	0.0773767	13.0628	1.27307	0.915893			0		0.786925		FALSE	FALSE		FALSE	10.135	0.164195	0	0
chr2L_20614522_+	NM_136195	CG15475	0.0570045	0.0554895	6.56021	0.91752	0.469709	12.7118	0.74731	0.3381	0.757576		FALSE	FALSE		FALSE	6.77053	0.378693	0	0
chr2L_20616617_+	NR_048027	mir-133	0.119647	23.4261	3.09594	0.963491			0		0.8		TRUE	FALSE		FALSE	11.5688	0.821767	0	0
chr2L_20645822_+	NM_136198	CG2608	0.198329	16.2829	6.5281	0.36925	0.100657	23.438	17.9755	0.903962	1.21951		FALSE	TRUE	B	FALSE	1.31255	9.4884	1.80354	0.243608	7.40345
chr2L_20648912_+	NM_144413	CG18810	0.257138	6.12785	1.52894	0.272159	0.512097	13.9058	0.822155	0.975648	0.678733		FALSE	TRUE		FALSE	5.97746	1.45871	0.920558	0.325592	2.82734
chr2L_20650189_+	NM_136199	CG2611	0.220857	6.79398	2.91137	0.912153	0.0486863	21.6868	10.4127	0.886936	0.647549		FALSE	FALSE	U	FALSE	4.82422	9.11702	7.57112	0.187391	40.4028
chr2L_20656178_-	NM_136200	bru	0.0696974	16.8836	13.1246	0.95377	0.0155757	11.6474	16.2796	0.932233	1.11498		FALSE	TRUE	B	FALSE	3.39566	5.92456	4.13312	0.320907	12.8795
chr2L_20656426_+	NM_136201	CG2614	0.269919	19.9623	5.65085	0.0100281	0.0688664	21.7568	7.1292	0.915873	0.808081		FALSE	TRUE	B	FALSE	5.60171	10.5889	2.69592	0.271717	9.9218
chr2L_20664882_+	NR_124404	CR45004	0.0234465	14.7753	6.72792	0.964379	0.303526	10.4551	0.344553	0.57706	1.16874	0.0585	FALSE	TRUE		FALSE	13.6623	0.754348	0	0
chr2L_20682368_+	NM_001273707	CG2617	0.196357	9.06789	1.76842	0.49189	0.0579993	17.9877	3.41554	0.918826	1.3468		FALSE	TRUE	B	FALSE	1.08398	9.49864	1.22115	0.227211	5.3745
chr2L_20710096_+	NR_073813	CR44187	0.507111	5.62124	8.62614	0.0147542			0		0.938086		FALSE	TRUE		FALSE	14.0051	0.786808	0	0
chr2L_20711202_+	NR_073814	CR44188	0.542931	5.57385	9.81861	4.9002e-05			0		1.70455		FALSE	TRUE		FALSE	7.84066	0.627578	0	0
chr2L_20714588_-	NM_057771	Hr38	0.439559	5.09572	5.24185	0.000473473	0.672125	7.54877	4.04524	0.0101378	1.65913	1	FALSE	FALSE		FALSE	7.0649	0.818747	19.1157	0
chr2L_20730282_-	NM_165340	CG9317	0.205799	10.2047	16.6296	0.483586	0.0522617	1.50416	19.8847	0.840411	0.720288		FALSE	TRUE		FALSE	12.8017	1.06359	0.253623	0.042163	6.01531
chr2L_20734309_-	NM_136209	CG9318	0.0327609	22.1632	21.9235	0.898093	0.0370518	10.5021	65.3892	0.874537	1.31579		FALSE	TRUE	B	FALSE	1.84588	6.99997	3.02469	0.433341	6.97992
chr2L_20752476_+	NM_136211	Ns4	0.126742	17.7864	8.03432	0.250059	0.0676934	23.7815	18.581	0.921184	1.05758		FALSE	TRUE	B	FALSE	4.44673	6.73604	0.685722	0.285771	2.39955
chr2L_20787656_+	NM_136213	Pomp	0.0650994	18.6064	6.55389	0.884021	0.0469943	1.21788	45.1253	0.932233	1.2987		FALSE	TRUE	B	FALSE	1.57748	3.98234	5.46699	0.400548	13.6488
chr2L_20794806_+	NR_073815	CR44146	0.18326	7.16329	5.9523	0.349759			0		1.29096		FALSE	FALSE		FALSE	12.5887	3.63475	0.00939345	0
chr2L_2079919_+	NM_134800	CG12674	0.00864638	5.7896	13.6648	0.915873	0.409215	17.3119	0.466043	0.725378	1.16279		FALSE	TRUE		FALSE	6.36707	0.711956	0	0
chr2L_20816240_-	NM_206012	CG33322	0.159073	19.3477	3.60659	0.725378	0.336955	17.2121	0.898984	0.878482	1.25448		FALSE	FALSE		FALSE	12.7238	1.10403	0	0
chr2L_20817270_-	NM_206013	CheB38b	0.264889	16.6654	1.75926	0.732822			0		1.00733	0.322	FALSE	FALSE		FALSE	8.07789	1.24596	0	0
chr2L_20818532_-	NM_206014	CheB38a	0.288887	22.8026	1.08004	0.28853			0		1.20879	0.01	FALSE	FALSE		FALSE	12.9177	0.914507	0	0
chr2L_2082031_+	NR_124026	CR44808	0.158092	1.7116	14.7871	0.0817658			0		0.794101		FALSE	FALSE		FALSE	7.54109	0.861013	0.00939345	0
chr2L_20829609_+	NM_165346	CG31673	0.147724	6.78236	3.5038	0.0101378	0.0833336	3.41062	31.8791	0.859759	0.976801		TRUE	FALSE	U	FALSE	1.62597	2.49315	16.2225	0.756591	21.4416
chr2L_20831262_+	NM_136219	CG31674	0.195114	20.3304	1.84459	0.0885796	0.122727	19.277	4.23587	0.964379	0.986842	0.9095	FALSE	TRUE	P	FALSE	1.4909	5.64123	52.3685	0.170994	306.259
chr2L_2083362_+	NR_073691	CR44055	0.0168899	10.289	13.979	0.844381	0.811133	12.5786	0.254504	0.136079	1.42857		FALSE	FALSE		FALSE	8.45191	1.06708	0	0
chr2L_20848143_-	NR_124406	CR44307	0.0910381	5.26966	2.2499	0.939933			0		0.831601		FALSE	TRUE		FALSE	14.5419	0.535731	0	0
chr2L_20852578_+	NM_136223	twit	0.0191296	9.45728	2.69829	0.914395	0.0430818	16.0688	7.91582	0.829053	1.03806		FALSE	FALSE	P	FALSE	9.45277	0.344543	0.281803	0.00468477	60.1531
chr2L_20857891_-	NM_136224	CG14400	0.133829	14.0243	4.23153	0.934063	0.0153845	2.37956	33.2776	0.829053	0.852273		TRUE	TRUE		FALSE	13.6311	1.13755	0	0
chr2L_20865215_+	NM_136227	CG9338	0.148822	19.7148	4.89106	0.969592	0.104166	21.819	73.71	0.937228	1.19048		FALSE	TRUE	U	FALSE	3.30561	2.05154	3.34407	0.0960378	34.8203
chr2L_20867755_+	NM_165347	CG31675	0.241394	19.5233	1.07905	0.659166	0.0478062	22.3644	6.99365	0.674443	1.39152		FALSE	TRUE	U	FALSE	9.16706	1.56593	0.0469672	0.0210815	2.22789
chr2L_20869854_+	NM_001259186	CG14401	0.0759176	8.45174	4.85803	0.843505	0.0348532	19.3774	15.3341	0.780381	1.37426		FALSE	TRUE	U	FALSE	12.1506	1.45858	0.084541	0
chr2L_20874114_+	NR_124407	CR44981	0.0557569	2.52179	24.8484	0.456125	0.0183185	20.0763	10.6791	0.728356	0.686275	1	FALSE	TRUE		FALSE	11.3783	0.892683	0.0187869	0
chr2L_20922876_-	NM_136231	Mtp	0.0567411	3.52029	10.305	0.788155	0.120406	7.47211	45.5448	0.79106	1.00806		FALSE	FALSE	B	TRUE	2.06752	9.0722	4.94095	0.0632444	78.1247
chr2L_20927860_-	NM_136234	CG9272	0.205173	7.20174	1.39269	0.440921	0.117938	5.41126	3.38314	0.70495	1.23839		FALSE	TRUE	B	FALSE	1.92207	8.4423	0.685722	0.145228	4.72169
chr2L_21053033_+	NM_078884	Itgbetanu	0.114738	19.0286	1.55284	0.935134	0.0750886	15.2	1.78201	0.932233	1.40944		FALSE	TRUE	P	FALSE	9.55147	3.66358	9.71282	0.208472	46.5905
chr2L_21075405_+	NM_136238	tadr	0.134463	16.5149	15.6147	0.367806	0.128112	19.5225	25.6692	0.720282	1.23791		FALSE	FALSE	P	FALSE	13.2761	0.571627	0.00939345	0
chr2L_21082494_-	NM_001014492	CG33511	0.138367	17.2513	1.55694	0.724672			0		0.606061		FALSE	TRUE		FALSE	18.1817	0.649022	0.0563607	0.0702716	0.802041
chr2L_21084326_-	NM_001014493	CG33510	0.13911	13.0585	1.06053	0.95377	0.878667	14.4839	0.244646	0.988341	1.12179		FALSE	FALSE		FALSE	22.393	1.08697	0.131508	0.060902	2.15934
chr2L_21091227_+	NM_001169556	CG14397	0.174049	7.93974	1.52449	0.728356	0.603695	14.698	0.804834	0.483586	1.10608		FALSE	TRUE	P	FALSE	14.7497	1.95426	0	0
chr2L_21096922_+	NM_001042906	CG34136	0.123615	6.83418	6.30459	0.28853	0.121133	9.36039	14.6843	0.892826	1.38365	0.999	TRUE	FALSE		FALSE	7.35408	0.954197	11.1312	0.0117119	950.418
chr2L_2109878_-	NM_001272972	dpr3	0.113987	3.75308	14.0052	0.57706	0.0914834	18.8517	12.3226	0.878482	1.4245		FALSE	TRUE		FALSE	8.18178	0.306405	0.0751476	0.0538749	1.39485
chr2L_21102429_-	NM_136242	CG12050	0.119573	16.5481	8.70031	0.783508	0.0610591	13.8524	8.56276	0.885344	0.673401		FALSE	TRUE	B	FALSE	0.973156	8.08984	3.8701	0.580912	6.66211
chr2L_21102743_+	NM_136243	CG9257	0.0946115	19.0156	9.17965	0.0573837	0.0371083	13.4085	21.4888	0.800465	1.18977		FALSE	FALSE		FALSE	1.858	10.0609	4.27402	0.2155	19.8331
chr2L_21104298_-	NR_073816	CR43809	0.094227	19.0917	8.77612	0.0573837	0.0341759	13.4322	19.7586	0.773783	1.10345		TRUE	TRUE		FALSE	10.4623	2.77233	0.0375738	0.0187391	2.0051
chr2L_21107306_-	NR_073817	CR44056	0.14009	12.9041	23.3072	0.637243			0		0.557491		FALSE	FALSE		FALSE	11.4839	3.63274	0.0751476	0.292798	0.256653
chr2L_21142347_-	NM_057974	Dap160	0.0304033	15.7867	36.3415	0.971883	0.0294128	8.09831	46.7218	0.885344	1.70807		FALSE	FALSE	B	FALSE	0.585279	6.43788	6.28422	0.41226	15.2433
chr2L_21158611_-	NM_001169558	CG9249	0.136229	13.8483	3.09749	0.659375	0.0800806	20.1937	13.1799	0.903962	0.995733		FALSE	TRUE	B	FALSE	3.69522	8.0125	0.206656	0.105407	1.96054
chr2L_21163083_-	NM_136250	Nbr	0.0655117	19.9573	10.469	0.311575	0.0838371	20.6657	22.956	0.720282	1.19048		FALSE	FALSE	B	FALSE	2.86406	7.40561	8.022	0.341988	23.4569
chr2L_21163641_+	NM_136251	CG9246	0.0675526	18.5606	7.82447	0.314029	0.0480108	17.1115	10.4916	0.881443	0.690052		FALSE	TRUE	B	FALSE	1.38181	8.1354	4.43371	0.466135	9.51164
chr2L_21164271_-	NR_124409	CR44910	0.125368	17.1686	9.89571	0.293947	0.0322862	12.1807	9.72739	0.790555	0.541586		FALSE	FALSE		FALSE	9.17052	4.33515	0	0.0117119	0
chr2L_21173222_+	NM_165357	CG31627	0.139226	19.347	3.35461	0.859917	0.156275	15.8486	2.09977	0.861858	0.925926		FALSE	TRUE		FALSE	5.903	1.56877	0.206656	0.114777	1.8005
chr2L_21178410_+	NR_124410	CR44911	0.0537245	16.1286	12.4597	0.947137	0.0598651	13.6415	8.45654	0.843054	0.230415		FALSE	TRUE		FALSE	5.0147	1.08533	0	0.0117119	0
chr2L_21198762_-	NM_057696	Ret	0.0739534	4.8176	1.62469	0.903962	0.129235	9.4063	1.79195	0.912153	1.61002		FALSE	TRUE	U	FALSE	11.7402	1.20862	0.0563607	0.0163967	3.43732
chr2L_21206493_+	NM_078886	clumsy	0.0225602	5.73019	3.40736	0.883183	0.0580226	3.74344	4.28915	0.790555	0.813008	0.993	TRUE	FALSE	U	FALSE	14.3895	1.25969	0	0
chr2L_21221312_+	NM_136257	CG8677	0.0357978	19.9016	17.0562	0.687934	0.0538818	11.4599	22.3859	0.912153	1.00553		FALSE	TRUE	B	FALSE	1.35584	6.9529	13.6017	0.512983	26.515
chr2L_21232745_+	NR_124411	CR45713	0.491339	3.04706	2.21875	0.0116933	0.436983	20.0322	4.65131	0.346194	0.634115		FALSE	FALSE		FALSE	11.0961	1.69673	0.0375738	0.0398206	0.943577
chr2L_21237250_+	NM_057585	Hr39	0.0536167	15.6741	20.5377	0.928539	0.0898367	22.0612	13.787	0.932233	1.24269		FALSE	FALSE	B	FALSE	4.18699	7.20083	13.8272	0.187391	73.7878
chr2L_21261168_+	NM_136258	l(2)k14505	0.00884857	12.4601	10.8164	0.948583	0.167901	19.5365	22.7618	0.932233	0.569801		FALSE	TRUE	B	FALSE	1.37315	10.3416	4.0204	0.398206	10.0963
chr2L_2129237_-	NM_134801	CG4259	0.229516	16.4071	7.6963	0.00359814	0.161032	14.4125	21.9794	0.878394	1.42248		TRUE	TRUE		TRUE	2.34112	5.16161	5.19458	1.07047	4.85261
chr2L_2130813_+	NM_001032048	GlyP	0.043588	11.1648	59.954	0.229074	0.0810606	6.56963	204.582	0.853692	1.05559		TRUE	FALSE	B	TRUE	2.83462	1.67346	8.83923	0.105407	83.8578
chr2L_21320320_-	NR_124412	CR44785	0.0577817	19.4197	4.77366	0.677673			0		1.44033		FALSE	TRUE		FALSE	13.4424	0.92358	0.00939345	0.0210815	0.445578
chr2L_21344607_+	NM_078888	Tsp39D	0.0536177	18.6856	10.3245	0.868157	0.107095	5.83821	17.6803	0.884021	1.26336		FALSE	FALSE	B	FALSE	1.53419	8.88211	5.69243	0.327934	17.3585
chr2L_21371227_+	NM_136263	CG8665	0.140507	6.05507	5.78822	0.153032	0.195451	7.52445	56.2724	0.0105602	0.811688	0.9355	FALSE	FALSE	U	FALSE	15.993	1.19529	0.00939345	0
chr2L_21430066_-	NM_001032117	His4:CG33907	0.137916	18.922	5.62051	0.510363			0		0.922131	0.9955	FALSE	FALSE		FALSE	3.62249	0.547433	4.90338	3.04744	1.60901
chr2L_2145187_-	NM_134802	tho2	0.0209415	8.08173	20.825	0.637243	0.0172301	11.2646	19.4762	0.822442	1.57819		FALSE	TRUE	B	FALSE	1.71601	7.08905	3.78556	0.25532	14.8267
chr2L_2147275_-	NM_134803	CG11723	0.00270582	21.692	7.32881	0.800465	0.0283996	16.6852	12.0044	0.778237	0.830306		FALSE	FALSE	B	FALSE	1.05454	8.95495	1.40902	0.124146	11.3496
chr2L_2147518_+	NM_134804	CG7261	0.107488	14.2045	10.3525	0.328901	0.0963042	12.9238	11.1458	0.853692	0.750188		FALSE	FALSE	B	FALSE	8.58871	7.16132	0.591787	0.367755	1.60919
chr2L_21486496_+	NM_001032163	His1:CG33834	0.149352	18.0461	47.9399	0.00200503	0.195663	23.6483	1.99079	0.95377	0.738916		FALSE	FALSE		FALSE	53.1686	0.214006	0.0751476	1.42183	0.0528528
chr2L_2151754_+	NM_164456	AIF	0.0395202	17.9272	9.33056	0.677673	0.116858	18.356	16.8514	0.853692	1.18343		FALSE	TRUE	B	FALSE	1.26926	5.60372	1.74718	0.416945	4.19044
chr2L_2155753_+	NM_134806	CG15382	0.203443	0.810504	2.31579	0.0436006	0.101954	12.2431	4.05588	0.868157	0.925926	0.961	FALSE	FALSE	B	FALSE	8.40689	2.03104	0.131508	0.0351358	3.74286
chr2L_21573389_+	NM_136267	Lamp1	0.0091941	19.0641	26.5757	0.874537	0.0483038	6.41942	142.839	0.724672	0.967742		FALSE	FALSE	B	FALSE	2.83462	1.7714	29.7678	1.75211	16.9898
chr2L_21589423_-	NM_078889	nompB	0.141016	1.44362	1.65654	0.947137	0.168274	18.5196	1.21179	0.491381	1.22449		FALSE	FALSE		FALSE	14.0588	1.33853	0	0.00702716	0
chr2L_21624679_+	NR_048036	CR43148	0.177219	9.09759	2.71504	0.758837	0.0448968	10.4838	3.513	0.773783	1.94595		FALSE	FALSE		FALSE	1.84761	9.60869	0.497853	0.0702716	7.08469
chr2L_21628462_+	NR_124415	CR44993	0.137188	15.2533	14.6954	0.725378	0.499658	15.7542	1.38675	0.979065	1.61616		FALSE	TRUE		TRUE	7.32291	1.50691	0	0.0538749	0
chr2L_21629932_-	NM_078890	Df31	0.0424532	6.4868	12.387	0.848315	0.0689107	7.39014	51.5173	0.912153	1.3468	0.9825	TRUE	TRUE	B	TRUE	3.56708	3.24224	48.9774	2.7523	17.7951
chr2L_21632587_+	NM_001014496	Ac3	0.064547	17.1699	45.0829	0.225026	0.0300585	15.2815	30.2917	0.809332	1.32653		FALSE	TRUE		FALSE	18.6649	1.67571	0.122115	0.124146	0.983635
chr2L_21658735_+	NM_136273	Cul2	0.0805122	17.2624	25.3488	0.00785049	0.0273081	14.5766	37.0297	0.921184	2.65655		FALSE	TRUE	B	FALSE	3.47358	7.07092	2.18867	0.838574	2.60999
chr2L_21684106_+	NM_165397	CG31619	0.0168246	22.0558	52.4214	0.809332	0.0576046	20.8026	52.2499	0.687934	1.45191		FALSE	FALSE	P	FALSE	11.948	3.40239	0.178476	0.00702716	25.398
chr2L_21758010_+	NM_165398	CG1416	0.105475	5.41077	14.0351	0.448175	0.0811664	0.600658	39.3846	0.934063	1.30208		FALSE	TRUE	B	FALSE	5.90127	6.50252	3.40982	0.962721	3.54186
chr2L_21828593_+	NM_078891	tsh	0.0873361	16.6789	2.6585	0.659166	0.0410582	8.15064	3.49287	0.886936	1.42602		FALSE	TRUE	P	FALSE	2.00345	1.58491	28.0958	4.41774	6.35977
chr2L_2187970_-	NR_073693	CR44066	0.213065	5.29962	2.07473	0.0756345			0		0.33543		FALSE	TRUE		FALSE	7.73157	0.499067	0.00939345	0.0281086	0.334184
chr2L_2189405_-	NR_124027	CR45290	0.0537033	12.5477	5.00123	0.847023	0.380335	15.2919	0.546458	0.989194	1.08401		FALSE	TRUE		FALSE	13.2883	0.983989	0.131508	0.072614	1.81106
chr2L_2190191_+	NR_073694	CR44065	0.0452481	10.3825	13.4941	0.720282	0.0828398	17.8412	15.8337	0.874027	1.22449		FALSE	FALSE		FALSE	7.21728	0.830585	0	0
chr2L_2192386_-	NM_134808	CG10874	0.03635	12.0456	14.3078	0.926819	0.0722505	17.3332	20.3894	0.903755	1.18655	0.008	FALSE	FALSE	B	FALSE	3.31427	6.65607	2.78046	0.484874	5.7344
chr2L_21952_+	NR_047865	CR43609	0.0446979	14.8896	10.1207	0.958078	0.14883	16.7366	0.646387	0.868157	1.28676		FALSE	TRUE		FALSE	5.5082	5.17182	0	0
chr2L_219651_+	NR_073674	CR44220	0.0651288	18.869	20.1785	0.053885	0.742717	13.021	0.545783	0.720282	0.997151		TRUE	FALSE		FALSE	7.38698	0.741588	0	0
chr2L_2212571_-	NM_001272985	CG15385	0.070554	12.6667	10.9009	0.682953	0.0825958	20.9261	21.0582	0.853692	0.803571		TRUE	FALSE		FALSE	7.66577	2.95095	0.140902	0.00936955	15.0383
chr2L_22130142_-	NM_176068	CycK	0.0333554	21.2081	11.3461	0.912111	0.0280189	0.423545	25.4597	0.903962	0.979592		FALSE	FALSE	B	FALSE	2.83808	4.37904	1.97262	1.47805	1.33462
chr2L_2214266_+	NM_001103587	CG34174	0.0991106	9.87083	1.20106	0.868157	0.241458	9.78544	2.45488	0.932233	1.42857		FALSE	TRUE		FALSE	2.26839	8.1773	1.01449	0.112435	9.02296
chr2L_2216311_-	NM_134811	CG10880	0.106108	16.0314	3.46762	0.843054	0.0537667	23.8565	4.5127	0.718213	1.25885		TRUE	TRUE	B	FALSE	1.17056	10.4653	1.24933	0.159282	7.84349
chr2L_22169143_-	NM_136293	Clamp	0.0760751	15.8466	27.5061	0.349759	0.0404076	22.5011	32.1417	0.840411	0.9375		FALSE	TRUE	B	FALSE	4.8502	4.41509	4.85641	1.52958	3.175
chr2L_2217246_-	NM_144094	CG15386	0.213252	18.2422	4.56463	0.249641	0.148167	21.8016	37.4435	0.508255	0.974026		FALSE	TRUE	B	FALSE	1.17229	11.023	0.892378	0.327934	2.72121
chr2L_2217290_+	NM_134812	mio	0.111378	18.5821	10.1236	0.220264	0.07159	22.1057	12.6841	0.915893	1.11111		FALSE	TRUE	U	FALSE	1.50649	8.23041	1.13661	0.131174	8.66491
chr2L_22175415_+	NM_136294	CG3635	0.184418	5.36119	1.42834	0.106266			0		0.892857		FALSE	FALSE		FALSE	16.3151	3.85048	0.488459	0.269374	1.81331
chr2L_22239916_+	NM_165412	CG3262	0.0103324	16.9743	48.9584	0.780381	0.0611432	21.852	42.0617	0.903755	1.41935		FALSE	TRUE	B	FALSE	1.47359	9.34419	9.14922	1.53895	5.94511
chr2L_22249876_+	NM_176070	Tif-IA	0.0592484	14.7475	12.0015	0.57706	0.0305075	8.46635	22.9615	0.892826	1.6317		FALSE	TRUE	B	FALSE	2.85886	4.18236	2.67713	1.04002	2.57412
chr2L_2226294_-	NM_001103588	CG15387	0.0458765	12.1323	3.1314	0.847023	0.0921311	3.17359	2.50928	0.883183	1.28205		FALSE	FALSE	U	FALSE	5.63114	9.89227	0.939345	0.3537	2.65576
chr2L_2227604_-	NR_073695	CR44114	0.108685	20.0276	18.4365	0.947137	0.0500819	22.7202	42.2097	0.907653	0.140944		FALSE	TRUE		FALSE	6.45711	2.8512	0.112721	0.112435	1.00255
chr2L_223519_+	NR_073675	CR44222	0.0414295	15.9645	26.4687	0.921184	0.0648559	12.5805	0.753348	0.921184	0.944669	0.001	FALSE	FALSE		FALSE	7.12724	0.569572	0	0.0140543	0
chr2L_2236347_+	NR_073696	CR44115	0.0918671	14.8177	12.0841	0.966272	0.08028	2.51135	22.4176	0.362336	0.724638		FALSE	TRUE		FALSE	6.73763	3.11274	0.0187869	0.0210815	0.891156
chr2L_2236844_-	NM_134820	Sec24CD	0.0181597	22.812	15.0102	0.879709	0.0704438	5.02302	47.194	0.57706	1.81159		FALSE	FALSE	B	FALSE	1.88397	4.71934	3.24074	0.30451	10.6425
chr2L_2242378_+	NM_134817	CG4267	0.243334	10.2625	3.00862	0.000746285	0.161457	5.81321	33.1899	0.446889	1.41483		FALSE	TRUE	P	FALSE	3.80604	1.09947	17.6127	0.0117119	1503.83
chr2L_22691008_-	NM_001042938	CG40439	0.0389651	15.758	5.95109	0.939933	0.136438	22.1411	20.8612	0.943563	0.646552		FALSE	TRUE	B	FALSE	3.1567	2.75481	6.93236	2.44545	2.8348
chr2L_22736952_+	NM_001042942	CG17715	0.0393948	8.01376	25.8146	0.853436	0.0107515	1.68269	30.1719	0.817815	1.51515	0.004	FALSE	TRUE	B	FALSE	1.87012	10.478	4.95974	0.784699	6.32056
chr2L_228037_+	NR_073676	CR44221	0.0273475	15.2841	66.538	0.195653	0.136536	14.6577	14.1965	0.964379	1.10544		FALSE	TRUE		FALSE	6.0779	0.220406	0	0
chr2L_22817527_+	NM_001042952	lt	0.0676067	15.6299	28.4289	0.00191786	0.0680452	15.2314	27.1987	0.892826	1.27714		FALSE	FALSE	B	FALSE	2.30302	11.8336	2.4423	1.48507	1.64456
chr2L_22843208_-	NM_001042954	CG40005	0.0332442	21.5304	14.8143	0.918826	0.145208	16.6531	9.23323	0.861858	0.820793		FALSE	TRUE		FALSE	17.4112	1.45138	0.197262	0.388836	0.507315
chr2L_22874548_+	NM_001042956	cta	0.0366371	14.3199	29.2881	0.637243	0.0509755	6.80555	17.2115	0.843505	0.94697		FALSE	TRUE	B	FALSE	0.438093	6.85174	1.46538	0.97209	1.50745
chr2L_22961737_+	NR_048041	CR43242	0.169077	16.4997	5.40904	0.0224511	0.133474	19.2633	7.42032	0.932233	0.948767	0	TRUE	FALSE		FALSE	0.876187	7.47056	1.20236	0.498928	2.40989
chr2L_2311680_+	NM_001272995	eys	0.107677	12.3942	44.8885	0.0085047	0.14562	9.17941	58.4384	0.441367	1.25995		FALSE	FALSE	B	FALSE	8.30992	0.377478	0.0187869	0
chr2L_232487_+	NM_134661	CG13693	0.0224558	6.89611	41.235	0.886936	0.0564928	5.46622	4.2222	0.906928	0.701754		FALSE	TRUE		FALSE	6.94542	0.329147	0	0
chr2L_2357356_-	NM_134825	CG9967	0.142276	6.53845	5.55118	0.00292484	0.0384576	6.81124	2.97788	0.898093	1.21457		TRUE	TRUE	B	FALSE	1.67965	12.2876	16.8518	0.060902	276.704
chr2L_2371524_-	NM_134830	CG3597	0.0572511	10.6147	23.1043	0.0470886	0.0809698	7.64226	98.3156	0.658861	1.1396		FALSE	FALSE	U	FALSE	7.09434	0.816438	0.0375738	0
chr2L_2374713_+	NM_134832	CG15390	0.130953	16.0321	1.53409	0.879456	0.16897	12.2079	3.58589	0.892826	1.12782		FALSE	FALSE	B	TRUE	1.74891	3.41814	0.441492	0.0468477	9.42398
chr2L_2375582_-	NR_124030	CR44982	0.101153	19.8716	1.96759	0.930168	0.227053	10.2975	3.0324	0.897622	0.744681		FALSE	TRUE		TRUE	7.21209	10.9385	0	0
chr2L_2381097_+	NM_134834	Eogt	0.187116	17.2173	17.0423	0.519291	0.060167	16.0887	11.83	0.858165	1.56695	0.167	FALSE	TRUE	B	FALSE	1.4632	12.4199	0.78905	0.133516	5.90977
chr2L_2415322_-	NM_134838	CG18641	0.119209	17.8527	2.12234	0.879709	0.23033	12.4056	1.09594	0.61255	1.4245		FALSE	FALSE		FALSE	7.71252	0.971951	0.0281803	0
chr2L_2420830_+	NM_134840	CG9886	0.169092	16.9966	9.17857	0.462299	0.178623	22.2198	18.6654	0.0109826	0.952381		FALSE	TRUE	U	FALSE	2.40692	12.3448	1.11782	0.110092	10.1535
chr2L_2424797_+	NM_001273013	CG44139	0.500523	23.6083	1.19294	0.00785049			0		1		FALSE	FALSE		FALSE	6.21815	0.817258	0.00939345	0.00468477	2.0051
chr2L_248909_+	NR_073677	CR44218	0.0475086	14.698	39.0326	0.551295	0.457939	13.2076	0.79268	0.980765	1.08401		FALSE	FALSE		TRUE	4.10561	2.4802	0.187869	0.0398206	4.71789
chr2L_2492671_-	NM_205892	Slh	0.0597412	12.5081	9.79033	0.965381	0.0891802	0.813354	24.5741	0.758837	1.33929		FALSE	TRUE	B	TRUE	1.86839	8.4978	1.79415	0.267032	6.71885
chr2L_2492955_+	NM_164490	oaf	0.0334158	8.43019	21.7063	0.202399	0.0346718	15.863	23.6973	0.871625	1.23106		FALSE	TRUE	P	TRUE	2.81557	5.06469	33.0837	0.238923	138.47
chr2L_2507596_-	NR_124033	CR44607	0.442522	9.36407	1.20337	0.912111			0		0.888889	0.0205	FALSE	TRUE		FALSE	9.60688	0.428672	0	0
chr2L_25155_-	NM_001103573	Ir21a	0.0366279	15.6918	10.6112	0.907653	0.125987	15.4341	0.590611	0.868157	0.75188		FALSE	FALSE		FALSE	8.5939	1.32105	0	0
chr2L_252373_-	NM_080010	Rpp30	0.301543	10.6748	2.39115	0.0427959	0.306256	17.995	4.97028	0.573278	0.879121		FALSE	TRUE	U	FALSE	4.03115	5.95481	0.432099	0.100723	4.28999
chr2L_2552825_-	NM_134843	CG3515	0.0776165	4.27105	1.56427	0.853692	0.493863	22.2778	5.92586	0.0215156	1.33929		FALSE	FALSE	U	FALSE	6.90733	0.410166	0	0
chr2L_2564830_-	NM_134844	Cyp309a1	0.0852998	1.98429	1.87308	0.725378	0.14629	10.1167	32.0948	0.3506	0.668896		FALSE	TRUE	P	FALSE	8.82074	1.13209	0	0
chr2L_2573037_-	NM_134845	Cyp309a2	0.256578	9.79466	1.60687	0.394078	0.221353	10.943	14.0081	0.00155746	1.2951	0.06	FALSE	FALSE	B	FALSE	8.7307	1.32675	0
chr2L_2575052_-	NM_058092	Rad1	0.281332	12.3784	1.03991	0.147438	0.11353	4.53767	2.59178	0.881443	0.925926		FALSE	TRUE		FALSE	0.408656	16.2404	0.24423	0.0538749	4.53327
chr2L_2577687_+	NM_134847	Elba2	0.0632211	4.71678	10.1603	0.853436	0.0628173	10.5946	3.06693	0.780381	1.22449		FALSE	FALSE	B	FALSE	4.59392	7.42925	0.27241	0.0351358	7.75306
chr2L_2580292_+	NM_134849	Arpc5	0.0107294	13.7027	7.23907	0.773783	0.032335	5.8736	29.8229	0.915873	0.603865		FALSE	TRUE	B	FALSE	2.55064	8.2095	1.08964	0.367755	2.96295
chr2L_2585430_-	NM_134850	Drp1	0.044415	16.1806	16.0394	0.809284	0.0315333	21.0038	41.8382	0.878394	1.25589		FALSE	TRUE	B	FALSE	1.91514	4.52336	4.71551	0.367755	12.8224
chr2L_262203_+	NR_073678	CR44219	0.0240326	12.2842	18.7739	0.910445	0.116535	19.3735	7.46494	0.963491	1.14943		FALSE	FALSE		FALSE	5.69868	0.508035	0	0
chr2L_2677734_+	NM_205893	CG31690	0.0111097	17.6319	13.2173	0.809332	0.0210689	21.955	11.5224	0.903755	1.2		FALSE	TRUE		FALSE	5.54456	0.454481	4.04858	0
chr2L_269088_+	NM_134665	CG3345	0.0362481	13.2048	15.1847	0.95377	0.268835	17.2791	2.46162	0.314029	1		FALSE	TRUE		FALSE	4.66491	1.10326	0	0
chr2L_2696437_-	NM_134856	CG15398	0.0508548	22.7534	11.6896	0.829053	0.447021	4.75401	0.323162	0.0756345	1.02564		FALSE	TRUE		FALSE	10.9956	0.836377	0	0
chr2L_273715_-	NM_134667	mbm	0.0869789	13.1261	3.37058	0.898093	0.0543004	5.03091	4.60061	0.809284	1.21951		FALSE	FALSE	B	FALSE	0.399998	6.45455	0.826623	0.297483	2.77872
chr2L_2745098_+	NM_134861	Cwc25	0.0616105	3.10056	4.80471	0.724672	0.115392	13.3439	9.08797	0.934063	0.918274		FALSE	FALSE	B	FALSE	1.89263	6.99314	0.554213	0.182706	3.03336
chr2L_2758176_-	NR_124037	CR44772	0.0713106	7.5535	24.7911	0.817815	0.266607	6.14507	9.30806	0.788155	0.945626		FALSE	FALSE		FALSE	6.06924	2.34521	0.140902	0.100723	1.39891
chr2L_2759677_-	NM_164499	Snapin	0.068887	9.9693	11.5432	0.127519	0.0508153	18.3687	14.8931	0.886936	1.25589		FALSE	TRUE	B	FALSE	1.76969	3.97342	3.33467	0.248293	13.4304
chr2L_2759924_+	NM_134864	Trn-SR	0.0941952	9.33455	7.20241	0.206882	0.0297506	13.7925	8.52184	0.824304	1.33929		FALSE	FALSE	B	FALSE	5.9411	10.7403	1.15539	0.19676	5.87208
chr2L_2765665_-	NM_134865	CG3077	0.093769	14.8365	6.11321	0.952949	0.141415	16.4929	14.0105	0.00155746	1.00319		TRUE	FALSE	B	FALSE	1.27792	5.93231	0.441492	0.20613	2.14181
chr2L_2766233_+	NM_134866	aph-1	0.049074	20.7894	5.91929	0.824304	0.08688	22.0381	17.9184	0.915893	0.7		FALSE	TRUE	B	FALSE	0.470994	9.32397	1.87869	0.248293	7.56642
chr2L_2767845_-	NM_058070	Taf10b	0.240683	15.0847	3.39055	0.887882	0.0388768	2.38428	35.0494	0.921184	1.35135		FALSE	TRUE	B	FALSE	0.543721	9.38115	1.90687	0.311537	6.12084
chr2L_2767890_+	NM_058115	Taf10	0.153063	14.2458	3.67402	0.853436	0.0945422	20.5196	35.3611	0.114528	1.20301		FALSE	FALSE	B	FALSE	1.18095	8.15736	0.413312	0.222527	1.85736
chr2L_2771776_-	NM_134868	CG15399	0.110325	9.39292	5.97539	0.966272	0.0521932	19.8303	10.4534	0.751401	0.887574		FALSE	TRUE		FALSE	9.21208	4.84155	0.112721	0.0562173	2.0051
chr2L_277582_+	NM_078719	smo	0.138234	18.3627	6.5735	0.274889	0.100247	7.4599	7.38712	0.921184	1.38889		TRUE	FALSE	B	FALSE	3.02163	14.4329	5.72061	0.163967	34.8888
chr2L_2797832_+	NR_073706	CR43821	0.0946738	1.86287	13.1384	0.95112	0.693618	7.03134	0.605615	0.996434	1.44444		FALSE	TRUE		FALSE	6.28915	0.503094	0	0
chr2L_2812437_+	NM_134869	CG2964	0.210206	19.4751	1.08186	0.261136	0.327672	20.9361	0.811215	0.792949	0.4329		FALSE	TRUE		FALSE	3.77834	1.27068	0.253623	0.0398206	6.36915
chr2L_2815760_-	NM_001103593	G6P	0.21686	17.352	2.97911	0.00501153	0.248619	20.3421	4.71671	0.950289	0.462963		FALSE	FALSE		FALSE	7.94802	2.00684	0	0
chr2L_2869652_+	NM_134883	CG8813	0.12832	9.64248	10.4088	0.659217	0.237332	20.1263	2.12718	0.324168	1.48148		FALSE	TRUE		FALSE	6.91426	0.330664	0.206656	0.0117119	17.6449
chr2L_2874489_-	NM_164511	CG31694	0.0255815	12.5742	21.1775	0.903962	0.0727872	13.415	49.278	0.848315	1.80556		FALSE	TRUE	B	TRUE	1.07705	4.51711	5.50456	0.679292	8.10338
chr2L_2874890_+	NM_134885	CG8814	0.0854279	16.1046	10.497	0.229074	0.0690281	19.7265	41.5059	0.628133	1.31363		FALSE	FALSE	B	TRUE	1.9896	5.46266	2.47048	0.166309	14.8547
chr2L_2878232_-	NM_078739	Prx6005	0.134872	5.78292	1.52808	0.782475	0.134096	9.95348	10.636	0.884021	0.960879		FALSE	FALSE		FALSE	2.42943	10.7776	2.01959	0.119462	16.9058
chr2L_2879112_+	NM_080155	betaggt-II	0.112593	13.2434	3.8153	0.720282	0.0885843	20.2615	26.7699	0.965436	1.09439		FALSE	FALSE	B	FALSE	0.853676	9.79014	0.554213	0.105407	5.25782
chr2L_292419_+	NM_134672	CG11562	0.0329186	15.2126	3.88056	0.898093	0.25948	20.722	14.1737	0.110438	0.842105		TRUE	FALSE	B	FALSE	2.46925	10.1904	0.779656	0.110092	7.08185
chr2L_294681_-	NM_057860	U2af38	0.0494238	9.13041	9.04149	0.853692	0.0867217	22.7284	24.7137	0.932233	1.97133		FALSE	FALSE	B	FALSE	0.320345	6.88001	3.45679	0.3537	9.77321
chr2L_295122_+	NM_058006	Hop	0.250442	5.19206	17.93	0.379497	0.1179	6.9743	35.6611	0.557018	1.34146		FALSE	FALSE	B	FALSE	1.11861	4.80347	3.0059	0.662895	4.53451
chr2L_2972508_-	NM_057493	Rrp1	0.0620472	11.8924	1.91727	0.950289	0.0797554	19.9258	4.22355	0.843505	1.08857		FALSE	TRUE	B	FALSE	0.812118	6.12339	0.497853	0.126489	3.93594
chr2L_2972891_+	NM_057456	gammaTub23C	0.0928682	15.9124	3.26599	0.859917	0.0460159	16.7488	16.0001	0.943563	1.38528		TRUE	TRUE	B	FALSE	1.03376	11.9787	1.39962	0.131174	10.67
chr2L_2976862_-	NM_134887	CG9641	0.134218	16.3308	5.83173	0.300035	0.0875982	19.9505	12.8728	0.903962	0.652174		TRUE	TRUE	U	FALSE	4.4173	7.95968	6.82904	0.388836	17.5628
chr2L_2977122_+	NM_001298642	CG3165	0.176958	11.9396	3.32367	0.628133	0.140684	5.57767	9.26856	0.853692	0.714286		FALSE	FALSE	B	FALSE	2.51601	8.96419	1.719	0.30451	5.64513
chr2L_2979288_-	NM_134889	CG9643	0.20589	12.4065	2.5648	0.0488327	0.0701404	18.9489	14.9435	0.843505	1.66667		TRUE	FALSE	B	FALSE	2.44328	11.6202	1.13661	0.135858	8.36612
chr2L_2988116_+	NM_058024	Bem46	0.165543	14.444	4.4851	0.0988003	0.0546619	5.52084	12.6054	0.843505	1.14286		FALSE	FALSE	B	FALSE	2.587	4.7313	0.798443	0.0960378	8.31384
chr2L_2992759_-	NM_057313	okr	0.0558005	21.9874	2.84339	0.809332	0.0592763	7.2662	4.2848	0.790555	1.36364		FALSE	TRUE	B	FALSE	3.42163	9.11056	0.27241	0.112435	2.42283
chr2L_2999286_+	NM_134890	CG17265	0.0357676	19.1139	2.76684	0.83007	0.135361	12.9251	3.86258	0.303562	1.88889		FALSE	TRUE		FALSE	2.23895	8.10075	7.90928	0.0890107	88.8577
chr2L_3023141_-	NM_134893	alpha4GT1	0.0648044	14.4934	5.25849	0.878482	0.0169768	20.0946	19.9186	0.868157	1.27551		FALSE	TRUE	B	FALSE	1.58787	10.1092	2.08535	0.334961	6.22563
chr2L_3023226_+	NM_134894	CG3542	0.0331398	15.3361	3.7061	0.948666	0.0590434	8.56888	9.6569	0.921184	1.51947		FALSE	TRUE	B	FALSE	1.5896	6.56312	1.8599	0.224869	8.27105
chr2L_3029168_-	NM_134895	CG3605	0.0245413	1.07101	8.20105	0.843505	0.0220689	2.47191	20.3914	0.809332	1.63265		FALSE	TRUE	B	FALSE	1.08051	10.5707	1.92566	0.267032	7.21133
chr2L_3030903_-	NR_073707	CR44147	0.129601	16.8676	7.80412	0.0481454	0.200609	18.1548	7.43655	0.758837	0.732601		FALSE	FALSE		FALSE	5.9082	8.4112	0	0
chr2L_3035348_-	NM_134898	CG17258	0.105868	6.77705	3.0277	0.324168	0.117351	10.5074	0.511291	0.932233	1.07143		FALSE	TRUE		FALSE	6.54889	2.96	0.291197	0.0117119	24.8633
chr2L_3039812_-	NM_134901	cnir	0.0637558	17.1544	5.42038	0.903962	0.0839633	10.1561	6.80867	0.790555	1.58371		FALSE	FALSE		FALSE	2.60432	8.55903	1.46538	0.173337	8.45394
chr2L_309348_-	NR_073679	CR43719	0.0355499	2.78602	13.387	0.948583			0		1.22449		FALSE	TRUE		FALSE	7.31252	1.09731	0	0
chr2L_3109672_+	NM_080208	PpD6	0.244887	17.6556	12.0214	0.00280298	0.792186	20.2546	0.222521	0.999826	0.900901		FALSE	FALSE		FALSE	3.88397	0.442022	0	0
chr2L_3128635_+	NM_134905	CG15403	0.059444	17.2817	9.32232	0.885344			0		1.25448		FALSE	FALSE		FALSE	9.85797	0.388958	0	0
chr2L_3159950_+	NM_078741	gkt	0.0936	9.50728	3.77788	0.910445	0.0465602	4.73747	11.5529	0.910445	1.7316		FALSE	FALSE	B	FALSE	1.33679	8.42723	0.864197	0.149913	5.76467
chr2L_3163645_+	NM_134907	Hydr2	0.125383	12.053	14.9368	0.0100281	0.154589	14.2456	55.1398	0.689119	1.36402		TRUE	FALSE	B	FALSE	0.526405	5.37016	26.095	0.496586	52.5488
chr2L_3171092_-	NM_134910	CG44002	0.0977622	23.4362	1.85799	0.906928	0.168233	4.01174	1.55119	0.886936	0.788955		FALSE	FALSE		FALSE	0.995667	9.11179	1.30569	0.0890107	14.6689
chr2L_3173840_-	NM_164529	CG31698	0.215411	11.85	1.18822	0.57706			0		0.453515	0.98	FALSE	TRUE		FALSE	5.41123	1.04069	0	1.97229	0
chr2L_3173972_+	NM_134912	CG15404	0.106719	11.2006	3.93353	0.720282			0		0.531632	0.934	FALSE	FALSE		FALSE	5.56708	1.0913	0	0
chr2L_319259_-	NM_134673	CG11912	0.0678182	4.9582	23.6161	0.947137	0.548134	0.567312	0.381814	0.999673	0.97561	0.9095	FALSE	FALSE	P	FALSE	9.06836	0.802316	0	0
chr2L_321248_-	NM_134674	CG11911	0.0784323	7.26028	20.2633	0.677673	0.272322	2.47508	1.14236	0.975648	0.650407	0.9715	FALSE	TRUE	P	FALSE	3.66578	0.403116	0	0
chr2L_3261281_-	NR_124040	CR45337	0.108077	17.5377	1.44041	0.923416	0.659945	23.5233	1.03588	0.053885	0.63857		FALSE	TRUE		FALSE	3.76968	0.955121	0	0
chr2L_3262007_-	NR_124041	CR45338	0.243923	11.7821	1.8053	0.304003	0.797466	19.0851	0.787896	0.368126	0.702427		FALSE	FALSE		FALSE	7.09434	0.282505	0	0
chr2L_3265714_-	NR_124042	CR45706	0.213607	16.6496	2.15851	0.943563	0.130046	0.957805	0.826292	0.903962	1.35802		FALSE	TRUE		FALSE	9.79736	0.5248	0.0281803	0
chr2L_3294706_-	NM_134915	CG9664	0.138106	8.65899	1.75648	0.0910797	0.159228	11.1843	15.7395	0.752984	1.22222	0.038	FALSE	TRUE		FALSE	7.3662	0.766596	0.122115	0.0913531	1.33673
chr2L_329761_-	NM_001272890	CG43755	0.0474682	5.65456	17.6058	0.591116	0.275223	15.6207	2.50929	0.942274	0.675676		FALSE	TRUE		FALSE	6.59911	0.606273	0	0
chr2L_3303130_-	NM_134916	CG9663	0.0540034	16.2387	5.67579	0.95377	0.091724	8.81693	13.2619	0.935134	1.4881		FALSE	TRUE	P	TRUE	2.79479	1.50162	23.9815	0.060902	393.771
chr2L_3320245_+	NM_134920	CG8837	0.0924024	18.0166	1.84538	0.725378	0.147611	20.3316	19.0731	0.787565	0.915033		FALSE	FALSE		FALSE	8.24239	5.17046	0	0
chr2L_332335_-	NM_164380	CG31921	0.0494348	7.32739	13.0602	0.816902	0.154848	19.2374	1.31222	0.313362	0.4004		FALSE	TRUE		FALSE	6.38958	0.909729	0	0
chr2L_3354829_-	NM_079909	E23	0.150528	7.09426	2.98709	0.0202029	0.11423	7.38994	4.47145	0.698151	1.77683		FALSE	TRUE		FALSE	3.11687	0.85912	22.4973	0.0140543	1600.74
chr2L_3357646_+	NM_134925	CG8838	0.0796838	8.6532	2.57406	0.932233	0.483568	22.3458	1.12044	0.952949	0.697674		FALSE	FALSE		FALSE	6.29261	2.35323	0
chr2L_3375711_-	NM_001103602	CG15412	0.174346	17.7295	3.10034	0.225454	0.0973849	19.7146	11.7131	0.921184	1.23967		FALSE	FALSE	P	FALSE	13.664	4.94313	0.582394	0.0117119	49.7265
chr2L_3376737_-	NM_134928	CG9662	0.173086	9.69525	2.39152	0.508538	0.161055	11.9568	19.5147	0.95377	1.1655		FALSE	TRUE	B	FALSE	3.26579	6.60628	1.59689	0.208472	7.65994
chr2L_3377002_+	NM_078742	Ptpa	0.0946957	17.3558	3.76956	0.874027	0.0386499	18.7475	18.3142	0.817815	1.31868		FALSE	TRUE	B	FALSE	2.93678	7.79106	1.21175	0.26469	4.57802
chr2L_3410560_+	NM_134930	CG8840	0.0784832	19.8572	8.33354	0.677673	0.232372	19.9122	0.765544	0.998076	0		FALSE	TRUE		FALSE	4.75496	0.729254	0	0
chr2L_3416693_+	NM_134931	CG31952	0.0838276	15.7492	6.39174	0.809284	0.137357	13.1995	1.06292	0.456125	1.13636		FALSE	FALSE		FALSE	6.53677	0.457389	0	0
chr2L_3449683_+	NM_134933	Snx1	0.0934419	13.8524	9.99895	0.61255	0.0295006	4.1538	30.2893	0.817815	1.71429		FALSE	TRUE	B	FALSE	1.43895	7.82006	3.39103	0.370097	9.16255
chr2L_3452466_+	NM_001103604	CG12795	0.144989	15.8578	7.57618	0.458623	0.0833065	1.78365	19.1321	0.878394	0.949668		FALSE	FALSE	B	FALSE	1.18095	9.76527	5.07246	0.430999	11.7691
chr2L_3457064_-	NM_134935	Cog3	0.0626455	14.4674	6.1188	0.886936	0.0482759	13.3494	12.9041	0.858165	1.11449		FALSE	FALSE	B	FALSE	2.74977	8.04726	0.986312	0.131174	7.51913
chr2L_3457302_+	NM_134936	Sec5	0.0271327	6.40669	8.97579	0.910445	0.07601	18.704	18.3721	0.720282	1.06101		FALSE	TRUE	B	FALSE	5.03201	7.35399	0.422705	0.285771	1.47917
chr2L_3461952_-	NM_134937	CG3246	0.027681	23.1733	12.9257	0.935134	0.0552909	4.1934	129.159	0.861858	1.31528		TRUE	TRUE	B	FALSE	9.7281	1.47089	0.0563607	0.0281086	2.0051
chr2L_3466157_+	NM_143715	Pdsw	0.116408	21.3235	18.0141	0.732822	0.156899	23.3	162.872	0.334654	0.931677		FALSE	TRUE	B	FALSE	0.843286	5.36451	2.18867	0.398206	5.49634
chr2L_3470004_-	NM_134938	CG3238	0.224983	4.33809	6.23056	0.0107809	0.0966071	5.9788	1.66234	0.882864	1.55039		FALSE	FALSE	B	FALSE	1.40779	9.4496	1.36205	0.185049	7.3605
chr2L_3470182_+	NM_164538	CG31776	0.387547	4.48678	2.60225	0.046341	0.27674	5.59389	0.584457	0.362336	0.292398		FALSE	FALSE		FALSE	4.60777	5.48815	0.00939345	0
chr2L_3491071_-	NM_134940	CG15414	0.106278	2.09893	2.22919	0.951641	0.23285	13.2828	7.09131	0.93897	1.42602		FALSE	FALSE	U	FALSE	5.57054	0.781315	3.30649	0
chr2L_3508598_+	NR_124050	CR45299	1.07149	14.8483	1.74678	0.00149257	0.83116	16.5874	0.525812	0.918826	0.99283		FALSE	FALSE		TRUE	8.27009	2.63	0	0
chr2L_3509099_+	NR_124051	CR45300	0.716788	17.7109	1.23752	0.0209283			0		1.13636		TRUE	TRUE		FALSE	9.56706	1.49563	0	0
chr2L_3514656_-	NM_175954	CG33123	0.117205	13.0721	7.03951	0.861858	0.132943	12.5917	19.9032	0.903962	1.33333		FALSE	TRUE	U	FALSE	2.00519	5.05276	2.59259	0.714428	3.62891
chr2L_3514872_+	NM_134942	CG17593	0.108662	15.7822	11.3666	0.0233865	0.0320372	5.77678	42.6429	0.843505	1.56931		FALSE	TRUE	B	FALSE	2.7844	11.2398	2.95894	0.414602	7.1368
chr2L_3519651_-	NM_134943	CG3213	0.0995986	17.3649	1.00131	0.720282	0.375508	14.997	5.75687	0.79106	1.46179		TRUE	TRUE		FALSE	6.84326	1.88639	0	0
chr2L_3525131_+	NM_134946	CG8852	0.123497	13.8078	1.29053	0.874027	0.130732	17.5283	2.50249	0.934063	1.26984		FALSE	TRUE	P	FALSE	7.1688	6.04288	0.103328	0.0257663	4.0102
chr2L_3530317_-	NM_134947	Spindly	0.240962	15.3775	1.10322	0.0885796	0.259627	16.461	0.584962	0.861858	1.00251		FALSE	TRUE		FALSE	0.86926	12.8959	0.882984	0.229554	3.84652
chr2L_355663_+	NR_124001	CR45367	0.0870272	17.2256	13.5339	0.61255	0.0951881	17.4955	34.24	0.853692	1.48148	0.13	FALSE	FALSE		FALSE	3.85972	0.726174	0	0
chr2L_357329_+	NR_124002	CR45366	0.120212	16.4769	10.737	0.554169	0.0312264	21.7364	26.7932	0.881443	1.2973		FALSE	FALSE		FALSE	6.05712	4.96184	0	0
chr2L_357874_-	NM_134675	Ent1	0.103647	17.589	15.5103	0.20935	0.0742293	18.0147	42.3237	0.903962	1.78253		FALSE	TRUE	B	FALSE	2.24761	6.99306	2.865	0.194418	14.7363
chr2L_3621681_-	NM_134950	CG15418	0.178574	18.0608	4.04776	0.677673	0.271256	16.2408	6.44453	0.549617	1.36752		FALSE	FALSE		FALSE	13.9376	1.03457	0.00939345	0.00936955	1.00255
chr2L_3662745_+	NM_001103605	CG34340	0.0143978	18.1936	8.89945	0.939933	0.0390522	9.78346	12.351	0.57706	1.72065		FALSE	FALSE		FALSE	6.6372	0.542823	0.0469672	0
chr2L_3668551_-	NM_001169388	Sfp24Ba	0.0177815	9.77824	7.61565	0.878394	0.537598	20.5369	2.24566	0.999209	1.07335		FALSE	TRUE		FALSE	8.60083	0.696265	0	0
chr2L_3669134_-	NM_001169389	CG42463	0.148232	21.7077	6.36023	0.853692			0		0.43956		FALSE	TRUE		FALSE	8.87269	0.605555	0	0
chr2L_3669775_-	NM_001169390	Sfp24Bb	0.150283	17.8916	6.50256	0.510363			0		1.3468		FALSE	TRUE		FALSE	9.23459	0.383724	0	0
chr2L_3670581_-	NM_001169391	Sfp24Bc	0.153439	3.31583	2.64521	0.554169			0		0.977517	0.603	FALSE	FALSE		FALSE	6.06751	0.516643	0	0
chr2L_3692587_-	NM_134953	CG16704	0.319054	7.83484	6.5665	0.186194	0.019937	2.13315	90.2259	0.906928	1	0.942	FALSE	FALSE	U	FALSE	5.34543	0.823671	0	0
chr2L_3693182_-	NM_134954	CG3513	0.138258	6.39368	2.94201	0.677673	0.0626568	6.11126	17.8304	0.780381	0.995926	0.279	FALSE	TRUE		FALSE	7.76793	1.07758	0	0
chr2L_3695411_-	NM_134955	CG16713	0.17098	14.8566	7.46676	0.853692	0.0591276	3.08518	71.3648	0.919696	1.04575	0.0125	FALSE	TRUE	P	FALSE	5.97919	1.05709	1.62507	0.0140543	115.628
chr2L_3696658_-	NM_134956	CG16712	0.0415884	16.8093	18.0619	0.903962	0.0677796	5.2304	439.666	0.829053	1.01626	0.899	TRUE	FALSE	U	FALSE	9.02507	1.29008	0.0657541	0.00234239	28.0714
chr2L_3699092_-	NM_134958	CG10031	0.137722	17.2929	2.39195	0.868157	0.119649	1.10586	50.73	0.859917	0.911681	0.0575	FALSE	FALSE	P	FALSE	9.19303	0.681292	0	0
chr2L_3703659_+	NM_134959	CG2816	0.290657	8.95915	1.51249	0.787565	0.0923463	13.9778	5.80698	0.824304	0.825593		FALSE	TRUE		FALSE	9.37831	0.293806	0	0
chr2L_3705488_-	NM_001298667	CG31778	0.177635	21.3025	3.1548	0.934063	0.0946216	22.881	55.7062	0.809284	1.08642		TRUE	TRUE	P	FALSE	4.60604	1.19948	1.11782	0.0163967	68.1735
chr2L_3707063_-	NM_164550	CG31777	0.44884	19.9061	2.9914	0.272159	0.24964	23.6831	66.9088	0.0797605	0.940439		FALSE	FALSE	P	FALSE	2.68917	1.95461	3.48497	0.290456	11.9983
chr2L_3711748_-	NM_175955	cutlet	0.175445	5.58961	1.08188	0.670693	0.26014	6.07782	1.15566	0.195653	0.952381		FALSE	TRUE	B	FALSE	1.22424	18.2613	0.319377	0.119462	2.67347
chr2L_3717773_-	NM_144380	lectin-24A	0.22329	17.9387	1.18868	0.934063			0		0.645161	0.003	FALSE	FALSE		FALSE	4.26318	1.79406	0.0375738	0
chr2L_3770454_-	NR_073712	CR43704	0.256756	14.8828	1.46179	0.758837			0		1.10565		FALSE	FALSE		FALSE	4.47444	2.95403	0	0
chr2L_3813410_-	NM_134965	CG3407	0.143213	16.0834	4.73619	0.261691	0.0617047	14.6485	4.19853	0.890892	0.900901		FALSE	TRUE	B	FALSE	5.26058	10.2391	0.826623	0.208472	3.96515
chr2L_3825675_+	NM_057382	slp1	0.0862758	1.45907	2.1194	0.910445	0.141234	20.9008	6.05436	0.754057	1.02041	0.9995	FALSE	TRUE	U	FALSE	4.96448	0.493222	3.1562	0
chr2L_3836840_+	NM_057486	slp2	0.152242	22.9096	2.32088	0.157012	0.122936	17.0294	6.0642	0.879741	1.65577		FALSE	TRUE	U	FALSE	5.245	0.253819	0.0281803	0
chr2L_3872458_-	NM_164564	CG31957	0.340024	18.0697	2.08207	0.136636	0.298691	2.90878	7.85672	0.211773	0.348432		FALSE	TRUE		FALSE	0.694369	4.94937	3.39103	0.124146	27.3148
chr2L_404285_+	NM_057360	RpI135	0.0435614	14.1121	3.24258	0.892826	0.0860559	15.214	5.18838	0.892826	1.23784		FALSE	TRUE	B	FALSE	2.96795	12.8089	1.46538	0.227211	6.4494
chr2L_4075952_-	NR_124062	CR44984	0.0478575	9.69881	17.2737	0.720282	0.216243	9.97541	4.5961	0.527373	0.609756		FALSE	TRUE		FALSE	4.81729	0.6061	0.103328	0.030451	3.39325
chr2L_4121702_+	NM_057754	Sr-CI	0.0705437	7.38766	3.16423	0.872591	0.0752834	7.6309	39.6875	0.820937	1.19048		FALSE	TRUE	P	FALSE	2.37748	2.5203	11.1594	0.351358	31.7608
chr2L_415067_+	NM_057981	ebi	0.0430925	18.5849	13.9201	0.878888	0.0243881	22.0637	22.6096	0.817815	1.36752		FALSE	FALSE	B	TRUE	5.98439	3.11952	2.0008	0.288114	6.9445
chr2L_4185401_+	NR_073716	CR44057	0.402394	3.77354	1.58343	0.379497			0		0.797721		FALSE	FALSE		FALSE	9.61554	3.08706	0	0
chr2L_4187793_-	NM_164570	CG31961	0.153863	13.183	7.24388	0.165657	0.0187665	2.14711	14.0495	0.70495	1.27592		TRUE	TRUE	B	FALSE	2.80865	9.72453	2.96833	0.454423	6.53208
chr2L_4188123_+	NM_144384	lectin-24Db	0.0398559	8.18673	1.90086	0.912111	0.0503193	2.65045	18.8595	0.824304	1.12903	0.243	FALSE	TRUE		FALSE	4.33245	6.53574	0.084541	0
chr2L_419652_-	NM_134677	CG13690	0.139768	18.917	1.03179	0.93897	0.415012	9.10544	0.6701	0.103804	2.35043		FALSE	FALSE	B	FALSE	2.31514	11.635	0.582394	0.161625	3.60337
chr2L_419952_+	NM_057282	RpLP1	0.0861318	18.6391	19.5081	0.853692	0.0749292	23.6648	659.204	0.885344	1.20773		FALSE	TRUE	U	FALSE	2.62856	1.70595	41.1433	6.81634	6.03598
chr2L_421450_-	NM_134678	CG11885	0.24944	9.17073	2.37272	0.472893	0.17247	0.579762	12.4801	0.918826	1.64918		FALSE	FALSE	B	FALSE	1.17402	10.7832	1.62507	0.334961	4.85151
chr2L_4221796_-	NM_058149	ft	0.227795	5.10494	3.06502	0.000138261	0.238582	9.2239	0.759868	0.519291	1.3468		FALSE	FALSE		FALSE	6.98179	0.534083	0	0.00468477	0
chr2L_4227699_+	NM_057428	RpL40	0.0317681	13.2259	37.2681	0.751401	0.0965774	23.6467	628.498	0.898093	1.32827	0.053	FALSE	TRUE	B	FALSE	0.535063	4.18157	10.4737	4.85108	2.15904
chr2L_4228921_+	NR_124063	CR44608	0.158085	10.6374	2.36044	0.576225			0		1.01597		FALSE	FALSE		FALSE	9.28134	0.93788	0.554213	0.311537	1.77896
chr2L_4324554_+	NM_134978	CG16857	0.071135	14.9246	61.9988	0.0481946	0.0258974	17.1903	81.5135	0.86227	1.02564		FALSE	FALSE	U	FALSE	8.2649	0.784157	1.02389	0.0257663	39.7375
chr2L_4386062_-	NM_134981	CG3338	0.0594565	13.9297	7.64691	0.362336	0.0996967	7.14051	14.7679	0.783508	1.28205		TRUE	TRUE	U	FALSE	3.83029	19.9183	0.826623	0.201445	4.10346
chr2L_4388327_+	NM_134983	Tps1	0.0286132	19.3944	42.3714	0.728356	0.0412821	20.2919	307.386	0.868157	0.825206		FALSE	FALSE	B	FALSE	9.31424	6.18221	0.0375738	0
chr2L_4393876_-	NM_134984	CG3652	0.0536125	15.0825	9.54914	0.687934	0.0803311	22.7458	23.9842	0.912111	1.47059		FALSE	TRUE	U	FALSE	1.24155	11.0334	2.16989	0.243608	8.90728
chr2L_4394196_+	NM_134985	l(2)k05819	0.0312515	16.5222	14.2342	0.915893	0.00506153	2.07415	16.4733	0.824304	1.08646		FALSE	FALSE	U	FALSE	2.37402	6.56706	7.11084	0.377124	18.8554
chr2L_4403251_+	NM_134986	Dim1	0.174368	16.373	5.00238	0.934063	0.0422905	8.11914	14.3156	0.790555	1.5083		FALSE	TRUE	B	FALSE	1.25194	9.84746	0.676328	0.25532	2.64894
chr2L_4411155_+	NM_001258938	CG43055	0.253694	3.20715	6.6101	0.000907491	0.499274	16.8291	2.28033	0.368126	0	0.001	FALSE	TRUE		FALSE	10.0969	1.28581	0	0
chr2L_4437787_+	NM_001258939	CG43056	0.0366027	22.2319	24.7406	0.855257			0		0.666667		FALSE	FALSE		FALSE	16.7601	1.74077	0	0
chr2L_4444680_-	NM_134989	morgue	0.0398606	14.9171	11.3196	0.884021	0.140009	21.0752	18.414	0.417648	1.02099		FALSE	TRUE	B	FALSE	2.20259	8.03289	5.27912	0.445053	11.8618
chr2L_4444732_+	NM_134990	Elp3	0.0248497	0.0727757	6.05388	0.822362	0.0676489	22.8145	13.1786	0.898093	1		FALSE	TRUE	B	FALSE	2.54717	9.50762	4.66854	0.541091	8.62801
chr2L_4448635_-	NM_134991	MFS18	0.0320805	11.8121	6.34275	0.892826	0.0494533	18.6776	17.5914	0.800465	1.31579	0.0005	FALSE	FALSE	B	FALSE	7.27962	9.60099	1.23054	0.318565	3.86277
chr2L_4453038_-	NM_134992	CG15439	0.0484435	15.0529	6.93718	0.921184	0.0972094	20.0206	5.53582	0.892826	1.47476		FALSE	TRUE	B	FALSE	3.93418	9.8162	5.36366	0.349016	15.368
chr2L_4454453_-	NM_134993	CG15440	0.023834	23.5951	5.8976	0.798982	0.115073	20.4768	17.0091	0.942274	0.772201		FALSE	TRUE	B	FALSE	2.6909	6.56538	4.35856	0.41226	10.5724
chr2L_4454626_+	NM_144084	CG15434	0.0950064	10.2744	1.17801	0.879709			0		1.11111		FALSE	FALSE		FALSE	1.8632	4.15621	0	0
chr2L_4456807_-	NM_057880	Gs1l	0.0374026	9.1396	16.3412	0.883183	0.100488	0.153548	62.1595	0.527373	1.49724		FALSE	FALSE	U	FALSE	1.36796	8.2939	8.4541	0.452081	18.7004
chr2L_4463611_+	NM_134996	CG15436	0.156772	9.95459	2.52294	0.921184	0.237787	12.0627	2.26651	0.720282	0.833333		FALSE	FALSE	B	FALSE	1.14285	5.75126	0.695115	0.114777	6.05623
chr2L_4465174_+	NM_134997	CG17840	0.0956836	15.4068	5.64004	0.314029	0.0634079	18.1361	10.3678	0.843505	0.909091		TRUE	FALSE	B	FALSE	0.870992	10.6461	0.535427	0.0538749	9.93833
chr2L_453108_+	NM_134681	CG4164	0.0611074	11.302	6.87144	0.932233	0.114264	4.89848	34.9373	0.942274	0.847907		FALSE	TRUE	B	FALSE	3.8857	1.91217	2.16989	0.409918	5.29347
chr2L_455531_+	NM_134682	CG4133	0.0770944	19.4375	11.7303	0.166706	0.141306	17.8519	18.2292	0.937228	1.2381		FALSE	FALSE	U	FALSE	12.045	2.60457	0.178476	0.121804	1.46527
chr2L_4694721_+	NM_001103615	CG34351	0.0577826	15.2381	11.7752	0.177927	0.0352505	11.8199	21.8656	0.840411	1.28205		FALSE	TRUE		FALSE	9.94974	0.476496	0.00939345	0
chr2L_4701485_-	NM_135008	Taf12L	0.139104	8.7432	9.86839	0.171792			0		0.827423		FALSE	TRUE		FALSE	9.93242	0.46076	0.084541	0.0210815	4.0102
chr2L_473013_+	NM_134684	MED15	0.0883186	8.54525	6.89795	0.145733	0.0403551	19.3519	12.8437	0.749382	0.720721		FALSE	TRUE	B	TRUE	3.31254	4.85897	5.40123	0.278744	19.377
chr2L_4734458_-	NM_135011	CG15631	0.152107	20.0215	3.56903	0.147567	0.368817	15.4911	0.850496	0.960375	1.24069		FALSE	TRUE		FALSE	4.42942	0.273733	0	0
chr2L_4762895_+	NM_001169401	CG42523	0.241206	19.0266	28.8479	0.000119005	0.357335	22.2491	1.36387	0.95377	0.25641		FALSE	FALSE		FALSE	9.93589	0.49006	0	0
chr2L_4794044_-	NM_175961	CG15630	0.153004	20.1817	22.4672	0.00309765	0.205011	21.3684	49.7747	0.183973	1.24402		FALSE	FALSE	P	FALSE	4.27531	1.09645	0.0563607	0
chr2L_479688_-	NM_134685	cbt	0.127876	17.1374	29.0797	0.510363	0.125507	10.8689	36.3998	0.732822	1.13264		FALSE	TRUE	U	TRUE	13.0891	0.451867	50.3395	1.10092	45.7249
chr2L_4801923_-	NM_135014	Clect27	0.0265353	13.8231	17.8324	0.323115	0.0748842	22.1193	117.678	0.282626	1.09015	0.9955	TRUE	TRUE	U	FALSE	11.948	0.896983	0	0
chr2L_4813009_+	NM_135015	CG15629	0.0800011	4.60897	4.51602	0.678652	0.0134896	14.3125	17.1162	0.874027	1.11111		FALSE	TRUE	U	TRUE	9.35407	1.20584	0	0
chr2L_4821774_+	NM_135017	CG15628	0.0960899	18.895	14.1422	0.848315	0.0289478	14.639	35.2779	0.824304	0.862069		FALSE	FALSE	P	TRUE	8.04672	1.54373	0	0
chr2L_4837999_-	NM_135020	tank	0.110758	19.8989	10.1151	0.491313	0.165813	18.6491	23.4815	0.682953	1.00575		FALSE	TRUE	B	FALSE	2.87098	6.01782	0.779656	0.149913	5.20073
chr2L_4847766_+	NM_135023	CG11927	0.0433965	8.25881	9.79253	0.798982	0.106596	5.02936	12.6314	0.720282	0.94697		FALSE	TRUE	B	FALSE	3.48224	8.65222	1.38084	0.114777	12.0306
chr2L_4850419_-	NM_078749	mRpS2	0.0394614	11.6306	7.60702	0.790555	0.170167	19.2263	20.8476	0.782475	1.2474		FALSE	TRUE	B	FALSE	1.529	8.02398	0.864197	0.203788	4.24068
chr2L_4850641_+	NM_135024	Mon1	0.0397966	12.278	8.28269	0.620867	0.0471551	17.6059	17.2991	0.809332	0.568182		FALSE	TRUE	B	FALSE	4.28223	11.9075	0.742082	0.133516	5.558
chr2L_4852864_+	NM_164600	pog	0.0443392	20.8603	30.9231	0.886936	0.0613289	12.5981	26.03	0.859759	1.45503		TRUE	FALSE	P	FALSE	7.57053	0.677017	0.0469672	0.0374782	1.25319
chr2L_4883107_-	NM_078750	Cf2	0.00339294	16.6935	19.6634	0.817815	0.0395293	9.363	28.9959	0.754057	1.9305		FALSE	TRUE	U	FALSE	3.76102	4.12609	0.84541	0.194418	4.34841
chr2L_4883298_+	NM_135027	CG3008	0.102355	12.3854	10.1443	0.861858	0.0273085	17.6323	31.1222	0.843505	1.48148		FALSE	TRUE	B	FALSE	6.25452	27.8947	1.91626	0.66758	2.87046
chr2L_4892112_+	NM_001273129	CG3036	0.0823934	17.3644	35.947	0.278912	0.118007	0.754313	76.1291	0.659217	1.25995	0.9865	FALSE	FALSE	B	FALSE	3.4476	1.79638	61.4238	0.414602	148.151
chr2L_4906762_-	NM_135030	CG2837	0.255433	14.5106	1.00927	0.197601	0.420287	20.3726	1.09327	0.879709	1.43098		FALSE	TRUE	P	FALSE	6.84845	0.389674	4.53704	0.00234239	1936.93
chr2L_4936450_-	NM_135034	hoe2	0.123421	18.0312	6.12022	0.221157	0.0925265	18.5877	30.1655	0.682953	1.53846	0.005	TRUE	TRUE		FALSE	10.7064	0.720722	0	0
chr2L_4937409_+	NM_078751	Sgs1	0.184223	19.7025	1.71012	0.557018	0.519412	17.4372	0.406701	0.658861	1.26984	0.3375	FALSE	FALSE		FALSE	9.41121	1.42472	0	0
chr2L_4942742_+	NM_135035	CG14044	0.0105899	12.6405	3.46264	0.965381	0.315178	20.3801	1.49533	0.379497	1.00154		TRUE	FALSE	U	FALSE	11.8199	1.93385	0.0281803	0
chr2L_4945361_-	NM_078752	mRpL24	0.218296	16.0834	7.20712	0.0444874	0.112741	18.1522	38.5686	0.591116	0.969697		FALSE	TRUE	B	FALSE	1.93419	8.30938	0.836017	0.133516	6.26155
chr2L_4945579_+	NM_080361	betaggt-I	0.123523	11.0319	8.90135	0.61255	0.0934169	12.4701	17.2024	0.885344	1.0878		FALSE	TRUE	B	FALSE	1.79739	6.17534	1.92566	0.30451	6.32378
chr2L_4949784_-	NM_135036	jet	0.0458755	6.93881	9.13804	0.923416	0.0429072	19.5445	12.3485	0.868157	1.21212		TRUE	TRUE	B	FALSE	3.19652	6.3291	0.140902	0.0960378	1.46715
chr2L_4955509_+	NM_135039	Marcal1	0.209635	12.7498	1.16147	0.356711	0.0800797	3.48704	2.60351	0.728356	0.78125	0.0005	TRUE	FALSE	B	FALSE	0.214718	8.07766	0.582394	0.0960378	6.06421
chr2L_4965673_+	NM_001042869	CG34125	0.0899038	5.81612	8.96219	0.718215	0.0756008	18.943	26.6131	0.790555	1.1257		FALSE	FALSE	U	FALSE	3.1896	10.3877	0.986312	0.334961	2.94456
chr2L_4967775_-	NM_078754	Trip1	0.0231548	18.6505	21.6656	0.790555	0.0317289	3.40014	156.562	0.859759	1.12045		FALSE	TRUE	B	FALSE	1.53419	4.32168	9.48738	0.983802	9.64359
chr2L_4968935_-	NM_135040	Scox	0.144282	16.4523	5.97499	0.0999931	0.0913646	23.2771	24.5232	0.758837	1.0989		FALSE	FALSE	B	FALSE	1.62077	11.7743	1.31508	0.19676	6.68367
chr2L_4969004_+	NM_135041	CG3756	0.0755802	7.48557	7.45591	0.941809	0.065419	1.15133	10.1694	0.852728	1.35135		FALSE	TRUE	B	FALSE	1.4961	6.62439	1.93505	0.358385	5.39936
chr2L_4971702_+	NM_135042	CG14043	0.0856575	16.7875	9.19767	0.628133	0.0200594	19.7983	21.4297	0.859759	0.535714		FALSE	TRUE	B	FALSE	3.73678	13.8789	1.20236	0.274059	4.38723
chr2L_4973976_+	NM_135043	mRpL28	0.0627249	15.8529	11.6719	0.202399	0.138816	20.0994	53.1663	0.462299	0.745342		FALSE	FALSE	B	FALSE	2.20259	6.59382	0.732689	0.60902	1.20306
chr2L_4977023_-	NM_135044	Gmd	0.191124	13.9812	5.2462	0.370431	0.0536958	20.9491	10.4709	0.847023	1.42248		FALSE	FALSE	B	FALSE	1.51514	8.53677	1.12721	0.152255	7.40345
chr2L_4977312_+	NM_135045	CG3792	0.0309125	17.9898	5.45609	0.879709	0.00508411	12.4942	33.9444	0.822442	1.17647		FALSE	TRUE	B	FALSE	4.47271	7.43385	1.4372	0.217842	6.59743
chr2L_4979379_-	NM_135046	CG8891	0.035962	12.4883	2.81329	0.822442	0.0767318	19.8428	13.7008	0.886936	0.980392		FALSE	TRUE	B	FALSE	1.4632	7.33305	2.37654	0.505955	4.69714
chr2L_4981614_+	NM_001042870	CG34126	0.0762209	17.17	33.6808	0.00506888	0.0617659	18.1853	36.308	0.950289	0.868432		FALSE	TRUE	B	FALSE	2.93505	6.99047	12.4181	0.243608	50.9759
chr2L_5010834_-	NM_135051	CG31917	0.0365444	7.81792	7.55751	0.858165	0.0497716	21.7555	31.5989	0.879456	0.535714		FALSE	FALSE	B	FALSE	2.94544	9.48609	2.60198	0.445053	5.84646
chr2L_5052843_+	NM_135058	CG14040	0.0310736	15.4087	5.24551	0.960375	0.0371866	22.5284	13.2889	0.70495	1.19048		FALSE	TRUE	B	TRUE	2.82423	2.27579	0.24423	0.145228	1.6817
chr2L_5058248_-	NM_135060	CG31918	0.183507	15.4335	2.38907	0.829053	0.293258	10.5401	1.19347	0.758837	1.38528		FALSE	FALSE	B	FALSE	1.45973	12.5348	1.93505	0.616048	3.14107
chr2L_5059790_-	NM_135061	Rpn11	0.136271	16.0825	8.80166	0.100097	0.0578325	1.39747	48.5345	0.787565	1.79487		FALSE	TRUE	B	FALSE	1.49956	6.77571	6.7351	0.653526	10.3058
chr2L_5063442_-	NR_073722	CR43820	0.0951988	23.1712	16.0922	0.0962907	0.146377	0.810436	19.1297	0.242336	0.467836		FALSE	FALSE		TRUE	10.4727	2.17656	0	0
chr2L_5071109_-	NR_124078	CR45305	0.258749	14.8458	2.9871	0.677673			0		1.35227		FALSE	TRUE		FALSE	12.0883	0.0419767	0.0563607	0
chr2L_5093592_-	NM_135062	pgant5	0.0213702	17.8974	20.7297	0.800465	0.0449871	14.0643	26.9649	0.822362	1.4966		FALSE	FALSE	B	FALSE	2.01558	2.42779	9.21497	0.285771	32.246
chr2L_5207267_+	NM_135067	Cyp28d2	0.0590223	3.52226	6.79519	0.817815	0.114258	11.0931	3.71178	0.868157	0.840336		FALSE	TRUE		FALSE	7.09607	1.02596	0.394525	0.142886	2.76112
chr2L_5210460_+	NM_135068	Cyp28d1	0.0992109	9.04523	12.2359	0.886936	0.0803708	7.12619	180.168	0.879741	0.874126	0.1095	TRUE	FALSE	P	FALSE	9.39217	2.32915	1.81294	0.114777	15.7953
chr2L_5258942_+	NR_124080	CR44744	0.0476469	17.7052	21.1458	0.903962			0		1.11223	0.035	FALSE	TRUE		FALSE	6.59737	0.525322	0	0
chr2L_5264001_+	NM_135072	Cyp4ac1	0.0691776	18.9492	38.3581	0.206882	0.0502003	17.1574	53.1232	0.943563	1.03159		FALSE	TRUE		FALSE	4.59738	0.88417	0.638754	0.0163967	38.9563
chr2L_5266392_+	NM_135073	Cyp4ac2	0.12255	18.3611	34.3398	0.0613244	0.132989	18.5437	15.6821	0.939933	1.11288		FALSE	TRUE		FALSE	7.09088	0.957263	0.0187869	0
chr2L_5268498_+	NM_135074	Cyp4ac3	0.0716643	19.3499	40.0004	0.887882	0.111987	21.0779	5.57415	0.932855	0.909091		FALSE	FALSE	P	FALSE	9.29347	0.944738	0.0563607	0
chr2L_5297928_-	NR_124084	CR45730	0.603592	14.5307	3.28664	0.00449022			0		1.44444		FALSE	TRUE		FALSE	7.11339	0.384803	0.0281803	0
chr2L_5314895_-	NM_135076	CG14024	0.0971216	20.381	4.82563	0.103804	0.10937	8.35779	17.7977	0.379497	0.892857		FALSE	FALSE	B	FALSE	17.0423	1.98469	0.0563607	0.0234239	2.40612
chr2L_5326504_+	NR_124085	CR44985	0.0604021	2.97564	20.7376	0.948583	0.239138	9.99236	5.85727	0.350258	1.2766		FALSE	FALSE		TRUE	7.66577	3.24109	0.00939345	0.529379	0.0177443
chr2L_5326683_-	NM_135077	Ncoa6	0.00527334	17.4398	24.7232	0.883183	0.157734	7.76603	29.4457	0.0971552	1.41844		TRUE	FALSE		TRUE	2.08138	3.21514	3.1562	0.62776	5.02772
chr2L_5329857_+	NM_001258958	TotM	0.279584	10.0084	1.35689	0.0756345	0.45498	10.9537	267.838	0.102207	0.860215	0.5155	FALSE	TRUE		FALSE	9.77139	2.34909	0	0
chr2L_5342234_-	NM_135080	CG12512	0.128362	21.916	8.01816	0.859917	0.0848366	3.87149	32.6987	0.879741	1.19048		FALSE	FALSE	U	FALSE	5.53764	2.22453	0.911164	0
chr2L_5346237_+	NM_078759	nompC	0.0347214	15.1283	1.56856	0.898093	0.0275528	2.85042	1.00688	0.773783	1.13208		FALSE	TRUE		FALSE	8.97485	0.869947	0	0
chr2L_542580_-	NM_057630	lwr	0.0470433	7.42607	11.8805	0.657953	0.0592023	21.4468	59.3358	0.816902	1.54062		TRUE	FALSE	B	FALSE	0.870992	6.22458	2.73349	0.430999	6.34222
chr2L_544653_-	NM_078720	Spp	0.115367	8.92225	8.67808	0.586856	0.145699	5.9808	54.2726	0.607195	1.18519		FALSE	FALSE	B	FALSE	1.14805	5.05449	2.65835	0.416945	6.37577
chr2L_545129_+	NM_080359	nAChRbeta3	0.0255332	18.9683	4.78237	0.840411	0.0772525	15.2735	48.0998	0.528632	1.10688		FALSE	FALSE	P	FALSE	2.19047	11.5796	3.45679	0.0960378	35.994
chr2L_5461639_+	NM_001273167	mid	0.071949	3.97097	2.12032	0.934063	0.106361	7.87077	5.56336	0.278912	1.18203		TRUE	TRUE	P	FALSE	9.81987	0.45034	0.0751476	0
chr2L_5517737_+	NM_135084	CG14020	0.277856	3.79989	2.57959	0.0766928	0.329277	1.50162	0.430744	0.682953	0.537634	0.119	FALSE	TRUE		FALSE	4.9818	1.82682	0	0
chr2L_5519896_-	NM_135085	CG7382	0.0470616	12.3881	9.32771	0.822442	0.0911068	21.2514	42.6734	0.783508	1.85185		TRUE	TRUE	B	FALSE	1.37662	5.12006	1.08025	0.288114	3.74938
chr2L_5523898_-	NM_135087	CG7371	0.0403008	22.5525	8.22615	0.746307	0.023374	19.5991	14.6034	0.838101	0.568182		FALSE	FALSE	B	FALSE	0.86926	10.1533	0.629361	0.199103	3.16098
chr2L_5526943_-	NR_124091	CR44793	0.069036	19.2224	10.4912	0.852728	0.177204	16.0085	2.14358	0.853692	0.926641		FALSE	TRUE		FALSE	1.93592	5.42303	0.169082	0.283429	0.596559
chr2L_5532223_-	NM_135090	CG7277	0.0163697	13.7446	11.0256	0.840411	0.0650048	21.6896	39.9078	0.195653	1.62963		FALSE	FALSE	B	FALSE	2.21298	4.8907	1.48416	0.316222	4.69342
chr2L_5536758_-	NM_135092	tomb	0.287377	8.99133	1.09652	0.0430057	0.131866	20.2642	0.584659	0.910445	0.382653		FALSE	TRUE		FALSE	8.34109	4.26846	0	0
chr2L_5539196_-	NM_135093	CG14015	0.13389	20.8905	7.01487	0.36925	0.0916616	19.8313	12.0899	0.921184	0.982143		FALSE	FALSE	B	FALSE	11.4839	1.10334	0.112721	0.0117119	9.62449
chr2L_559612_+	NM_134687	CG2789	0.0467306	4.77112	13.6741	0.912111	0.100528	1.13907	100.467	0.432169	1.31579		FALSE	TRUE	B	FALSE	1.0961	2.51498	2.85561	1.83175	1.55895
chr2L_5615230_+	NR_124093	CR44795	0.0595621	17.0253	8.67866	0.456125	0.337568	13.6602	0.555808	0.969592	0.694444		FALSE	TRUE		FALSE	8.91425	0.278871	0	0
chr2L_5617946_-	NM_001201772	CG14010	0.0558439	18.728	10.9443	0.907943	0.0577959	12.3616	6.82755	0.822362	1.37845		FALSE	TRUE		FALSE	9.98264	0.470132	0.0469672	0
chr2L_5640940_+	NR_047896	mir-959	0.205468	11.214	2.99385	0.950289			0		0.653595		FALSE	TRUE		FALSE	8.31685	1.21458	0	0
chr2L_5641063_+	NR_047898	mir-960	0.195501	14.3217	3.73702	0.878482			0		0.75188	0.993	TRUE	FALSE		FALSE	5.94456	0.453479	0	0
chr2L_5641191_+	NR_047900	mir-961	0.201507	18.6631	5.09944	0.963491			0		0.875547		FALSE	TRUE		FALSE	9.4545	0.453479	0	0
chr2L_5641298_+	NR_047902	mir-962	0.455561	20.1003	5.74004	0.659166			0		0.598086		FALSE	FALSE		FALSE	14.3878	0.539049	0	0
chr2L_564163_+	NM_134689	CG2794	0.126264	7.27681	5.10006	0.689119	0.0783164	21.9786	7.25228	0.921184	1.28458	0.8665	FALSE	FALSE	B	FALSE	0.275323	6.13643	1.01449	0.103065	9.84323
chr2L_5641990_+	NR_047904	mir-963	0.19542	22.1978	4.13888	0.510363			0		1.16144		FALSE	FALSE		FALSE	10.7705	0.393335	0	0
chr2L_5642102_+	NR_047906	mir-964	0.685974	16.197	1.90212	0.91225			0		0.657895	0.391	FALSE	TRUE		FALSE	9.77312	0.393335	0	0
chr2L_568121_-	NM_057946	Nle	0.0540303	12.7946	5.12038	0.951641	0.0570366	21.2702	12.2395	0.903962	1.38278		FALSE	FALSE	B	FALSE	1.42337	6.38875	2.09474	0.168652	12.4205
chr2L_568340_+	NM_134690	CG2807	0.0356391	15.9703	11.8663	0.816235	0.056533	8.00114	24.5801	0.861858	1.14778		FALSE	TRUE	B	FALSE	1.42683	7.52057	3.18438	0.140543	22.6577
chr2L_5721051_+	NM_079986	sip1	0.143765	10.83	3.86155	0.28853	0.0194796	18.4605	5.15475	0.898093	1.52027		FALSE	FALSE	B	FALSE	1.1619	16.7247	0.986312	0.114777	8.59329
chr2L_5728811_-	NM_135109	CG14006	0.0696818	1.53931	15.6873	0.820937	0.164942	21.0796	0.583378	0.903755	0.757576		FALSE	FALSE		FALSE	6.66837	0.487326	0	0
chr2L_574264_-	NM_134691	Ipk2	0.118222	1.7767	3.55416	0.693448	0.143207	0.0649585	8.65139	0.906928	0.904977		FALSE	FALSE	B	FALSE	3.32293	8.38097	0.967525	0.222527	4.34791
chr2L_5766142_-	NM_135113	obst-E	0.241222	6.44382	4.56757	0.00539703	0.201821	0.565999	22.6083	0.0519606	1.22449		FALSE	TRUE	B	FALSE	8.65451	1.14614	0.0281803	0.00468477	6.01531
chr2L_5769752_+	NR_073726	CR31912	0.0365594	3.95837	23.6958	0.859917	0.0314409	7.41828	20.436	0.494531	0.694444		FALSE	FALSE		FALSE	6.91079	0.586412	0	0
chr2L_577486_+	NM_057982	Pph13	0.0552618	17.6034	8.64214	0.183973	0.0912785	20.5163	23.5631	0.964379	1.00439		TRUE	FALSE	P	FALSE	6.3082	1.86926	0	0
chr2L_5784031_+	NM_164662	CG31913	0.183681	5.24675	29.1013	0.0120279	0.376236	19.1725	1.76427	0.591116	0.927644		TRUE	TRUE		FALSE	8.34109	0.275775	0	0
chr2L_5801975_-	NM_135115	CG14005	0.0277202	0.943088	6.79622	0.872591	0.0742829	15.9885	9.29474	0.362336	1.5444		FALSE	TRUE	B	FALSE	0.789607	7.84658	2.1511	0.250635	8.58259
chr2L_5802220_+	NM_135116	CG7239	0.0928853	16.079	6.68648	0.270808	0.0569592	16.9529	12.6734	0.885344	1.125		FALSE	TRUE	B	FALSE	1.93592	11.8994	2.41412	0.320907	7.52279
chr2L_5805395_+	NM_135117	CG11034	0.142277	16.1648	1.5251	0.159521	0.0418396	11.9758	8.746	0.853436	1.46495		FALSE	FALSE		FALSE	7.82681	0.723176	4.09554	0
chr2L_5879498_-	NM_135121	rau	0.04555	0.773021	2.8	0.852728	0.163245	12.6521	7.12618	0.551295	1.12281		FALSE	FALSE	P	FALSE	2.0277	0.766738	19.3881	0
chr2L_5907169_+	NM_135124	bchs	0.0609963	17.285	29.1419	0.367806	0.0551241	9.84201	26.1255	0.861858	0.972973		FALSE	FALSE		FALSE	6.5385	6.452	6.11513	0.40289	15.1782
chr2L_5910289_-	NM_135125	CG14000	0.111615	15.09	15.1827	0.367806			0		0.831601		TRUE	FALSE		FALSE	11.6415	0.80338	0	0
chr2L_5923653_-	NM_135126	CG9016	0.268135	7.43777	1.09998	0.853692	0.329596	18.879	8.36543	0.964619	0.935673		FALSE	TRUE	P	FALSE	10.89	1.41541	0.0939345	0
chr2L_5948397_-	NR_124111	CR44986	0.0110379	3.45582	22.5579	0.884021	0.082402	12.4318	16.9558	0.79234	1.08225		FALSE	TRUE		FALSE	16.1644	1.15917	0	0.00468477	0
chr2L_5949450_+	NM_135127	CG9044	0.0636012	15.1668	17.9214	0.725378	0.0437205	9.69659	30.4383	0.853436	1.18343		FALSE	TRUE	B	FALSE	2.96103	4.47102	3.98282	0.295141	13.4947
chr2L_5956466_-	NM_135128	CG13999	0.0927735	1.56979	5.19654	0.682953	0.120986	6.80403	7.76555	0.928539	0.933333	0.9295	FALSE	TRUE		FALSE	7.84585	1.61962	0	0
chr2L_5969859_+	NM_164666	Ucp4B	0.0950871	16.7002	1.51106	0.732822	0.497034	4.75655	1.25092	0.861858	0.673401		FALSE	FALSE		FALSE	3.95496	1.20158	0	0
chr2L_5971025_-	NR_047908	CR43465	0.0246019	19.7999	1.90833	0.965381	0.296373	6.75219	1.25735	0.817815	0.961538		FALSE	FALSE		FALSE	11.3316	0.792455	0.713902	0.550461	1.29692
chr2L_6000228_+	NM_001103623	Tsp26A	0.0609791	19.1624	5.21562	0.591116	0.0460204	0.197971	4.95252	0.903962	1.25156		FALSE	FALSE	B	FALSE	2.10389	10.7423	1.76597	0.295141	5.98348
chr2L_6004167_+	NR_073730	CR43866	0.0236278	9.77378	2.6165	0.809332	0.0850556	19.2368	8.12348	0.677673	0.944707		FALSE	FALSE		FALSE	13.7177	0.496952	0.0563607	0.0679292	0.829697
chr2L_6006827_-	NM_135134	Gal	0.0758177	12.7826	3.04802	0.677673	0.0618701	17.8256	13.6025	0.934063	0.78125		FALSE	FALSE	P	FALSE	12.6112	2.55506	0	0
chr2L_6024539_-	NM_135137	CG9107	0.0876144	9.12329	3.79485	0.822362	0.0152273	7.81907	10.0715	0.778237	1.11498		FALSE	TRUE	B	FALSE	1.01818	7.04837	2.39533	0.213157	11.2374
chr2L_602813_+	NM_134694	CG13689	0.131231	22.8803	3.06746	0.861858	0.159644	0.463211	4.34982	0.950289	0.757576		FALSE	FALSE		FALSE	2.07099	16.7154	1.26812	0.103065	12.304
chr2L_6034423_-	NM_135138	CG9109	0.049774	11.7342	3.10852	0.751401	0.074015	19.1477	5.03074	0.859759	1.21335		FALSE	FALSE	P	FALSE	13.6328	2.6495	0.0375738	0
chr2L_6038117_+	NM_001298723	CG31643	0.151689	17.3555	2.88656	0.259677	0.121765	15.4195	5.3601	0.921184	1.06952		FALSE	FALSE	B	FALSE	0	4.86596	0	0
chr2L_6047934_-	NM_079966	slmo	0.0989069	12.9435	22.4328	0.932233	0.138461	20.4416	102.713	0.000124414	0.858704		FALSE	FALSE	B	TRUE	0.524673	6.0309	7.14841	0.648841	11.0172
chr2L_6048706_-	NM_001103625	CG34179	0.0656735	14.0563	14.6303	0.79106	0.110031	11.1515	7.91883	0.872591	1.26336		FALSE	FALSE	B	FALSE	1.47878	9.43931	0.713902	0.630102	1.13299
chr2L_6054302_+	NM_135142	CG13995	0.1296	2.66262	20.0659	0.0481116	0.0575544	5.97125	24.756	0.943563	1.2605		TRUE	TRUE	U	FALSE	6.38612	1.64545	0.0751476	0.0117119	6.41633
chr2L_6060510_+	NM_001103626	CG34180	0.190467	1.76726	17.925	0.0296582	0.587472	22.7211	11.7995	0.528632	0.967118		FALSE	FALSE		FALSE	10.4813	1.14236	0	0
chr2L_6062989_+	NM_001298729	CG13994	0.150956	5.5726	7.04363	0.157012	0.256816	21.3863	12.4172	0.483586	0.626566		TRUE	FALSE	P	FALSE	3.06838	8.15423	4.25523	0.25532	16.6663
chr2L_6065953_-	NM_135145	Fbw5	0.0579954	10.5609	8.15166	0.932233	0.0534361	14.235	8.46269	0.753471	1.21335		FALSE	TRUE	B	FALSE	1.11861	11.0777	0.422705	0.0679292	6.22273
chr2L_6068594_-	NM_135147	CG9150	0.258454	9.73656	2.75606	0.0252575	0.227066	10.4507	12.4374	0.809284	0.860642		TRUE	TRUE		FALSE	7.09261	5.77285	0	0
chr2L_6074796_-	NR_073731	CR43801	0.566968	6.69826	1.41457	0.0436006	0.780656	1.04771	0.615588	0.693448	0.592593		FALSE	TRUE		FALSE	10.5021	1.83954	0	0
chr2L_6078453_+	NR_047911	CR9162	0.238566	22.3405	1.38565	0.242336	0.18378	1.24763	0.834515	0.915873	1.57025		FALSE	TRUE		FALSE	8.34975	0.538687	0	0
chr2L_6079764_+	NR_124112	CR44773	0.411673	8.84983	1.66228	0.684114			0		0.705882		FALSE	TRUE		TRUE	9.13589	1.04942	0	0
chr2L_6098966_-	NM_135151	CG9175	0.07125	15.798	8.95298	0.349759	0.0362439	21.8199	20.4254	0.824304	0.591133		FALSE	FALSE	B	FALSE	2.42423	8.94244	6.35936	0.185049	34.3659
chr2L_6125132_+	NM_135152	Arpc4	0.117205	12.2202	8.85117	0.921184	0.0521551	0.7643	51.0081	0.456125	0.603865		FALSE	TRUE	B	FALSE	1.99999	4.37264	3.90767	0.508298	7.68776
chr2L_6179133_+	NM_001103627	CG34380	0.0179695	23.7287	23.6654	0.809284	0.0726829	10.6103	25.9083	0.91752	1.3748		FALSE	TRUE		FALSE	7.15668	0.367269	1.08025	0
chr2L_6264490_-	NM_135162	CG13983	0.123619	9.70708	7.28165	0.557018			0		0.454545	0.1205	FALSE	TRUE	P	FALSE	7.25538	0.609106	0	0
chr2L_6308751_-	NM_001273196	CG43922	0.0908396	15.3498	10.4527	0.725378			0		0.887574		TRUE	FALSE		FALSE	11.806	0.568954	0	0
chr2L_6308819_+	NM_135166	CG13984	0.167252	12.2721	10.2193	0.293094	0.689719	18.3646	0.538576	0.188906	0.554324		FALSE	FALSE		FALSE	12.0051	0.720787	0	0
chr2L_6323767_+	NM_135168	PDZ-GEF	0.0500232	13.2419	26.0433	0.406604	0.0386238	16.5383	25.5278	0.884021	1.6632		FALSE	FALSE		TRUE	1.03549	3.79347	3.84192	0.620732	6.18933
chr2L_6351034_-	NM_135171	CG9498	0.181569	6.51655	5.48205	0.684114	0.211771	7.50405	47.2886	0.044579	1.56156	0.864	FALSE	FALSE	U	FALSE	8.28914	1.13037	0.00939345	0
chr2L_6367882_+	NM_135175	CG9505	0.154519	12.6016	3.92002	0.103804	0.325398	10.4213	9.2484	0.952949	2.1978	0.999	FALSE	FALSE	U	FALSE	0.926403	2.27522	32.088	0.871368	36.8249
chr2L_6381266_+	NM_135178	CG9507	0.0384045	5.99776	7.67392	0.95762	0.120014	14.9433	37.2194	0.921184	0.825397		FALSE	FALSE		FALSE	7.68481	0.286623	0	0
chr2L_6412315_+	NM_001298740	CG13982	0.0234436	13.1675	2.64959	0.800465	0.106324	18.9453	4.76558	0.853692	0.725806		FALSE	FALSE		FALSE	2.03116	6.07395	0.807836	0.0468477	17.2439
chr2L_6423310_-	NM_057685	Tig	0.023818	4.78259	15.755	0.725378	0.199348	7.41713	53.0527	0.0101378	1.05042	0.9975	TRUE	TRUE	U	FALSE	5.10128	3.54076	33.5816	0.145228	231.234
chr2L_6424336_+	NM_135182	Fic	0.083462	15.6663	7.35865	0.932855	0.0659278	1.19017	15.3551	0.813891	1.221		FALSE	TRUE	B	FALSE	1.93246	11.9168	7.96564	0.2155	36.9636
chr2L_6455929_-	NM_135184	retm	0.0505648	16.6381	26.3013	0.00915891	0.0322256	18.9502	53.5402	0.852728	0.961538		FALSE	FALSE	U	FALSE	1.83376	8.30762	1.79415	0.332619	5.39401
chr2L_6465669_-	NM_001273204	CG16947	0.0359401	7.8587	3.58924	0.930168	0.106426	3.7765	12.2258	0.921184	1.43443		FALSE	FALSE		FALSE	3.0857	5.36841	7.40204	0.0140543	526.673
chr2L_6467698_-	NM_001273205	CG9531	0.120892	16.5229	10.7336	0.314029	0.106319	18.8656	15.3316	0.903962	1.42772		FALSE	TRUE	B	FALSE	3.40258	8.13744	3.39103	0.213157	15.9086
chr2L_6476975_-	NM_135189	CG9536	0.0211624	11.836	9.25781	0.921184	0.0415291	22.7394	26.7563	0.948262	1.15385		FALSE	TRUE	B	FALSE	0.820776	4.08575	1.77536	0.311537	5.69871
chr2L_6480929_+	NM_001298746	DLP	0.0458668	14.1759	21.5313	0.886936	0.046519	8.46522	17.6418	0.947137	0.833333		FALSE	TRUE	B	FALSE	2.8225	6.85029	1.85051	0
chr2L_6489090_+	NM_135193	epsilonCOP	0.0628247	5.21534	6.51714	0.898093	0.0917014	1.83076	38.0522	0.848315	1.58983		FALSE	FALSE	B	FALSE	1.91168	8.07375	2.94954	0.346673	8.50814
chr2L_6490843_-	NM_135194	CG9548	0.0638246	6.53635	3.64846	0.871625	0.0901132	18.8066	12.1912	0.930168	0.555556		FALSE	FALSE	B	FALSE	2.26666	7.77904	2.37654	0.334961	7.09498
chr2L_6491061_+	NM_164692	CG31638	0.0441584	19.5326	12.3918	0.687934	0.0422063	19.2771	24.3094	0.824304	0.808898		FALSE	TRUE		FALSE	2.4225	9.16017	0.892378	0.15694	5.68611
chr2L_6494532_-	NM_135196	CG9547	0.0975071	23.2342	7.06331	0.491313	0.0626202	1.05674	25.7078	0.782475	1.48601		TRUE	TRUE	B	FALSE	2.29436	2.86829	8.0314	0.0491901	163.273
chr2L_6497053_+	NM_135198	CG9550	0.162851	4.45274	1.59005	0.935134	0.44364	15.2326	1.05169	0.921184	0.75188		FALSE	TRUE		FALSE	8.98005	1.1792	0.0375738	0.0398206	0.943577
chr2L_6498647_+	NM_001298748	CG31637	0.0455645	18.6573	24.5079	0.379497	0.0208934	18.9092	38.0653	0.903962	1.93424		FALSE	FALSE	B	FALSE	0.969693	0.950832	13.8741	0.224869	61.6987
chr2L_6508404_-	NR_124120	CR44775	0.100265	3.88103	12.6421	0.693448	0.271125	4.29247	0.160675	0.989194	1.03788		FALSE	TRUE		FALSE	8.96446	0.722616	0	0
chr2L_6557800_+	NM_001298749	CoVb	0.0877191	20.3089	21.4752	0.628059	0.1509	0.293232	190.399	0.95377	1.5444		FALSE	TRUE	B	FALSE	5.4424	5.2834	4.91277	0.468477	10.4867
chr2L_6559431_+	NM_135203	CG11043	0.119589	16.8282	9.61577	0.848315	0.523141	19.7956	2.17143	0.0766928	0.952381		FALSE	TRUE		FALSE	5.72119	0.965358	0.319377	0.126489	2.52494
chr2L_6562325_+	NM_135205	Ent2	0.10757	19.1998	7.46958	0.0415722	0.175305	18.7273	27.4959	0.3381	1.46323		TRUE	TRUE	B	TRUE	3.21038	4.94121	2.7241	0.159282	17.1023
chr2L_6566181_-	NM_135206	CG13766	0.0987001	14.1445	7.03993	0.190787	0.181452	20.3153	7.19587	0.758837	0.94697	0.006	FALSE	TRUE	U	FALSE	1.04761	9.35123	2.13231	0.121804	17.5061
chr2L_65999_+	NR_123995	CR45339	0.247845	13.7144	13.5542	0.084333			0		0.689655	0.016	FALSE	TRUE		FALSE	2.52293	1.12866	0	0.0281086	0
chr2L_6601068_-	NM_001298753	CG11319	0.0167942	21.3886	61.4449	0.809284	0.0262164	8.40967	47.7973	0.791904	1.02715		FALSE	FALSE	P	FALSE	10.7601	0.532922	0.281803	0
chr2L_6619080_+	NR_124122	CR44913	0.395582	22.1489	1.25159	0.878888			0		0.891266		FALSE	TRUE		FALSE	7.40256	0.792981	0.0939345	0.0538749	1.74357
chr2L_6621700_-	NM_001103630	CG11320	0.0892471	20.7579	6.4103	0.861858			0		1.42857		FALSE	TRUE		FALSE	8.41901	1.14588	0.00939345	0
chr2L_6649388_+	NM_164697	Tango1	0.0142681	21.9618	22.7335	0.693448	0.00946161	10.5987	38.3263	0.728356	0.761905		FALSE	TRUE	B	FALSE	1.90129	5.51786	4.39613	0.374782	11.7298
chr2L_6656321_-	NM_164698	CG31633	0.105184	18.3844	4.27603	0.758837	0.147726	16.2128	9.59173	0.914395	0.464576		FALSE	TRUE	B	FALSE	0.742854	10.7869	0.413312	0.0117119	35.2898
chr2L_6658517_+	NM_135216	CG11070	0.0809987	16.7407	10.0205	0.576225	0.0474619	22.2734	21.3577	0.942274	0.70028		FALSE	TRUE	B	FALSE	0.436362	5.27171	2.10413	0.281086	7.48571
chr2L_6668033_-	NM_001273213	Galt	0.162132	5.21742	7.16035	0.145733	0.280319	4.06342	86.5824	2.82734e-05	1.08605		TRUE	TRUE	B	FALSE	0.356708	4.8403	1.36205	0.0866683	15.7157
chr2L_6673347_-	NM_143767	Spn27A	0.0930902	12.2819	8.82072	0.49189	0.0693391	21.9197	96.2331	0.689119	1.22044	0.998	TRUE	TRUE	B	TRUE	4.82595	3.97381	38.2595	0.0913531	418.809
chr2L_6677625_-	NM_135219	CG11329	0.0729134	11.0213	1.85513	0.852728	0.211268	3.30772	0.576903	0.950289	1.64453		FALSE	FALSE	B	FALSE	2.5541	13.0629	1.30569	0.201445	6.48161
chr2L_6716186_-	NM_058039	AkhR	0.0630322	9.15774	11.3887	0.798982	0.0576696	20.7633	39.1394	0.840411	1.10345		FALSE	FALSE	P	FALSE	5.40257	3.79882	0	0
chr2L_6717625_+	NM_135222	Aatf	0.025418	13.6172	3.84415	0.844381	0.137308	14.5026	8.25805	0.91752	1.35501	0.001	FALSE	FALSE	B	FALSE	2.05713	7.50531	5.26033	0.426314	12.3391
chr2L_6723903_+	NM_135223	Liprin-alpha	0.0611946	17.2666	25.5422	0.0783589	0.0552265	14.1961	26.9242	0.915893	1.00806		FALSE	FALSE	B	FALSE	3.37488	3.93993	2.5832	0.187391	13.7851
chr2L_6745622_-	NM_164708	CG31910	0.0821268	5.27754	11.6112	0.923416	0.584593	21.4864	0.892614	0.960375	0.545554		FALSE	FALSE		FALSE	10.5454	1.25052	0	0
chr2L_6747914_-	NM_001298760	CG44271	0.0591544	14.8953	7.57696	0.809332			0		0.346021		FALSE	FALSE		FALSE	5.85971	0.818487	0	0
chr2L_6759628_-	NM_135227	CG11322	0.110087	9.07813	1.02764	0.883183	0.482881	23.0032	0.304881	0.964379	0.758653		FALSE	FALSE		FALSE	7.25711	1.02395	0.00939345	0
chr2L_6786861_-	NM_001273234	nrv1	0.0565885	17.9847	29.9927	0.440921	0.0405357	23.9981	104.464	0.788155	0.960307		FALSE	TRUE	B	FALSE	2.2857	1.04029	69.0043	0.501271	137.659
chr2L_6803011_+	NM_135231	CG11236	0.226765	12.3839	1.60166	0.456125	0.073093	4.60749	28.0011	0.859759	0.769231		FALSE	FALSE	P	FALSE	5.89435	1.23604	0.00939345	0
chr2L_6852315_+	NM_057866	Rca1	0.102354	14.9096	7.23459	0.921184	0.0715773	11.8928	5.66753	0.963491	1.34953		FALSE	FALSE	B	FALSE	2.72207	4.8813	5.0161	0.351358	14.2763
chr2L_6854142_+	NM_135235	l(2)k09022	0.0711309	7.5861	6.02825	0.88397	0.0615318	15.4384	6.18256	0.790555	1.07079		TRUE	TRUE	U	FALSE	0.583547	5.95679	1.97262	0.306853	6.42857
chr2L_6870389_-	NM_164717	Nha1	0.050267	2.16876	2.88933	0.790555	0.0805277	19.3722	10.9197	0.935134	1.50943	0.9995	FALSE	TRUE	P	FALSE	8.33763	1.16368	0.0375738	0
chr2L_6872536_-	NR_124123	CR44915	0.0308555	23.4845	1.18913	0.868157			0		0.758808		FALSE	TRUE		FALSE	8.232	0.589168	0	0
chr2L_6872714_+	NR_124125	CR44914	0.231545	14.9454	1.0874	0.878482	0.306244	23.9409	1.02639	0.932855	0.818713		FALSE	TRUE		FALSE	7.27962	0.708095	0	0
chr2L_6907844_-	NM_135237	CG13773	0.106221	15.9039	3.18653	0.91752	0.183631	13.1066	4.50836	0.824304	1.13798		FALSE	TRUE	P	FALSE	2.11947	13.3778	2.05716	0.30451	6.75565
chr2L_6908083_+	NM_001273237	Rat1	0.103141	16.2322	7.84938	0.519291	0.0700929	11.8656	14.0728	0.817815	0.833333		TRUE	TRUE	B	FALSE	1.5619	11.4899	3.08105	0.252978	12.1791
chr2L_6914138_-	NM_057687	Wee1	0.0715121	17.3569	9.61684	0.883183	0.0276196	8.23578	27.4793	0.853436	0.732601		FALSE	TRUE	U	FALSE	2.06752	11.2801	1.07085	0.245951	4.35394
chr2L_6932121_+	NM_001258991	CG43232	0.054596	14.1107	2.91464	0.921184	1.07818	10.8764	1.02499	0.163221	1.55729	1	FALSE	FALSE		FALSE	5.174	2.38995	0.0281803	0
chr2L_6942814_-	NM_135239	CG18304	0.0800974	18.8555	5.85216	0.628133	0.0631843	15.2414	7.2293	0.852728	1.5873		FALSE	FALSE		FALSE	7.43893	2.90446	0.00939345	0
chr2L_6945289_-	NM_135240	CG10158	0.0968149	15.6624	7.06347	0.45713	0.0916835	16.1632	15.2585	0.903962	1.55172		FALSE	TRUE	B	FALSE	1.4961	7.97951	2.32018	0.267032	8.68878
chr2L_6948808_-	NM_135241	ihog	0.0604843	5.34761	1.97222	0.859759	0.208518	0.00592132	1.85941	0.953053	1.1534		FALSE	FALSE	B	FALSE	1.87012	11.6579	2.1511	0.100723	21.3567
chr2L_6950207_-	NM_135242	Gas41	0.0399642	20.3877	2.8529	0.91752	0.00375799	0.534626	11.769	0.800465	1.33333		FALSE	TRUE	B	FALSE	0	13.3091	0.573	0.0796411	7.19478
chr2L_6950421_+	NM_057920	SA	0.0784871	17.5713	10.6843	0.868157	0.010177	13.1193	17.4309	0.809284	1.00806		FALSE	TRUE	B	FALSE	0.242423	8.14134	2.88379	0.381809	7.55296
chr2L_6957008_+	NM_080707	CG3430	0.0930669	19.2911	1.48765	0.950289	0.142265	21.2149	2.81448	0.906928	1.02041		FALSE	FALSE	B	FALSE	2.89176	10.4477	0.648148	0.180364	3.59356
chr2L_6960328_-	NM_135244	Atac1	0.186035	17.9742	2.71235	0.0215156	0.0956896	1.23609	5.63869	0.800465	1.31868		FALSE	TRUE	U	FALSE	2.17488	8.07307	1.08025	0.128831	8.38497
chr2L_6960377_+	NM_135245	CG10399	0.155042	21.4347	1.73149	0.853436	0.0419988	23.6591	11.9802	0.778237	1.4245		FALSE	FALSE		FALSE	2.24934	13.1857	0.432099	0.110092	3.92488
chr2L_6964421_+	NM_080038	Coprox	0.0166757	6.40591	3.31428	0.878482	0.00701962	17.4878	18.9035	0.790555	1.50376		TRUE	FALSE	B	FALSE	0.181817	7.44564	2.79925	0.400548	6.98854
chr2L_6967644_-	NM_058063	smt3	0.273978	18.5688	3.10332	0.0500361	0.0477965	4.71111	92.7974	0.884021	1.34378		FALSE	FALSE	B	FALSE	2.56449	0.487047	5.2979	1.95589	2.70869
chr2L_6971737_-	NM_057857	snRNP-U1-70K	0.0941582	15.0473	19.5315	0.303124	0.0266669	19.8563	23.7458	0.852728	1.386		FALSE	TRUE	B	FALSE	0.27186	8.62801	4.10494	0.438026	9.37144
chr2L_6985961_+	NR_124126	CR44326	0.337589	10.1152	1.24051	0.0488327			0		1.45349		FALSE	TRUE		FALSE	9.96532	1.35305	0	0
chr2L_7013396_+	NM_135248	CG43322	0.0340452	12.2727	3.90053	0.726354	0.21091	19.3069	3.8949	0.720282	1.02041		FALSE	FALSE		FALSE	0.507357	16.5506	0.281803	0.0398206	7.07683
chr2L_7021682_+	NM_057325	Pcp	0.213191	6.96541	10.1356	0.81602	0.125458	6.84092	1.63962	0.939933	1.41844	0.9995	FALSE	FALSE		FALSE	11.7627	0.964884	0.0375738	0
chr2L_7023898_-	NM_001014477	ade3	0.0908825	6.99002	13.2448	0.628059	0.322386	6.74106	48.0783	0.0224511	1.72764		FALSE	FALSE	B	FALSE	4.69089	3.90922	10.051	0.163967	61.2988
chr2L_7027526_+	NM_135249	CG3476	0.104673	2.12772	2.9292	0.932233	0.149399	15.2584	10.2154	0.887882	0.55918		FALSE	FALSE	B	FALSE	3.35237	7.04912	0.601181	0.583254	1.03074
chr2L_7032606_-	NM_001258997	Rab30	0.0772347	15.8215	8.9662	0.879741	0.0734452	17.1353	14.8959	0.8582	1.38889		FALSE	TRUE	B	FALSE	1.51861	9.42092	3.06226	0.442711	6.91707
chr2L_7032721_+	NM_164730	CG11266	0.0482437	17.0767	35.1623	0.911043	0.0190356	23.5508	80.3217	0.565319	1.65165		FALSE	TRUE	B	FALSE	1.85627	3.64144	7.09205	0.597309	11.8733
chr2L_7056301_+	NM_164739	Mnn1	0.0995996	18.8945	25.2493	0.0401387	0.0565097	1.71123	58.5476	0.494412	1		FALSE	TRUE	B	TRUE	2.28397	6.10342	3.18438	0.260005	12.2474
chr2L_7060851_-	NM_164740	CG31907	0.0744523	16.5735	9.71018	0.0998571	0.282587	21.3311	2.21039	0.966272	0.877193		FALSE	TRUE		FALSE	8.32031	1.60326	0.0187869	0.0117119	1.60408
chr2L_7063986_+	NM_144298	Sem1	0.15932	8.2632	7.49258	0.677673	0.12775	1.33703	44.2435	0.897622	1.4245		TRUE	TRUE	B	FALSE	1.02684	8.30818	7.65566	1.10326	6.9391
chr2L_7065837_-	NM_135252	Nuf2	0.152432	9.21289	1.3141	0.95377	0.434879	7.87687	0.590498	0.183973	0.802139		FALSE	TRUE	B	FALSE	1.81125	7.7904	4.19887	0.121804	34.4723
chr2L_710568_+	NR_124007	CR44988	0.70849	2.51489	2.51599	0.334654			0		0.886918	0.9825	FALSE	FALSE		FALSE	11.7471	0.694405	0	0
chr2L_7142304_+	NR_124128	CR44612	0.0684944	8.85457	14.9531	0.848315	0.0343947	7.59103	0.289936	0.853436	0.943396		TRUE	FALSE		FALSE	10.3671	0.726489	0	0
chr2L_714983_-	NM_001298622	ds	0.302027	5.81574	4.77	0.00242638	0.152509	8.8085	3.71538	0.848315	1.0873		TRUE	TRUE	P	FALSE	9.96359	0.671501	0	0
chr2L_7174790_-	NR_124129	CR44610	0.237884	12.6502	1.53241	0.752984			0		0.740741		FALSE	TRUE		FALSE	7.88568	0.672894	0	0
chr2L_7178171_-	NR_124130	CR44613	0.314921	13.8357	1.46342	0.932233			0		1.61616	0.1855	TRUE	FALSE		FALSE	8.91425	1.01269	0.00939345	0
chr2L_7182234_+	NM_135256	CG4495	0.14126	14.9184	12.1704	0.204415	0.0806501	22.3986	23.9452	0.964387	1.42602		FALSE	FALSE	B	FALSE	4.59046	9.44688	2.23564	0.194418	11.4991
chr2L_7204264_-	NM_135259	CG4502	0.0764097	16.1636	8.15297	0.689119	0.0419496	16.3024	28.1705	0.910445	1.7094		FALSE	TRUE	B	TRUE	2.21471	5.91213	11.2158	0.170994	65.5916
chr2L_7220033_-	NM_164742	CG13784	0.074098	21.5994	23.783	0.937228	0.0975039	12.3237	34.2848	0.932855	1.45903		FALSE	TRUE	B	FALSE	2.55237	6.96855	10.4831	0.276402	37.927
chr2L_7220567_+	NR_124131	CR44989	0.294062	19.1899	4.15352	0.00506888	0.147432	19.9386	11.6134	0.947137	0.636267		FALSE	TRUE		FALSE	4.62509	3.66135	0.0657541	0.00702716	9.35714
chr2L_7223081_-	NM_135261	ico	0.18022	17.1489	5.87264	0.0436006	0.134427	19.8996	13.998	0.693448	1.66667		TRUE	TRUE	B	FALSE	0.839823	10.4985	2.7241	0.201445	13.5228
chr2L_7227734_+	NM_001273255	CG43799	0.286418	17.8828	8.23049	0.0401387	0.265601	13.5644	1.23043	0.903962	0.877193		FALSE	TRUE		FALSE	9.94801	2.09609	0.103328	0.0327934	3.15087
chr2L_7257512_+	NM_164745	CG31909	0.136722	18.1073	5.54802	0.324168	0.269529	12.8025	2.05998	0.919696	0.869565		FALSE	TRUE		FALSE	11.2415	0.754258	0.0375738	0
chr2L_7277171_-	NM_001273258	Wnt4	0.164082	4.02552	2.14664	0.932233	0.110138	12.3351	5.01954	0.914395	0.996796		FALSE	FALSE	P	FALSE	9.08567	0.62173	4.25523	0
chr2L_728362_+	NM_080186	Hsp60B	1.60369	2.20744	1.99812	0.119018	0.382653	16.4055	3.54859	0.689119	1.0878		FALSE	TRUE		FALSE	11.361	0.663707	0	0
chr2L_7307159_+	NM_078778	wg	0.0320795	22.051	1.15437	0.934063	0.0863309	12.6689	2.56772	0.720282	1.6835		FALSE	TRUE	P	FALSE	3.20345	0.291816	2.36715	0
chr2L_7333714_+	NM_001273259	Wnt6	0.0938579	4.32167	1.52941	0.868157	0.0769866	8.99856	7.16675	0.903755	1.38889		FALSE	FALSE		FALSE	6.75668	0.202024	0	0.0445053	0
chr2L_7363379_+	NM_135265	Wnt10	0.199778	5.51143	1.68615	0.150018	0.171637	4.18827	1.04038	0.687934	1.57262	1	TRUE	FALSE		FALSE	5.43721	1.5408	0	0
chr2L_7370503_-	NR_073734	CR44063	0.366359	9.4086	1.39195	0.510363			0		0.943396		FALSE	TRUE		FALSE	8.47269	0.371529	0	0
chr2L_73836_-	NR_123997	CR44987	0.0856187	13.7059	23.4015	0.00785049	0.022757	8.19332	9.78293	0.874537	0.832562		FALSE	TRUE		TRUE	2.80691	3.58115	0.403918	0.173337	2.33025
chr2L_7388253_-	NM_135266	CG5149	0.136348	17.0071	9.60827	0.0105602	0.134199	20.2254	18.1439	0.658861	1.35135		FALSE	TRUE	B	FALSE	2.64241	9.52075	0.469672	0.142886	3.28705
chr2L_7405227_+	NM_135270	CG5177	0.0921446	12.2377	13.3017	0.546475	0.0166633	10.1672	56.0986	0.809284	1.17936	0.2355	FALSE	TRUE	B	FALSE	9.60169	1.98071	0	0
chr2L_7409809_-	NM_135271	CG5181	0.111391	16.1874	7.95813	0.813891	0.0133099	16.1317	11.4575	0.753471	0.784314		FALSE	TRUE	B	FALSE	1.21904	9.44721	1.02389	0.138201	7.40868
chr2L_7412417_+	NM_001259001	chm	0.0776473	15.5224	9.99336	0.853692	0.0702186	6.35465	5.73361	0.883183	0.895141		FALSE	TRUE	B	FALSE	1.05108	6.97908	1.78476	0.142886	12.4908
chr2L_7433516_-	NM_135275	CG5958	0.1249	6.08024	12.4816	0.220264	0.1313	6.49027	70.0533	0.410148	1.85014		FALSE	TRUE	U	FALSE	1.4909	1.1502	22.1028	0.248293	89.019
chr2L_7451244_-	NM_135277	santa-maria	0.0736742	8.93752	12.4741	0.094453	0.141115	8.20126	22.5682	0.892826	1.33333		FALSE	FALSE		FALSE	6.9662	0.858206	0.00939345	0.00702716	1.33673
chr2L_7474704_+	NM_164753	CG6441	0.081153	12.5694	9.2434	0.0233865	0.14084	19.486	2.13006	0.527333	0.621118		FALSE	FALSE		FALSE	7.88741	0.65614	0	0
chr2L_7496307_-	NM_135281	Ziz	0.0350075	18.1112	27.6013	0.903755	0.0295474	10.4668	21.5178	0.935134	1.27273		FALSE	FALSE		FALSE	1.94285	0.726427	33.1119	0.325592	101.698
chr2L_7519679_+	NR_073737	CR44082	0.130985	7.34707	10.2995	0.092682			0		1.06952		FALSE	FALSE		FALSE	3.45453	0.594916	0	0.00468477	0
chr2L_7529_+	NM_175941	CG11023	0.0507734	13.3195	12.8526	0.898093	0.380548	18.5843	0.680403	0.884021	1.1396		FALSE	FALSE		FALSE	4.00864	1.30644	0	0
chr2L_7605600_+	NM_135285	Cyp4d21	0.651723	17.5277	9.67237	2.72794e-05	0.428191	17.6687	80.7206	0.0037617	1.54799	0.442	FALSE	TRUE		FALSE	5.05972	0.592854	0	0
chr2L_7608389_+	NM_135286	CG6739	0.305934	15.0955	1.04835	0.00435877	0.180338	9.78842	4.05966	0.878394	1.18919		FALSE	TRUE	P	FALSE	7.82854	0.469652	0.206656	0
chr2L_76348_+	NM_134644	CG11374	0.0639145	12.0891	32.2987	0.934063	0.383926	15.0186	2.42003	0.0488327	0.921659		FALSE	TRUE		FALSE	8.33416	0.921951	0.328771	0.260005	1.26448
chr2L_7701601_-	NM_078782	Tep2	0.00845971	13.223	21.696	0.749382	0.214605	8.37957	157.832	0.159521	1.0989	0.9055	FALSE	FALSE	U	FALSE	1.0251	2.04795	59.6108	0.203788	292.514
chr2L_7702805_+	NM_078783	Tep3	0.0645973	11.7002	9.29397	0.934063	0.0954671	10.8367	20.9601	0.61255	1.48741		FALSE	TRUE	P	FALSE	2.32899	1.43642	0.591787	0
chr2L_7710456_-	NR_124136	CR44990	0.0793483	13.1494	8.81666	0.932233	0.0759954	10.8169	15.7206	0.898093	1.02201		FALSE	FALSE		FALSE	8.43113	0.379126	0	0
chr2L_7716645_-	NM_205922	CG33296	0.191508	5.45044	1.81353	0.36925	0.14109	9.01193	17.8898	0.898093	1.8018		TRUE	FALSE		FALSE	3.6173	0.565742	0	0.00936955	0
chr2L_7719487_-	NM_135292	CG13793	0.369207	10.4193	1.30752	0.0481116	0.0746291	22.4753	8.18605	0.829053	1.34639		FALSE	FALSE		FALSE	7.96187	0.489547	0.0563607	0
chr2L_7722823_-	NM_135293	CG13794	0.0798884	10.5544	4.79632	0.787565	0.129721	9.05232	15.639	0.853692	1.45304		FALSE	TRUE		FALSE	3.87704	0.883559	0.0375738	0
chr2L_7726298_-	NM_135294	CG13795	0.118683	6.73564	6.03804	0.637243	0.160414	7.2664	26.7258	0.557018	1.17509		FALSE	TRUE	B	FALSE	4.4173	0.663052	0.375738	0
chr2L_7732670_-	NM_135296	CG13796	0.103968	18.2757	2.39654	0.557018	0.242587	13.5088	8.04468	0.659375	1.30719		FALSE	TRUE	P	FALSE	2.2199	0.624961	5.51395	0
chr2L_7738809_-	NM_164768	CG31904	0.245977	16.7264	1.24002	0.0101378	0.146056	20.1092	2.65894	0.943563	1.28342		FALSE	TRUE	U	FALSE	1.62597	0.0840862	5.12882	0
chr2L_7744839_-	NM_135297	CG7214	0.314442	12.9186	1.41142	0.746307	0.385979	18.1865	9.39933	0.824304	0.971817	1	TRUE	TRUE	P	FALSE	7.31079	0.849625	0	0
chr2L_7767628_+	NM_135302	CG7191	0.15891	16.1288	1.53204	0.911043	0.153478	23.9377	5.24717	0.861858	1.57407	1	FALSE	FALSE		FALSE	6.1766	0.876477	0.338164	0
chr2L_7782865_+	NM_135304	CG7154	0.0504068	15.144	7.34623	0.70495	0.0367373	12.4029	10.3924	0.874027	1.38889		FALSE	FALSE	B	FALSE	0.756707	8.18714	2.71471	0.274059	9.90555
chr2L_7790557_-	NM_135305	CG7149	0.234551	17.9797	10.9891	0.00280298	0.122965	21.81	34.5577	0.785419	1.52161		FALSE	FALSE	P	FALSE	1.21731	1.59785	16.8331	0.0445053	378.226
chr2L_7795849_+	NR_124138	CR44825	0.0350925	9.21572	9.24997	0.824304	0.372965	13.935	2.23994	0.758837	1.1575		FALSE	TRUE		FALSE	5.16708	3.16459	0.131508	0.126489	1.03968
chr2L_7795959_-	NM_135306	LKR	0.0322918	15.7136	14.0468	0.843505	0.0424574	5.8851	17.1207	0.858165	0.96		FALSE	TRUE	P	FALSE	3.08397	3.16459	17.2745	0.26469	65.2634
chr2L_7810703_-	NM_001298793	cdc14	0.0405074	17.7224	22.2408	0.912111	0.0494531	9.42764	21.9742	0.853692	1.55556		FALSE	FALSE	B	FALSE	1.85973	3.65071	6.28422	0.2155	29.1612
chr2L_7821343_-	NR_124139	CR45008	0.509614	17.392	1.02533	0.980765			0		0.569801		FALSE	TRUE		FALSE	5.54456	4.22229	0	0
chr2L_7857077_+	NM_144379	lectin-28C	0.188518	4.29304	8.75284	0.182159	0.171069	1.87116	13.659	0.885344	1.0142		FALSE	FALSE		FALSE	1.22943	2.8179	2.03838	0.10775	18.9177
chr2L_7860839_-	NM_135313	TwdlE	0.130407	0.750037	4.19626	0.93897	0.156249	23.0932	2.27634	0.912111	0.916667	1	TRUE	FALSE	U	FALSE	6.08828	1.34381	0.0281803	0
chr2L_7879552_-	NM_135316	spz3	0.133303	1.52938	1.43414	0.28853	0.160122	0.842697	4.25417	0.49189	1.53846	0.997	FALSE	TRUE	P	FALSE	7.44585	0.844395	0.131508	0
chr2L_7885503_+	NM_001042879	CG34132	0.111278	23.5348	6.62112	0.752984	0.220727	21.6296	18.8894	0.859917	1.01317		FALSE	FALSE		FALSE	0.941987	6.53381	0.54482	0.683977	0.796547
chr2L_7890594_-	NM_175981	Spn28Db	0.110502	10.2563	1.43055	0.950289			0		0.390625		FALSE	TRUE		FALSE	10.2026	1.00564	0.00939345	0.00936955	1.00255
chr2L_790798_-	NM_057865	Pkg21D	0.116597	12.1233	3.41769	0.519291	0.159445	10.6987	4.84738	0.689119	1.51461		FALSE	FALSE	P	FALSE	8.05191	0.440318	3.32528	0
chr2L_7994798_+	NR_124141	CR44996	0.162571	14.2969	2.86487	0.157391	0.0967992	16.9643	11.9376	0.868157	0.740741		FALSE	FALSE		FALSE	12.3948	0.550511	0.00939345	0
chr2L_8004286_-	NM_135327	Wwox	0.168959	16.1581	8.94933	0.120779	0.127046	19.3207	14.498	0.932233	2.002		FALSE	TRUE	U	FALSE	1.41991	14.8095	0.882984	0.213157	4.14241
chr2L_8007210_-	NM_135328	Spn28Dc	0.0940075	5.52923	2.97325	0.127519	0.0603702	8.62461	45.947	0.293094	1.68919		TRUE	TRUE		FALSE	3.46146	1.44521	0.563607	0.0936955	6.01531
chr2L_8009477_-	NM_135329	CG12560	0.138724	15.0813	1.64763	0.915893	0.0179815	22.342	11.3694	0.728356	1.50188		FALSE	TRUE		FALSE	7.57919	1.67602	20.055	0.0234239	856.179
chr2L_8029462_+	NM_135332	baf	0.102234	6.09096	6.84565	0.898093	0.0492202	5.0258	36.9144	0.874027	1.0878		FALSE	TRUE	B	TRUE	5.46145	1.99926	3.26892	2.59302	1.26066
chr2L_8041106_+	NM_135334	CG7429	0.193229	18.2696	3.03752	0.174879	0.106079	21.2599	6.83469	0.932233	0.621118		FALSE	TRUE	B	FALSE	3.15843	13.253	1.04267	0.245951	4.23936
chr2L_8043471_+	NM_135336	CG7466	0.0382559	15.0705	16.2395	0.379497	0.0237526	9.73642	13.0655	0.883183	1.75439		FALSE	FALSE		FALSE	1.03376	7.62447	0.958132	0.250635	3.82281
chr2L_8071624_-	NM_001273293	poe	0.020298	14.7658	51.0304	0.838101	0.0474741	8.04508	47.3963	0.898093	1.28655		TRUE	TRUE	P	TRUE	2.96622	9.14545	20.7971	0.658211	31.5964
chr2L_8072848_-	NM_079924	MED20	0.185239	14.68	2.00811	0.628059	0.0496036	1.27406	4.05172	0.728356	1.02339		FALSE	FALSE	B	TRUE	1.68657	9.23918	0.836017	0.213157	3.92207
chr2L_8072895_+	NM_057591	Trf	0.178767	15.3167	1.65358	0.792949	0.0616202	23.4195	3.31226	0.843054	1.34953		FALSE	FALSE	B	TRUE	1.52207	6.63965	0.798443	0.210815	3.78741
chr2L_8082859_+	NR_124142	CR45257	0.078048	6.64099	7.31918	0.95762	0.0363312	9.29554	2.36562	0.95377	0.99283		FALSE	FALSE		FALSE	14.2579	2.78485	0	1.61156	0
chr2L_8082982_-	NM_079949	Mcr	0.0359579	14.8834	16.7101	0.898093	0.0520158	13.9615	27.3937	0.914395	1.13443		FALSE	TRUE	B	FALSE	3.16535	2.35641	10.8682	0.512983	21.1863
chr2L_811584_+	NM_134700	Dbp21E2	0.0956126	18.2003	3.95432	0.304953	0.0686595	20.407	6.02101	0.790555	1.18577		FALSE	TRUE	B	FALSE	1.25887	5.57724	0.507246	0.140543	3.60918
chr2L_8124010_-	NM_001298810	mon2	0.0163533	14.7549	21.8423	0.921184	0.0598436	18.9953	28.5792	0.966272	0.810537		FALSE	TRUE	U	FALSE	1.28311	10.7977	1.54992	0.203788	7.60556
chr2L_8124329_+	NM_135338	CG8673	0.0140769	5.8235	3.55174	0.883183	0.38191	22.3994	1.57527	0.848315	0.643501	0.1285	FALSE	TRUE		FALSE	5.49781	9.57379	0	0
chr2L_8126890_-	NM_135339	CG12375	0.0991939	12.2103	7.44746	0.61255	0.124191	23.1247	29.8774	0.934063	1.04621		FALSE	TRUE	B	FALSE	2.38614	7.52867	2.0102	0.112435	17.8788
chr2L_8127001_+	NM_135340	CG8668	0.0920838	17.5572	10.2586	0.270808	0.0656827	15.9277	18.9876	0.852728	1.48883		FALSE	TRUE	B	FALSE	2.58873	2.65112	14.4659	0.435684	33.2028
chr2L_815950_-	NM_134701	Saf6	0.0153764	8.77956	7.41554	0.874537	0.171033	16.484	6.7411	0.554169	1.17746		FALSE	TRUE	B	FALSE	0.787875	11.8559	1.84112	0.175679	10.48
chr2L_8159832_+	NM_135342	Rbsn-5	0.0695357	2.75051	7.21232	0.911043	0.0389135	6.60162	11.7875	0.817815	0.694444		FALSE	TRUE	B	FALSE	6.25971	7.65344	1.91626	0.419287	4.57029
chr2L_815993_+	NM_134702	Pex12	0.0762666	8.83937	4.76625	0.943563	0.045097	3.91957	8.65013	0.829053	0.985222		FALSE	FALSE		FALSE	0.898697	12.1824	1.21175	0.117119	10.3463
chr2L_8163073_+	NM_001273300	Piezo	0.0303355	13.7352	33.0093	0.790555	0.00995486	23.6914	14.1548	0.80706	1.31579	0.3465	FALSE	FALSE	U	FALSE	2.18008	0.738013	24.1412	0.700374	34.469
chr2L_817950_-	NM_134703	CG15880	0.161183	18.3834	2.91957	0.934063	0.153494	12.2394	1.30721	0.964379	0.250156		FALSE	FALSE	U	FALSE	9.73329	3.99862	0.0469672	0
chr2L_8190781_-	NM_001042882	CG34134	0.406839	21.139	9.84091	0.00418442	1.03262	21.8576	73.0802	0.00134055	1.06748	1	FALSE	FALSE		FALSE	11.9463	0.752346	0.197262	0.149913	1.31585
chr2L_8194509_+	NR_073739	CR44116	0.0219573	18.1626	23.004	0.874537	0.0146623	5.64151	29.7483	0.728356	0.925926		FALSE	TRUE		FALSE	9.46836	0.598554	0	0.00468477	0
chr2L_819508_-	NM_134704	CG3876	0.0590896	4.74007	3.11474	0.934063	0.0295998	11.0029	11.6373	0.840411	1.22399		FALSE	FALSE	B	FALSE	4.71859	8.28129	0.54482	0.154598	3.52412
chr2L_8196918_-	NM_135345	CG8475	0.0374777	18.833	28.8161	0.813891	0.0465718	3.13818	62.0227	0.903755	1.23839		TRUE	FALSE	B	FALSE	3.40258	9.2168	1.15539	0.365412	3.16189
chr2L_8197193_+	NM_135346	CG8460	0.0685611	12.2754	2.07072	0.724672	0.0895366	10.5959	10.0046	0.868157	0.930233		FALSE	TRUE	B	FALSE	2.31168	7.04022	1.05207	0.152255	6.90989
chr2L_819964_+	NM_057808	Clp	0.0276682	9.7997	3.18395	0.898093	0.043486	19.3373	5.26759	0.943563	1.19462		FALSE	TRUE		FALSE	2.10042	9.57756	1.78476	0.323249	5.5213
chr2L_8201557_+	NR_073740	CR44119	0.239188	20.1193	12.1633	0.0209283	0.334816	20.988	12.1871	0.383258	0.371058		FALSE	TRUE		FALSE	7.98958	1.45996	0.0751476	0.042163	1.78231
chr2L_8205132_-	NM_135348	SLC5A11	0.246235	19.9408	14.5272	0.00435877	0.281058	20.587	31.1446	0.429959	1.32576		FALSE	TRUE	B	FALSE	1.91687	1.96441	59.5451	0.110092	540.866
chr2L_8205648_-	NR_073741	CR44120	0.77168	21.0541	2.60444	0.0436006	0.542559	1.39123	3.29101	0.57706	0.925926		FALSE	TRUE		FALSE	3.32293	2.88569	0.187869	11.2786	0.0166571
chr2L_8206044_-	NR_073742	CR44121	0.934992	21.626	1.62004	0.00948856	0.828165	0.829864	3.07402	0.0500361	0.545554		FALSE	TRUE		FALSE	8.70299	5.84879	0	0.166309	0
chr2L_8206171_+	NM_135349	CG8419	0.641131	18.648	4.81923	0.000504244	0.405377	19.0307	9.12759	0.476339	0.739645		FALSE	TRUE		FALSE	8.50559	5.9427	0.0751476	0.0772988	0.972171
chr2L_8211122_-	NM_057407	Su(var)205	0.139074	8.33353	7.27372	0.528632	0.00586382	1.07207	41.5235	0.731059	1.6632		FALSE	TRUE	B	FALSE	4.53505	6.21224	3.5883	0.430999	8.32553
chr2L_8211347_+	NM_057788	Ssb-c31a	0.154745	16.1222	2.18533	0.871625	0.0967636	1.75377	21.5289	0.907943	2.71682		FALSE	FALSE	P	FALSE	6.01383	6.28737	2.17928	0.894792	2.43552
chr2L_8212902_-	NM_135350	CG8372	0.194221	18.5458	5.77199	0.057734	0.119935	23.802	31.9828	0.874027	0.800915		TRUE	FALSE	B	FALSE	5.65019	8.40186	1.04267	0.2155	4.8384
chr2L_8218017_-	NM_135354	CG8292	0.0448512	10.832	2.42508	0.951641	0.272554	20.3351	2.32541	0.782475	0.544218		FALSE	TRUE	B	FALSE	11.9376	4.82758	3.1468	0.817493	3.84934
chr2L_8220741_-	NM_135355	Snx6	0.0887823	14.7562	15.1974	0.158123	0.0334519	17.7587	45.4758	0.790555	1.90972		TRUE	TRUE	B	FALSE	1.51688	1.73965	2.1511	0.955694	2.25083
chr2L_8242632_+	NM_135356	CG14277	0.0857796	0.568667	6.91116	0.878394	0.0739745	0.171099	159.553	0.527373	1.11111	0.998	TRUE	TRUE	U	FALSE	9.82507	1.02329	0	0
chr2L_8244003_-	NM_001259011	CG43057	0.0330878	16.6825	1.17264	0.872591			0		0.543478	0.0695	FALSE	TRUE		FALSE	7.7991	1.84934	0.00939345	0
chr2L_825861_-	NM_134706	CG3862	0.0722145	9.39222	7.53132	0.966272	0.0939799	22.933	10.3946	0.903962	1.22399		FALSE	FALSE		FALSE	1.13073	14.6711	2.71471	0.252978	10.731
chr2L_825969_+	NM_001272916	dock	0.0451809	21.1952	25.1644	0.620867	0.078175	20.2112	34.3112	0.886936	1.54024		FALSE	TRUE	B	FALSE	1.12034	9.34913	27.9831	0.243608	114.869
chr2L_8295158_+	NR_073743	CR43752	0.0975909	6.76879	8.88897	0.813891			0		1.06952		FALSE	TRUE		FALSE	10.2181	0.394364	0	0
chr2L_8302985_-	NM_135358	wol	0.10362	20.1237	7.25452	0.478047	0.0793111	4.02862	23.0581	0.882864	1.11111		FALSE	TRUE	B	FALSE	3.79219	4.91448	1.99141	0.318565	6.2512
chr2L_8303429_+	NM_078786	Scgalpha	0.129622	18.4705	11.1854	0.304953	0.148305	18.5012	11.8556	0.853692	1.30814		TRUE	FALSE	U	FALSE	6.68742	5.8394	0.0187869	0
chr2L_8305586_+	NM_135359	CG7840	0.0763348	2.52037	5.55636	0.879387	0.0144044	16.4727	9.48526	0.780381	2.00772		FALSE	TRUE	B	FALSE	1.33333	7.23277	3.70102	0.489559	7.55991
chr2L_8308192_-	NM_135360	Ostgamma	0.0680019	8.20063	5.76502	0.928539	0.100737	8.93135	34.0038	0.934063	1.62272		FALSE	FALSE	B	FALSE	1.44588	7.57939	3.78556	0.597309	6.3377
chr2L_8308427_+	NM_135361	CG7818	0.0569874	1.88948	3.38538	0.614937	0.0806143	20.9001	5.14636	0.951641	1.80645		FALSE	TRUE	B	FALSE	1.98094	8.72346	2.48926	0.379467	6.5599
chr2L_8311195_-	NM_135362	CG7810	0.0684655	22.9385	3.4898	0.614937	0.0727403	16.0235	7.24052	0.868157	1.14943		FALSE	FALSE	B	FALSE	1.65887	13.3984	0.394525	0.0936955	4.21071
chr2L_8311399_+	NM_135363	CG7806	0.0394213	21.2071	8.15226	0.886936	0.105715	8.91505	15.704	0.758837	1.31579		FALSE	TRUE	B	FALSE	5.6398	8.32814	1.05207	0.487216	2.15934
chr2L_8320328_+	NM_135365	CG7787	0.0433393	10.7391	3.81991	0.883183	0.0447245	23.3997	10.509	0.817815	1.38889		TRUE	FALSE	B	FALSE	2.12293	6.39739	1.47477	0.590281	2.49842
chr2L_8338287_+	NM_135368	CG14274	0.127097	18.0656	6.05285	0.0877063	0.0858377	10.9654	14.9932	0.853692	1.63265		FALSE	FALSE	U	FALSE	7.67789	0.446271	0	0
chr2L_8342695_+	NM_135369	CG14273	0.23821	17.2728	2.90719	0.0186488			0		0.788955		TRUE	FALSE	U	FALSE	1.42164	2.435	0.0751476	0.121804	0.616954
chr2L_8345015_-	NR_124143	CR45371	0.221728	19.2934	2.0487	0.0637596			0		1.27907	0.8805	TRUE	FALSE		FALSE	9.65017	1.15597	0	0
chr2L_8346620_+	NM_135370	CG7778	0.058109	1.33246	4.79366	0.872591	0.0432811	22.9234	84.4975	0.527373	1.79028	1	FALSE	FALSE	P	FALSE	3.71081	1.31559	20.3838	0.0796411	255.945
chr2L_8362469_-	NM_135371	CG7627	0.0997212	17.2548	10.5348	0.00418442	0.126362	16.7648	19.2631	0.585654	1.0643	0.973	TRUE	FALSE	U	FALSE	3.72639	4.89402	33.1401	0.2155	153.783
chr2L_8364855_+	NM_164809	CSN8	0.0770039	21.5598	4.00562	0.829053	0.10433	7.86593	14.4673	0.809284	0.716846		FALSE	TRUE	B	FALSE	3.96708	8.42105	1.37144	0.604336	2.26934
chr2L_8366038_+	NM_001032054	Pp2A-29B	0.0408033	14.544	28.5658	0.628059	0.0440674	21.5561	89.668	0.942274	2.33918		TRUE	FALSE	B	FALSE	3.13765	3.7316	6.28422	0.97209	6.46464
chr2L_8370670_-	NR_124144	CR45341	0.488571	0.735752	2.01964	0.202399			0		1.37247		TRUE	FALSE		FALSE	10.864	3.36336	0.0187869	0
chr2L_8374461_+	NM_135373	Wdr82	0.03607	0.743792	4.17074	0.824304	0.0810535	23.7759	17.9643	0.858165	1.43541		FALSE	FALSE	B	FALSE	2.18873	10.2274	2.53623	0.334961	7.57171
chr2L_8376797_-	NM_135374	CG13390	0.0808605	11.1157	2.7379	0.948262	0.182328	20.2173	9.25613	0.659166	1.1655		FALSE	FALSE	B	FALSE	2.60085	8.98361	0.356951	0.142886	2.49816
chr2L_8377035_+	NM_135375	CG17294	0.117102	14.0541	3.10538	0.349759	0.00533984	10.4811	10.7266	0.728356	0.929152		FALSE	FALSE	B	FALSE	1.94112	12.8248	5.56092	0.311537	17.8499
chr2L_8384137_-	NM_135378	l(2)k12914	0.195272	12.3375	5.29271	0.00418442	0.156076	3.03664	41.5768	0.684114	1.44535		FALSE	TRUE	B	FALSE	0.412119	7.16203	5.52335	1.41714	3.89752
chr2L_8389331_-	NM_001201799	CG42819	0.112771	1.32019	1.32931	0.817815			0		1.16129	0.9945	FALSE	FALSE	P	FALSE	14.1194	1.80319	0	0
chr2L_8400421_+	NM_164817	CG31898	0.0918152	10.049	2.08914	0.852728	0.114387	0.342911	0.759475	0.868157	1.17845		FALSE	TRUE		FALSE	1.49263	11.4779	0.413312	0.105407	3.92109
chr2L_8403573_+	NM_164818	emb	0.0400461	14.1088	15.9397	0.953053	0.0207538	4.73082	40.6331	0.91752	1.31712		FALSE	TRUE	B	FALSE	3.65713	4.98612	8.91438	0.557488	15.9903
chr2L_8403924_-	NR_124146	CR44991	0.18283	1.44204	1.95774	0.528632			0		1.26468		FALSE	TRUE		FALSE	9.95493	4.98612	0	0.213157	0
chr2L_8415256_-	NM_135383	CG13398	0.0321969	21.8714	8.00382	0.903962	0.0205193	19.8672	11.0519	0.816235	1.35135		FALSE	TRUE	B	FALSE	3.47531	4.74779	2.22625	0.297483	7.48361
chr2L_8433598_-	NM_057220	grk	0.106679	23.2177	6.99055	0.270808	0.0367965	17.2928	15.2985	0.872591	1.04923		TRUE	TRUE	P	FALSE	3.27791	4.84604	23.493	0.175679	133.727
chr2L_8437365_-	NM_135384	D12	0.0245389	11.3411	4.73535	0.903962	0.0791536	5.36382	3.85269	0.878394	1.14035		FALSE	FALSE	U	FALSE	0.853676	7.68137	1.32448	0.250635	5.28447
chr2L_8437405_+	NM_057298	Chrac-14	0.266021	8.90159	1.53393	0.0573837	0.142701	23.2414	6.27069	0.809284	0.966184		FALSE	FALSE	B	FALSE	2.41904	14.9521	0.666935	0.51064	1.30608
chr2L_8442447_+	NM_164821	CG31897	0.0346193	18.4491	1.68932	0.903962	0.170034	8.54108	0.479141	0.872591	1.20192		FALSE	TRUE		FALSE	4.95582	1.20374	0.225443	0.0936955	2.40612
chr2L_8449576_-	NM_205938	U26	0.103864	14.8098	5.46865	0.293094	0.0542128	15.2661	5.42678	0.8582	0.995733		FALSE	TRUE	B	FALSE	3.83202	12.8069	1.02389	0.131174	7.80558
chr2L_8464488_+	NM_135388	fu2	0.0472893	20.2625	6.22338	0.874027	0.0372572	1.56868	6.31229	0.840411	1.50376		FALSE	TRUE	B	FALSE	2.65973	8.21125	5.33548	0.271717	19.6362
chr2L_8488981_+	NM_135390	CG13088	0.165902	20.6229	1.89068	0.491381	0.147775	21.8077	3.10371	0.887882	0.657895		FALSE	FALSE	B	FALSE	0.71688	9.80831	0.770263	0.110092	6.99653
chr2L_850702_+	NR_073684	CR44060	0.0363751	2.48659	33.605	0.886936	0.0288888	9.58695	38.3358	0.809284	1.28655		FALSE	FALSE		FALSE	7.09607	4.15947	0	0.00702716	0
chr2L_8511866_-	NM_135392	CG13096	0.0778667	19.5376	2.74429	0.206882	0.0351771	19.4122	11.8037	0.829053	1.63265		TRUE	TRUE	B	FALSE	1.6606	6.05958	3.2971	0.459108	7.18154
chr2L_8514868_-	NM_135393	CG13097	0.205015	15.9176	3.1247	0.102257	0.0613285	21.942	7.07895	0.728356	0.961538		FALSE	TRUE	B	FALSE	6.96101	10.6255	2.34836	0.3537	6.63941
chr2L_8515096_+	NM_135394	PIG-U	0.0897297	12.517	3.90094	0.349759	0.0612831	3.49818	12.7041	0.817815	1.04167		TRUE	TRUE	B	FALSE	3.00605	8.33984	2.63956	0.267032	9.8848
chr2L_8517380_-	NM_135395	mRpL51	0.00633718	2.44026	4.17982	0.817815	0.0841505	21.0909	24.5029	0.843054	0.818331		FALSE	TRUE	B	FALSE	4.82768	6.28921	0.441492	0.199103	2.21741
chr2L_8521933_+	NM_057847	Acer	0.0737211	3.90815	17.1838	0.0481116	0.0716897	5.49664	119.231	0.0500361	1.20022		FALSE	TRUE	B	FALSE	6.57833	5.6175	0.0375738	0.00468477	8.02041
chr2L_852730_-	NM_134707	CG4291	0.0589854	20.7179	5.02642	0.57706	0.0751781	16.0613	8.11674	0.817815	1.2926		FALSE	FALSE	B	FALSE	1.87358	13.8223	0.460279	0.227211	2.02577
chr2L_860309_+	NM_134709	CG13950	0.425355	2.1166	2.23168	0.204415	0.332523	16.1814	1.07982	0.478047	1.38365		TRUE	FALSE		FALSE	14.0986	1.65692	0	0
chr2L_8685955_-	NM_135402	PrBP	0.108386	17.0353	5.30322	0.859917	0.0463344	21.2252	23.8664	0.871625	1.5873		FALSE	FALSE	B	FALSE	1.52553	7.82099	1.10843	0.213157	5.20004
chr2L_8686231_+	NM_135403	Trs23	0.0757832	15.5046	3.13448	0.843505	0.0776518	23.4619	12.3045	0.898093	1.05105		TRUE	TRUE	B	FALSE	0.98874	8.97303	1.12721	0.175679	6.41633
chr2L_869857_-	NM_057892	dbe	0.144855	22.3278	3.92245	0.334654	0.0354141	19.9434	12.4238	0.843505	1.05263		FALSE	FALSE	B	FALSE	2.67358	7.58742	2.03838	0.40289	5.05939
chr2L_8703475_+	NR_124147	CR44992	0.196596	16.263	6.21047	0.0500361	0.388262	21.2149	1.25885	0.903962	0.930233	0.093	FALSE	TRUE		FALSE	6.23028	0.329027	0.0187869	0
chr2L_8705572_+	NM_135404	CG9314	0.316865	18.5221	5.19807	7.00028e-06	0.410061	18.7824	2.3405	0.758837	1.24224		FALSE	TRUE		FALSE	9.72463	0.338085	0	0
chr2L_87387_-	NM_001272860	net	0.0584588	13.0667	23.8871	0.788155	0.106625	17.4574	5.8128	0.942274	1.34298		TRUE	FALSE	B	FALSE	0.921208	2.07033	7.5993	0.0913531	83.186
chr2L_877302_+	NM_057308	ninaA	0.0244771	19.6285	11.6393	0.362336	0.288264	23.0651	103.762	0.000868035	1.10446		FALSE	TRUE	B	FALSE	8.6268	1.50936	0.263017	0.0632444	4.15873
chr2L_8825645_+	NM_079996	SoxN	0.0204238	20.6072	18.1429	0.969502	0.0851745	10.8748	43.9059	0.942274	1.33333		FALSE	FALSE	B	FALSE	15.8233	0.859055	0.309984	0.0140543	22.0561
chr2L_885141_-	NM_134711	CG15824	0.0955539	2.89084	2.39638	0.628059	0.142966	17.8293	0.818001	0.687934	1.12782		FALSE	FALSE		FALSE	3.32812	2.86072	0	0
chr2L_8898786_+	NM_001103657	CG34398	0.158451	7.70325	11.5772	0.229074	0.17229	6.49044	13.6224	0.0101378	1.33038	1	FALSE	FALSE		FALSE	18.7791	0.951308	0.356951	0
chr2L_8937390_+	NM_078792	Tsp29Fb	0.105324	23.2315	3.95005	0.853692	0.0838954	22.2811	46.6038	0.868157	1.22004		FALSE	TRUE	U	FALSE	16.0779	1.20866	0	0
chr2L_8943257_-	NM_001032062	CG9515	0.188544	13.6727	4.59357	0.586856	0.130768	19.2269	8.8825	0.912179	1.35135		FALSE	FALSE	B	FALSE	1.40605	13.0386	3.91707	0.356043	11.0017
chr2L_8980659_+	NM_144304	CG18662	0.100673	9.25769	1.03865	0.966272	0.616125	22.2125	2.35583	0.988341	1.23153		FALSE	TRUE		FALSE	4.59392	0.732453	0.0469672	0
chr2L_8984872_-	NM_135420	CG13101	0.218567	22.6653	1.67935	0.787565	0.350581	0.0449107	10.7879	0.467466	1.81159		TRUE	FALSE	P	FALSE	12.6181	0.924402	0.281803	0.128831	2.18738
chr2L_8994391_+	NM_135422	CG17906	0.0488075	20.7529	3.65145	0.898093	0.0490479	11.8708	1.00394	0.861858	0.833333		FALSE	TRUE		FALSE	13.8579	1.20666	0	0
chr2L_8997379_-	NM_164843	alien	0.0344736	21.8578	8.50229	0.91752	0.0565659	0.785932	36.7576	0.753471	0.714286		FALSE	TRUE	B	FALSE	2.93852	20.8862	4.011	0.323249	12.4084
chr2L_904029_+	NR_124012	CR45261	0.245541	19.1427	1.33046	0.95377			0		0.834376		FALSE	FALSE		FALSE	13.1289	0.876354	0	0
chr2L_9071032_+	NR_124154	CR44483	0.28528	17.0262	1.9511	0.362689	0.105583	11.6951	1.52811	0.872591	1.21212		FALSE	FALSE		FALSE	8.232	0.360321	0	0
chr2L_9071164_-	NM_164845	CG31708	0.0688304	21.6413	6.96462	0.491313	0.0332893	17.335	7.69596	0.878394	1.28205		TRUE	TRUE	P	FALSE	11.8129	0.360321	0.084541	0
chr2L_913305_-	NR_073685	CR44061	0.707235	19.6807	1.71873	0.0271284			0		1.08108		FALSE	FALSE		FALSE	15.0856	1.06967	0.0469672	0
chr2L_914086_+	NM_134713	GluRIIC	0.16859	23.1408	2.72106	0.206882	0.153968	12.742	2.46629	0.848315	0.749625		FALSE	FALSE	P	FALSE	5.09781	1.52356	0	0
chr2L_9164235_+	NM_135432	CG13108	0.0369915	9.3804	3.05422	0.847023	0.0254895	16.9086	7.40671	0.874027	0.449775		FALSE	FALSE		FALSE	9.20862	1.38784	0.103328	0.060902	1.69662
chr2L_9166514_-	NM_135433	CG9586	0.111647	12.7623	5.7859	0.942274	0.0805931	0.922648	16.4434	0.932233	0.672043		FALSE	TRUE	B	FALSE	1.80432	12.7671	2.35776	0.409918	5.75178
chr2L_922793_+	NM_134714	CG4341	0.0191194	21.5143	34.1552	0.847023	0.0571197	15.3493	34.2639	0.868157	1.16883	1	FALSE	TRUE	U	FALSE	6.55062	0.794827	0.0563607	0
chr2L_9251042_-	NM_135434	aust	0.156874	5.15009	1.91246	0.787565	0.432725	6.69263	0.633055	0.326441	1.42119		FALSE	FALSE		FALSE	6.79304	1.85202	0.0939345	0.00936955	10.0255
chr2L_9253118_-	NM_135435	borr	0.0621873	20.8255	1.32412	0.874537	0.373873	21.3716	0.215488	0.987729	1.50479		FALSE	TRUE	B	FALSE	1.50129	5.9626	1.72839	0.241266	7.16386
chr2L_9254854_-	NM_144378	lectin-30A	0.405962	18.9779	1.3656	0.0344046	0.283097	17.8894	3.75484	0.720282	1.16959		FALSE	TRUE		FALSE	5.44933	3.03033	0	0
chr2L_9262804_-	NR_124159	CR45262	0.101349	17.5483	63.1009	0.0202029	0.447106	7.99698	0.385007	0.312122	1.08642	0.0105	FALSE	TRUE		FALSE	10.6268	0.841678	0	0
chr2L_9305007_-	NR_124160	CR42844	1.21411	4.39581	17.1764	9.00868e-07			0		2.08333		FALSE	TRUE		FALSE	9.18611	0.759488	0.0281803	0
chr2L_9325845_+	NR_124161	CR45456	1.29465	5.01377	25.5661	4.06649e-06	1.01737	7.13053	2.1726	0.000856518	0.717703		FALSE	FALSE		FALSE	10.5593	0.710455	0	0
chr2L_9327039_+	NR_124162	CR45457	1.30116	4.92578	26.9154	2.84654e-05	0.870853	6.01866	0.735402	0.989194	0.653595		FALSE	TRUE		FALSE	3.96535	1.24333	0	0
chr2L_9327744_+	NM_135436	CG17005	1.33141	4.73482	22.8868	0.000331762	0.325772	6.87338	1.4675	0.658861	0.769231	0.0015	FALSE	TRUE		FALSE	2.74804	1.15635	0	0
chr2L_9330763_+	NM_057599	Cks30A	1.46147	3.86708	6.34975	0.000138261	0.241344	11.3003	0.80019	0.659166	1.21581		FALSE	TRUE	B	FALSE	0.751512	6.68359	1.61567	0.163967	9.85364
chr2L_9367640_+	NM_001103660	CG34181	0.204926	15.9993	1.33171	0.782475			0		0.800801		FALSE	FALSE		FALSE	2.46233	1.29422	0	0
chr2L_9372102_+	NR_073746	CR43865	0.0203282	17.4255	15.8059	0.907943	0.0378463	23.6803	9.01535	0.883183	0.574713		FALSE	TRUE		FALSE	9.70732	0.517228	0	0
chr2L_9416588_+	NM_135443	Mco1	0.396353	13.0735	2.37938	0.000238009	0.488037	12.57	7.12897	0.035422	1.49393		TRUE	TRUE	B	FALSE	15.1012	0.658778	0	0
chr2L_9431405_+	NM_080166	scat	0.136559	15.8874	8.23904	0.092682	0.0682138	16.8147	14.3844	0.932233	1.40485		TRUE	FALSE	B	FALSE	0.0831165	10.6544	2.08535	0.185049	11.2692
chr2L_9440740_-	NM_001032064	CG33723	0.0809367	10.8873	5.91841	0.456125			0		1.0989		FALSE	TRUE		FALSE	6.89001	1.42007	0	0
chr2L_94739_+	NM_134645	Zir	0.0554575	14.3846	29.9383	0.242336	0.0982804	12.7629	19.3932	0.951641	1.18243		TRUE	TRUE	B	FALSE	0.12987	12.3214	3.23135	0.257663	12.541
chr2L_9495474_+	NM_205943	CG33298	0.0614562	14.34	18.4902	0.158498	0.0871109	11.711	13.4102	0.698151	1.44928		TRUE	FALSE		FALSE	0.987009	3.6744	10.9622	0.299825	36.5618
chr2L_9542878_+	NM_135451	Cpr30B	0.204454	3.35339	1.2352	0.313362			0		0.526316	0.999	FALSE	FALSE		FALSE	11.903	0.888344	0	0
chr2L_9544171_+	NM_135452	CG13113	0.0826385	7.9619	1.492	0.915893			0		0.909091		FALSE	TRUE		FALSE	12.7151	0.595552	0	0
chr2L_9545811_+	NM_135453	CG13114	0.0357014	23.447	5.39074	0.798982			0		1.28205	1	FALSE	TRUE		FALSE	6.78958	0.815809	0	0
chr2L_9568785_-	NR_073748	CR44149	0.229127	13.8479	1.50882	0.746307			0		0.625		TRUE	TRUE		FALSE	5.36102	0.571125	0	0.00234239	0
chr2L_9576769_-	NM_135455	Mtpalpha	0.019044	18.2884	18.0854	0.855257	0.0470511	4.61583	102.252	0.456125	1.47849	0.0375	FALSE	FALSE	B	FALSE	2.95064	6.19729	6.66935	0.564515	11.8143
chr2L_9625285_-	NM_164865	CG31882	1.0882	2.62137	2.11112	0.000828578	0.439225	22.6791	0.677458	0.965976	0.759013		FALSE	TRUE		FALSE	9.61727	0.691282	0	0
chr2L_9634179_+	NM_205948	Apoltp	0.0617613	18.6147	44.751	0.787565	0.0472871	5.4178	73.4472	0.817815	1.34314		FALSE	FALSE	P	FALSE	9.18784	0.637406	1.30569	0
chr2L_9656600_+	NM_205949	CG33299	0.196398	21.5777	1.31041	0.853692	0.421475	6.61964	0.222686	0.996293	0.833333	0.996	FALSE	FALSE		FALSE	11.4632	1.15926	0	0
chr2L_9699297_-	NM_057629	Pka-C1	0.0426978	22.1376	39.8938	0.024322	0.139796	9.39221	94.2638	0.188418	1.32774		TRUE	TRUE	B	TRUE	5.82681	5.05578	33.7788	0.440369	76.7058
chr2L_9700810_+	NM_057634	pelo	0.0808179	9.81369	11.1876	0.242336	0.0638239	20.7444	15.7845	0.883183	0.847458		TRUE	FALSE	B	TRUE	2.90042	9.1166	1.93505	0.316222	6.11927
chr2L_9711271_-	NM_135461	CG4364	0.0267372	11.087	12.1897	0.932233	0.038308	1.5521	102.406	0.960375	0.833333		FALSE	TRUE	B	FALSE	0.573158	4.9012	5.06307	0.648841	7.80325
chr2L_9729940_+	NM_001273368	CG13116	0.0332664	13.4079	78.3692	0.859759	0.0433893	19.4618	26.6684	0.843505	1.60183	0.949	FALSE	FALSE		FALSE	5.85971	1.40819	1.45598	0.112435	12.9496
chr2L_9736645_+	NM_135463	CG13117	0.0674795	14.1575	48.8756	0.746307	0.127612	17.0494	48.9174	0.28853	1.37363		FALSE	FALSE		FALSE	1.23982	0.406533	12.2021	1.64904	7.39951
chr2L_9746495_-	NM_164869	Nckx30C	0.0421127	20.0763	98.1353	0.874027	0.0971572	9.15321	103.514	0.326102	0.983607		TRUE	FALSE	B	FALSE	8.01728	0.563435	0	0
chr2L_9750071_-	NM_078803	Cyp4e3	0.0408158	22.0274	4.89984	0.964379	0.215	16.3846	6.5697	0.943563	1.03175	0.8385	TRUE	FALSE		FALSE	10.5177	0.418817	0	0.0257663	0
chr2L_9758342_+	NM_057953	zf30C	0.0506774	17.7132	10.1235	0.820937	0.0361106	8.54742	23.8345	0.932855	1.06477		FALSE	FALSE	B	FALSE	3.39219	5.81116	0.958132	0.484874	1.97604
chr2L_9763262_-	NM_164871	Taf11	0.115026	21.7642	2.27432	0.848315	0.170934	0.837435	8.93471	0.591116	1.04167		FALSE	TRUE	U	FALSE	1.22597	5.51422	0.713902	0.185049	3.85792
chr2L_9770996_-	NM_135464	ppk18	0.181429	8.20212	1.08041	0.689119	0.390118	2.75104	0.151552	0.969592	0.840336	0.9855	FALSE	FALSE		FALSE	5.1463	1.63637	0	0
chr2L_9793107_-	NM_135471	CG13123	0.197068	16.696	3.24239	0.202399	0.180694	23.7616	3.3709	0.491313	0.790514		FALSE	FALSE	U	FALSE	1.30216	5.49824	2.4423	0.126489	19.3084
chr2L_9848289_+	NR_073750	CR43766	0.0676859	20.321	25.6731	0.918826	0.438744	18.1525	0.942217	0.184063	1.16279		FALSE	FALSE		FALSE	12.9904	1.16728	0	0
chr2L_9886250_-	NM_164874	nAChRalpha6	0.032807	3.04137	27.7457	0.853436	0.241281	8.65403	50.5318	0.175413	1.2		FALSE	FALSE	P	FALSE	9.1913	0.821896	0	0.484874	0
chr2L_9890772_-	NM_001103664	CG34183	0.147672	11.9495	3.68132	0.57706	0.150099	1.09532	5.16404	0.843505	0.982801		FALSE	TRUE	U	FALSE	1.27099	8.44483	1.80354	0.278744	6.47025
chr2L_9890885_+	NM_001103665	CG4537	0.251058	10.3001	3.20711	0.914395	0.0882983	12.2005	7.13094	0.879456	1.19048		FALSE	TRUE		FALSE	1.25194	9.57343	0.479066	0.135858	3.52621
chr2L_9893446_-	NM_135474	mtDNA-helicase	0.0843556	7.77741	2.91368	0.934063	0.293603	17.9113	2.45063	0.783508	1.45503		TRUE	FALSE	B	TRUE	1.10476	11.5456	1.46538	0.260005	5.63596
chr2L_9895287_+	NM_080128	Bka	0.416086	16.4641	2.22744	2.96515e-05	0.0471619	22.413	12.745	0.728356	1.13122		FALSE	TRUE	B	TRUE	1.23636	4.47916	0.864197	0.131174	6.58819
chr2L_9908633_-	NM_001144339	CG13124	0.0586821	16.5426	24.0237	0.903962	0.0352996	11.6674	84.7324	0.817815	1.1535		FALSE	FALSE	P	FALSE	0.877918	3.3311	9.67525	0.430999	22.4484
chr2L_9912608_-	NM_135476	Etl1	0.044263	15.59	11.0544	0.910445	0.0472732	13.5418	14.2313	0.829053	1.40351		FALSE	TRUE	B	FALSE	1.53073	9.38	2.69592	0.374782	7.1933
chr2L_9912911_+	NM_057999	Srp54	0.00954476	23.8637	10.1512	0.838101	0.0712346	21.0306	34.4899	0.0481116	1.22399		FALSE	FALSE	B	FALSE	2.51081	5.64881	1.26812	0.356043	3.56169
chr2L_9915253_+	NM_078804	yip2	0.0247817	5.36469	14.8668	0.780381	0.0584522	3.00497	129.685	0.746307	1.32377		FALSE	TRUE	B	FALSE	1.02857	7.15766	23.5118	0.173337	135.642
chr2L_9918176_-	NM_135477	CG5885	0.0862036	19.8221	7.1405	0.868157	0.0988666	4.47699	68.7312	0.527089	1.45299		FALSE	TRUE	B	FALSE	3.29869	9.91006	10.7179	0.498928	21.4819
chr2L_9918618_+	NM_135478	CG4598	0.170313	18.4387	4.14228	0.0877063	0.066111	2.36497	42.9514	0.840411	1.35823		FALSE	FALSE	B	FALSE	5.19998	5.6416	3.38164	0.306853	11.0204
chr2L_9921633_+	NM_135480	CG4592	0.151174	4.92823	1.45447	0.95112	0.0998763	17.9103	15.6799	0.935134	1.19241		FALSE	TRUE	B	FALSE	2.91427	7.46536	0.281803	0.0749564	3.75957
chr2L_9930580_+	NM_164877	CG42367	0.0721804	23.8465	3.02199	0.878394	0.199357	20.5503	3.43099	0.930168	0.966702	0.9785	FALSE	TRUE		FALSE	9.10992	2.65468	0.0281803	0.00234239	12.0306
chr2L_9937232_+	NR_124166	CR45007	0.0455645	15.6033	41.0316	0.947137	0.0930594	17.5429	40.9514	0.565043	1.24524		FALSE	FALSE		TRUE	5.98612	0.84493	0	0
chr2L_9938134_-	NM_135483	CG31712	0.049874	16.6995	51.5707	0.886936	0.0690389	15.9583	66.5238	0.91752	0.831025		FALSE	FALSE	B	TRUE	0.31515	9.05233	3.19377	0.278744	11.4577
chr2L_9938790_-	NM_164880	Apf	0.134328	7.87394	6.09279	0.859917	0.0880636	21.285	14.3407	0.882864	0.696864	0.0035	FALSE	TRUE	U	TRUE	0.715148	12.6822	0.413312	0.630102	0.655944
chr2L_9938863_+	NM_001169458	CG4619	0.286092	15.9434	7.93582	0.00717187	0.219854	18.8318	14.8448	0.782475	0.922266		FALSE	TRUE	B	TRUE	1.01298	6.65965	3.50376	0.222527	15.7453
chr2L_9954181_-	NM_135486	CG13126	0.161435	22.615	3.47691	0.0280638	0.0565201	21.045	7.85811	0.790555	0.997151		FALSE	TRUE	B	FALSE	1.85454	8.53031	0.882984	0.072614	12.16
chr2L_9957019_-	NM_135489	CG5846	0.0477817	17.4169	4.54674	0.942274	0.137761	20.7556	10.3604	0.853692	1.17216		FALSE	TRUE		FALSE	1.02337	4.43105	0.338164	0.154598	2.18738
chr2L_9960232_-	NR_124167	CR44872	0.128384	17.1074	10.4279	0.504262	0.0759436	15.3394	26.985	0.912111	0.534759	0.1075	FALSE	FALSE		FALSE	5.8372	2.22826	0.0939345	0.0749564	1.25319
chr2L_9961018_+	NR_073752	CR43683	0.137752	16.2746	16.172	0.0213169	0.0964286	12.6327	33.0619	0.897622	1.17739	0.014	FALSE	TRUE		FALSE	7.45798	1.93674	0.0375738	0.00234239	16.0408
chr2L_9967229_-	NM_001273382	Dref	0.150217	17.3041	9.25796	0.0551686	0.0885758	18.5922	18.0475	0.918826	1.41304		TRUE	TRUE	B	TRUE	2.87618	6.40978	0.854804	0.292798	2.91943
chr2L_9984645_+	NM_057489	bib	0.0995417	16.2162	2.69505	0.349759	0.0177923	18.429	3.96673	0.75789	1.30405		FALSE	TRUE	U	FALSE	9.02334	1.8115	0.319377	0
chr2LHet_169093_-	NM_001015387	CG40042	0.0653789	17.2283	13.7461	0.659375	0.108218	22.0561	69.7356	0.788155	0.194932		FALSE	TRUE	B	FALSE	1.23982	3.70488	14.6162	1.15948	12.6058
chr2LHet_27336_+	NR_047696	mir-2490	0.160186	15.8341	22.1179	0.659166			0		1.47849		FALSE	TRUE		FALSE	19.0129	0.442616	0	0
chr2LHet_31584_+	NR_125316	CR44268	0.107412	20.735	28.8813	0.882864			0		0.907029		FALSE	FALSE		FALSE	9.97918	4.31267	0.112721	0.0679292	1.65939
chr2R_10028407_-	NM_137081	Prosap	0.144482	13.0263	30.7949	0.00785049	0.141362	10.5174	35.7552	0.953053	1.75439		FALSE	TRUE	B	FALSE	1.66233	1.1136	23.0609	0.55983	41.1927
chr2R_10040658_+	NM_137084	pea	0.0963361	15.3045	8.67325	0.491381	0.0621617	1.18278	7.13814	0.712714	1.3834		FALSE	TRUE	B	FALSE	1.40952	12.3744	0.84541	0.19676	4.29665
chr2R_10044993_-	NM_144123	CG13018	0.206459	13.6488	2.31182	0.0756345	0.230723	21.0536	14.3362	0.887882	1.10193		FALSE	TRUE		FALSE	2.19739	8.91796	0.563607	0.0491901	11.4577
chr2R_10045267_+	NM_137085	CG13016	0.144068	14.4094	4.36711	0.491313	0.041918	16.002	9.47346	0.807989	0.677507		FALSE	TRUE	B	FALSE	2.98527	11.1406	1.20236	0.185049	6.49755
chr2R_10048767_-	NM_137086	CG8257	0.121757	14.2209	4.76627	0.687934	0.0371381	21.994	10.9279	0.874027	0		FALSE	TRUE		FALSE	1.45108	9.1858	0.366344	0.110092	3.32762
chr2R_10048935_+	NM_137087	O-fut1	0.0741424	17.778	4.6502	0.123269	0.0522929	13.3278	15.8271	0.852728	0.784314		FALSE	FALSE	B	FALSE	1.20692	8.83106	0.78905	0.250635	3.1482
chr2R_10056291_+	NM_137091	CG18324	0.0515761	9.89436	3.91952	0.934063	0.0973807	18.5164	11.1037	0.868157	1.3104		FALSE	FALSE	B	FALSE	1.64848	7.91487	0.507246	0.0702716	7.21837
chr2R_10057803_-	NR_124548	CR44368	0.044572	10.1797	3.92858	0.934063	0.0874065	17.6989	10.2259	0.921184	0.621118		FALSE	FALSE		FALSE	2.32726	5.15883	0.253623	0.0913531	2.7763
chr2R_10061198_+	NM_079014	cg	0.0361891	17.617	45.3592	0.746307	0.0909261	17.2479	48.1822	0.682953	0.816327		TRUE	TRUE	B	TRUE	0.60779	3.21195	5.76758	0.934612	6.17109
chr2R_10072709_+	NM_137093	CG30069	0.0279793	4.66602	22.8822	0.921184	0.183308	7.61023	25.5781	0.293947	1.3468		TRUE	FALSE		FALSE	6.3688	2.22307	11.0843	0.124146	89.2838
chr2R_10088754_-	NM_137094	VGAT	0.0674646	15.3423	23.3781	0.0998571	0.0673976	21.1895	27.9696	0.853692	1.05309	0.982	FALSE	FALSE		FALSE	10.2562	1.89925	0	0
chr2R_10099918_-	NM_079015	Sox15	0.195145	4.31894	1.48696	0.166706	0.0705095	6.45492	1.87589	0.687934	1.03806		TRUE	FALSE	P	FALSE	8.02074	0.941972	0.976919	0
chr2R_10107403_+	NM_137096	CG8468	0.224909	13.8413	13.8058	0.02185	0.148563	10.8407	25.3674	0.0126287	1.21173		FALSE	TRUE	U	FALSE	2.36536	1.61854	42.2048	0.494244	85.3926
chr2R_10127437_+	NM_137099	CG8494	0.033566	18.0687	10.4638	0.840411	0.0406176	11.6092	16.728	0.790555	1.89125		FALSE	FALSE	U	FALSE	3.27618	15.6262	0.554213	0.285771	1.93936
chr2R_10131283_+	NM_137100	CG8503	0.0497641	16.5021	1.63276	0.853692	0.203175	22.3302	4.21315	0.554169	0.886918	0.9355	FALSE	FALSE	B	FALSE	10.703	2.04991	0.169082	0.0117119	14.4367
chr2R_10143998_+	NM_137101	CG8531	0.0526171	15.099	7.30748	0.903755	0.0903092	14.8874	30.5796	0.903962	1.31579		FALSE	FALSE	B	TRUE	2.30129	3.54598	2.40472	0.662895	3.62761
chr2R_10146535_+	NM_137102	beta4GalNAcTA	0.0328983	6.40294	8.88699	0.800465	0.0125422	12.7893	15.0975	0.77567	1.17845		FALSE	FALSE	B	FALSE	2.09523	9.28028	1.07085	0.199103	5.37839
chr2R_10158163_-	NM_166045	SelD	0.244745	4.73368	3.37732	0.0885796	0.0668701	8.26004	16.8047	0.698151	1.4553		FALSE	FALSE	B	FALSE	1.9567	5.90541	2.75228	0.344331	7.99313
chr2R_10189858_-	NM_137106	tej	0.0295602	1.70163	3.47461	0.879741	0.199317	10.5978	1.68847	0.788155	1.75439		TRUE	TRUE	U	FALSE	5.0753	3.62046	0	0
chr2R_10239736_+	NM_137109	CG8613	0.0759117	15.3221	11.8353	0.0470886	0.0583301	20.1583	43.4849	0.827517	1.54044		FALSE	FALSE	B	FALSE	1.72986	5.29691	1.54992	0.213157	7.27125
chr2R_10244786_-	NM_137110	CG8617	0.133143	7.07747	6.63489	0.677673	0.0668473	22.6519	18.7807	0.964379	1.46396	0.0215	FALSE	FALSE	B	FALSE	1.61211	9.7212	1.51235	0.274059	5.51831
chr2R_10247802_-	NM_137111	Arc1	0.067356	5.50262	45.3575	0.868157	0.223881	10.641	132.952	0.789338	0.803571	0.761	FALSE	TRUE	U	FALSE	0.588742	2.12095	45.9434	1.30939	35.0875
chr2R_10249429_+	NM_137112	Arc2	0.370483	3.36114	1.62963	0.0444874	0.319219	11.1099	7.09349	0.16905	0.97561		FALSE	TRUE		FALSE	0.851944	3.19524	30.6039	0.719113	42.5578
chr2R_10265602_+	NM_137116	Dh44-R1	0.123413	18.2611	7.06101	0.557018	0.206484	15.55	7.51828	0.678652	1.06952		TRUE	FALSE	P	FALSE	9.14109	1.39211	0	0
chr2R_10299077_-	NM_137118	CG17385	0.0282937	15.0201	10.0802	0.853436	0.0574057	0.0493343	43.5388	0.898093	1.4245		FALSE	TRUE		FALSE	1.97402	8.62043	2.93076	0.344331	8.51145
chr2R_10299330_+	NM_137119	Sin1	0.0547397	15.5504	6.59593	0.822442	0.183615	20.5386	8.79328	0.591116	0.87995		FALSE	FALSE	U	FALSE	1.84934	6.93069	2.5832	0.189733	13.6149
chr2R_10307829_+	NM_137120	CG17386	1.11423	21.037	14.4069	7.00028e-06	0.907781	19.6794	35.6433	5.12293e-05	1.47392	1	FALSE	FALSE		TRUE	8.74109	0.818948	0.526033	0
chr2R_10319842_-	NM_166055	phyl	0.0424273	2.69568	5.63489	0.886936	0.0900468	11.0912	20.2846	0.0965451	1.21916		TRUE	FALSE	P	FALSE	4.5766	0.920996	0.00939345	0
chr2R_10368692_+	NM_080048	L	0.0732428	16.4287	14.8318	0.0453446	0.163605	19.1647	28.7237	0.261136	0.974026		FALSE	FALSE	B	FALSE	2.45886	5.10817	34.4927	0.395863	87.133
chr2R_10390993_-	NM_166056	Cpsf160	0.0640496	14.2542	7.55902	0.852728	0.060799	10.7554	7.12979	0.790555	0.97561		FALSE	FALSE	B	FALSE	3.16016	7.7381	4.03918	0.365412	11.0538
chr2R_10401535_+	NM_166058	CG30197	0.0342225	8.51358	16.2878	0.95112	0.0935331	22.9238	191.651	0.847023	1.8018		FALSE	TRUE	B	FALSE	8.14542	1.49083	0.00939345	0.00468477	2.0051
chr2R_10402716_-	NM_137124	Cpr51A	0.325511	14.9353	6.01757	0.103423	0.508043	23.2547	3.25035	0.0081776	1.2837	1	TRUE	FALSE	B	FALSE	10.4259	0.82533	0.0563607	0.0163967	3.43732
chr2R_10433877_-	NM_166059	CG30076	0.0398766	8.20776	14.7062	0.519291			0		1.1	1	FALSE	TRUE		FALSE	9.49606	0.284565	0	0
chr2R_10441814_-	NM_001274044	CG43919	0.073397	23.2654	12.4328	0.853692			0		1.37931		FALSE	FALSE		FALSE	7.01122	0.143495	0	0
chr2R_10463276_-	NM_079018	LamC	0.0554565	4.84374	25.3019	0.932233	0.11817	23.7754	30.9113	0.693448	1.84783		TRUE	TRUE	B	FALSE	1.32986	0.810264	15.3677	0.203788	75.4103
chr2R_10488721_-	NM_079019	RpI1	0.0737814	8.53074	4.58925	0.659375	0.0701045	21.9423	8.94342	0.886936	1.58207		TRUE	FALSE	U	FALSE	1.50476	9.14621	1.88808	0.201445	9.37269
chr2R_10488783_+	NM_166060	Blos1	0.152746	16.8296	4.68525	0.202399	0.059778	0.51439	18.8016	0.809332	1.21212		FALSE	TRUE		FALSE	1.67618	12.7573	1.16479	0.131174	8.87974
chr2R_10492802_-	NM_137127	CG12868	0.177431	11.3054	4.23806	0.33818	0.144105	11.6842	12.8681	0.903962	1.00925		FALSE	FALSE		FALSE	0.898697	7.32322	1.2869	0.709743	1.81319
chr2R_10505623_-	NM_137128	Su(var)2-HP2	0.0238687	12.7703	13.8504	0.910445	0.0821512	8.99338	8.6062	0.549617	1.50094		TRUE	TRUE	B	FALSE	1.88744	7.75786	8.15351	0.365412	22.3132
chr2R_10506276_+	NM_143780	Sec61beta	0.0722899	15.1765	8.30959	0.950289	0.108856	5.85061	88.067	0.205256	1.17907		FALSE	FALSE	B	FALSE	1.81817	4.46945	10.0886	0.721455	13.9836
chr2R_10508825_-	NM_137129	CG12863	0.158632	10.2078	3.40995	0.225454	0.222203	2.82358	4.03871	0.659217	1.12782		FALSE	TRUE	B	FALSE	3.08051	9.76443	0.84541	0.161625	5.2307
chr2R_10517415_+	NM_137130	CG10131	0.0266964	13.7328	2.26605	0.86227	0.110611	9.10991	26.5757	0.952949	1.04322		FALSE	TRUE	P	FALSE	5.82335	1.39732	0.103328	0.00468477	22.0561
chr2R_10526043_+	NM_001259393	CG43236	0.585022	16.4003	1.65479	0.510363	0.278362	7.2505	18.8092	0.921184	0.476948	0.0455	FALSE	TRUE		FALSE	0.635495	2.14888	0.253623	0
chr2R_10526710_+	NM_001202001	CG42715	0.228871	7.46324	1.07503	0.879456	0.383196	13.8994	1.21137	0.853692	0.692042		FALSE	TRUE		FALSE	9.64152	1.3489	0.00939345	0
chr2R_10532775_+	NM_137132	CG10139	0.079378	14.5549	4.02648	0.906928	0.198922	22.5721	16.6344	0.637243	1.0101		FALSE	TRUE	B	FALSE	2.61817	4.72683	2.51744	0.276402	9.10792
chr2R_10626747_-	NR_048114	CR43428	0.129096	18.3932	1.36622	0.687934			0		0.8	0.9935	FALSE	FALSE		FALSE	6.53677	0.479012	0	0
chr2R_10632840_-	NM_137139	CG12858	0.13593	18.4103	40.0003	0.365944	0.0390566	17.5131	89.3693	0.151278	1.36054		TRUE	TRUE	B	FALSE	7.49434	2.11073	0	0
chr2R_10633466_+	NM_079020	Dro	0.0652934	15.1606	2.87814	0.852728	0.324264	0.18806	111.163	0.0891581	0.677966	0.9295	FALSE	FALSE		FALSE	6.68742	0.744926	0.103328	0.00234239	44.1122
chr2R_10634867_+	NM_079021	AttA	0.0596339	22.9548	1.23553	0.95762	0.132011	11.7528	10.2719	0.886936	0.618921	0.997	FALSE	TRUE		FALSE	9.71771	1.8488	0	0
chr2R_10636728_+	NM_079022	AttB	0.151597	13.4074	1.99688	0.898093	0.167056	7.76233	44.6854	0.886936	0.595238	0.6235	FALSE	FALSE		FALSE	8.60429	0.801576	0.0657541	0
chr2R_10640026_+	NM_166066	ave	0.102041	12.0417	4.26984	0.878482	0.0943989	17.4074	11.3397	0.859759	1.08108		FALSE	FALSE	B	FALSE	1.87532	12.6864	0.882984	0.248293	3.55622
chr2R_10644021_+	NM_137141	CG12859	0.0772295	16.2619	13.518	0.790555	0.144762	22.792	79.7436	0.0988003	0.772201	0.006	FALSE	TRUE	B	FALSE	1.95497	8.58833	2.1511	0.318565	6.75248
chr2R_10645351_-	NM_137142	Trs31	0.14241	14.8405	8.72508	0.912153	0.0773686	1.55089	18.1501	0.728356	0.915751		FALSE	TRUE	B	FALSE	0.938524	9.69508	1.49356	0.236581	6.31309
chr2R_10647107_-	NM_137143	CG12857	0.117433	12.854	4.11424	0.153386	0.243526	19.8891	0.941814	0.787565	0.819001		FALSE	TRUE		FALSE	7.22075	3.3523	0.0657541	0.0117119	5.61429
chr2R_10656928_-	NM_137144	Spred	0.0186085	16.4903	25.1295	0.912111	0.0786647	7.78164	63.334	0.0481454	1.77419		FALSE	TRUE	B	FALSE	1.84588	2.59704	4.69672	0.260005	18.064
chr2R_10695924_+	NM_137147	hui	0.118655	5.27265	6.53422	0.911043	0.124068	4.67267	60.0984	0.519291	1.19658	1	FALSE	FALSE	P	FALSE	9.42334	1.04435	0.0187869	0
chr2R_10720337_+	NM_137149	CG10205	0.0521764	13.698	4.40172	0.81602	0.150541	6.61619	54.1552	0.628133	0.816327		FALSE	TRUE	P	FALSE	7.00603	1.58432	0.00939345	0
chr2R_10735871_-	NM_137150	CG10209	0.0322615	15.6636	6.2475	0.847023	0.0351816	15.0723	11.1204	0.879709	1.22931		TRUE	FALSE	B	FALSE	3.54804	7.94427	1.23994	0.185049	6.70059
chr2R_10740158_-	NM_137151	SMC2	0.0756435	17.5953	1.47529	0.783508	0.0150604	5.16659	2.24514	0.886936	1.44737		FALSE	FALSE	B	FALSE	1.87878	6.24956	2.41412	0.175679	13.7416
chr2R_10740446_+	NM_058120	Ercc1	0.288709	17.2311	1.34395	0.217614	0.172368	18.724	2.74577	0.965436	1.287		FALSE	TRUE		FALSE	2.07272	13.2266	0.413312	0.0772988	5.34694
chr2R_10742553_-	NM_137152	Ciao1	0.130948	16.2914	5.77541	0.677673	0.0293858	16.4436	28.9802	0.843054	1.1544		FALSE	TRUE	B	FALSE	0.128138	9.19449	0.911164	0.189733	4.80234
chr2R_10742934_+	NM_137153	HPS1	0.0738617	16.5779	7.52663	0.934063	0.122993	19.6348	20.6027	0.557018	0.628536		FALSE	FALSE	B	FALSE	0.91255	8.93748	0.882984	0.121804	7.24922
chr2R_10746145_-	NM_001014528	CG33506	0.198404	16.6256	2.69628	0.0209283	0.1511	15.7764	9.20984	0.921184	0.853485		FALSE	TRUE	B	FALSE	0.987009	9.43431	5.36366	0.20613	26.0208
chr2R_10748263_-	NM_001014529	U3-55K	0.106844	23.4807	2.69313	0.527373	0.0547722	20.7306	4.56918	0.885344	1.39373		FALSE	TRUE	B	FALSE	4.29435	9.33383	0.469672	0.133516	3.51772
chr2R_10758576_-	NM_001169683	Inr-a	0.039933	16.3646	36.9035	0.879741	0.0486092	19.2116	27.3173	0.790555	1.7284		FALSE	TRUE	U	FALSE	1.37835	2.00909	10.2107	1.15714	8.82407
chr2R_10763334_+	NM_137156	Cyp6a23	0.203386	2.23649	4.74538	0.212858	0.199754	0.411406	44.0967	0.0453446	1.42276	0.688	FALSE	FALSE	U	FALSE	4.29262	2.575	8.3132	0.360728	23.0457
chr2R_10768877_-	NM_079024	Cyp6a9	0.10257	18.835	8.30395	0.0809597	0.103804	22.8939	37.2385	0.689119	0.566893		FALSE	FALSE		FALSE	2.04155	3.4441	1.2963	0.0351358	36.8939
chr2R_10769623_+	NM_137158	Cyp6a20	0.197569	17.4447	4.41307	0.000907491	0.215798	16.8427	11.6037	0.91752	1.42857	0.2605	FALSE	FALSE	P	FALSE	1.13419	1.26484	54.7826	0.744879	73.5456
chr2R_10774452_-	NM_137159	Cyp6a21	0.291282	19.817	3.76875	0.000504244	0.418408	22.9209	29.2565	0.000248828	1.20614	0.024	FALSE	TRUE	B	FALSE	7.15322	0.86766	0.394525	0
chr2R_10776515_-	NM_079025	Cyp6a8	0.13148	16.9452	7.13042	0.557018	0.148247	22.1009	9.78941	0.134647	1.26706	0.065	FALSE	TRUE	P	FALSE	9.51511	0.836595	0.0657541	0
chr2R_10829903_+	NM_137164	CG10257	0.0323926	14.0749	6.64895	0.725378	0.228506	23.1177	11.1274	0.61255	0.949153		FALSE	TRUE	P	FALSE	12.0328	1.4732	0	0
chr2R_10868768_+	NM_137166	pcs	0.0365728	16.1246	15.5079	0.884021	0.00890661	21.0991	43.2942	0.773783	1.4966		FALSE	TRUE	B	FALSE	1.33852	5.94753	7.37386	0.498928	14.7794
chr2R_10879735_-	NM_206116	CG7639	0.0414205	13.6318	14.1546	0.934063	0.0698143	15.6302	19.1428	0.903962	1.17647		FALSE	TRUE	B	FALSE	4.72898	6.58133	2.05717	0.142886	14.3973
chr2R_10881340_-	NM_137168	CG10265	0.131012	22.2037	5.61884	0.659217	0.160749	18.8146	6.61205	0.953053	1.638		FALSE	TRUE	B	FALSE	1.85107	11.1527	1.81294	0.15694	11.5518
chr2R_10901027_-	NM_001259400	CG43101	0.0729206	3.88957	5.0571	0.960375			0		1.08108	0.139	FALSE	TRUE		FALSE	9.3281	0.500175	0	0
chr2R_10912344_-	NM_166079	Obp51a	0.250878	0.0483288	4.95215	0.576225	0.549628	20.4128	7.88301	0.965976	0.844595	0.2305	FALSE	TRUE		FALSE	7.66577	0.874572	0	0
chr2R_11033024_-	NM_001103849	Rpb12	0.110888	12.1291	2.93561	0.883183	0.0956281	2.06286	31.7027	0.886936	1.6129		FALSE	FALSE	P	FALSE	2.16622	3.42855	4.11433	0.714428	5.75892
chr2R_11035329_-	NM_137170	CG8089	0.0622129	20.4262	1.30615	0.910445	0.261634	9.81351	1.08965	0.462299	0.49776		TRUE	TRUE		FALSE	0.31515	13.6547	1.50295	0.154598	9.72171
chr2R_11035365_+	NM_137171	CG7544	0.0696059	23.148	2.24527	0.838101	0.0182014	2.42724	3.48038	0.816235	0.754243		FALSE	TRUE	U	FALSE	0.64069	14.5322	0.479066	0.14757	3.24636
chr2R_11047050_-	NR_073878	CR43831	0.160431	15.9398	7.01439	0.197601			0		1.07759		FALSE	TRUE		FALSE	8.26663	0.794721	0	0
chr2R_11088705_-	NM_137172	GPHR	0.13083	15.5642	4.50214	0.467766	0.0458942	10.5241	8.92235	0.838101	1.14943	0.007	FALSE	FALSE	B	FALSE	0.841555	9.00453	1.79415	0.163967	10.9421
chr2R_11095498_+	NM_166080	Ir51b	0.0987369	13.7115	11.05	0.177159	0.222205	12.5674	2.66797	0.879456	0.78125		TRUE	TRUE		FALSE	12.1593	0.730664	0	0.00468477	0
chr2R_11101139_-	NM_166081	row	0.0903468	13.8716	18.4457	0.868157	0.0269956	12.4347	16.5874	0.827517	1.90476		FALSE	FALSE	B	FALSE	0.992203	10.4912	3.48497	0.3537	9.85289
chr2R_11103712_+	NM_137177	CG11808	0.254656	16.8682	3.3916	0.084333	0.153643	16.9599	5.13407	0.952949	1.50038		FALSE	TRUE	B	FALSE	1.27618	16.1257	0.563607	0.189733	2.97052
chr2R_11105122_-	NM_137178	mRpL41	0.210982	15.4309	6.42764	0.00155746	0.180051	20.4462	20.7273	0.879387	0.614439		FALSE	TRUE	U	FALSE	2.89696	9.25291	1.06146	0.14757	7.19291
chr2R_11107834_-	NM_079935	Hex-C	0.0365372	5.12876	16.6021	0.840411	0.0490327	1.47674	97.0008	0.491313	0.909091		FALSE	TRUE	U	FALSE	12.8571	1.07363	0	0
chr2R_11114443_+	NR_124558	CR44370	0.32279	7.08736	4.12003	0.00528008	0.215714	11.7599	2.31145	0.725378	0.976562		TRUE	FALSE		FALSE	7.2398	1.09079	0	0
chr2R_11129094_-	NM_144119	Fs	0.177587	7.37598	15.0229	0.0461872	0.352971	8.16592	9.81281	0.0436006	0.914634		FALSE	TRUE		FALSE	9.95147	0.791641	1.4372	0
chr2R_11146266_+	NM_137181	ItgalphaPS4	0.0619655	23.6018	1.33502	0.576225	0.291721	15.3692	0.252305	0.127519	1.5625		FALSE	FALSE		FALSE	4.45712	1.48051	0.0281803	0.0257663	1.09369
chr2R_11198639_-	NM_137184	CG8152	0.0499511	12.7078	5.93601	0.898093	0.0500145	6.00862	6.18109	0.912111	1.50094		FALSE	TRUE	B	FALSE	3.00085	10.2349	2.67713	0.2155	12.4229
chr2R_11199015_+	NM_001259407	mus210	0.0559115	16.0151	26.0128	0.914395	0.035477	1.3224	47.7262	0.882864	1.58207		FALSE	TRUE	B	FALSE	1.44242	7.69318	2.56441	0.419287	6.11612
chr2R_11209676_-	NM_137185	CG8155	0.0879767	15.2155	9.41121	0.897752	0.0951237	19.4498	18.701	0.952949	1.0142		FALSE	TRUE	B	FALSE	2.95064	10.7439	2.35776	0.419287	5.62325
chr2R_11213891_-	NM_137186	CG8157	0.280259	15.9264	5.60938	0.175413	0.0962038	23.048	43.5726	0.868157	1.26984	0.0715	FALSE	FALSE	P	FALSE	5.66751	1.3181	3.55072	0.0843259	42.1071
chr2R_11215776_-	NM_137187	CG8160	0.113382	9.60527	1.26587	0.898093	0.416616	17.258	0.274317	0.782475	0.551471	0.928	FALSE	FALSE	B	FALSE	11.1238	1.29838	0.0657541	0.0468477	1.40357
chr2R_11218830_+	NM_137188	Hr51	0.0932834	15.6881	1.46666	0.903962	0.240879	18.3523	2.28025	0.932233	1.21733		FALSE	TRUE		FALSE	8.12983	0.866063	0	0
chr2R_11259025_-	NM_057675	Pms2	0.241828	16.6172	2.80046	0.0481116	0.161491	21.0789	4.27246	0.930168	1.25		TRUE	FALSE	B	FALSE	0.929866	6.18404	1.48416	0.163967	9.0516
chr2R_11259200_+	NR_124562	CR44458	0.199706	20.427	2.48739	0.448175	0.0920444	21.2876	0.960005	0.934063	0.714286		FALSE	FALSE		FALSE	1.85973	5.39294	0.450885	0.175679	2.56653
chr2R_11259850_-	NR_124563	CR44459	0.0270285	5.94686	3.62305	0.800465	0.158127	9.28226	0.997003	0.947137	0.714286	0.0645	FALSE	FALSE		FALSE	6.045	4.17639	0.0657541	0.229554	0.286443
chr2R_11311644_-	NM_166095	CG30472	0.0236093	0.0535645	9.77239	0.817815			0		0		FALSE	TRUE		TRUE	3.65193	0.725658	0	0
chr2R_11315528_-	NM_001103856	CG34188	0.0512715	7.9444	37.9878	0.886936	0.32835	2.76117	0.952997	0.853692	1.21951		FALSE	TRUE		FALSE	8.37399	1.20775	0	0
chr2R_11370339_-	NM_137195	CG8180	0.049924	7.80237	9.70295	0.921184	0.154737	3.29001	16.8578	0.293094	1.24717		FALSE	FALSE	P	FALSE	4.25453	1.01714	15.6025	0.0257663	605.541
chr2R_1138527_-	NM_001014499	Nipped-A	0.0473942	14.5915	25.1013	0.585654	0.102987	10.5259	12.3946	0.93897	1.81452		FALSE	TRUE	B	FALSE	1.45108	5.31435	11.0279	0.344331	32.0271
chr2R_11419764_-	NM_135357	Khc-73	0.0421368	17.171	49.6582	0.637243	0.014835	14.5668	48.7959	0.822442	1.21951		FALSE	TRUE	P	FALSE	4.27357	4.42527	13.705	0.19676	69.6534
chr2R_11425680_+	NM_137200	CG30467	0.0357242	15.027	11.4533	0.822442	0.0190819	14.0063	10.5513	0.852728	0.909091		TRUE	TRUE	B	FALSE	1.98094	6.50719	2.34836	0.2155	10.8973
chr2R_11428868_-	NM_137201	CG8187	0.13171	16.239	10.2526	0.0145335	0.0322134	19.4122	16.1017	0.809284	0.75		FALSE	TRUE	B	FALSE	0.457141	12.777	0.676328	0.0796411	8.4922
chr2R_11428940_+	NM_143730	Vha36-1	0.138932	18.4686	19.6653	0.0081776	0.110901	23.8903	125.338	0.0107578	0.870406		FALSE	FALSE	P	FALSE	0.490041	7.13871	16.3258	0.372439	43.8348
chr2R_11430166_+	NM_137202	eIF2B-gamma	0.0703636	3.54746	7.64217	0.878482	0.0493769	21.9527	17.7967	0.838101	0.87995		FALSE	TRUE	B	FALSE	2.00519	2.49683	1.02389	0.3537	2.89478
chr2R_11437489_-	NM_137203	CG8192	0.0685669	16.3941	7.47617	0.919696	0.268063	8.64533	2.12782	0.165657	0.653595	1	FALSE	FALSE	B	FALSE	7.7281	1.77637	0.00939345	0
chr2R_11453306_-	NM_137205	CG8195	0.109089	18.7617	8.2595	0.233505	0.0782543	17.0369	14.4646	0.942274	1.22058		FALSE	TRUE	B	FALSE	1.60865	7.62024	3.62587	0.0749564	48.3731
chr2R_11456909_-	NM_058010	Flo1	0.0234342	10.4793	16.2275	0.879456	0.0119601	14.8376	44.5479	0.780381	1.54762		FALSE	FALSE	U	FALSE	1.18787	4.39882	4.35856	0.393521	11.0758
chr2R_11458922_-	NM_057732	Cdk5	0.042879	20.7931	5.97637	0.824304	0.0816534	21.5325	13.4464	0.886936	0.97561		FALSE	TRUE	B	FALSE	1.15324	6.84378	1.30569	0.231896	5.63049
chr2R_11501359_+	NM_001169689	CG42524	0.0321519	6.40267	33.4319	0.942274	0.191914	7.56299	6.08929	0.928168	1.07284		FALSE	FALSE		FALSE	3.23289	2.60639	17.1994	0.512983	33.5282
chr2R_11544571_+	NR_048116	mir-278	0.0446508	12.3374	2.58012	0.816235			0		1.34168		FALSE	FALSE		FALSE	5.79565	0.819376	0.178475	0.0538749	3.31278
chr2R_11563946_+	NR_124565	CR45143	0.199057	3.79265	4.56877	0.23817			0		0.617602		FALSE	FALSE		FALSE	12.1541	1.60804	0	0
chr2R_11566461_-	NM_137207	CG8207	0.0899603	4.39055	8.23908	0.28853	0.0771505	20.5019	12.9067	0.943563	0.761905		FALSE	TRUE	B	FALSE	1.5567	9.04917	0.986312	0.163967	6.01531
chr2R_11567589_-	NM_057621	Vha14-1	0.0703819	10.2531	21.3194	0.57706	0.141332	23.5538	96.1149	0.0197678	1.14583		TRUE	TRUE	B	FALSE	0.351514	7.0179	4.07676	1.11029	3.67179
chr2R_11570224_+	NM_176177	Ranbp11	0.0393822	16.2406	11.6841	0.906928	0.0604754	16.7113	17.8884	0.886936	1.56695		FALSE	TRUE	B	FALSE	1.45454	4.15396	3.12802	0.241266	12.965
chr2R_11572438_-	NR_048118	CR43429	0.0312731	15.2191	14.2193	0.843054	0.0875264	15.3814	15.1502	0.448175	0.883838		FALSE	FALSE		FALSE	5.10647	1.05276	0.00939345	0
chr2R_11573587_-	NM_001202013	CG30082	0.139814	14.7271	5.74019	0.740848	0.313145	19.0491	1.09599	0.527631	0.46332		FALSE	TRUE		FALSE	8.53503	3.01615	0
chr2R_11576490_-	NM_137209	Cep89	0.113711	7.7514	1.08283	0.95112	0.206085	2.47843	0.166992	0.980765	0.80289		TRUE	FALSE		FALSE	10.9281	6.36331	0.0563607	0.0281086	2.0051
chr2R_11600149_-	NM_166116	CG30083	0.844204	5.54956	1.04764	0.00401006	0.0682161	6.62063	6.3568	0.921184	0.788955		FALSE	FALSE		FALSE	6.95062	0.924002	0.0657541	0
chr2R_11734867_-	NM_137216	CG8249	0.207605	6.31498	2.51006	0.576225	0.175365	8.16556	9.57441	0.106347	1.23499		TRUE	TRUE	U	FALSE	8.99044	0.772314	0.140902	0
chr2R_11743466_+	NM_176180	CG12970	0.136863	18.9313	2.77083	0.969592	0.653589	21.2542	0.405828	0.996293	1.68589		FALSE	TRUE		FALSE	10.8935	3.98903	0.103328	0.00702716	14.7041
chr2R_11756652_-	NM_166120	Rif1	0.197763	15.1744	2.1911	0.0189771	0.114275	10.3748	2.79332	0.903755	1.44928		FALSE	TRUE	B	FALSE	4.33764	7.93203	3.73859	0.623075	6.00023
chr2R_11803500_+	NR_124568	CR44373	0.0714684	10.911	8.92481	0.491313	0.0301884	11.0424	0.589959	0.935134	0.862069		FALSE	TRUE		FALSE	9.70732	0.607439	0	0
chr2R_11822330_+	NM_137221	CG8297	0.1008	15.6984	5.78866	0.752984	0.153707	23.1669	20.7078	0.491313	0.740741		FALSE	FALSE	B	FALSE	10.3255	8.78597	3.30649	0.370097	8.93413
chr2R_11842545_+	NM_137224	CG8366	0.0341361	11.471	12.5615	0.890892	0.0783347	18.7909	8.6935	0.790555	0.557491		FALSE	FALSE	B	FALSE	1.15497	14.3271	0.54482	0.173337	3.14313
chr2R_11874951_+	NR_124569	CR45021	0.100722	1.63408	3.49747	0.81602			0		1.069		FALSE	TRUE		FALSE	8.56966	2.67254	0.084541	0.0163967	5.15598
chr2R_11878791_-	NM_137226	CG8314	0.0290252	8.05769	9.33027	0.824304	0.0109392	18.8145	27.366	0.809284	1.30719		FALSE	FALSE	B	FALSE	0.964498	6.05188	3.12802	0.2155	14.5152
chr2R_11879880_-	NM_137227	Pex11	0.0808291	17.1264	9.12346	0.847978	0.0691597	21.2452	21.0558	0.932233	0.772201		FALSE	FALSE	B	FALSE	0.794802	7.7584	0.920558	0.182706	5.03846
chr2R_11879913_+	NM_137228	CG8320	0.186996	0.870265	5.82977	0.300035	0.121775	23.9937	14.1046	0.942274	0.679117		FALSE	TRUE	B	FALSE	1.88744	7.67882	0.216049	1.03299	0.209149
chr2R_11895172_-	NM_137230	CG8386	0.100985	9.01306	5.84549	0.947137	0.0919967	3.2691	36.7309	0.843505	1.28079		FALSE	FALSE	B	FALSE	1.08225	8.53651	0.892378	0.119462	7.46999
chr2R_11898943_-	NM_137231	CG8388	0.208761	18.8795	8.14126	0.677673	0.0970123	12.4982	5.56334	0.838101	1.50038		FALSE	TRUE	B	FALSE	2.18008	7.07627	4.81884	0.105407	45.7163
chr2R_11902292_-	NM_143774	Prosbeta1	0.178623	19.4172	6.77504	0.134647	0.0582939	1.74199	73.5771	0.085896	0.972222		FALSE	FALSE	B	FALSE	1.57402	10.1931	10.1825	0.400548	25.4214
chr2R_11902413_+	NM_166134	Rrp42	0.132234	11.0633	3.39539	0.682953	0.281964	19.8293	7.64194	0.746307	1.0043		FALSE	TRUE		FALSE	1.59653	5.79642	0.892378	0.220184	4.05287
chr2R_11904659_-	NM_137234	CG8397	0.035669	21.8842	11.7139	0.95112	0.0795721	0.931004	74.6188	0.114767	1		FALSE	TRUE	B	FALSE	3.1238	4.35157	2.03838	0.423972	4.80781
chr2R_11905242_+	NM_137235	CG8399	0.0364046	12.0578	10.0175	0.898093	0.0950322	16.9249	39.4156	0.788155	1.47059		FALSE	FALSE	U	FALSE	9.56013	3.25937	5.62668	0.00468477	1201.06
chr2R_11916108_+	NM_166136	CG8401	0.262945	0.639874	1.15985	0.293094	0.160651	20.7413	8.16934	0.782475	0.835866		FALSE	FALSE		FALSE	7.74542	5.99827	0	0
chr2R_11919435_+	NM_137238	SP2353	0.0367925	17.1967	27.9893	0.732822	0.0297349	16.9342	31.3139	0.80706	1.53153		FALSE	FALSE	P	FALSE	13.948	1.95975	0.103328	0
chr2R_11935153_+	NM_166137	CG8405	0.037146	19.6669	27.2975	0.930168	0.0198193	4.86257	50.8879	0.576225	0.796416		FALSE	TRUE	B	FALSE	1.74025	8.09833	2.47048	0.30451	8.11295
chr2R_1194793_+	NM_078896	sxc	0.0436752	18.1294	40.121	0.648337	0.00917757	20.4554	55.8495	0.790555	0.833333		FALSE	FALSE	B	FALSE	0.0588742	6.79754	2.39533	0.623075	3.84437
chr2R_11986069_-	NM_079032	Dg	0.0224312	15.8753	27.2739	0.942274	0.061945	11.7609	26.9469	0.746307	0.770218		FALSE	TRUE	B	FALSE	1.858	10.3388	39.8564	0.194418	205.004
chr2R_11986453_+	NM_001043087	mRpL34	0.210739	23.4246	2.97767	0.349759	0.107583	1.65288	13.5161	0.914395	1.16144		TRUE	TRUE		FALSE	1.20173	7.34986	2.83682	0.182706	15.5267
chr2R_11990113_-	NM_137240	CG8414	0.0724933	3.53452	3.42976	0.871574	0.111947	14.0222	3.90302	0.928168	1.23106		FALSE	FALSE	B	TRUE	2.05194	10.5949	3.24074	0.217842	14.8766
chr2R_11997522_-	NM_001169694	Ric	0.0628467	16.2419	15.6465	0.163221	0.0110915	7.56304	88.6693	0.878888	1.51515		FALSE	FALSE	B	FALSE	1.05454	8.17502	0.610574	0.2155	2.8333
chr2R_12012486_+	NM_166145	spin	0.06344	12.7534	54.0095	0.861858	0.212984	13.6991	70.9084	0.00392525	1.42857	0.084	FALSE	TRUE	U	FALSE	2.26666	0.272314	39.8282	1.65607	24.0499
chr2R_12029707_+	NM_166149	CG30094	0.0901792	12.7027	2.03001	0.939933	0.222722	5.44153	8.32395	0.659375	1.37931		FALSE	TRUE	B	FALSE	3.14457	14.8213	0.976919	0.227211	4.2996
chr2R_12030652_+	NM_137243	Aats-cys	0.0862886	19.0661	4.18659	0.159521	0.0883402	9.77215	14.6385	0.689119	1.01112		FALSE	FALSE	B	FALSE	0.758438	3.59654	6.52845	0.365412	17.866
chr2R_12036224_-	NM_166150	Ext2	0.0874592	19.1049	9.22717	0.144248	0.0671644	21.3219	22.9756	0.687934	0.904977		FALSE	TRUE	B	FALSE	2.11081	12.158	0.882984	0.170994	5.16382
chr2R_12037628_+	NM_137247	lbk	0.1172	21.8826	15.876	0.00485767	0.0542564	0.928904	19.5758	0.903755	1.66965		FALSE	FALSE		FALSE	2.10908	2.14371	29.2794	0.358385	81.6981
chr2R_12046299_-	NM_137246	CG10734	0.142492	20.8683	9.07668	0.0181864	0.122319	0.109599	2.84921	0.966272	0		FALSE	FALSE		FALSE	5.11167	0.262484	0	0
chr2R_12058366_-	NM_137248	CG8435	0.0400022	1.3501	4.00234	0.491313	0.178952	18.6863	7.63553	0.879387	1.39494		FALSE	TRUE	B	FALSE	0.443288	10.5619	0.986312	0.208472	4.73114
chr2R_12083838_-	NM_137252	calypso	0.00525912	0.304688	5.3905	0.824304	0.100373	17.5135	7.4246	0.903962	1.60256		TRUE	TRUE	B	FALSE	0.973156	12.1603	0.873591	0.175679	4.97265
chr2R_12083889_+	NM_001144204	CG44242	0.158258	16.358	6.46029	0.157391	0.126774	0.145509	51.0088	0.935134	1.12782		TRUE	FALSE	B	FALSE	0.993935	8.83564	0.657541	1.99571	0.329477
chr2R_12090389_-	NM_080004	shark	0.0226816	23.0871	4.73122	0.809332	0.0548744	23.7002	6.21117	0.780381	1.00334		FALSE	TRUE	P	FALSE	1.2658	5.35898	2.78046	0.229554	12.1125
chr2R_12109141_+	NR_073879	CR43898	0.0433991	21.8149	2.36955	0.890892	0.791148	11.4357	0.371486	0.510363	1.43678		FALSE	TRUE		TRUE	7.02161	0.427147	0.00939345	0
chr2R_12114006_+	NM_079035	Tsf3	0.0754941	10.6294	8.66894	0.456125	0.103999	9.75509	22.989	0.879387	1.10638		FALSE	FALSE	P	FALSE	3.07012	2.29828	5.5891	0.0491901	113.622
chr2R_12117703_+	NM_137256	CG15701	0.207898	14.3995	1.23885	0.100649	0.134415	22.446	1.64831	0.912179	0.659196		FALSE	TRUE	U	FALSE	2.25627	6.36111	0.610574	0.0890107	6.85956
chr2R_12152124_-	NM_079036	fidipidine	0.0805261	11.3918	4.39047	0.444971	0.114934	19.9146	11.1662	0.932233	1.23874		TRUE	FALSE	B	FALSE	2.09523	11.1334	0.742082	0.140543	5.2801
chr2R_12152157_+	NM_057836	csul	0.0401951	0.355111	2.24746	0.95762	0.137403	10.0534	6.02051	0.79106	1.24031		FALSE	TRUE	B	FALSE	4.03461	2.80629	1.70021	0.189733	8.96107
chr2R_12159476_-	NM_057242	Khc	0.0485745	17.9597	18.4357	0.456125	0.0301055	21.8717	49.4197	0.932233	1.38889	0.0585	FALSE	TRUE	B	FALSE	0.500431	5.77654	7.39264	0.620732	11.9095
chr2R_12167520_+	NM_137264	CG15704	0.370199	2.8857	1.67636	0.221157	0.134101	21.8195	13.6799	0.843505	0.982801	0.3795	FALSE	TRUE		FALSE	11.1428	1.75223	0	0
chr2R_12176825_+	NM_079037	JhI-26	0.130923	0.424085	9.82726	0.0284225	0.105539	19.7556	29.8375	0.720282	1.24717	0.111	FALSE	TRUE	U	FALSE	1.53939	3.69557	24.7611	0.951009	26.0367
chr2R_12181635_-	NM_137269	CG7747	0.121268	10.3445	3.52758	0.573278	0.0885937	16.7818	7.11211	0.892826	0.788177		FALSE	FALSE	B	FALSE	1.04242	8.58642	0.319377	0.0843259	3.78741
chr2R_12181905_+	NM_137270	Atg9	0.0925727	19.0324	12.1901	0.0963893	0.0545985	18.6011	26.1517	0.964619	0.464576		FALSE	TRUE	B	FALSE	0.457141	7.16193	2.16049	0.276402	7.8165
chr2R_12186519_-	NM_001259436	CG43265	0.0590162	22.0457	1.10823	0.816235			0		0.942655		FALSE	FALSE		FALSE	8.17832	1.92939	0	0
chr2R_12208237_-	NM_137273	CG8060	0.0129843	14.3035	6.68963	0.843054	0.0348202	5.00126	7.51686	0.753471	1.18421		TRUE	TRUE	B	FALSE	0.782681	8.16728	1.13661	0.187391	6.06543
chr2R_12209629_-	NM_166162	CG30096	0.153001	17.712	1.85253	0.103804	0.109169	15.1768	2.85665	0.915873	0.970201		TRUE	TRUE		FALSE	2.0554	5.3476	0.836017	0.124146	6.73412
chr2R_12209691_+	NM_137274	CG4282	0.106902	16.4529	5.22747	0.0877063	0.0668942	2.04589	5.79049	0.921184	1.21622		FALSE	TRUE	B	FALSE	1.66926	6.31449	2.14171	0.131174	16.3273
chr2R_12235005_-	NM_137277	wcd	0.137977	20.5022	2.44244	0.915873	0.088815	12.3524	6.11961	0.878394	1.82336	0.016	FALSE	TRUE	B	FALSE	2.17488	9.81906	2.41412	0.15694	15.3824
chr2R_1228500_-	NM_136321	CG10465	0.165032	16.2916	15.0292	0.349759	0.0386449	1.43007	30.4224	0.840411	0.925926		FALSE	TRUE	B	FALSE	1.91341	7.18422	0.601181	0.728482	0.825251
chr2R_12319749_+	NM_137282	CG4398	0.152741	20.9269	4.50305	0.164205	0.0676209	2.57718	6.21863	0.800465	1		FALSE	FALSE		FALSE	0.99913	4.08921	4.45249	0.124146	35.8648
chr2R_12323459_-	NM_137283	CG7848	0.170043	15.0895	2.79972	0.0418566	0.176016	11.6588	1.00007	0.874027	0.890648		FALSE	TRUE		FALSE	8.70472	1.04865	0	0
chr2R_12330716_+	NM_001103867	CG4409	0.122726	0.616191	4.8924	0.859917	0.147396	5.38293	64.5848	0.861858	1.08857	0.1965	FALSE	FALSE	P	FALSE	7.81295	0.820391	0	0
chr2R_12333491_+	NM_166177	CG15925	0.25011	7.19924	1.67798	0.0153957			0		1.2931		FALSE	FALSE		FALSE	8.74628	0.794058	0	0
chr2R_1239627_-	NM_165429	CG30441	0.110625	3.68012	4.36274	0.519291	0.207319	12.6113	2.17006	0.780381	1.4742		FALSE	FALSE		FALSE	4.51253	4.41869	0.187869	0.0772988	2.43043
chr2R_1241499_+	NM_136324	CG10396	0.360746	0.680772	1.12341	0.102207	0.486949	20.398	2.76971	0.732822	1.2487		FALSE	FALSE		FALSE	6.08136	4.63889	0.0187869	0.0117119	1.60408
chr2R_12422448_+	NM_137290	loopin-1	0.222429	12.8638	1.22816	0.368126	0.315083	15.7764	11.2986	0.948262	1.09439		FALSE	TRUE		FALSE	8.8623	0.675408	0	0
chr2R_12452743_-	NM_079039	DAT	0.133942	17.735	5.79162	0.053885	0.107508	8.84995	10.8465	0.659217	1.06209	1	FALSE	FALSE	U	FALSE	6.6043	0.572641	0.0751476	0
chr2R_12453528_+	NM_166182	CG4945	0.0418702	19.671	3.31591	0.871625	0.17013	19.5556	5.89012	0.557018	1.71858		FALSE	TRUE	P	FALSE	8.61641	2.29244	0	0
chr2R_12458735_-	NM_166183	RpS15	0.0628271	11.5815	22.3654	0.789544	0.0682494	0.0209142	493.962	0.868157	1.79487		FALSE	TRUE	B	FALSE	3.75583	1.73741	13.9681	3.11537	4.48359
chr2R_12459587_+	NM_001038864	CG4927	0.0942866	2.82478	1.08284	0.921184	0.0592305	22.0183	14.0913	0.868157	1.25		FALSE	TRUE	P	FALSE	3.65366	3.5431	0.0657541	0.0117119	5.61429
chr2R_12464091_-	NM_137294	CG8317	0.0296288	2.17827	9.17068	0.859759	0.0799791	23.1248	96.6901	0.918826	1.49153	1	FALSE	TRUE	P	FALSE	6.38092	0.43465	1.19297	0.0117119	101.859
chr2R_12470874_-	NR_124576	CR44375	0.112621	22.0839	3.14886	0.311575	0.177157	8.32188	1.31846	0.868157	1.14286	0.1805	TRUE	FALSE		FALSE	2.67878	1.60503	0.78905	0.0796411	9.90756
chr2R_12473634_+	NM_079040	RpLP2	0.0310093	22.0246	20.806	0.80706	0.0828908	0.754469	586.688	0.868157	1.30081		FALSE	FALSE	B	FALSE	1.98441	0.998028	14.682	8.28971	1.77111
chr2R_12476689_-	NM_137295	CG8311	0.096672	17.2512	7.51798	0.323115	0.114984	19.7946	23.1322	0.947137	0.725806		FALSE	FALSE	B	FALSE	1.9948	6.74614	2.08535	0.173337	12.0306
chr2R_12482151_-	NM_137296	CG8306	0.0739432	15.3897	7.70654	0.829053	0.132487	14.8322	49.8561	0.527373	1.21581		FALSE	TRUE	B	FALSE	3.76102	2.7424	0.112721	0.159282	0.707683
chr2R_12486253_+	NM_137298	CG5089	0.213129	23.2619	1.32303	0.448175	0.342375	19.0055	6.51712	0.467466	0.952381		FALSE	TRUE		FALSE	9.19823	0.647335	0	0
chr2R_1250609_-	NM_136325	CG10417	0.0107822	16.3358	16.1231	0.853436	0.0666285	6.98923	33.2309	0.943563	2.47253		FALSE	TRUE	B	FALSE	4.12119	5.92827	5.10064	0.808123	6.31171
chr2R_12528748_+	NM_001274102	gprs	0.0191327	2.09077	27.5644	0.573278	0.068814	17.4492	21.6896	0.874537	1.03226		FALSE	TRUE		FALSE	6.10387	0.779094	0	0
chr2R_12540204_-	NM_057914	Amyrel	0.0945781	8.71176	3.09047	0.932855			0		0.941915	0.9885	FALSE	FALSE		FALSE	7.46144	0.617403	0.00939345	0
chr2R_12637840_-	NM_057803	Acp53Ea	0.25292	23.7613	2.17194	0.202399	0.734894	22.1198	13.9241	0.997479	0.611995	0.998	FALSE	TRUE		FALSE	9.11511	1.47895	0	0.00234239	0
chr2R_12639000_-	NM_001014532	Acp53C14c	0.130961	3.32884	7.49336	0.477932	0.634655	20.8005	1.43969	0.368126	1.08108		TRUE	TRUE		FALSE	8.7965	0.964234	0.0657541	0.0210815	3.11905
chr2R_12641949_+	NM_001103877	CG34189	0.0804756	14.3985	29.39	0.746307	0.552718	12.5189	3.89288	0.0809597	0.356718		FALSE	FALSE		FALSE	12.4398	0.61165	0	0
chr2R_12642606_+	NM_137310	CG5267	0.0927875	15.8692	37.2293	0.878482	0.141823	20.8885	7.33882	0.932855	0.30888		FALSE	FALSE		FALSE	6.65278	0.624384	0	0
chr2R_12654309_+	NM_137312	CG5348	0.107476	13.9541	23.9384	0.787565	0.107354	1.19096	0.592738	0.912153	1.39373		FALSE	FALSE		FALSE	7.9359	0.700259	0	0
chr2R_12661420_-	NM_057577	Sod2	0.0819926	16.8081	11.8254	0.324168	0.12742	22.0452	96.1481	0.00717187	1.07759		FALSE	TRUE	B	FALSE	0.644153	8.55519	5.74879	0.271717	21.1573
chr2R_12665870_+	NM_001014533	Vkor	0.37457	17.8712	1.14689	0.478047	0.236323	14.5321	0.836266	0.934063	0.664452		FALSE	FALSE		FALSE	6.94369	1.99336	0	0
chr2R_12680147_+	NM_144117	CG15919	0.429833	2.78944	4.84339	0.0122498			0		0.952381	0.886	TRUE	FALSE		FALSE	8.92637	0.709342	0.51664	0.182706	2.82771
chr2R_12683912_-	NM_137315	CG15615	0.845473	3.10089	2.40246	2.72794e-05			0		0.968992	1	FALSE	TRUE		FALSE	9.57572	1.10186	0	0.00468477	0
chr2R_12703000_-	NR_124581	CR44380	0.401399	2.98149	1.12329	0.45713	0.283024	6.49694	0.527267	0.965976	0.714286	0.999	FALSE	FALSE		FALSE	7.59824	0.530316	0.216049	0.231896	0.931664
chr2R_12704094_+	NM_137316	CG5550	0.349448	3.74797	1.84295	0.00453312	0.189572	22.8149	0.540021	0.928539	0.87995	0.025	FALSE	TRUE	U	FALSE	6.68742	0.467574	0	0
chr2R_12706745_-	NR_048126	CR43417	0.371207	3.28913	3.11946	0.00418442	0.209589	5.31491	8.12977	0.432169	0.808898		FALSE	TRUE		FALSE	10.774	0.634264	0.460279	0.484874	0.949275
chr2R_12737942_+	NM_137318	IntS8	0.0560256	19.6595	5.93913	0.853692	0.110383	20.2897	6.20705	0.879456	1.12782		FALSE	FALSE	B	FALSE	1.95497	9.10375	1.92566	0.161625	11.9144
chr2R_12742969_-	NM_079041	Fen1	0.152994	11.5319	1.57188	0.439478	0.117214	23.7141	2.95107	0.847023	2.04342		FALSE	TRUE		TRUE	1.56709	8.84047	1.61567	0.20613	7.83813
chr2R_12755219_-	NM_057775	Psi	0.0407973	4.32767	37.7206	0.898093	0.0095681	16.4675	42.2346	0.780381	1.65899		TRUE	TRUE	U	FALSE	0.514283	4.61454	3.66344	0.327934	11.1713
chr2R_12755727_+	NM_080069	Ef1beta	0.0707639	20.4715	10.394	0.892826	0.0831977	2.18879	284.004	0.903962	1.46396	0.0005	FALSE	TRUE	B	FALSE	0.48831	2.82932	9.85373	1.44291	6.82907
chr2R_12756907_+	NM_137319	CG6426	0.113549	23.8677	12.1703	0.49189	0.153697	22.6517	196.115	0.432169	1		FALSE	FALSE	P	FALSE	1.5619	1.18504	22.2625	0.00702716	3168.06
chr2R_12759755_+	NM_143791	CG6421	0.212508	17.6287	4.66335	0.212858	0.111425	22.4583	77.2082	0.892826	0.872093		FALSE	FALSE		FALSE	2.7896	1.03127	0	0
chr2R_12760520_+	NM_137320	CG6429	0.172659	15.1754	7.8134	0.585654	0.155087	18.6258	46.5715	0.950289	1.36132	0.8895	FALSE	FALSE	U	FALSE	7.0701	1.06336	0.0563607	0
chr2R_12761277_+	NM_137321	CG6435	0.0904958	16.5692	7.22791	0.456125	0.102743	22.4656	51.1596	0.852728	1.08043		FALSE	TRUE		FALSE	9.69866	1.72824	0	0
chr2R_12768218_+	NM_137322	CG6472	0.0689787	8.10061	12.4641	0.758837	0.278281	2.61652	2.67467	0.61255	1.52983		TRUE	FALSE		FALSE	6.45538	0.916612	1.70021	0.0187391	90.7309
chr2R_12786040_+	NM_057515	inaC	0.196615	23.8848	26.501	0.000238009	0.183413	3.48613	146.959	0.000483234	0.648148		FALSE	TRUE		FALSE	15.0458	0.770981	0	0
chr2R_12833060_+	NM_137324	CG15614	0.0566166	13.4014	5.45887	0.724672			0		0.775194		FALSE	FALSE		FALSE	8.47096	1.68805	0	0
chr2R_12835059_-	NM_001103881	CG34190	0.119399	6.55328	4.49743	0.677673			0		0.317965		FALSE	TRUE		FALSE	11.1445	3.34729	0.0187869	0
chr2R_12835729_-	NM_137325	Vha16-4	0.062008	4.56589	2.71384	0.879456			0		1.27186		FALSE	TRUE		FALSE	4.0502	0.729086	0.206656	0.030451	6.7865
chr2R_12842963_+	NM_001299579	PIG-V	0.115999	19.8728	4.25353	0.291465	0.0662808	15.6986	9.61163	0.614937	1.47368		FALSE	FALSE	B	FALSE	3.13592	11.5643	1.19297	0.67695	1.76227
chr2R_12844970_+	NM_166204	CG6665	0.17667	20.2856	4.30263	0.346194	0.0370706	21.6906	15.4967	0.91752	1.50862		FALSE	TRUE	B	FALSE	0.767096	10.7673	0.81723	0.175679	4.65184
chr2R_12861432_+	NM_001299582	Cbp53E	0.0478568	20.9008	22.2573	0.887882	0.0590337	3.5728	87.5195	0.93897	1.1965	1	FALSE	FALSE	P	FALSE	7.59131	1.04303	0.309984	0.00936955	33.0842
chr2R_12887631_-	NM_137330	ste24b	0.113193	4.48679	2.74137	0.36925	0.33086	22.5645	1.32605	0.964619	0.422833		TRUE	FALSE		FALSE	10.1991	1.22629	0.197262	0.133516	1.47744
chr2R_12889446_-	NM_137331	ste24a	0.0732177	8.60311	9.52856	0.921184	0.0268009	21.9032	36.5403	0.751401	1.35135		TRUE	FALSE	B	FALSE	0.907355	10.6439	2.0102	0.341988	5.87797
chr2R_12889499_+	NM_137332	CG6796	0.100999	14.4218	4.99078	0.456125	0.0980768	21.7729	4.36191	0.883183	1.48649		FALSE	FALSE	B	FALSE	0.973156	10.6984	0.78905	0.114777	6.87464
chr2R_12892654_-	NM_137333	NiPp1	0.0836785	17.1157	9.69117	0.948262	0.0662758	17.1832	11.5051	0.824304	1.06838		FALSE	FALSE	B	FALSE	2.43982	10.5702	0.648148	0.189733	3.4161
chr2R_12892956_+	NM_137334	CG6805	0.142086	21.0571	11.0569	0.0105602	0.077469	23.9665	51.8681	0.868157	1.50987		FALSE	TRUE	B	FALSE	1.69177	6.61687	5.40123	0.201445	26.8124
chr2R_12903399_-	NM_137335	Ehbp1	0.0471548	18.9787	31.9742	0.046341	0.021769	0.206467	37.0052	0.952949	1.35501		FALSE	TRUE	B	FALSE	3.03548	5.10778	9.168	0.400548	22.8887
chr2R_12907027_-	NM_137336	CG8963	0.0310763	14.0079	16.9561	0.903962	0.0702398	10.9172	43.1573	0.942274	1.31579		FALSE	FALSE	B	TRUE	1.81644	5.07287	1.719	0.187391	9.17334
chr2R_12907532_+	NM_166207	Ark	0.014808	11.9663	14.7401	0.746307	0.0707669	8.46613	12.6604	0.782475	1.80995		FALSE	TRUE	U	TRUE	1.00259	4.60695	4.05797	0.114777	35.3553
chr2R_12914498_-	NR_124586	CR44390	0.0205105	13.2381	12.1253	0.576225	0.0682491	10.9731	11.105	0.935134	0.811359		FALSE	FALSE		FALSE	8.17312	3.77193	0	0.0772988	0
chr2R_12914695_+	NM_057969	RhoGEF2	0.0709639	19.12	30.177	0.0889747	0.0428946	22.6418	29.8917	0.816235	1.28205		FALSE	FALSE	B	FALSE	2.82596	4.89599	5.28851	0.386494	13.6833
chr2R_12922114_-	NM_001259454	CG43371	0.167498	15.8919	6.49997	0.107511			0		1.17647		TRUE	FALSE		FALSE	8.33416	0.366172	0	0
chr2R_12925487_-	NR_124588	CR45144	0.0967557	19.1166	32.3214	0.00418442	0.0526059	1.00586	20.5405	0.878394	1.08401		FALSE	FALSE		FALSE	6.09694	0.532975	0	0
chr2R_12930803_-	NR_124589	CR45145	0.0891919	16.7996	27.3041	0.0817658	0.0678122	21.482	24.1349	0.885344	1.11982		FALSE	FALSE		FALSE	12.4034	0.305464	0	0
chr2R_12934344_+	NM_137338	CG9642	0.0694017	18.199	2.42266	0.898093	0.163115	16.7968	0.406166	0.790555	0.925926		FALSE	FALSE		FALSE	9.41121	1.58323	0.131508	0.0327934	4.0102
chr2R_12941507_+	NM_058087	fat-spondin	0.0304884	3.95441	12.7242	0.852728	0.0860654	22.819	115.892	0.349759	1.26482		FALSE	FALSE	U	FALSE	11.4372	0.990419	1.81294	0.0679292	26.6886
chr2R_12944340_-	NM_079042	tef	0.0389348	4.81808	5.62178	0.859759	0.126318	18.7493	2.39624	0.868157	1.86393		FALSE	FALSE	B	FALSE	0.834628	10.6037	0.770263	0.14757	5.21963
chr2R_12950139_-	NM_137340	CG8950	0.184237	19.8923	4.60675	0.658861	0.310374	19.4731	6.54608	0.134647	1.30952		FALSE	TRUE	B	FALSE	1.12034	10.0216	1.10843	0.15694	7.06275
chr2R_12950280_+	NM_137341	CG6967	0.059716	21.4946	2.63728	0.928168	0.520178	19.3435	5.0847	0.0427959	1.38889	0.001	TRUE	TRUE	B	FALSE	1.34025	3.99787	0.0469672	0.0163967	2.86443
chr2R_12979489_+	NM_137343	CG6984	0.268377	19.0461	1.82384	0.0470886	0.129145	1.94159	9.4364	0.883183	1.16279		FALSE	TRUE	U	FALSE	0.924671	9.24789	0.648148	0.203788	3.18051
chr2R_12996349_+	NM_137345	CG15611	0.090981	22.8534	8.15674	0.921184	0.205306	22.9493	18.8695	0.912153	1.87135		FALSE	TRUE	U	FALSE	1.38874	2.79609	42.6181	0.0843259	505.397
chr2R_13007808_-	NM_080421	Amy-p	0.339696	5.26839	4.56502	0.0923296	0.152882	9.65641	154.065	0.903962	0.660308	0.981	FALSE	TRUE	U	FALSE	7.94282	0.636373	0.24423	0.00468477	52.1327
chr2R_13012269_+	NM_079044	Amy-d	0.231615	2.63289	6.11714	0.725378	0.0981763	9.58912	142.34	0.868157	0.793651	0.699	FALSE	FALSE		FALSE	4.46751	0.789393	0.0469672	0
chr2R_13021634_+	NM_137349	CG11400	0.0858111	2.66144	8.8443	0.934063	0.192296	0.940625	54.1012	0.0224511	1.25589		FALSE	FALSE	P	FALSE	4.78093	0.868324	2.70531	0.0491901	54.9971
chr2R_13023956_+	NM_137350	Gbp	0.11714	18.8625	8.24054	0.677673	0.158636	22.4205	51.1514	0.0851727	1.06589	0.012	FALSE	TRUE		FALSE	10.8917	0.708724	0.81723	0.0281086	29.074
chr2R_13024745_+	NM_137351	CG11395	0.088851	2.68399	16.257	0.677673	0.130479	3.87517	133.29	0.861858	1.24787		FALSE	TRUE	P	FALSE	6.88482	0.864165	0.140902	0
chr2R_13027436_-	NM_001259456	CG43103	0.18921	17.4965	3.89603	0.939933	0.213966	23.9208	62.5627	0.195653	0.781589		FALSE	FALSE		FALSE	2.21817	2.23712	2.63956	0.0234239	112.687
chr2R_13028370_-	NM_001259457	CG43107	0.213928	22.5062	1.02699	0.91752	0.355216	22.428	5.0183	0.758837	1.19048		FALSE	TRUE		FALSE	0.888308	4.27614	1.39962	0.131174	10.67
chr2R_130439_-	NM_001042972	IntS3	0.0961936	15.5039	19.7773	0.025018	0.0531713	10.4181	24.8838	0.903755	1.50094	0.0025	FALSE	TRUE	B	FALSE	1.17229	7.899	7.53354	0.578569	13.021
chr2R_13133782_-	NM_137357	CG18469	0.215418	4.04839	5.78309	0.456125			0		0.980392		FALSE	FALSE		FALSE	8.0623	0.252278	0	0
chr2R_13134888_-	NM_137358	CG12699	0.13793	22.5346	5.042	0.915893	0.359683	21.0335	17.1423	0.484672	1.38462		TRUE	FALSE		FALSE	7.31772	0.415105	0.0187869	0
chr2R_13142609_-	NR_073884	CR43660	0.112382	7.65488	2.62834	0.903962			0		1.21212		FALSE	FALSE		FALSE	6.83633	0.644649	0	0
chr2R_13145391_-	NM_001259461	CG43108	0.0395853	17.0491	8.32902	0.790555	0.301043	21.6266	0.798763	0.682953	1.06667		FALSE	FALSE		FALSE	4.56795	0.416221	0	0
chr2R_13194807_-	NR_073885	CR43661	0.22332	21.033	21.5247	0.00785049			0		0.493827		FALSE	TRUE		FALSE	10.464	0.349623	0	0
chr2R_13282098_+	NM_079973	Sip1	0.0818987	14.3077	7.27765	0.95377	0.0707808	12.3492	41.6801	0.951641	1.44535		FALSE	FALSE	U	FALSE	3.61903	0.661017	0.131508	0
chr2R_13297709_-	NM_137361	CG30101	0.139309	16.5559	6.51465	0.725378	0.195546	16.467	6.3817	0.879456	1.28496	0.9995	FALSE	FALSE	U	FALSE	9.9532	2.81266	0	0
chr2R_13315016_-	NM_137363	CG6550	0.10258	14.6239	5.15657	0.157391	0.120809	12.0325	8.92226	0.907653	0.625		FALSE	FALSE	B	FALSE	0.779217	7.70605	0.638754	0.114777	5.56518
chr2R_13318468_-	NM_137365	Bap55	0.0262105	7.35616	4.43228	0.809284	0.0509701	0.723404	15.3254	0.91752	1.7284		FALSE	FALSE	B	FALSE	0.94545	8.04907	9.07407	0.356043	25.4859
chr2R_13318537_+	NM_137366	Lhr	0.0638471	6.28233	5.57451	0.934063	0.0690042	13.7582	2.16061	0.868157	1.48883		FALSE	TRUE	B	FALSE	1.30562	5.47992	1.56871	0.0913531	17.1719
chr2R_13327802_+	NM_137367	CG18467	0.0616895	1.61161	18.3694	0.61255	0.083684	18.8248	12.4531	0.885344	1.01033	0.9615	TRUE	FALSE		FALSE	14.0502	0.0560616	0	0
chr2R_13332443_-	NM_079046	EDTP	0.00406819	11.6415	22.4949	0.847023	0.0954168	22.2822	32.3516	0.586856	1.64141		FALSE	TRUE	U	TRUE	0.526405	6.69201	9.168	0.133516	68.6659
chr2R_13334988_-	NM_176214	mthl4	0.181602	7.87516	1.23236	0.879387	0.136555	6.41867	2.69057	0.942274	0.714286		TRUE	TRUE		FALSE	8.50386	1.99916	0.347558	0.112435	3.0912
chr2R_13343977_+	NM_079047	robl	0.248502	14.805	5.22001	0.102257	0.112572	22.2385	46.6269	0.912179	0.784314		FALSE	FALSE	B	TRUE	0.609521	5.91793	7.01691	0.826862	8.48618
chr2R_13356682_-	NM_137371	Tes	0.0523208	9.57708	4.76142	0.816902	0.0957975	16.5605	5.47334	0.843505	0.720721		FALSE	FALSE	B	FALSE	1.07359	6.84112	6.48148	0.149913	43.235
chr2R_13372507_+	NM_137374	NT5E-2	0.0505605	7.49267	2.00958	0.843054	0.123991	22.6057	18.0339	0.887882	1.49942		TRUE	FALSE		FALSE	4.93677	1.68283	0.657541	0
chr2R_13401722_+	NM_137378	CG4853	0.0691327	12.2241	10.4414	0.783508	0.0537435	15.8687	25.8062	0.861858	1.4782		FALSE	TRUE	B	FALSE	1.25887	8.65095	1.83172	0.297483	6.1574
chr2R_13405691_-	NM_137379	APC10	0.0930607	3.97961	2.00133	0.874027	0.0751482	20.9843	9.53977	0.847023	0.970201		FALSE	FALSE	B	FALSE	0.94545	5.95823	0.216049	0.105407	2.04966
chr2R_13405728_+	NM_137380	CG4866	0.166341	8.69588	1.78888	0.897209	0.0536374	2.66211	6.36994	0.852728	1.17845		TRUE	TRUE	B	FALSE	2.23895	9.70407	0.704509	0.126489	5.56973
chr2R_13432727_+	NM_079049	cyp33	0.213282	12.6456	3.27879	0.110438	0.00883186	12.7233	13.5638	0.780381	1.54321	0.0015	TRUE	FALSE	B	FALSE	2.68917	14.4326	1.17418	0.149913	7.83243
chr2R_13434967_-	NM_079050	RpL18A	0.0267376	9.61363	26.5802	0.657953	0.0534324	3.42424	742.584	0.871625	1.17216		FALSE	FALSE	B	TRUE	3.70042	1.57217	10.3234	4.36152	2.36692
chr2R_13444536_+	NM_001259469	Klp54D	0.0770875	5.01777	3.34617	0.190787	0.213977	6.89214	1.13714	0.878394	1.12269	0.998	FALSE	FALSE		FALSE	11.0683	1.02775	0.0281803	0
chr2R_13455961_-	NM_137388	Ns2	0.0801817	23.6476	6.34985	0.509755	0.039096	1.18383	30.7773	0.874027	1.22888		FALSE	TRUE	B	TRUE	1.7922	5.91646	4.27402	0.278744	15.3331
chr2R_13456237_+	NM_079052	POSH	0.0293747	10.4931	9.7748	0.843505	0.0691898	10.9464	7.2439	0.829053	0.46332		FALSE	TRUE	B	TRUE	3.90474	6.34333	1.2963	0.489559	2.64789
chr2R_13460289_-	NM_137389	CG14482	0.141227	19.043	13.6294	0.57706	0.184287	0.623793	107.327	0.145876	1.11111		TRUE	FALSE	B	FALSE	1.36103	7.64753	8.40714	0.688662	12.2079
chr2R_13460334_+	NM_001144220	CG42239	0.547365	14.7176	1.10921	0.144248	0.206491	11.185	13.2967	0.91752	1.37195		FALSE	FALSE	P	FALSE	1.57056	8.21386	2.21685	1.03768	2.13636
chr2R_13460967_+	NM_079053	Rab4	0.093123	16.8243	14.433	0.349759	0.0771536	18.7799	56.9225	0.843505	0.900901		FALSE	FALSE	B	FALSE	2.51601	9.84453	3.94525	0.311537	12.6638
chr2R_13469030_-	NM_079054	Dcr-2	0.114452	14.73	9.85858	0.197601	0.0292238	11.3844	19.178	0.843505	1.23119		FALSE	TRUE	U	FALSE	0.592205	8.56508	1.89748	0.330276	5.74512
chr2R_13471517_-	NM_137390	CG6484	0.0949456	0.413773	1.28159	0.874027	0.280656	21.2617	12.4761	0.368126	1.72336		FALSE	TRUE	P	FALSE	8.09867	3.42193	0.084541	0
chr2R_13471600_+	NR_124598	CR45274	0.554732	5.78179	1.57393	0.3506			0		1.42399		FALSE	FALSE		FALSE	7.8372	4.31493	0	0.00468477	0
chr2R_13473197_+	NR_124599	CR45275	0.117733	15.1381	7.06276	0.528632	0.182676	22.6762	51.2493	0.314029	1.22399		FALSE	TRUE		FALSE	4.27531	9.85029	0	0
chr2R_13478469_+	NM_137393	icln	0.123021	8.71455	1.6016	0.910445	0.212401	15.1103	6.84003	0.903755	0.813008		FALSE	FALSE	U	FALSE	3.06492	12.7804	1.2869	0.180364	7.13504
chr2R_13486758_-	NM_001299614	CG43920	0.181822	4.92362	10.2954	0.127519	0.47402	21.7627	5.85921	0.979065	0.505051	0.9045	FALSE	FALSE		FALSE	9.12723	0.65553	0	0
chr2R_13487112_-	NM_001202035	CG42649	0.116988	0.490835	11.4605	0.565319			0		1.24031	0.5535	FALSE	FALSE		FALSE	6.5385	0.767539	0	0
chr2R_13504261_+	NR_003805	snoRNA:Or-aca4	0.00482595	0.322188	49.4269	0.829053			0		1.08696		FALSE	FALSE		FALSE	2.2909	0.556714	5.99302	0.0562173	106.605
chr2R_13552573_-	NM_137397	CCHa1-R	0.0762563	14.3558	2.62586	0.383258	0.145132	10.9948	1.78277	0.903962	1.31034		TRUE	TRUE		FALSE	15.9168	3.03424	0	0
chr2R_13556900_+	NM_166243	CG30108	0.246026	3.1049	1.84069	0.591116	0.0842457	9.96797	5.37975	0.903962	1.50094		FALSE	FALSE	U	FALSE	2.19393	13.6375	2.292	1.67715	1.36661
chr2R_13557587_+	NM_166244	CG30109	0.118839	9.46379	3.69535	0.820937	0.144975	22.3525	13.594	0.950289	1.11628		FALSE	TRUE		FALSE	1.32986	7.28648	1.93505	0.585597	3.30441
chr2R_13558573_+	NR_124600	CR44404	0.12071	0.332038	3.81621	0.95762	0.108886	6.11124	59.5869	0.858165	0.745921	0.9735	FALSE	FALSE		TRUE	8.06577	2.89986	0.084541	0.0210815	4.0102
chr2R_13560145_-	NM_137399	P32	0.0593588	20.4621	7.45738	0.304953	0.116849	16.7046	32.264	0.813891	1.35135		FALSE	FALSE	B	TRUE	1.04415	5.17376	3.30649	0.672265	4.91844
chr2R_13582858_-	NM_137403	swi2	0.0980164	15.5276	2.61137	0.687934	0.0384247	0.96439	5.96575	0.868157	1.95556	0.081	FALSE	TRUE	P	FALSE	3.8805	1.87049	7.5993	0.0210815	360.473
chr2R_13585037_+	NR_124601	CR45146	0.0138039	1.00244	4.51478	0.872591	0.32115	0.066521	0.76849	0.934063	1.02041		FALSE	FALSE		TRUE	9.29173	4.45242	0	0
chr2R_13585867_-	NM_137404	rdgBbeta	0.0596889	18.0645	7.70908	0.883183	0.0383661	19.3262	11.594	0.843505	1.14778	0.026	FALSE	TRUE	B	TRUE	1.31428	6.29781	3.82313	0.154598	24.7296
chr2R_13614352_-	NM_137408	Snx16	0.217732	12.5797	2.96786	0.0510077	0.0406277	13.8641	8.34567	0.847023	0.851064		FALSE	TRUE	B	FALSE	1.67445	9.84361	1.54053	0.121804	12.6476
chr2R_13614419_+	NM_001144222	CG4975	0.14713	11.8188	4.16142	0.0963893	0.0800196	12.0752	4.34203	0.912111	0.986842		FALSE	FALSE		FALSE	1.54978	8.06626	1.61567	0.208472	7.75006
chr2R_13616468_+	NM_137410	CG4984	0.220157	2.27522	1.44963	0.853692	0.172404	21.1519	2.39628	0.911043	1.12434		FALSE	FALSE	B	FALSE	12.3826	1.91637	0.159689	0.119462	1.33673
chr2R_13620743_+	NM_001103890	CG34195	0.108407	4.21198	1.89512	0.788155	0.232484	18.0785	2.72988	0.878888	0.543478		FALSE	TRUE	B	FALSE	2.83116	6.7944	0.347558	0.140543	2.47296
chr2R_13624774_-	NM_137412	CG6406	0.106039	15.3869	11.7232	0.0081776	0.0572496	18.7305	18.7435	0.912179	1.06952	0.0015	FALSE	FALSE	B	FALSE	0.516015	12.5086	3.1468	0.241266	13.0429
chr2R_13627190_-	NM_137413	CG6401	0.156733	13.8391	6.89694	0.304953	0.235299	19.6152	4.56788	0.921184	0.884173		FALSE	FALSE	B	FALSE	4.79305	9.22519	0.582394	0.210815	2.76259
chr2R_13627406_+	NM_137414	CG4996	0.0965518	15.9804	9.42644	0.249641	0.0460337	16.2679	12.3404	0.934063	0.42735		FALSE	FALSE	B	FALSE	2.87445	7.80173	2.70531	0.435684	6.20935
chr2R_13637798_+	NM_137418	CG5002	0.152764	5.8779	2.49034	0.95112	0.193231	10.715	13.7845	0.953053	1.40485		FALSE	FALSE	P	FALSE	7.59824	1.90848	0.629361	0
chr2R_13643927_-	NM_137419	CG6385	0.200219	9.35111	1.69133	0.746307	0.159972	10.7483	27.1026	0.0218003	1.26263		FALSE	TRUE	P	FALSE	5.07184	1.81345	0	0
chr2R_13648445_+	NM_137420	CG5009	0.0972751	18.1178	11.6361	0.576225	0.0498008	22.6431	57.0534	0.861858	1.31868	0.2695	FALSE	TRUE	B	FALSE	3.17921	11.3644	0.676328	0.26469	2.55517
chr2R_13654451_+	NR_124602	CR44416	0.451246	19.5701	1.66588	0.995749			0		1.78253		TRUE	FALSE		FALSE	10.7064	1.51068	0	0
chr2R_13669435_-	NM_206158	fab1	0.0360665	14.0472	17.2763	0.934063	0.0704512	9.52684	34.9901	0.897622	1.3617		FALSE	FALSE	B	FALSE	4.21124	12.7359	0.779656	0.170994	4.55955
chr2R_13673640_+	NM_058065	aft	0.0540906	0.709369	5.50454	0.886936	0.133563	11.7902	6.7758	0.758837	1.77187		FALSE	FALSE	U	FALSE	1.46839	3.93717	2.32018	0.257663	9.00473
chr2R_13676915_-	NM_058066	UbcD10	0.0795224	13.6816	11.8947	0.912179	0.0373473	21.2344	54.4482	0.868157	1.27253		TRUE	FALSE	B	FALSE	1.79913	5.77544	4.56522	0.433341	10.5349
chr2R_13677184_+	NM_137426	CG5033	0.134129	13.4395	3.76713	0.293947	0.0303346	3.86907	10.9819	0.843505	1.13475		FALSE	FALSE	B	FALSE	2.35324	4.95474	3.07166	0.271717	11.3046
chr2R_13680375_+	NM_137427	Dhit	0.0166106	2.26302	7.15288	0.6977	0.103128	10.0836	32.1191	0.859759	1.08893		TRUE	FALSE	B	FALSE	7.72464	1.88152	5.22276	0.0374782	139.355
chr2R_13748265_+	NM_137430	CG14490	0.154756	11.8783	6.21525	0.637243	0.274464	17.0649	0.543136	0.918826	1.1491		TRUE	FALSE		FALSE	8.15581	0.426459	0.150295	0.14757	1.01846
chr2R_13753468_-	NM_166257	thr	0.235836	11.4259	1.81163	0.104928	0.181777	0.909611	0.312672	0.557018	1.17302		FALSE	FALSE	B	FALSE	1.71774	5.92192	1.03328	0.199103	5.18968
chr2R_13756532_+	NR_124606	CR44417	0.0265977	16.7717	29.7843	0.910445	0.123803	18.2956	14.3635	0.928168	1.76471		FALSE	TRUE		TRUE	1.58441	2.96828	7.86232	0.721455	10.8979
chr2R_13767517_-	NM_166259	CG30325	0.0809516	12.4154	6.33364	0.698151	0.490247	10.3921	0.0855555	0.995749	0.653595		FALSE	FALSE		FALSE	6.03461	0.907438	0	0
chr2R_13769750_-	NM_166260	CG30110	0.123881	14.74	5.36429	0.659166	0.580275	14.7683	0.254641	0.975844	1.24777		FALSE	TRUE		FALSE	8.3965	0.722779	0	0
chr2R_13777478_-	NM_057464	PPO1	0.0616709	6.37658	11.7865	0.527373	0.108545	10.0155	57.0393	0.270808	0.811688	0.8415	FALSE	TRUE	P	FALSE	6.58179	0.629842	0.535427	0.0374782	14.2864
chr2R_13781847_-	NM_137431	CG14492	0.0912018	12.2791	5.62982	0.966272			0		0.63857		FALSE	TRUE		FALSE	13.7991	0.766234	0	0
chr2R_1383366_-	NM_136328	CG30440	0.0972104	3.42512	4.45386	0.843505	0.181149	8.84139	2.65881	0.932855	0.94697		FALSE	FALSE	P	FALSE	7.90646	3.07929	15.6683	0.119462	131.157
chr2R_13892900_+	NR_124608	CR44419	0.0493586	5.90965	5.37462	0.879709	0.229616	2.81531	0.678341	0.969592	1.02564	0.9965	FALSE	TRUE		FALSE	7.54109	0.694494	0.00939345	0
chr2R_13907773_+	NM_137436	CG10910	0.130123	1.71554	1.05646	0.879709			0		0.954085	0.9945	TRUE	TRUE	U	FALSE	5.1411	0.465087	0	0
chr2R_14013852_+	NM_080214	Spn55B	0.110034	1.39101	2.78994	0.874027	0.279439	18.4104	19.0528	0.0427959	1.09015		FALSE	TRUE	P	FALSE	4.58353	2.8186	9.58132	0.281086	34.0867
chr2R_14015999_+	NM_080264	Dip3	0.219045	15.6683	8.42625	0.144248	0.147822	19.8087	11.9807	0.964387	1.8107		FALSE	FALSE	B	FALSE	2.27705	8.62413	0.479066	0.0163967	29.2172
chr2R_14022139_-	NM_057227	Hsf	0.0420455	14.521	17.5353	0.879741	0.0186241	21.9465	28.0151	0.809284	1.39373	0.9545	FALSE	FALSE	B	FALSE	0.824239	4.50211	27.5134	0.40289	68.29
chr2R_14022931_+	NM_057324	Pcl	0.0492128	18.0257	8.38661	0.942274	0.0575931	4.15119	11.2493	0.725378	0.714286		FALSE	TRUE	B	FALSE	1.07359	7.40151	7.13902	0.325592	21.9263
chr2R_14035502_-	NM_137450	CG17680	0.120238	17.3018	4.85355	0.462299	0.077246	1.35457	41.5328	0.921184	1.21212		FALSE	TRUE	B	FALSE	1.40259	5.03111	1.01449	0.330276	3.07165
chr2R_14038915_-	NM_137451	CG5742	0.0676963	15.6401	11.2151	0.752984	0.0297276	20.6955	11.1101	0.772349	1.33038	0.003	FALSE	TRUE	B	FALSE	2.08657	5.21556	2.34836	0.224869	10.4432
chr2R_14045762_+	NM_137453	CG10914	0.0815208	11.1688	3.72021	0.932233	0.181188	16.59	5.53792	0.670693	1.18243		FALSE	TRUE	B	FALSE	3.058	7.1644	1.11782	0.14757	7.57483
chr2R_14048225_+	NM_137455	CG10915	0.0423322	14.1139	15.847	0.720282	0.0745698	20.2021	25.7741	0.897209	0.99552		FALSE	FALSE	B	FALSE	5.34889	11.5851	1.55931	0.229554	6.79279
chr2R_14054645_-	NM_137456	Nup75	0.0520746	19.7526	3.84043	0.754057	0.130808	2.61312	7.1663	0.932233	1.46879		FALSE	FALSE	B	FALSE	0.815581	16.9474	1.83172	0.26469	6.92026
chr2R_14061174_+	NM_137459	CG10916	0.0645677	8.20202	10.9581	0.733542	0.0631423	17.4841	13.0599	0.790555	1.11111		FALSE	FALSE	B	FALSE	0.845018	4.21082	2.93076	0.611363	4.79381
chr2R_14067702_-	NM_137460	CG5726	0.0192001	15.2225	14.7384	0.859759	0.0656911	18.2815	18.9674	0.912153	1.4157		FALSE	TRUE	B	FALSE	0.6303	8.91371	2.55502	0.241266	10.5901
chr2R_14071595_-	NM_137462	CG5721	0.0273025	13.2119	11.8491	0.780381	0.065913	15.7703	20.826	0.898093	0.789474		TRUE	TRUE	B	FALSE	1.54285	13.713	2.77107	0.297483	9.31504
chr2R_14164944_+	NM_176221	pen-2	0.236266	23.7594	2.40709	0.349759	0.120393	13.9475	7.44565	0.883183	1.58371		FALSE	FALSE		FALSE	3.57574	10.2225	0.986312	0.309195	3.18994
chr2R_14182264_+	NM_137468	CG18536	0.026387	7.62313	11.6566	0.892826	0.469048	8.88974	1.29597	0.28853	1.3986		FALSE	FALSE		FALSE	7.66923	0.272941	0	0.00702716	0
chr2R_14183433_+	NM_137469	CG18537	0.0597014	9.67587	19.9096	0.950029	0.571667	9.94024	1.58563	0.689119	0.952381	0.1255	FALSE	FALSE		FALSE	3.93765	0.552595	0	0.00468477	0
chr2R_14184575_+	NM_137470	CG18538	0.0831837	11.5162	24.7774	0.202399	0.249141	7.3922	1.0019	0.824304	0.809717	0.0835	FALSE	FALSE		FALSE	8.78265	0.795575	0	0
chr2R_14186822_+	NM_137472	CG18540	0.0701275	5.5398	29.5666	0.114767	0.428366	6.77291	2.28291	0.324168	0.811359	0.046	FALSE	TRUE		FALSE	8.20776	0.263439	0	0
chr2R_14199327_+	NM_144112	Tango8	0.296085	3.53442	4.99813	0.628133			0		0.538462		FALSE	FALSE		FALSE	3.11687	0.32719	0	0.0351358	0
chr2R_14271454_+	NM_137475	IM1	0.271107	13.7682	2.10285	0.206882	0.0619598	23.8849	258.457	0.829053	1.22768	0.994	TRUE	FALSE	P	FALSE	4.64933	0.887644	0.103328	0.0210815	4.90136
chr2R_14272072_+	NM_145336	CG18107	0.228279	16.3981	1.52529	0.910445	0.26789	5.18101	31.7842	0.151562	1.17647	0.9725	FALSE	TRUE		FALSE	6.76361	0.759877	0.159689	0
chr2R_14273094_-	NM_001169722	CG15067	0.0486572	5.37446	7.1678	0.824304	0.109875	21.2293	402.964	0.753471	1.45897	0.3145	TRUE	FALSE	P	FALSE	4.85885	0.526621	0	0
chr2R_14274107_+	NM_166277	IM2	0.182376	15.7402	4.0818	0.934063	0.0806401	0.466113	330.49	0.838101	0.63593	0.9995	FALSE	FALSE	P	FALSE	9.30386	0.705454	0	0
chr2R_14277464_+	NM_144109	CG15065	0.424356	8.09163	2.23037	0.293947	0.164725	23.0917	159.62	0.838101	0.696864	0.494	TRUE	FALSE		FALSE	6.19738	0.223086	0	0
chr2R_14278134_-	NM_176222	CG15068	0.316676	16.9476	4.3175	0.658861	0.133647	21.8813	206.617	0.800465	1.21622	0.992	TRUE	TRUE	U	FALSE	12.3307	0.957192	0	0
chr2R_14281171_+	NM_137477	Idgf5	0.135368	22.3533	4.08712	0.868157	0.0672461	0.0473162	47.8192	0.527373	1.1466		FALSE	TRUE	P	FALSE	6.1056	0.73982	0.00939345	0
chr2R_14285898_+	NM_137479	GstE1	0.279868	2.34618	5.13674	0.0224511	0.187887	2.41471	67.1622	0.0189771	0.869565	0.001	FALSE	FALSE		FALSE	2.86233	1.47795	0	0
chr2R_14286991_+	NM_137480	GstE2	0.25505	9.1402	1.52614	0.440921	0.282211	3.26357	30.0133	0.429959	0.727273		FALSE	TRUE	U	FALSE	4.19738	2.45206	7.53354	0.182706	41.2331
chr2R_14288218_+	NM_137481	GstE3	0.171735	17.0609	5.71077	0.0112255	0.224092	0.32627	59.626	0.00268111	0.907029	0.9375	FALSE	FALSE	B	FALSE	1.76449	1.1555	30.416	0.25532	119.129
chr2R_14292110_+	NM_137483	GstE5	0.278112	14.5678	1.37378	0.419108	0.177502	3.76228	17.4481	0.212858	0.678733		FALSE	FALSE		FALSE	6.24413	1.17505	0.169082	0.0257663	6.56215
chr2R_14293516_+	NM_137484	GstE6	0.184674	4.61348	4.10215	0.95762	0.159394	3.66393	55.5759	0.103441	0.809717		FALSE	TRUE	U	FALSE	1.78874	1.78067	30.726	1.85985	16.5206
chr2R_14294429_+	NM_137485	GstE7	0.222334	22.3907	1.80957	0.816902	0.155698	3.5396	14.4783	0.491313	1.02857	0.0035	FALSE	TRUE	B	FALSE	0.708222	1.80839	15.1235	0.445053	33.9812
chr2R_14295339_+	NM_137486	GstE8	0.104041	19.9684	1.05712	0.948583	0.321527	5.50866	7.61117	0.188906	0.803571	0.737	FALSE	TRUE		FALSE	0.992203	1.28884	33.8728	0.805781	42.0372
chr2R_14296553_+	NM_166279	GstE9	0.161776	2.02412	7.73623	0.878482	0.24409	3.35959	177.709	0.0233865	1.36452		FALSE	FALSE	P	FALSE	2.90735	2.24115	8.13473	1.45931	5.57438
chr2R_14313926_+	NM_137488	CG12263	0.0735351	18.2604	11.3169	0.912111	0.0451988	16.4513	10.7299	0.852728	0.621601		TRUE	TRUE	B	FALSE	1.97575	4.26513	1.08964	0.138201	7.88447
chr2R_14327980_-	NM_137489	CG30118	0.105052	16.0689	46.044	0.00233973	0.0971943	21.5949	119.424	0.211773	1.14695		FALSE	TRUE	B	FALSE	0.985277	10.9298	9.61889	0.278744	34.508
chr2R_14328470_+	NM_166289	slim	0.115336	17.3463	23.4833	0.0101378	0.0266538	21.8446	46.6817	0.886936	1.60183		FALSE	TRUE	U	FALSE	1.67791	7.03255	6.38754	0.566858	11.2683
chr2R_14334053_+	NM_137490	CG5189	0.0890589	12.5187	4.68746	0.698151	0.0731305	2.21592	24.2934	0.817815	1.01868		FALSE	FALSE	B	FALSE	2.51774	9.38835	0.760869	0.222527	3.41923
chr2R_14338546_-	NM_079059	Prp19	0.0996783	11.3529	7.49525	0.439444	0.0282603	20.9942	18.9751	0.874537	1.2837		FALSE	TRUE	B	FALSE	3.23462	7.02357	3.50376	0.311537	11.2467
chr2R_14338789_+	NM_137491	CG5190	0.205283	13.1553	4.82542	0.0963893	0.165852	16.9963	12.8323	0.591116	0.862069		FALSE	TRUE	B	FALSE	3.21038	9.99299	0.807836	0.231896	3.48361
chr2R_14385531_-	NM_166292	CG30116	0.0255086	21.0958	29.5901	0.753471	0.0330526	17.0299	31.9908	0.883183	1.11111		FALSE	TRUE	P	FALSE	7.18092	0.834885	0.0281803	0
chr2R_14391113_+	NM_137495	GstE11	0.103292	2.41162	1.27865	0.969592	0.0985911	15.5082	15.8531	0.903755	0.997151		FALSE	TRUE	P	FALSE	0.92294	1.3418	31.8532	0.290456	109.666
chr2R_14402079_+	NM_137496	CG43066	0.0449488	19.2096	40.4824	0.264316	0.0491026	6.48157	51.0846	0.912179	1.18577		FALSE	TRUE	P	TRUE	11.6796	0.557441	0.0375738	0
chr2R_14424272_+	NM_079060	Pepck	0.0915972	2.32173	58.1036	0.964619	0.0635897	8.24102	377.207	0.935134	1.06732	1	FALSE	TRUE	P	FALSE	2.70302	0.268682	81.6666	0.791727	103.15
chr2R_14500595_+	NM_137501	CG10927	0.110904	1.73333	4.44405	0.79106	0.2176	23.7792	2.4914	0.912111	1.35034		TRUE	FALSE	B	FALSE	1.29523	8.55948	0.601181	0.117119	5.13306
chr2R_14502523_-	NM_079061	mRpS28	0.188072	0.633647	5.0775	0.0470886	0.148769	18.134	23.8465	0.93897	1.4245		TRUE	TRUE	B	FALSE	1.56882	11.1364	1.23054	0.189733	6.48564
chr2R_14509046_+	NM_137505	CG5335	0.189122	19.5597	3.60946	0.0101378	0.06388	18.7269	10.2369	0.822362	1.28458		FALSE	FALSE	B	FALSE	1.19826	6.37389	0.507246	0.135858	3.73364
chr2R_14512549_-	NM_137506	Atg7	0.139947	13.8765	3.69664	0.432169	0.0383492	18.1382	7.16047	0.728356	1.26984		FALSE	FALSE	B	FALSE	0.386145	11.463	0.948738	0.114777	8.26593
chr2R_14512754_+	NM_137507	Sec6	0.0546508	13.5781	7.4681	0.853436	0.0563415	16.6087	11.1865	0.886936	0.358423		FALSE	TRUE	B	FALSE	0.0848481	11.7411	4.51825	0.276402	16.3467
chr2R_14515423_+	NM_137508	Eip55E	0.126226	15.4552	5.16428	0.725378	0.116686	8.84609	38.0132	0.789338	1.22004	0.0305	FALSE	FALSE	B	FALSE	0.813849	11.2325	3.99222	0.201445	19.8179
chr2R_14526775_-	NM_137510	CG30122	0.00882304	2.81646	29.2653	0.838101	0.0492262	13.4528	40.2276	0.871574	1.60256		FALSE	FALSE	B	TRUE	1.44242	3.08341	5.14761	0.555146	9.27254
chr2R_14527699_+	NM_001032267	CheA56a	0.295053	8.56987	2.31618	0.197601			0		0.846561		FALSE	TRUE		TRUE	4.30647	1.32462	0.00939345	0.0117119	0.802041
chr2R_14561041_-	NM_079062	edl	0.264813	12.1159	1.48503	0.349759	0.245315	10.3337	11.4071	0.165657	1.40585	0.999	TRUE	FALSE	B	FALSE	1.77488	1.13125	80.6709	0.641814	125.692
chr2R_14593482_+	NM_137518	CG15073	0.13138	16.7515	7.54492	0.903962	0.139139	19.4522	6.0803	0.476339	2.15054		FALSE	TRUE	B	FALSE	2.26839	12.0829	0.563607	0.0843259	6.68367
chr2R_14598370_-	NM_137519	CG15087	0.188779	16.7211	6.91176	0.00134055	0.0964214	17.7285	10.9858	0.915873	1.17647		FALSE	FALSE	B	FALSE	1.06493	13.7652	0.920558	0.142886	6.44262
chr2R_14598896_+	NR_002547	pncr016:2R	0.26492	12.1217	1.50823	0.557018	0.19417	2.81733	14.9711	0.787565	0.504202		FALSE	TRUE		FALSE	6.72551	3.88192	0	0
chr2R_14617786_-	NM_137520	List	0.0483096	3.66032	22.0231	0.554169	0.0555702	16.1539	18.5438	0.886936	1.33278		TRUE	FALSE	P	FALSE	7.96187	0.76247	0	0
chr2R_14629163_-	NR_048141	CR30121	0.0992294	21.8684	15.1601	0.0809597	0.29639	6.27441	0.535251	0.314029	0.793651		FALSE	FALSE		FALSE	7.22767	0.690947	0	0
chr2R_14631131_-	NM_137521	CG18609	0.0671472	17.1095	14.5012	0.816902	0.938981	23.396	5.48416	0.670693	1.07335		FALSE	TRUE	B	FALSE	11.2415	0.704532	0	0
chr2R_14632501_-	NM_166304	CG17821	0.0736955	18.92	10.3628	0.788155	0.111666	12.4637	0.596471	0.79106	0.925926		FALSE	FALSE		FALSE	5.974	0.589268	0	0
chr2R_14642500_+	NM_137526	Cyp12b2	0.0559876	17.3431	14.3813	0.932233	0.0742438	18.9328	24.1859	0.95762	0.961538		FALSE	FALSE		FALSE	6.89521	0.974461	0.882984	0
chr2R_14662916_+	NR_073888	CR43964	0.152748	4.48926	4.04316	0.410148	0.542258	3.0502	38.1867	0.000746285	0.845411		TRUE	FALSE		FALSE	1.17229	4.58502	0.582394	0.178021	3.27148
chr2R_14664483_-	NM_137529	CG15093	0.138005	4.04288	5.05929	0.237885	0.544739	2.99138	56.3548	0.000238009	0.909091		TRUE	FALSE	P	TRUE	2.11254	2.23865	18.9654	0.281086	67.4717
chr2R_14670804_+	NM_137530	CG15080	0.080165	13.5442	2.17744	0.941809	0.181788	19.5365	0.223404	0.912153	1.42558		FALSE	TRUE	P	FALSE	11.6692	0.448566	0	0.0210815	0
chr2R_14684183_-	NM_137531	MFS15	0.0661046	17.011	3.65476	0.620867	0.136979	19.2023	17.9843	0.659217	0.523286		FALSE	TRUE	B	FALSE	1.00779	6.96551	0.995705	0.166309	5.98707
chr2R_14693100_+	NR_124618	CR44468	0.122583	8.41217	2.81744	0.882864	0.307721	11.3518	0.467632	0.720282	1.44444		FALSE	FALSE		FALSE	4.42942	0.583866	0	0
chr2R_14706972_+	NM_143773	Phb2	0.0500084	12.4666	18.2913	0.758837	0.0910023	20.6842	67.1017	0.549617	2.17865		TRUE	FALSE	B	FALSE	1.28484	1.39575	5.84272	0.880737	6.6339
chr2R_14722280_-	NM_137535	CG15098	0.0345522	16.851	32.6055	0.903755	0.0655534	1.16926	235.096	0.903962	1.15009		FALSE	TRUE	B	FALSE	1.47532	2.32891	9.28073	2.18545	4.2466
chr2R_14722768_+	NM_137536	CG15083	0.135407	22.1063	9.14691	0.903962	0.151752	3.76651	33.2485	0.963491	1.37421		FALSE	TRUE	U	FALSE	2.31687	3.53043	6.24664	0.372439	16.7722
chr2R_14734124_-	NM_137537	CG15099	0.0461074	13.9357	22.1736	0.903962	0.0261518	12.656	25.5496	0.840411	1.64835		FALSE	TRUE		FALSE	2.6199	3.5418	4.25523	0.550461	7.73031
chr2R_14738104_-	NM_137538	CG15100	0.0927569	13.2088	8.88004	0.887882	0.0638275	11.4668	18.1964	0.903755	1.5		FALSE	TRUE	B	FALSE	2.37228	6.42467	2.7241	1.27894	2.12996
chr2R_14738349_+	NM_137539	CG15084	0.16212	20.0157	2.12693	0.659375	0.128686	21.7656	4.73068	0.878394	1.0142		FALSE	FALSE	B	FALSE	3.76102	6.1888	0.836017	0.131174	6.37336
chr2R_14742592_-	NM_137541	Jheh1	0.162175	1.14246	8.80208	0.565043	0.151988	2.56826	85.4465	0.0224511	0.854701		FALSE	TRUE	U	FALSE	6.54543	3.54948	0.281803	0
chr2R_14749583_-	NM_137543	Jheh3	0.0734524	3.69852	4.49106	0.752984	0.0718752	6.15415	18.2344	0.917446	1.76503		FALSE	TRUE	B	FALSE	4.47444	1.35584	0.234836	0
chr2R_14753270_+	NM_057460	Dpt	0.0687954	15.1815	3.1342	0.898093	0.193833	0.429095	70.4078	0.790555	0.869565	0.9915	TRUE	FALSE		FALSE	10.2493	0.506869	0	0
chr2R_14754896_+	NM_079063	DptB	0.112965	8.60968	4.7468	0.934063	0.151158	4.26099	104.266	0.511011	0.732601	0.0275	FALSE	FALSE	P	FALSE	7.72984	1.37933	0	0
chr2R_14799400_-	NM_166313	Vha100-3	0.177644	6.1802	4.66928	0.172709	0.204106	14.0589	0.57446	0.725378	0.56926		FALSE	TRUE		FALSE	7.87529	0.997071	0	0
chr2R_14858638_-	NM_166317	prod	0.0997196	16.5431	6.067	0.891172	0.0780924	21.6377	18.5229	0.878394	1.14638		TRUE	FALSE	B	FALSE	4.76708	6.66552	3.45679	0.185049	18.6804
chr2R_14860042_-	NM_145192	CG15107	0.164345	16.9217	4.44138	0.368126	0.111324	19.3385	5.85009	0.921184	1.14943		FALSE	TRUE	B	FALSE	1.37662	10.1651	0.507246	0.238923	2.12305
chr2R_14917514_+	NM_001259487	CG43351	0.105794	11.0465	8.37888	0.903962	0.166011	2.39359	93.7562	0.0259803	1.02041		FALSE	TRUE		FALSE	10.8311	0.577174	0	0
chr2R_14920147_-	NM_079065	5-HT1B	0.0640115	21.0062	11.1664	0.886936	0.0381299	9.61183	11.9383	0.859759	1.55556		FALSE	FALSE		FALSE	7.68828	0.60633	0	0
chr2R_14954660_+	NM_166322	5-HT1A	0.0527797	15.5138	11.726	0.95377	0.0424145	6.97189	15.9287	0.790555	1.39265		TRUE	TRUE	U	FALSE	9.10645	0.388124	0.0375738	0
chr2R_1496140_+	NM_001259212	CG17508	0.0398525	16.4637	32.1209	0.930168	0.0614579	23.6519	89.346	0.720282	1.341		FALSE	TRUE	B	FALSE	1.02337	9.94549	16.664	0.819835	20.326
chr2R_14983679_-	NM_166323	Ir56a	0.0483712	20.9144	10.6817	0.28853	0.454445	22.856	0.151964	0.965976	0.595238	0.5575	FALSE	FALSE		FALSE	11.29	0.687749	0	0
chr2R_15017094_+	NM_079066	botv	0.0365186	23.2936	7.91033	0.789544	0.0566053	12.3144	10.4795	0.898093	1.45833		TRUE	TRUE	B	FALSE	2.80691	7.5722	1.56871	0.168652	9.30145
chr2R_15024877_+	NM_137553	CG15111	0.0970488	13.1772	11.2036	0.000453745	0.0611556	22.9784	46.0823	0.752984	0.64154		FALSE	TRUE	B	FALSE	8.71165	8.76103	1.20236	0.159282	7.54862
chr2R_15066243_+	NM_137555	hppy	0.0166536	8.65816	41.0174	0.878394	0.0449575	14.7039	42.6939	0.919696	1.38889		TRUE	FALSE	U	FALSE	2.0554	3.52695	21.1634	0.435684	48.5752
chr2R_15114849_+	NM_137556	CG7137	0.0882583	16.3162	1.14151	0.724672	0.0772541	0.433638	5.7068	0.948262	1.41207		FALSE	TRUE	B	FALSE	1.44069	10.4834	0.648148	0.133516	4.85446
chr2R_15116568_+	NM_079067	cora	0.0452401	4.83491	34.9488	0.084333	0.0419741	11.3295	68.9467	0.687934	1.03189		FALSE	TRUE	P	FALSE	0.903892	0.776337	73.081	0.679292	107.584
chr2R_15171466_-	NM_137558	CG11906	0.0617054	13.2538	6.30178	0.817815	0.0819702	17.0726	7.52908	0.903962	1.17216	0.0135	FALSE	TRUE	B	FALSE	1.24675	10.6668	1.62507	0.0936955	17.3441
chr2R_15177614_+	NM_079068	FK506-bp2	0.0521301	8.38611	11.6708	0.728356	0.114303	1.07529	172.808	0.478047	1.86819		FALSE	FALSE	P	FALSE	1.18095	4.66866	11.5727	1.05173	11.0035
chr2R_15179701_-	NM_137563	mip40	0.285636	7.33829	2.69045	0.0372716	0.0269143	0.441996	10.0604	0.921184	1.6624		FALSE	TRUE	B	TRUE	0.980082	3.56503	4.4431	0.187391	23.7103
chr2R_15192677_+	NM_137565	CG7461	0.0655498	18.5683	19.1443	0.134647	0.107077	0.615183	123.804	0.0230936	1.10051		FALSE	TRUE	B	FALSE	0.64069	7.64252	3.7292	0.325592	11.4536
chr2R_15198170_-	NM_137566	EndoB	0.0792179	17.3551	17.6329	0.0817658	0.051447	21.76	38.6069	0.871625	0.965251		FALSE	TRUE	B	FALSE	0.940256	11.8468	2.33897	0.0983802	23.7748
chr2R_15218394_+	NM_001038872	CG34045	0.149192	7.9048	11.0322	0.0998571	0.693508	2.97591	0.714099	0.848315	1.16813		FALSE	FALSE		FALSE	11.3281	0.618007	0	0
chr2R_15229314_+	NM_001202047	CG9975	0.182631	7.79721	14.6148	0.0481454	0.139541	17.344	4.67362	0.947137	1.24717		FALSE	FALSE		FALSE	12.5558	1.05603	0	0
chr2R_15277633_+	NM_137575	CG11257	0.102966	15.5614	4.22127	0.8582	0.082818	13.2293	3.75073	0.874027	1.14943		FALSE	TRUE		FALSE	2.72726	7.374	0.450885	0.0655868	6.87464
chr2R_15283476_-	NM_057862	SdhA	0.0879771	18.474	38.0433	0.0961767	0.0497978	22.716	166.203	0.732822	1.47727		FALSE	TRUE	B	FALSE	3.03375	6.46888	1.34326	0.19676	6.82689
chr2R_15284277_-	NM_137576	cer	0.144809	22.2937	4.35008	0.861858	0.105467	1.49804	42.4536	0.971883	1.3986		TRUE	TRUE	B	FALSE	2.09696	8.94812	0.469672	0.838574	0.560084
chr2R_15287274_+	NR_048145	CR43430	0.0149152	11.9132	24.8603	0.790555	0.141544	21.136	7.39115	0.677673	1.15942		FALSE	FALSE		FALSE	6.55408	0.758655	0.0187869	0
chr2R_15312618_+	NM_057700	CalpA	0.0281486	23.9243	17.6038	0.682953	0.0335401	21.1541	32.9027	0.847023	1.28571		FALSE	TRUE	B	FALSE	2.32553	8.42496	7.49597	0.145228	51.6152
chr2R_15324988_+	NM_144353	Spt5	0.0425301	18.4694	13.8842	0.859759	0.034827	16.2277	26.9581	0.886936	1.24069		FALSE	FALSE	B	FALSE	2.01211	5.40779	1.91626	0.20613	9.29638
chr2R_15331684_+	NM_137577	Arl6	0.0229489	2.60007	6.29714	0.95377	0.239047	20.7046	0.719105	0.934063	0.940071		FALSE	FALSE		TRUE	10.9073	1.6421	0.27241	0.0398206	6.84094
chr2R_15333791_-	NM_079070	EloC	0.0978127	16.3974	14.1631	0.689119	0.107334	0.0576608	86.7951	0.49189	1.36054		FALSE	FALSE	B	FALSE	1.16883	7.51043	1.32448	0.302168	4.38325
chr2R_15340009_+	NM_137578	CG7744	0.0681559	21.4905	2.98423	0.829053	0.127709	19.0526	4.36002	0.928539	1.16279		FALSE	FALSE	B	TRUE	0.670127	10.8214	4.06736	0.367755	11.06
chr2R_15343675_+	NM_206179	mei-W68	0.0610364	22.2022	25.2584	0.725378	0.0651913	9.23369	17.4323	0.817815	1.02715		FALSE	TRUE	B	FALSE	0.874455	5.79093	5.69243	0.747221	7.61813
chr2R_15374342_-	NM_137581	TBCB	0.0570545	20.455	7.35145	0.868157	0.0838788	18.1924	19.649	0.852728	0.985222		FALSE	TRUE	B	FALSE	0.952377	12.0492	11.2064	0.428657	26.143
chr2R_15379351_-	NM_137582	Oseg6	0.0825746	6.19087	1.73895	0.368126	0.0839975	8.21419	1.14985	0.86227	1.12782	0.0055	FALSE	TRUE		FALSE	6.9004	4.39974	0	0
chr2R_15379592_+	NM_058072	Rep	0.0380202	16.3659	6.46348	0.874027	0.141403	18.5862	9.50038	0.964379	1.7734		FALSE	TRUE	B	FALSE	2.09003	8.30832	0.807836	0.168652	4.78997
chr2R_15384361_-	NM_137583	hpo	0.105698	17.4241	8.83432	0.758837	0.0856162	14.4616	17.0238	0.953053	1.20037		FALSE	FALSE	B	FALSE	2.81211	13.7279	4.80945	0.238923	20.1297
chr2R_15390573_+	NM_137585	CG11007	0.207045	19.9833	6.82412	0.159521	0.0559337	16.2639	13.8671	0.790555	0.931677		TRUE	FALSE	B	FALSE	1.57056	8.79541	1.64385	0.250635	6.55874
chr2R_1540320_-	NM_136330	CG11665	0.115719	15.3038	22.4193	0.00785049	0.018363	1.86881	41.0963	0.780381	0.738916		FALSE	TRUE	B	FALSE	1.27445	2.05996	3.25953	0.320907	10.1572
chr2R_1541181_+	NM_136331	CG1344	0.0788075	18.5732	18.2778	0.659217	0.0274318	2.63002	18.4035	0.817815	0.921659		FALSE	TRUE	B	FALSE	0.566231	10.6274	4.00161	0.714428	5.60114
chr2R_15439576_+	NM_001259506	CG43111	0.068152	9.4483	27.4287	0.897622	0.624575	18.5046	1.47768	0.628059	0.683761		FALSE	TRUE		FALSE	9.4874	0.237818	0	0
chr2R_15474877_+	NM_001259507	CG42878	0.0860091	7.32299	31.2215	0.312122			0		0.793651		FALSE	TRUE		FALSE	8.97658	0.368783	0	0
chr2R_15481295_+	NM_137589	CG16716	0.0524449	9.8533	33.1655	0.356711	0.058667	22.5065	1.35661	0.809284	0.621118		FALSE	FALSE		FALSE	7.75408	0.38589	0	0
chr2R_15490800_+	NR_124623	CR44473	0.088286	9.55102	11.731	0.186194			0		1.50709		FALSE	FALSE		FALSE	6.5662	0.396329	0	0
chr2R_1550727_-	NM_136332	Not3	0.0742722	15.3246	31.72	0.758837	0.0255728	5.75128	42.3286	0.874027	0.988142		TRUE	FALSE	B	FALSE	0.405193	4.92582	5.8709	0.819835	7.16108
chr2R_1555888_+	NM_136334	CG8245	0.0995083	16.8103	17.9315	0.0910797	0.0401321	22.4335	34.0355	0.840411	0.512821		FALSE	FALSE	B	FALSE	2.77575	4.77659	0	0
chr2R_15585228_+	NM_137598	Obp56a	0.396086	15.9693	3.03593	0.0233865	0.286236	12.2831	5.58535	0.57706	0.757576	0.9975	TRUE	FALSE	P	FALSE	12.6597	0.747981	0	0
chr2R_1559246_+	NM_136335	kune	0.0779439	17.465	11.0176	0.546475	0.0698405	12.7445	27.9494	0.921184	1.554		TRUE	TRUE	B	FALSE	0.654543	5.45572	4.39613	0.925243	4.75133
chr2R_15599850_+	NM_137601	Obp56e	0.137281	19.2244	18.5083	0.879456	0.20496	22.6528	146.681	0.346194	0.631313	0.995	FALSE	FALSE		FALSE	10.258	0.574014	0	0
chr2R_15600354_-	NR_124630	CR44509	0.134426	19.3572	12.9691	0.907653	0.211086	22.6413	84.8419	0.45713	0.715564		FALSE	TRUE		FALSE	5.88223	0.244211	0	0
chr2R_15614657_-	NR_002548	snoRNA:185	0.140628	22.8634	57.6557	0.790555			0		0.675676		FALSE	TRUE		FALSE	4.9489	0.240238	284.246	1.05407	269.664
chr2R_15671548_-	NM_137603	Obp56g	0.219407	0.0714703	7.20402	0.195653	0.12422	23.9685	175.031	0.932233	1.55039	0.9955	FALSE	FALSE		FALSE	10.0588	0.44617	0	0
chr2R_15703059_+	NM_001202050	Obp56h	0.164413	2.79353	1.88582	0.682953	0.135601	1.26924	67.0538	0.3506	0.631313		FALSE	FALSE		FALSE	11.2086	0.408367	0	0
chr2R_15714083_+	NM_079073	Toll-7	0.019242	22.8618	17.5301	0.728356	0.0538941	11.0424	11.3573	0.800465	1.44928		FALSE	TRUE		FALSE	1.55843	1.63941	21.8586	0.030451	717.827
chr2R_15892508_-	NM_137608	CG16898	0.417825	23.4705	1.05117	0.3506	0.280314	16.7342	5.55037	0.934063	0.833333	0.505	FALSE	FALSE		FALSE	8.71511	0.565327	0	0
chr2R_15999016_+	NM_057466	18w	0.0773683	15.4946	19.485	0.45713	0.0484459	10.2457	28.167	0.847023	1.36452		TRUE	FALSE		FALSE	9.60862	0.167641	5.03489	0.0327934	153.534
chr2R_16024850_+	NR_124646	CR44635	0.345944	3.25721	1.10435	0.980765			0		0.967118	0.998	TRUE	FALSE		FALSE	7.91339	0.564782	0
chr2R_16119334_+	NM_137612	CG11044	0.0335521	19.5818	1.87752	0.80706	0.0899066	19.7692	7.24056	0.884021	1.38298		FALSE	FALSE	B	FALSE	8.95234	0.945222	0	0
chr2R_16126934_-	NM_137614	CG13869	0.0399461	12.5729	10.6039	0.722618	0.131161	22.4472	22.0348	0.91752	0.99283		TRUE	FALSE		FALSE	10.6476	1.31895	0	0
chr2R_16127441_+	NM_137615	Efhc1.2	0.150057	4.34402	2.56154	0.0358381	0.257767	19.8863	0.574619	0.245945	0.790514		FALSE	TRUE	U	FALSE	7.57919	2.04552	0	0
chr2R_16132893_-	NM_137616	CG11208	0.10438	2.48209	6.35137	0.607195	0.0573082	23.9311	26.674	0.943563	1.41414		FALSE	TRUE	B	FALSE	1.95497	7.38319	3.42861	0.260005	13.1867
chr2R_16144895_-	NM_058046	Ate1	0.122577	0.531579	12.0797	0.0116933	0.167138	23.5709	27.213	0.406604	1.35338	0.0135	TRUE	TRUE	B	FALSE	0.496968	13.6178	8.58561	0.508298	16.8909
chr2R_16152425_+	NM_137620	CG8908	0.220522	3.42011	4.94927	0.102257	0.0645722	13.3815	0.78783	0.915873	1.27451		FALSE	TRUE		FALSE	5.3766	0.533435	1.12721	1.12669	1.00047
chr2R_16152650_-	NR_073891	CR43812	0.0256842	6.81112	13.7811	0.883183			0		0.942029		FALSE	TRUE		FALSE	8.97832	0.533435	0.00939345	0.0234239	0.40102
chr2R_16162004_-	NM_137621	CG10444	0.0700298	22.1494	10.0967	0.483586	0.137297	23.8313	49.2639	0.448175	1.27877	0.0085	FALSE	FALSE	B	FALSE	1.5619	3.1657	13.5078	0.428657	31.5119
chr2R_16162102_+	NM_137622	CG11788	0.0478999	3.33143	1.66591	0.871625	0.135149	20.4415	8.05237	0.510363	0.555556		FALSE	FALSE	B	FALSE	1.60346	19.3513	0.131508	0.119462	1.10084
chr2R_16166420_-	NM_137623	CG9143	0.0598728	15.2104	4.31356	0.903962	0.0298138	9.62915	9.6827	0.773783	0.860215		FALSE	FALSE	B	FALSE	1.52034	7.35697	0.929951	0.114777	8.10225
chr2R_16174599_-	NM_137625	CG16868	0.087443	15.3854	9.86359	0.903962	0.098733	12.8858	5.85401	0.871625	1.32353		FALSE	TRUE	U	FALSE	1.26233	11.9857	2.94954	0.330276	8.93053
chr2R_16202800_+	NR_124654	CR44642	0.123535	18.0069	9.0026	0.478047	0.0456626	16.425	0.930915	0.912179	1.28205		FALSE	FALSE		FALSE	4.67011	0.884261	0	0
chr2R_16214311_-	NM_153772	MED8	0.161147	17.8252	7.53009	0.509755	0.153767	18.2844	14.6063	0.853692	1.3431		FALSE	TRUE	U	FALSE	0.100432	8.52541	3.73859	0.236581	15.8026
chr2R_16229498_+	NM_137633	CG16739	0.225791	5.54453	3.58831	0.591116	0.0521361	15.3408	4.24088	0.80706	1.23153		FALSE	FALSE		FALSE	6.85365	1.11679	0	0
chr2R_16231350_+	NM_137634	CG13870	0.0899095	1.7345	1.3556	0.843505	0.242383	14.5894	0.975691	0.628059	0.634921		FALSE	TRUE		FALSE	8.36187	0.957584	0	0
chr2R_16311843_+	NM_166392	CG12484	0.0370361	5.61663	37.7745	0.921184	0.0382496	13.5294	26.155	0.843054	1.26984		FALSE	TRUE		FALSE	8.561	0.812525	0.112721	0
chr2R_16391089_+	NM_137637	Obp57c	0.21838	4.46424	6.06484	0.103804	0.0403437	22.7521	87.0826	0.903962	0.897436	0.7275	TRUE	FALSE		FALSE	9.18091	0.460377	0	0
chr2R_16391756_+	NM_166394	Obp57b	0.114296	17.233	4.18149	0.95762	0.0282761	1.66697	31.0209	0.759177	0.891266		FALSE	FALSE		FALSE	7.25365	0.959301	0	0
chr2R_16392655_+	NM_166395	Obp57a	0.203837	7.67138	3.56035	0.491381	0.106709	0.893153	66.706	0.758837	0.535714		FALSE	FALSE		FALSE	10.09	0.430946	0	0
chr2R_16393700_+	NR_124657	CR44645	0.290226	8.71428	3.36688	0.197601	0.0556639	12.5761	3.07353	0.872591	1.14811		FALSE	TRUE		FALSE	7.45105	0.573256	0	0
chr2R_16393900_-	NR_124656	CR44644	0.249712	5.04949	3.94011	0.491313	0.561521	20.0359	2.26769	0.264316	1.0929		FALSE	TRUE		FALSE	9.36966	0.429522	0	0
chr2R_16396000_+	NR_124658	CR44646	0.203632	8.61586	1.54203	0.915893	0.551587	1.67398	0.615497	0.996293	0.649351		FALSE	FALSE		FALSE	9.61554	0.608365	0	0
chr2R_16396900_+	NR_124659	CR44647	0.277071	16.5966	1.48761	0.947137			0		1.13136		FALSE	FALSE		FALSE	4.35496	0.504476	0	0
chr2R_16398600_+	NR_124660	CR44648	0.25723	3.99753	1.08008	0.100024			0		0.529101		FALSE	FALSE		FALSE	16.8103	0.666166	0	0
chr2R_16399400_+	NR_124661	CR44649	0.571118	12.8011	1.84938	0.964387			0		1.40015		TRUE	FALSE		FALSE	9.18091	0.462101	0	0
chr2R_16400674_-	NM_137638	CG13426	0.31282	7.43434	1.44004	0.57706			0		1.51668		FALSE	FALSE		FALSE	9.23979	0.938804	0	0
chr2R_16413816_+	NM_137639	CG13422	0.204607	15.7983	2.94615	0.483586	0.154767	2.97563	82.0078	0.0756345	0.840336	0.996	FALSE	FALSE		FALSE	7.90992	0.575554	0	0
chr2R_16416969_-	NM_166396	CG30151	0.138641	5.10862	2.68668	0.368126	0.107786	8.7867	17.1537	0.816902	0.816327	0.6425	FALSE	TRUE		FALSE	16.1246	0.853036	0	0
chr2R_1642022_+	NM_136338	l(2)09851	0.030033	5.89197	5.52921	0.657953	0.0619546	16.72	14.5087	0.912179	0.819001	0.0215	FALSE	TRUE	B	FALSE	0.943719	4.5871	6.17149	0.346673	17.8021
chr2R_16435163_-	NM_145882	CG30148	0.483438	6.97703	1.36728	0.205256	0.176028	20.8489	18.4181	0.491313	1.31446		FALSE	TRUE	P	FALSE	3.97574	1.32519	0.638754	0.0140543	45.449
chr2R_16437622_-	NM_137645	Cpr57A	0.0679862	17.8216	7.62575	0.915873	0.125979	19.8997	38.0542	0.519291	1.11449		FALSE	TRUE	P	FALSE	9.24152	1.10661	0.0563607	0.00468477	12.0306
chr2R_16444382_+	NM_001299706	lms	0.160023	5.25285	2.18021	0.114767	0.0618695	19.2497	4.07434	0.728356	1.5		TRUE	FALSE	P	FALSE	6.34976	2.35769	0.0469672	0
chr2R_16449750_+	NR_124665	CR44653	0.303459	2.38148	3.20609	0.0731133			0		1.46199		TRUE	FALSE		FALSE	13.3887	4.51551	0	0
chr2R_16449836_-	NM_080378	Mgat1	0.0540148	18.4384	8.50067	0.947137	0.0836752	18.4905	18.2642	0.952949	1.36054		FALSE	FALSE	B	FALSE	2.41557	8.55802	3.59769	0.199103	18.0695
chr2R_16450506_-	NM_001259515	CG43308	0.479511	1.4885	1.21776	0.283811			0		1.48026		FALSE	TRUE		FALSE	11.7229	4.13992	0	0.679292	0
chr2R_1645167_+	NM_001103723	CG34200	0.240445	13.2465	6.55113	0.00998231	0.250465	23.7638	39.1367	0.379497	1.66667		FALSE	FALSE	U	FALSE	2.57142	6.56765	2.14171	0.590281	3.62828
chr2R_1647912_-	NM_136339	CG7791	0.0644884	14.7418	10.8775	0.576225	0.0586708	17.9923	17.6132	0.952949	0.732601		FALSE	TRUE	U	FALSE	1.19307	8.93524	1.51235	0.327934	4.61173
chr2R_16505722_-	NM_137649	Hil	0.296007	15.1612	10.2944	7.00028e-06	0.275431	16.0381	17.2912	0.277379	1.52061		FALSE	FALSE	B	FALSE	0.941987	3.84099	88.3548	0.194418	454.458
chr2R_16510934_-	NM_137651	CG11180	0.148938	22.3682	1.25381	0.720282	0.136392	10.2599	5.02028	0.932233	1.50094		FALSE	FALSE		FALSE	3.1844	9.86557	1.47477	0.159282	9.25885
chr2R_16511052_+	NM_137652	CG16742	0.0644462	20.7312	8.47553	0.932233	0.0422564	13.6759	6.24809	0.840411	0.961538		FALSE	TRUE		FALSE	3.5844	13.3145	2.77107	0.210815	13.1446
chr2R_16521011_-	NM_137653	Rcd6	0.0684751	2.01395	4.80352	0.855117	0.0906652	0.0495691	3.17332	0.918826	1.28645		TRUE	TRUE	U	FALSE	11.3852	2.09702	0.103328	0.072614	1.42298
chr2R_16523897_+	NM_137654	CG13436	0.0233319	7.30539	5.44794	0.824304	0.0335897	15.57	2.00329	0.843505	1.11111		FALSE	FALSE		FALSE	11.9341	0.706181	0.00939345	0.00234239	4.0102
chr2R_16528186_-	NM_137655	rig	0.0290399	14.5395	8.57576	0.859759	0.0849665	12.0207	7.0348	0.773783	1.07744		TRUE	FALSE	B	TRUE	0.746317	6.90579	5.26972	0.269374	19.5628
chr2R_16528481_+	NM_137656	maf-S	0.296404	5.25537	3.16029	0.328901	0.0986036	20.9356	64.1684	0.462299	0.854701		FALSE	FALSE	B	TRUE	1.04935	10.0655	0.601181	0.571542	1.05186
chr2R_16529247_+	NM_137657	CG11110	0.226048	6.65204	3.75433	0.120221	0.0174554	14.7195	11.5249	0.868157	1.02696		FALSE	TRUE	U	TRUE	1.75064	9.67138	0.403918	0.175679	2.29918
chr2R_16531290_-	NM_001032272	CG33785	0.0729658	17.2036	4.22953	0.91752	0.214338	14.824	10.4734	0.323115	1.60428		FALSE	FALSE	B	FALSE	0.774023	5.80376	3.24074	1.1384	2.84675
chr2R_16531541_+	NM_137659	DMAP1	0.0833429	16.15	7.22059	0.181439	0.066496	22.8815	18.3606	0.912111	1.28824		FALSE	FALSE	B	FALSE	0.703027	7.44948	1.70021	0.3537	4.80693
chr2R_16533865_+	NM_137662	Lrt	0.154823	13.6206	2.54103	0.196349	0.153264	8.89899	3.35402	0.343584	1.25969		FALSE	FALSE	P	FALSE	7.20689	1.30497	0.0939345	0.0679292	1.38283
chr2R_16542601_-	NM_137660	CG16799	0.0512704	13.5545	3.09319	0.720282	0.0695984	20.0036	21.4631	0.883183	1.24756		FALSE	TRUE	P	FALSE	7.60343	1.31226	0.0281803	0
chr2R_16544114_-	NM_137661	CG11159	0.420512	9.47468	1.19129	0.242026	0.226714	23.263	0.568757	0.551295	1.0582		TRUE	FALSE		FALSE	10.4831	1.38102	0	0
chr2R_16549090_+	NM_137663	CG13437	0.0747517	13.2793	4.85405	0.912153	0.184405	13.8814	2.41428	0.932233	1.28348		FALSE	TRUE		FALSE	12.4571	1.12714	0	0
chr2R_16618115_-	NM_137667	CG13442	0.0155609	18.8174	15.8757	0.829053	0.475577	15.6674	1.51805	0.23817	1.16279		FALSE	FALSE		FALSE	5.00777	0.689038	0	0
chr2R_16638419_+	NM_001103915	CG34201	0.222013	18.3862	1.14756	0.379497			0		0.740741	1	FALSE	FALSE		FALSE	8.58178	0.814826	0	0
chr2R_16756826_-	NM_144038	IM4	0.189418	14.3821	8.2671	0.790555	0.092305	4.20528	430.397	0.772349	0.683761	0.997	FALSE	TRUE	P	FALSE	7.61036	1.55766	0	0
chr2R_16757897_+	NM_001038873	IM14	0.424264	10.8818	3.35515	0.788155	0.149552	2.23264	379.748	0.787565	1.12045	0.996	TRUE	FALSE		FALSE	6.90387	4.6532	0.00939345	0.112435	0.0835459
chr2R_16767435_+	NM_137679	Cib2	0.271721	20.5666	2.03789	0.0261929	0.583457	1.94795	0.397602	0.221157	0.92562		FALSE	FALSE		FALSE	11.4216	0.623698	0.084541	0.00702716	12.0306
chr2R_16784499_+	NR_048186	CR43160	0.155941	3.00606	1.02372	0.57706			0		0.931966		FALSE	TRUE		FALSE	8.32724	1.07554	0	0
chr2R_16804258_+	NM_166413	Rx	0.0733879	21.4942	4.06104	0.881443	0.0517993	18.9343	3.12094	0.809284	1.08974	0.8685	FALSE	TRUE	U	FALSE	9.51338	0.602974	0.00939345	0
chr2R_16848414_-	NM_176240	hbn	0.073738	19.7903	3.79876	0.127519	0.0953838	7.90117	5.18235	0.817815	1.52505	0.997	FALSE	FALSE		FALSE	7.35581	1.44829	0.0281803	0
chr2R_16874005_-	NM_137687	CG15651	0.115586	15.8492	5.80474	0.250059	0.0600086	18.9974	13.2423	0.817815	1.34771		FALSE	TRUE	B	FALSE	8.91944	2.99442	0	0
chr2R_16882405_+	NM_057343	Prosalpha3	0.102181	16.3686	12.8355	0.911043	0.0869913	3.04951	73.2782	0.0185364	0.763775		FALSE	TRUE	B	FALSE	3.19999	10.8416	8.77348	0.320907	27.3396
chr2R_16897081_-	NM_166417	CG30291	0.00709133	4.47221	4.22772	0.751401	0.0446923	14.9066	22.4035	0.932233	0.496894		FALSE	TRUE	B	FALSE	0.723806	8.36946	2.48926	0.14757	16.8683
chr2R_16899426_-	NM_176242	grau	0.0752822	19.7974	6.88677	0.848315	0.0952175	23.4556	14.7978	0.878394	1.37586		TRUE	FALSE	B	FALSE	0.987009	11.5986	1.18357	0.112435	10.5268
chr2R_16899475_+	NM_137691	CG9346	0.0398036	18.9483	8.26323	0.789544	0.04351	16.8567	11.3312	0.817815	1.13636		FALSE	TRUE	B	FALSE	0.940256	7.39533	1.73779	0.220184	7.89242
chr2R_16904951_-	NM_137692	CG3295	0.0390192	14.0407	13.3811	0.822442	0.112259	21.3859	36.959	0.752984	1.91571		FALSE	TRUE		FALSE	1.04761	8.86478	0.873591	0.260005	3.3599
chr2R_16912583_+	NM_137694	CG9350	0.110908	19.4617	16.6464	0.0218003	0.126037	23.9664	141.59	0.017919	1.11111		FALSE	TRUE	B	FALSE	2.84155	3.39584	0.873591	0.285771	3.05696
chr2R_1692217_+	NM_144205	dpr12	0.0197774	23.6629	42.9718	0.780381	0.017559	14.829	48.4295	0.809284	1.0929		FALSE	FALSE	P	FALSE	10.2562	0.27303	0	0
chr2R_16944702_-	NM_057374	shg	0.0547867	20.9076	11.5841	0.861858	0.0892797	9.1074	24.6976	0.930168	2.12766		FALSE	TRUE	B	TRUE	2.45021	3.6413	10.887	0.105407	103.285
chr2R_16945292_+	NM_137695	cpa	0.134514	13.131	9.92212	0.659217	0.0315529	6.84562	28.6773	0.915873	1.28649		FALSE	FALSE	B	TRUE	2.56622	4.23384	3.05287	0.606678	5.03211
chr2R_16948294_+	NM_137697	mRpL54	0.138876	11.9134	3.46335	0.782475	0.151091	19.2678	12.7042	0.934063	1.18906		FALSE	TRUE	P	FALSE	3.39912	5.20191	1.52174	0.135858	11.2009
chr2R_16958254_+	NR_124674	CR44704	0.0914047	6.40983	13.6692	0.0401126	0.163191	6.84497	105.623	0.942274	0.895522		FALSE	FALSE		FALSE	10.1419	0.162208	0	0
chr2R_16960294_-	NM_137700	CG10527	0.0939691	7.88201	14.6257	0.197601	0.165406	7.0898	171.029	0.952949	0.628931		FALSE	TRUE	U	TRUE	0.754975	1.71879	51.5512	0.489559	105.301
chr2R_16978509_-	NM_137701	Rbpn-5	0.035808	11.7838	15.5405	0.195653	0.0434332	16.3984	24.0976	0.80706	1.03896		FALSE	TRUE	B	FALSE	0.678785	10.6675	1.82233	0.203788	8.94229
chr2R_16984810_-	NM_057695	CG4038	0.180972	8.26664	1.67909	0.952949	0.168346	22.8307	21.6961	0.732822	1.8797		FALSE	FALSE	B	FALSE	0.936792	3.69106	1.31508	0.393521	3.34184
chr2R_17016082_+	NM_057288	mago	0.0661462	18.2749	2.75409	0.852728	0.0793411	22.7907	20.6872	0.816235	1.40617		TRUE	FALSE	B	FALSE	2.48657	10.0645	3.21256	0.377124	8.51857
chr2R_17033708_+	NM_137709	Hmg-2	0.0123068	18.4651	5.5282	0.947419	0.1702	19.82	8.4455	0.79106	1.32827		TRUE	TRUE	B	FALSE	1.81817	12.4265	0.497853	0.173337	2.87217
chr2R_17035658_-	NM_001299734	CG15657	0.173049	16.6151	9.7854	0.483586	0.408261	22.7253	1.83887	0.788155	0.801282		FALSE	TRUE		FALSE	7.52378	1.24205	1.09903	0.367755	2.9885
chr2R_17056164_-	NM_137713	CG4266	0.0216766	6.04285	20.009	0.964379	0.0991752	15.1652	27.7569	0.963491	1.05471		FALSE	FALSE	B	FALSE	2.44501	2.71602	3.8701	0.555146	6.97133
chr2R_17056435_+	NM_137714	hng1	0.143952	13.8254	4.73576	0.932855	0.097109	2.6293	12.0851	0.689119	1.6632		FALSE	TRUE	B	FALSE	2.27358	10.2542	1.01449	0.248293	4.08587
chr2R_17058177_-	NM_137715	LSm1	0.149869	18.4295	5.20789	0.28853	0.066311	23.8006	12.5921	0.798982	0.91954		FALSE	TRUE	B	FALSE	0.663201	14.2123	1.87869	0.337304	5.56973
chr2R_17058506_+	NM_166429	Xpd	0.0362989	15.3714	6.31552	0.809284	0.101872	13.4561	5.40846	0.915873	1.10803		FALSE	FALSE	B	FALSE	2.7186	9.09372	2.85561	0.231896	12.3142
chr2R_17066141_-	NM_137716	CG4286	0.0152963	23.3674	2.93298	0.809284	0.112016	17.0327	2.20628	0.874027	0.785634		FALSE	FALSE		FALSE	6.98179	1.46479	0	0
chr2R_17070827_+	NM_057425	tud	0.0730079	17.9079	37.2155	0.379497	0.0347398	10.2167	73.7881	0.886936	1.37741	0.0195	TRUE	FALSE		FALSE	1.39566	6.53558	8.72651	0.281086	31.0457
chr2R_17081076_+	NM_137717	Lapsyn	0.0643059	21.6501	3.97416	0.968415	0.166129	18.1084	13.0333	0.549617	1.83007		FALSE	FALSE	B	FALSE	6.08136	1.76561	0.911164	0
chr2R_17098285_+	NM_001299740	CG44245	0.0444396	1.97401	16.644	0.809284	0.0165101	5.2922	35.8144	0.816235	1.54062	0.099	FALSE	FALSE		FALSE	10.651	0.880077	0.0751476	0.0562173	1.33673
chr2R_17102477_-	NM_137719	CG4302	0.160101	2.80027	7.57223	0.614937	0.149289	4.01101	33.0246	0.278912	1.57143		FALSE	FALSE	U	FALSE	4.43808	3.76965	0.742082	0
chr2R_17105284_-	NM_137720	CG15661	0.0248916	23.3539	5.61522	0.847023	0.0511717	22.4573	6.35529	0.80706	1.62602		FALSE	TRUE	P	FALSE	6.72032	1.59865	0.0563607	0
chr2R_17153847_-	NM_137722	CG30391	0.0633804	20.0763	7.47254	0.853692	0.258596	20.5612	0.743638	0.942274	0.761905		FALSE	TRUE		FALSE	8.2649	1.95409	0	0
chr2R_17155084_-	NM_166433	CG30393	0.108277	21.5505	7.57476	0.174879	0.173233	22.8724	1.29949	0.785419	0.945946		FALSE	FALSE		FALSE	7.9965	2.50917	0	0
chr2R_17177848_-	NM_137727	CG10505	0.197799	5.7235	1.07054	0.151562	0.0789315	5.17079	1.36761	0.898093	1.16667		TRUE	TRUE		FALSE	7.43547	7.74424	0.0187869	0
chr2R_17179686_-	NM_137728	CG30392	0.118574	21.2356	7.80051	0.456125	0.117769	21.6618	24.3153	0.950289	0.487805		FALSE	TRUE	B	FALSE	0.642421	13.5875	0.526033	0.175679	2.99429
chr2R_17181273_+	NM_057855	RpL29	0.213839	11.7787	15.6895	0.103423	0.191869	23.7515	410.815	0.932233	1.11336		FALSE	FALSE	U	FALSE	5.07357	4.17219	9.15861	4.01719	2.27985
chr2R_17183093_-	NM_137729	CG9752	0.128269	5.23996	1.90941	0.977262	0.317035	6.12709	1.46833	0.349759	1.07212		FALSE	FALSE	U	FALSE	1.35584	16.4018	0.948738	0.175679	5.40041
chr2R_17186000_-	NR_124675	CR44724	0.0399435	16.8739	15.1169	0.932233	0.222689	3.75382	2.23716	0.323115	1.07143		FALSE	TRUE		FALSE	7.46317	0.61801	0	0
chr2R_17197651_-	NR_124676	CR45149	0.0327755	12.8491	13.4062	0.519291	0.0618274	7.87625	12.2373	0.843505	0.543232		FALSE	TRUE		FALSE	11.2329	1.36611	0.103328	0.0281086	3.67602
chr2R_17199859_-	NM_137732	CG9754	0.113757	11.8446	5.42223	0.725378	0.0439586	4.86084	4.847	0.773783	0.931966	0.001	FALSE	FALSE	B	FALSE	3.01817	5.69768	1.90687	0.135858	14.0357
chr2R_17207522_-	NM_001169765	CG33655	0.0667236	6.17856	12.477	0.906928	0.0988892	6.2071	54.0701	0.0101378	0.4004		FALSE	TRUE		FALSE	5.0147	0.758881	0.178476	0.154598	1.15445
chr2R_17210825_-	NM_137734	CG30394	0.0342257	8.89253	7.22179	0.930168	0.0718062	11.7653	10.9588	0.817815	1.15556		FALSE	FALSE	B	TRUE	2.33592	5.9145	4.69672	0.173337	27.096
chr2R_17266969_-	NM_080070	cv-2	0.334791	6.8236	9.46199	0.00748369	0.311615	9.22689	12.7366	0.0101378	1.2931		FALSE	TRUE	U	FALSE	3.43895	0.342038	52.237	0.299825	174.225
chr2R_17271896_-	NM_137739	CG10795	0.0636898	13.6449	5.76707	0.847023	0.0556351	1.72858	14.4276	0.790555	0.951087	0.0585	FALSE	FALSE	B	FALSE	0.715148	3.56488	1.49356	0.217842	6.85616
chr2R_17273726_-	NM_137740	EfSec	0.00549558	6.26569	2.33243	0.868157	0.0705935	15.8266	1.63681	0.843054	0.900225		FALSE	TRUE	B	FALSE	0.327271	11.5485	0.854804	0.0538749	15.8665
chr2R_17276910_+	NM_079079	Acox57D-d	0.0767966	13.7217	4.48801	0.49189	0.0689665	15.9743	21.5523	0.809332	0.820513		FALSE	FALSE	U	FALSE	8.20776	3.1414	1.24933	0.00702716	177.786
chr2R_17369432_+	NM_079990	Sara	0.0337267	17.7172	14.5491	0.884021	0.0389603	15.8774	29.5383	0.95762	0.864865		FALSE	FALSE	B	FALSE	2.11774	4.31813	4.26463	0.199103	21.4192
chr2R_17389237_-	NM_137741	TAF1C-like	0.12775	13.2949	6.32188	0.293947	0.0606797	17.7552	5.70694	0.843505	1.17647	0.001	FALSE	FALSE	P	TRUE	1.02164	10.881	2.0008	0.15694	12.7489
chr2R_17419700_-	NR_124678	CR44725	0.169091	2.96331	7.01656	0.16905	0.556991	7.18451	0.993494	0.304003	1.13043		FALSE	FALSE		FALSE	5.99651	0.516861	0	0.00702716	0
chr2R_17424300_-	NM_166460	CG30286	0.113461	6.42452	43.4624	0.212858	0.285882	4.43844	1.07517	0.883183	0.475907	0.0025	FALSE	TRUE		FALSE	9.65883	1.03071	0	0
chr2R_17425520_-	NM_166461	CG30287	0.135102	6.79369	41.5519	0.300035	0.502163	9.92591	4.14521	0.0261929	0.475907	0.0515	FALSE	FALSE		FALSE	8.15754	1.29119	0	0
chr2R_17426798_-	NM_206195	CG33226	0.103988	6.56618	31.8074	0.586856	0.489833	2.19306	0.733567	0.285462	0.677507		FALSE	FALSE		FALSE	4.36189	1.21596	0	0
chr2R_17428078_-	NM_137743	CG30283	0.145807	6.55282	30.3669	0.425717	0.588787	12.4914	0.405823	0.000259647	0.567108		FALSE	TRUE		FALSE	9.5203	0.75123	0.0563607	0
chr2R_17492291_-	NR_124679	CR45150	0.0847273	12.9247	2.47089	0.882864			0		0.542005		FALSE	FALSE		FALSE	15.7471	0.780438	0.131508	0.0445053	2.95489
chr2R_17495192_+	NR_124680	CR43243	0.110107	9.82679	3.65317	0.628059	0.18948	7.07324	2.25605	0.903962	1.28205		TRUE	TRUE		FALSE	8.06403	1.71746	0.0939345	0.0374782	2.50638
chr2R_17500576_-	NM_137747	CG15673	0.0434919	9.45921	6.99071	0.903962	0.202976	13.7776	15.6463	0.157012	0.973828		FALSE	FALSE		TRUE	6.63201	1.46132	8.04079	0.0445053	180.67
chr2R_17504412_-	NM_144447	CG18870	0.0466936	14.4451	9.32212	0.840411	0.0374655	15.3723	10.5838	0.844381	1.15207		FALSE	TRUE	B	FALSE	1.68138	10.4247	0.629361	0.31388	2.0051
chr2R_17506584_-	NM_080523	clt	0.0920747	14.1217	6.10384	0.746307	0.061116	1.86906	17.5852	0.868157	1.28571		FALSE	FALSE	B	FALSE	1.89436	9.41001	0.356951	0.110092	3.24229
chr2R_17511951_-	NM_166465	PTP-ER	0.0429773	19.1721	15.6422	0.930168	0.0183218	14.8008	29.5936	0.817815	0.9839		FALSE	FALSE	B	FALSE	1.27792	12.4586	2.4329	0.25532	9.52883
chr2R_17512535_+	NM_137748	mahj	0.00567747	15.0906	10.8736	0.95377	0.0335471	15.8286	12.2614	0.852728	1.51261		FALSE	FALSE	B	FALSE	2.36363	6.57156	1.90687	0.349016	5.46357
chr2R_17521545_-	NR_033161	CR42547	0.238077	17.7582	3.33872	0.00453312	0.190182	19.4592	2.36236	0.903962	0.668338	0.008	FALSE	FALSE		FALSE	5.70214	13.0993	0	0
chr2R_17522184_+	NM_137750	CG10321	0.0815725	17.4206	20.0995	0.160294	0.0271963	18.8257	24.1576	0.859759	0.966702		TRUE	FALSE	B	FALSE	1.37315	5.72992	2.32957	0.505955	4.60431
chr2R_17544685_-	NR_073892	CR43786	0.0632121	17.2804	49.7774	0.843505	0.036085	12.2425	74.3564	0.809284	0.608519		FALSE	TRUE		FALSE	5.60517	1.41563	0	0
chr2R_17547512_-	NM_137753	Rae1	0.138888	12.197	4.2824	0.789338	0.0793349	21.6082	17.5456	0.787565	1.89125		FALSE	TRUE	B	FALSE	2.93332	6.09878	1.76597	0.306853	5.7551
chr2R_17554192_+	NM_166469	CG42365	0.164238	11.1735	7.13819	0.547733	0.0852955	7.49417	7.21154	0.809284	0.37037		FALSE	TRUE	B	FALSE	1.66926	3.4946	2.76167	0.416945	6.6236
chr2R_17557421_-	NM_137756	CG9865	0.140319	15.849	16.3397	0.0215156	0.0709796	19.5376	40.1304	0.782475	0.877193		FALSE	FALSE	B	FALSE	1.28657	11.5895	1.94444	0.229554	8.47053
chr2R_17557657_+	NM_137757	NC2alpha	0.171105	21.2778	4.6916	0.103804	0.0789737	20.6334	10.3554	0.903755	0.875		TRUE	FALSE	B	FALSE	1.60519	5.9618	2.65835	0.3537	7.51581
chr2R_17562406_+	NM_137759	CG30263	0.267737	20.2124	1.15407	0.00453312	0.216655	16.9019	1.63294	0.885344	0.874636		FALSE	TRUE		FALSE	10.9367	2.42789	0	0
chr2R_17572788_+	NM_137760	CG10306	0.0488888	7.0133	6.4454	0.8582	0.0506914	1.65183	121.84	0.868157	1.64512		FALSE	TRUE	B	FALSE	1.88744	8.87334	3.04348	0.583254	5.2181
chr2R_17575147_-	NM_079081	Tbp	0.0673356	0.0396175	4.36304	0.886936	0.0923519	10.337	10.4896	0.942274	1.64159		TRUE	TRUE	B	FALSE	3.01644	4.41593	2.32018	0.203788	11.3853
chr2R_17576050_-	NM_166473	CG30285	0.34254	6.86067	4.21944	0.086201	0.078002	4.83613	27.438	0.843505	0.853659	0.9895	FALSE	FALSE		FALSE	5.85798	5.35612	0.103328	0.2155	0.479481
chr2R_17578644_-	NM_137762	Tim10	0.191731	15.7523	16.9491	0.282626	0.0890337	21.1682	76.6189	0.965381	1.25725	0.972	TRUE	FALSE	B	TRUE	3.25193	6.56779	6.1621	0.517667	11.9036
chr2R_17597100_-	NR_124682	CR44749	0.040816	15.3565	5.03897	0.930168	0.830394	0.703126	0.421497	0.993253	1.2218		FALSE	TRUE		FALSE	2.22683	1.84035	0.131508	0.0140543	9.35714
chr2R_17599118_-	NM_166478	CG30403	0.185349	17.3894	3.34029	0.659217	0.1614	9.6438	2.25436	0.872591	0.595238		FALSE	FALSE	U	FALSE	9.52723	1.18942	1.77536	0.0117119	151.586
chr2R_17605309_+	NM_166483	CG30398	0.122012	16.9535	7.2112	0.0205585	0.440178	18.8998	1.27741	0.903962	0.868056		FALSE	TRUE		FALSE	7.63114	1.20364	0.187869	0.042163	4.45578
chr2R_17679085_-	NM_079082	lox2	0.316596	12.868	1.35917	0.00785049	0.208757	17.6394	15.4106	0.787565	0.952381		FALSE	TRUE		FALSE	6.57486	0.370843	0	0
chr2R_17770038_-	NM_058036	PpN58A	0.121812	22.8561	5.69776	0.127519	0.570495	21.2385	0.449748	0.993104	0.707339		FALSE	FALSE		FALSE	5.50993	0.281442	0	0
chr2R_17824368_-	NM_001274201	CG43742	0.0351294	11.6749	7.84966	0.953053			0		1.08108		FALSE	FALSE		FALSE	7.7662	0.834022	0.131508	0
chr2R_17860627_+	NM_137780	CG9304	0.112882	8.29036	6.76163	0.190787	0.0186257	9.61453	19.4728	0.753471	1.33333		FALSE	FALSE	B	FALSE	0.981814	6.20037	6.48148	0.31388	20.6496
chr2R_17874443_-	NM_166493	CG30401	0.18644	1.51387	1.82038	0.965976	0.837035	3.35962	0.178517	0.859917	0.823045		FALSE	FALSE		FALSE	13.2294	0.888393	0	0
chr2R_17922349_+	NM_137785	CG9308	0.0998458	12.5235	15.8739	0.28853	0.58154	22.3509	0.594951	0.565043	1.11111		FALSE	TRUE		FALSE	7.93416	0.921193	0	0
chr2R_17962813_-	NM_137791	CG2921	0.0330061	22.4968	5.04984	0.932233	0.0335935	19.1117	23.2837	0.912179	1.13821		FALSE	TRUE	B	FALSE	1.65367	8.96988	1.2963	0.243608	5.32123
chr2R_17963493_+	NM_137792	GlcT-1	0.0291023	9.46124	11.42	0.942274	0.0260852	5.35349	15.9926	0.853436	1.22873		FALSE	TRUE	B	FALSE	1.18268	4.69196	14.2311	0.46145	30.8399
chr2R_17978900_-	NM_001274202	CG44163	0.176368	5.17591	4.71644	0.250059	0.506421	13.765	1.24901	0.912153	1.07143		FALSE	FALSE		FALSE	9.20169	1.9202	0	0
chr2R_17987039_-	NM_137794	CG11073	0.184981	4.88471	17.9403	0.059766	0.151551	5.24562	86.4231	2.84654e-05	1.47406		FALSE	FALSE	U	FALSE	11.1064	0.512296	0.0281803	0
chr2R_17990682_+	NM_137795	CG6613	0.0448642	7.08842	14.3114	0.49189	0.0817705	19.9775	17.8242	0.853692	0.757576		FALSE	TRUE	U	FALSE	1.47878	8.3758	2.54562	0.241266	10.5511
chr2R_18001094_+	NM_001169779	CG30280	0.197097	18.7162	11.8888	0.0259803	0.137572	10.6674	0.444993	0.965381	1.17216		FALSE	FALSE		FALSE	6.81209	0.821521	0	0
chr2R_18002502_+	NM_166512	CG30281	0.16102	20.425	12.3464	0.847978	0.04149	13.1979	2.643	0.816235	0.822368		FALSE	TRUE		FALSE	5.89781	1.32998	0	0
chr2R_18015007_-	NM_137798	GM130	0.040387	15.9878	8.04945	0.6977	0.0484832	19.457	18.1681	0.868157	1.42857		FALSE	TRUE	B	FALSE	1.0909	4.99725	1.70021	0.14757	11.5214
chr2R_18015313_+	NM_143701	NtR	0.0898273	19.7965	3.92778	0.915893	0.0560476	18.0201	39.7445	0.912111	0.909091		FALSE	TRUE	P	FALSE	5.06838	8.98407	2.99651	0.0257663	116.296
chr2R_18052099_-	NM_001103938	CG34206	0.011265	14.6508	4.50691	0.882864			0		0.994318		FALSE	FALSE		FALSE	8.78957	0.831264	0.103328	0.0281086	3.67602
chr2R_18062196_-	NM_137802	CG3045	0.131879	23.4599	4.22055	0.068071	0.128809	10.4972	2.6942	0.840411	1.12755		FALSE	TRUE	B	FALSE	7.05105	10.0681	1.11782	0.19676	5.68112
chr2R_18062427_+	NM_137803	CG6758	0.0795941	12.6214	7.3026	0.689119	0.105369	21.3327	14.1912	0.820937	0.62435		FALSE	TRUE	B	FALSE	2.59046	12.009	0.666935	0.128831	5.17681
chr2R_18064212_-	NR_124687	CR45151	0.0630405	13.3769	8.31465	0.921184	0.0515173	21.8452	13.2547	0.847023	1.06996		FALSE	TRUE		FALSE	6.50906	0.732313	0.00939345	0.00702716	1.33673
chr2R_18067200_+	NM_137805	CG11275	0.104393	20.3069	11.4328	0.304003	0.269107	20.724	31.0708	0.053885	1.09971		FALSE	FALSE	P	FALSE	8.71511	2.35535	1.18357	0
chr2R_18070643_+	NM_137806	MED16	0.108588	10.2548	4.40821	0.853692	0.204278	19.9892	3.92558	0.740848	1.03359		FALSE	TRUE	B	FALSE	3.82336	11.6161	2.66774	0.103065	25.884
chr2R_18073477_+	NM_137807	Vps35	0.0811296	15.1344	15.3313	0.670693	0.0345151	19.072	37.3044	0.932233	1.14379		FALSE	FALSE	B	FALSE	1.19307	4.93485	2.23564	0.346673	6.44884
chr2R_18089013_+	NR_124688	CR45376	0.123502	11.1214	6.66184	0.053885	0.386145	23.9379	1.01003	0.725378	0.692042		FALSE	FALSE		FALSE	7.00084	1.27917	0	0
chr2R_18100340_+	NM_058026	ari-2	0.0271231	20.7577	17.4932	0.886936	0.0115206	18.951	20.8125	0.800465	1.38249		FALSE	FALSE	B	FALSE	3.63115	8.50894	12.7939	0.245951	52.0181
chr2R_18208400_-	NR_124691	CR44756	0.0750362	15.3439	20.6465	0.879741	0.182498	19.8818	1.03713	0.953053	1.08401		FALSE	TRUE		FALSE	7.84239	0.694373	0	0
chr2R_18217225_-	NM_001103940	CG34207	0.0301241	20.9669	5.12071	0.915893	0.20237	13.9061	15.6027	0.939933	0.961538		FALSE	FALSE		FALSE	4.90734	0.965645	0.0469672	0
chr2R_18219577_-	NM_057861	T3dh	0.0906089	0.147622	2.37618	0.206882	0.0847814	21.2504	14.9364	0.930168	1.44144		TRUE	TRUE	P	FALSE	2.07445	8.90793	0.723295	0.0468477	15.4393
chr2R_18220631_+	NM_001103943	CG34208	0.14201	19.7797	4.46683	0.939933	0.260723	8.94433	2.7517	0.689119	1.13122		TRUE	TRUE		FALSE	8.02074	2.05053	0	0
chr2R_18235812_+	NM_137820	CG11298	0.0569472	6.39836	16.1161	0.878394	0.435631	15.2455	1.78142	0.861858	1.08932		FALSE	FALSE		FALSE	6.05538	0.70072	0	0
chr2R_1824905_+	NR_073834	CR44126	0.270704	7.12855	1.02464	0.0500361			0		1.02041		FALSE	TRUE		FALSE	9.81468	0.551069	0	0
chr2R_18262595_+	NM_137821	Rtf1	0.0782623	19.6632	13.2798	0.103804	0.0152896	21.6283	24.2727	0.898093	1.36054		TRUE	FALSE	B	TRUE	1.32294	11.1808	1.92566	0.26469	7.27515
chr2R_18266512_-	NR_124694	CR45327	0.0939017	16.0355	1.35307	0.953053	0.0347671	12.675	4.35785	0.874027	1.04167		FALSE	FALSE		FALSE	8.15927	1.8363	0	0
chr2R_18267142_+	NM_058056	wrapper	0.116456	19.0106	3.18517	0.45713	0.121331	21.8308	27.5478	0.783508	1.05386		FALSE	TRUE	B	FALSE	10.9783	0.861637	0.00939345	0
chr2R_18289564_-	NM_137823	babos	0.0809744	10.2432	10.8763	0.00748369	0.104135	0.595698	56.9202	0.820937	1.25	0.0275	TRUE	FALSE	U	FALSE	9.41295	0.765724	0.920558	0
chr2R_18291682_+	NM_137824	CG6044	0.030918	19.654	20.5593	0.824304	0.0530446	20.3516	67.0025	0.935134	0.997009		FALSE	FALSE	P	FALSE	7.99996	1.23977	0.0187869	0
chr2R_18299050_-	NM_057958	qkr58E-3	0.036974	15.7723	21.5511	0.885344	0.0651432	18.6405	28.2072	0.844381	0.759013		FALSE	TRUE	B	FALSE	3.40951	6.64251	4.94095	0.325592	15.1753
chr2R_18299294_+	NM_137825	Mes4	0.0585609	13.9031	3.47553	0.861858	0.102688	8.00527	11.2582	0.882864	1.03508		FALSE	TRUE	P	FALSE	2.20259	17.4279	1.26812	0.252978	5.01276
chr2R_18303023_-	NM_001299794	qkr58E-1	0.0982464	14.1077	9.6225	0.912179	0.0481795	14.2721	17.8267	0.910445	1.39319		FALSE	TRUE	B	FALSE	0.0761901	7.54444	3.42861	0.393521	8.71265
chr2R_18303967_-	NR_124697	CR45152	0.00683384	4.81478	15.0922	0.903962	0.0801992	17.226	25.7045	0.879741	0.653061		FALSE	TRUE		FALSE	9.91164	4.2148	0	0.0327934	0
chr2R_18307881_-	NM_079087	mRpS29	0.0371802	11.5985	4.71132	0.91752	0.117633	19.7535	24.2907	0.204415	1.37845		FALSE	TRUE	B	FALSE	0.67359	9.84343	1.79415	0.227211	7.89638
chr2R_18308518_+	NM_166533	rad50	0.0306898	0.0507857	4.42216	0.840411	0.0290899	18.2151	10.1378	0.753471	1.38889	0.0075	FALSE	FALSE	U	FALSE	0.690906	11.5143	1.84112	0.374782	4.9125
chr2R_18314482_-	NM_137827	CG10344	0.144773	15.4639	2.27133	0.519291	0.0795523	5.41557	2.45482	0.915893	1.06589		FALSE	TRUE	B	FALSE	1.00606	11.0448	3.80435	0.0772988	49.2161
chr2R_18342246_+	NM_137829	CG10384	0.0403646	13.9416	23.4662	0.898093	0.0466352	15.3051	24.0753	0.934063	0.793388		FALSE	TRUE		FALSE	9.41814	0.975772	0	0
chr2R_18365884_+	NM_137831	CG4752	0.0403721	20.1597	3.90534	0.939933	0.162109	16.9649	18.793	0.557018	1.11483	0.283	FALSE	FALSE	B	FALSE	7.37832	1.43875	0.338164	0
chr2R_18370808_+	NM_137832	CG4554	0.0304512	13.2872	3.80734	0.853436	0.0670019	9.53553	4.45935	0.884021	2.14286		FALSE	TRUE	P	FALSE	0.729001	8.62495	4.62158	0.224869	20.5523
chr2R_18379702_+	NM_137833	CG4610	0.0607752	15.6299	7.2826	0.883183	0.0278216	20.3234	10.6572	0.809284	0.931677		FALSE	FALSE	B	FALSE	2.00345	7.90886	0.770263	0.142886	5.39077
chr2R_18437599_+	NM_137834	CG6018	0.0701399	21.9669	10.8163	0.614937	0.232156	19.1584	1.21546	0.202399	0.857143		TRUE	FALSE	U	FALSE	4.13332	1.11697	3.86071	0.119462	32.3175
chr2R_18449812_+	NM_137835	CG11362	0.250461	17.4777	4.49229	0.245945	0.28059	18.6579	1.11661	0.903962	1.6092		FALSE	FALSE		FALSE	2.46925	3.48685	0	0
[truncated: 5,201 more rows]
