# Supplementary material for: Linking Core Promoter Classes to Circadian Transcription
Source: PLoS Genet. 2016 Aug 9;12(8):e1006231. doi: 10.1371/journal.pgen.1006231 (PMC4978467; doi:10.1371/journal.pgen.1006231)
Supplement: S1 Interactive Text — (NB) [file pgen.1006231.s011.nb]

(* Content-type: application/vnd.wolfram.mathematica *)

(*** Wolfram Notebook File ***)
(* http://www.wolfram.com/nb *)

(* CreatedBy='Mathematica 10.4' *)

(*CacheID: 234*)
(* Internal cache information:
NotebookFileLineBreakTest
NotebookFileLineBreakTest
NotebookDataPosition[       158,          7]
NotebookDataLength[    501771,      11759]
NotebookOptionsPosition[    488198,      11352]
NotebookOutlinePosition[    489642,      11401]
CellTagsIndexPosition[    489599,      11398]
WindowFrame->Normal*)

(* Beginning of Notebook Content *)
Notebook[{
Cell[BoxData[
 RowBox[{"ClearAll", "[", "\"\<Global`*\>\"", "]"}]], "Input",
 CellOpen->False,
 CellGroupingRules->{GroupTogetherGrouping, 10000.}],

Cell[CellGroupData[{

Cell["Rhythmic pausing indices: a model analysis.", "Title"],

Cell[TextData[StyleBox["P\[ARing]l O. Westermark",
 FontFamily->"Helvetica Neue",
 FontSize->18]], "Text"],

Cell[CellGroupData[{

Cell["Objective", "Section"],

Cell[TextData[{
 "Time-resolved chip-seq experiments for Pol II (Le Martelot et al. ",
 StyleBox["PLoS Biol ",
  FontSlant->"Italic"],
 StyleBox["10 ",
  FontWeight->"Bold"],
 "2012) allow quantification of promoter-proximal paused Pol II, as well as \
transcribing Pol II in gene bodies. \n\nHere, we ask how various kinetic \
parameters (such as Pol II recruitment or release rates) influence pausing \
index (PI) and rhythm propagation.  Rhythm propagation is assumed to occur \
between rhythmic Pol II recruitment and transcriptional initiation, or \
between rhythmic Pol II release from the paused state and transcriptional \
initiation, or a combination of both.  \n\nFrom the chip-seq measurements, we \
obtain three readouts: promoter-proximal paused Pol II density, gene body \
density, and the ratio of the former to the latter (the PI). Since chip-seq \
experiments were performed at different times of day, we can estimate \
relative amplitudes and phases for each of the readouts.\n\nHere, we derive \
phases of these three readouts for ",
 StyleBox["3 rhythm propagation scenarios:",
  FontWeight->"Bold"],
 " 1. Only oscillating recruitment of Pol II to the promoter. 2. Only \
rhythmic regulation of release from the paused state. 3. A combination of \
these two.  We do so by analyzing a quantitative model for recruitment of Pol \
II and transcription initialization from the original publication (Le \
Martelot et al. ",
 StyleBox["PLoS Biol ",
  FontSlant->"Italic"],
 StyleBox["10 ",
  FontWeight->"Bold"],
 "2012). Scenarios 1 and 2 were considered there, where it was shown (as also \
done more elaborately here below) that scenario 1 will cause \
promoter-proximal paused Pol II density and gene body density to oscillate \
with the same phase. Scenario 2 will cause them to oscillate with opposite \
phases. Since opposite phases were not observed in the chip-seq data, it was \
concluded that circadian regulation operates at the level of recruitment of \
Pol II to promoters.  Here we show that scenario 3 will lead to in-phase \
oscillations of promoter-proximal paused Pol II density and gene body \
density, as observed experimentally and as in scenario 1. We show, however, \
that scenario 3 will lead to a PI in antiphase to promoter-proximal paused \
Pol II density and gene body density. Scenario 1 leads to in-phase \
oscillations in all three readouts. We have found in the experimental data \
that for a subset of transcripts, the PI is indeed in antiphase to the Pol II \
densities.\n\nHow can the PI be in antiphase to promoter-proximal paused Pol \
II density and gene body density? Let these two densities have relative \
amplitudes ",
 Cell[BoxData[
  FormBox[
   SubscriptBox["A", "prom"], TraditionalForm]]],
 " and ",
 Cell[BoxData[
  FormBox[
   SubscriptBox["A", "gb"], TraditionalForm]]],
 ", respectively, but the same phase, and form their ratio f(t), which (apart \
from a constant factor which we here omit) will look like:"
}], "Text"],

Cell[BoxData[
 RowBox[{
  RowBox[{
   RowBox[{"f", "[", "t", "]"}], "=", 
   FractionBox[
    RowBox[{"1", "+", 
     RowBox[{
      SubscriptBox["A", "prom"], " ", 
      RowBox[{"Cos", "[", 
       FractionBox[
        RowBox[{"2", " ", "\[Pi]", " ", "t"}], "24"], "]"}]}]}], 
    RowBox[{"1", "+", 
     RowBox[{
      SubscriptBox["A", "gb"], " ", 
      RowBox[{"Cos", "[", 
       FractionBox[
        RowBox[{"2", " ", "\[Pi]", " ", "t"}], "24"], "]"}]}]}]]}], 
  ";"}]], "Input",
 CellOpen->False,
 TextAlignment->Center],

Cell[CellGroupData[{

Cell[BoxData[
 RowBox[{
  RowBox[{
   RowBox[{"Inactivate", "[", 
    RowBox[{"f", "[", "t", "]"}], "]"}], "==", 
   RowBox[{"f", "[", "t", "]"}]}], "//", "TraditionalForm"}]], "Input",
 CellOpen->False],

Cell[BoxData[
 FormBox[
  RowBox[{
   RowBox[{
    TemplateBox[{"f"},
     "InactiveHead",
     BaseStyle->"InactiveTraditional",
     SyntaxForm->"Symbol",
     Tooltip->"Inactive[f]"], "[", "t", "]"}], "\[LongEqual]", 
   FractionBox[
    RowBox[{
     RowBox[{
      SubscriptBox["A", "prom"], " ", 
      RowBox[{"cos", "(", 
       FractionBox[
        RowBox[{"\[Pi]", " ", "t"}], "12"], ")"}]}], "+", "1"}], 
    RowBox[{
     RowBox[{
      SubscriptBox["A", "gb"], " ", 
      RowBox[{"cos", "(", 
       FractionBox[
        RowBox[{"\[Pi]", " ", "t"}], "12"], ")"}]}], "+", "1"}]]}], 
  TraditionalForm]], "Output",
 TextAlignment->Center]
}, Open  ]],

Cell[TextData[{
 "It follows from elementary analysis of the extrema that this ratio will \
have the same phases as the two densities except if  ",
 Cell[BoxData[
  FormBox[
   RowBox[{
    SubscriptBox["A", "prom"], " ", "<", " ", 
    SubscriptBox["A", "gb"]}], TraditionalForm]]],
 ", in which case the phases will be opposite. This is illustrated by the \
plots below. Thus, our objective involves analyzing how the 3 scenarios \
outlined above lead to different relations between the relative amplitudes of \
the densities. We will let recruitment of Pol II to the promoter have a \
relative amplitude ",
 Cell[BoxData[
  FormBox[
   SubscriptBox["A", "f"], TraditionalForm]]],
 ". The release from the paused state has a relative amplitude ",
 Cell[BoxData[
  FormBox[
   SubscriptBox["A", "d"], TraditionalForm]]],
 ". We shall analyze how the observables ",
 Cell[BoxData[
  FormBox[
   SubscriptBox["A", "prom"], TraditionalForm]]],
 " and ",
 Cell[BoxData[
  FormBox[
   SubscriptBox["A", "gb"], TraditionalForm]]],
 " and the ",
 Cell[BoxData[
  FormBox[
   SubscriptBox["A", "PI"], TraditionalForm]]],
 ", the relative amplitude of the ",
 "PI",
 ", depend on ",
 Cell[BoxData[
  FormBox[
   SubscriptBox["A", "f"], TraditionalForm]]],
 " and ",
 Cell[BoxData[
  FormBox[
   SubscriptBox["A", "d"], TraditionalForm]]],
 ". In this way, we can for instance infer from data whether ",
 Cell[BoxData[
  FormBox[
   SubscriptBox["A", "d"], TraditionalForm]]],
 " sometimes is greater than zero, which means that Pol II release is \
regulated in a circadian fashion."
}], "Text"],

Cell[CellGroupData[{

Cell[BoxData[{
 RowBox[{"Grid", "[", 
  RowBox[{"{", 
   RowBox[{
    RowBox[{"{", 
     RowBox[{
      RowBox[{"Text", "[", 
       RowBox[{"Style", "[", 
        RowBox[{
        "\"\<\!\(\*SubscriptBox[\(A\), \(prom\)]\) = 0.5 and \
\!\(\*SubscriptBox[\(A\), \(gb\)]\) = 0.2\>\"", ",", 
         RowBox[{"FontFamily", "\[Rule]", "\"\<Helvetica\>\""}], ",", 
         RowBox[{"TextAlignment", "\[Rule]", "Left"}], ",", 
         RowBox[{"LineIndent", "\[Rule]", "0"}]}], "]"}], "]"}], ",", 
      RowBox[{"Text", "[", 
       RowBox[{"Style", "[", 
        RowBox[{
        "\"\<\!\(\*SubscriptBox[\(A\), \(prom\)]\) = 0.5 and \
\!\(\*SubscriptBox[\(A\), \(gb\)]\) = 0.8\>\"", ",", 
         RowBox[{"FontFamily", "\[Rule]", "\"\<Helvetica\>\""}], ",", 
         RowBox[{"TextAlignment", "\[Rule]", "Left"}], ",", 
         RowBox[{"LineIndent", "\[Rule]", "0"}]}], "]"}], "]"}]}], "}"}], ",", 
    RowBox[{"{", 
     RowBox[{
      RowBox[{"Plot", "[", 
       RowBox[{
        RowBox[{"Evaluate", "[", 
         RowBox[{
          RowBox[{"f", "[", "t", "]"}], "/.", 
          RowBox[{"{", 
           RowBox[{
            RowBox[{
             SubscriptBox["A", "prom"], "\[Rule]", "0.5"}], ",", 
            RowBox[{
             SubscriptBox["A", "gb"], "\[Rule]", "0.2"}]}], "}"}]}], "]"}], 
        ",", 
        RowBox[{"{", 
         RowBox[{"t", ",", "0", ",", "72"}], "}"}], ",", 
        RowBox[{"Ticks", "\[Rule]", 
         RowBox[{"{", 
          RowBox[{
           RowBox[{"{", 
            RowBox[{"0", ",", "24", ",", "48", ",", "72"}], "}"}], ",", 
           "Automatic"}], "}"}]}], ",", 
        RowBox[{"GridLines", "\[Rule]", 
         RowBox[{"{", 
          RowBox[{
           RowBox[{"Range", "[", 
            RowBox[{"0", ",", "72", ",", "24"}], "]"}], ",", "None"}], 
          "}"}]}], ",", 
        RowBox[{"AxesLabel", "\[Rule]", 
         RowBox[{"{", 
          RowBox[{"\"\<t\>\"", ",", "\"\<f[t]\>\""}], "}"}]}]}], "]"}], ",", 
      RowBox[{"Plot", "[", 
       RowBox[{
        RowBox[{"Evaluate", "[", 
         RowBox[{
          RowBox[{"f", "[", "t", "]"}], "/.", 
          RowBox[{"{", 
           RowBox[{
            RowBox[{
             SubscriptBox["A", "prom"], "\[Rule]", "0.5"}], ",", 
            RowBox[{
             SubscriptBox["A", "gb"], "\[Rule]", "0.8"}]}], "}"}]}], "]"}], 
        ",", 
        RowBox[{"{", 
         RowBox[{"t", ",", "0", ",", "72"}], "}"}], ",", 
        RowBox[{"Ticks", "\[Rule]", 
         RowBox[{"{", 
          RowBox[{
           RowBox[{"{", 
            RowBox[{"0", ",", "24", ",", "48", ",", "72"}], "}"}], ",", 
           "Automatic"}], "}"}]}], ",", 
        RowBox[{"GridLines", "\[Rule]", 
         RowBox[{"{", 
          RowBox[{
           RowBox[{"Range", "[", 
            RowBox[{"0", ",", "72", ",", "24"}], "]"}], ",", "None"}], 
          "}"}]}], ",", 
        RowBox[{"AxesLabel", "\[Rule]", 
         RowBox[{"{", 
          RowBox[{"\"\<t\>\"", ",", "\"\<f[t]\>\""}], "}"}]}]}], "]"}]}], 
     "}"}]}], "\[IndentingNewLine]", "}"}], "]"}], "\[IndentingNewLine]", 
 RowBox[{" "}]}], "Input",
 CellOpen->False],

Cell[BoxData[
 TagBox[GridBox[{
    {
     InterpretationBox[Cell[BoxData[
       FormBox[
        StyleBox["\<\"\\!\\(\\*SubscriptBox[\\(A\\), \\(prom\\)]\\) = 0.5 and \
\\!\\(\\*SubscriptBox[\\(A\\), \\(gb\\)]\\) = 0.2\"\>",
         StripOnInput->False,
         TextAlignment->Left,
         LineIndent->0,
         FontFamily->"Helvetica"], TextForm]], "InlineText"],
      Text[
       Style[
       "\!\(\*SubscriptBox[\(A\), \(prom\)]\) = 0.5 and \
\!\(\*SubscriptBox[\(A\), \(gb\)]\) = 0.2", FontFamily -> "Helvetica", 
        TextAlignment -> Left, LineIndent -> 0]]], 
     InterpretationBox[Cell[BoxData[
       FormBox[
        StyleBox["\<\"\\!\\(\\*SubscriptBox[\\(A\\), \\(prom\\)]\\) = 0.5 and \
\\!\\(\\*SubscriptBox[\\(A\\), \\(gb\\)]\\) = 0.8\"\>",
         StripOnInput->False,
         TextAlignment->Left,
         LineIndent->0,
         FontFamily->"Helvetica"], TextForm]], "InlineText"],
      Text[
       Style[
       "\!\(\*SubscriptBox[\(A\), \(prom\)]\) = 0.5 and \
\!\(\*SubscriptBox[\(A\), \(gb\)]\) = 0.8", FontFamily -> "Helvetica", 
        TextAlignment -> Left, LineIndent -> 0]]]},
    {
     GraphicsBox[{{{}, {}, 
        {RGBColor[0.368417, 0.506779, 0.709798], AbsoluteThickness[1.6], 
         Opacity[1.], LineBox[CompressedData["
1:eJw1m3k8VN8bx0kUZSeyRPYt+07OM8QMmWFUyi6KrwhJpaJUEkUpqUhplSSl
hSwpRfYlSRuF7tjXucgWv9MfP/94vV/n3uc+51nOPZ/zurPeL8xl9zIODo7T
XBwc//5P7lMensl+ZVW69O+PRO/ibjOkb1xB+XFubguYD+U94RjMzEZ/3t7f
PYGZunnFhrtTT1HpC0LpF2aXt4VuHzMLUarvmqtVmL2MAuKXbMqQ4AfzsnuY
DT+f/XZl6i3a08+8HI255ELP2Iba9+hwo4ccHTNyMOepyvyA6o/t8FqDuXL5
JRnP8Fq0bBWN8XWRRA5vBvRJmwa0/YwG+xLmlsMU+7MSzWinMIe9HWbNjIYn
KVMtiPNjjQv7L4lCD82Ye/q0ovNzcYJXMT/dqvRBtfYTMvhoeNwQs7FgdEd5
ZjvSHw4/5LZAosPDDwLP8nxFmmsXl7rmSVRW+4m9LfwbyqmLtdiJmRKnyTti
04FCy4LqN8+RKG7n9suvHnei+LaPcoWzJPpgdUouTuIXuqJmoLoWc3b0SEby
VBdq4utj1P4hES34lO/+3G5E77QMW4N5wG2tiptPD1qIuWTtOU0iLRPbAqXa
32jrVrtlrZMkKpjIrC7N7EUc0/K9uydwfLv0k28z+1CzbeXNqHESTTbVuJzh
6Uf3BU7yxY3h+eRNdrqED6CE5zvn40aw/wGOkwM2w0g4y8tGZ4BE3tt6iptn
hpGe/rG0Ff0kWrKJOv7y8Qj64TKe8bWXRNbr7/GdkBhDskHjb3YRJCJGYoSS
psbRF/nM/cq/SGTEopGLThPo2bfYne87SRTfIdq+L3cCWQpLcbl3kEi1/uH1
7T5slLM3b+e+byTak/NZRbGWRByOXudpn0g05rdhY0nmNHr/xKbkWhWJrtkQ
tTWL0+jdruzF9PckAqXrrl98/yDqaZmCSxUkusRaGT6pNIMiV/Hu3PMa189/
xB3tx7MoxrWT/ewFiaL2Xl959/UC6lm8I/HwNonkGS5pBXJ/kXSAifv6LBLV
avMqvD3xFz3+bC94MZNEUuMHLTptF9HAvqOtrldxfCJcQiWalpC333zN0STs
Z9nyQdswTsjmPUJoHiDRVi1fXfotTni9zeqMdASJcjJLD279yAl7LnTeWxZG
ImZMBJe/wTL4cevIlqL/SHTHqksm9s8yKD2gnFriQaJNFaVOJceXg8OL/9zU
gUQJHyJeaqesgLlcyf1PlpFora+XxfTrFVBsaRDbvshGubPUitdDK8DSKh5N
z7FRg5ZsoyN1Jdi+OPFdjmQj4dRqYs/iSjiyfPcj6d9slOEjI/YghA+WWkGx
qIKNHs1URcjZ88MW86aas4fZyPLS05neg/xg0+WYUh/JRk2a14/l3+OH10vb
HLjD2WjcO/zsRg4BOKckdds/gI0Mq6TueBQJwL6DhHqDCxv9rCnqrxcRAm+e
OncnDTYKTFstufKEMHxYyT1m3DaBfG24B6KuCsNGEb0nr5omkPvE3+KBx8Jw
+73gWsPaCeRIH/Oo/y4MsSZcCxLlE0ifuzXrvKEIZG9KOXH5wQRajLyqKt4v
AoOtO3/tOjyB0rYqmCg4iYHjdG1WouQEei9q6mopKwErlo3s87MbR5mqCgaa
BrLAvzwseSZlGJ3d5SXw214WXHNfjMadGEZRt68NZPjKwsVt3FuEIobRFmnB
W3znZSHb6XKN0pZhxCe4sHqwXxYuW36YoIkPo8PTn3tzbq6Dx3dVDt9NH0KP
ejbRRbnlgRmyGPzt7iBSONFjHiYkDwY56GnG5UF0TS5WrV5aHpR22Kb7nh5E
8Z6lXKf05eFWUMq6+YBB5NeuV8L2kYcGpvzucI1BJFW3TrW1BF+/2MuX8Az3
ZcEMx8Xw9fDVedlAe00/0mj85N8VvR5svnuFeBf3o4b+/A86ieuh9lSeIPmw
HwnJ705qur0ehIm++k3n+tHV8x8lVn9aDxpZ08UXGf0oOzhX+4yRAtiN1b8Q
+NqHKpU9PWPmFGDfhPXZEzO9KIBi8qaBRxFeWc20GQ71opVeIgoyoorwM6yB
c7GzFzlerukr0VQEskx5zaf3vejTMqP9M56KEN/1+vGFlF7U84v/7P43imA6
O8l1XrsXxc33D7+rV4TKNotdbxR6kYpEpZPIV0UoFRP4ySfRi/YwjogXjCvC
2RtMhYklFmKX9d4aXa8EubwGU5yfWIgz401RUJwSRE8deBV8jIUsAzJvH09R
Aum/3ELnIlnooP7hc2mZSpBGqjtW72GhwTp9n4oXSnDkKyfj6nYWapu/z7OW
pQQdAT3e1/VZSKDm5Lj2hBJslbGveqDOQrTLPt83/VWChw1PS1rlWei11tr8
cHFlsFx9Xva0IAtleyVtq7FVhqXMVN2dowTqUg9CP5nK8Mho8HhgL4Gkp23V
J72Uof7BWlbyTwKlnF9akDuoDEyF1hyLZgIdfhNx71C2MqwvWvgj94xAL845
nU9+pgx6qrUdmo8INLpdK+puuTJsHB00crtHIL9x1ubmdmXgnjvUJ3mVQI7r
3UiVFSrw2PfmBd1jBIofMeq0FFUBW+XP/o5RBKooFql2kVOBoL+SP89GEMjY
pSHjmIkKzPpFOYUHEih83cO4yzYqcFl/MVHCj0C5g6dDc51UoI/fb6Lbk0By
p5B1e6AKrOacquxyIZC7k4zW8H4VOB2xMVScQaDL0rPiy2JVgG9XavleewKt
fPFsYMM1FRC+kl+VCARiE8oXT9eoQIcFdUeELoG0CpYdvd6mApcMHTWqtQgU
EPNrV0EXtie7KRzUCfRDPN20c0YFPpsF5t9SINCangMK5HJVmNt/pfmMHIGc
811W8wqrQuy+8sJUGQJV2q3uMlRXhXVrAuWkJAi0KDJQ62CkCukmQ+8uixHI
7FfVc1+KKpQY7Q03FCFQ5KM7Nw7SVSFrqdB4VpBA+YeOn0lyU4Wy348Vf/MT
qN/Gc9+d3arwuYG5ib2KQApCZh6v9qmC57myeyp8BPLsELdtilEFR831zrEr
CXQ1h61NJKrCVdd65yUeAsmj52oaaaoQUqfSXcyN4/l5v0L4LVV49sJn4fJy
AhmGGMoUPlKF5O35OSlcBCpfNiW+UIjtb8sYyltGIFr6S0Hrd6pQGzJXO8BJ
oI86B3kTGlXBa+MklYrZ/YMxV9NXVYgTW/ivioNAhOefBVFCFSTft+nswhxK
Fk27janCf0cv3FTE/CcxajxrThWais4VcmGOlTcbZHGrQaP6oajlmPmKZn9r
CqvBywI6oYz5Mr2kc5+MGrR5u80GYpYljnwpUlUDiyj9wjrM2UcsPv7VV4Nl
599IMrA/usILdTZWaiCTarSOjbnkQVllor0a5C9JvC/E87Gxiilv3qoGY/Om
XJl4vg1tG1+J+6rBmdTib7dxPFyDFws8gtXAd4KXUoPj1cX55tHtg2owd3dA
X3AFgYKuHb/fd0INVAYDcw7ieEdXcaTvv6YGXvf5l7Jxfng8Ky4V31WDDj1W
UxjO3wX2iaSlfDXo2Vq2tAPn944cV+y5KjV40klzTxLF9Vf4/vDHFjUImLHY
2y5OoJeOcfslOtRgr/qj5yBJoJrD3IF32WpQeUow+4AsgVyEPvgO/FWD+x7d
RiCP6zM73l2HVx1k/w681VDE/flpBaNUTh2G6lcl+uD6jdpTQ+XUVAcGZ+G9
h7i+OTkTKVRjdfh2ryRKFNe/mDaf0SdHdUjmrFuyNSHQzco67bU71GHzToMk
AQsCqXqcU/PxV4e/joWnpq0IZJ6wWmbosDq0D1X4KFEJtLNHgIvrgTpEH/nm
PrWDQINRzQu0Z+owQtn/qdAL17dgyvT51+pw/ErA4hXczwmWwoNSbeqgX+3B
9TwE1/sV0Y/6nBrwt8u7xfUkgeYcJLP8PDSgOT2s1uA5HvdeI5AZqAG66Zo7
/EsI5B8hFvN5vwaIhrhUvqjA+UsX8qAlaYBj5d6TZS3Y//6VEtqvNeAZoyLZ
fZxA1vGz52fXacKE7pfwbCMWmk7/81dfUxNOLJokdFqx0KPHUyEhJprQwyoN
MKCxkNjnCYdfTprgo+t509yDhXoVB3mqYjWhz3XDz6cnWehcxfdjKT2aQErZ
aPB9YSH4/HWkdlQT7r5exSHaw0KT/e2eXPP4/la+GeMRFvIW+mR+UFQLCm6v
cm3m6kW6PvXTHpu0QKFAb8Bcvxe1LZSGqmZrgc1dP0ZVai+SMb3hXR60AX64
Lll8DexD8muOd6oe2AAB54Kef4vsQ0qTvp4XYzeAnyL/jaETfUjzqZL7rqsb
YNOLH70osw+Zq+Vt46vaACk7p/XufexDOyRLHV3ltWFE3PusBupHqTNfzUfb
tUG3uPxvtuIAOu15dpWggi5Qdh4NPcQzhPh0F6oFE/TgMDET9qF+FI2+TDq9
/rwetJTFb3v0YxR9tJC1MbisB1Mx/kMJQ6PoGtWq3PWWHigdyU3fsGoMqfjE
vrjxSg+eMGV11zqMIZvzy29rDugBUmwd9fgwhqKHVx+hOujDd7dfD394jCPf
iBsmbs76cO/42LyZ/ziymdkwtcdVHyZdX1Rc2jOO+JY7hZ/30wd6cudBg8Pj
KF36YsDnI/ow0tpkpHtlHBU6iG/xf6QP9100p1Y3j6OxHFmt46sNQO/9lYN8
lhNoTvTWhJqIAShSSrboWU8gnuMKRa0SBvD24CS40CaQzDZVaxVFAxiKeKp3
cusEonHq7Wg0M4Dxip2l6SET6I7bpjjpQANI1z6vd+f6BNrKF9xRVGEA20iL
FeTkBPI5MHJ7Z7UBLKWuG3Cem0B7usICVzUawK8oD4OcpQl0ojCS7f3VAL4E
9oxb87FRvt+xlTxjBvD5eeldNTk2WlF60XCrjCEEkf3FBVQ2Kgl+lTR+0BAu
T72h3EtlI/e0b6vFYgzxenFue+I1Npovn0syOWUI4E0xC7iB978iG5OPXTCE
zdwLW1c8YKM3ryqSV+cYQvMVodu9xWxUyV1/Xu2bIfhta3SV+MlGu3WGBRx/
GcIxqbXkoR424nHjvxDGMoSs3xsMW3rZiJrndKFwwhDuzrzODBxjozqXtgub
+IxAbcPuVj0OEjVndab4WhhB8As3R315EoXXLgrFUYwALXf0Xq1EIiFS7uID
qhGMvqfNdapiPWfnd3F0ixEcEpKoD9QhUdtw78XoECNoTJrME7ci0Xez8UvX
bhhByrGfkd/cSHTEX1i07K4ROOuczND0IpF0sn7qr4dGYD/VbHrAl0SeXZGp
KoX4/ieSHaMBJPoVP5v6oskIEnlTHxzdj/Xcp2VpLUtGcFAip2juLIk+fr63
4wu3MejdPru2KJlE5V/sZH6uMobToXxmwSlYn/04e3dIwhhcM4WelKSRaPNv
kWc8usbwQC0geBrrK1PWiwP8xsYQkWGdH36HREp9rmZilsZAszz5qOceiRYH
M96upxnDasXPnx4/JNEztkKzpa8x9PJrfup6RqKsycpLNgHGkEgJ6pJ8SaKk
6QBXhxBj+MB6dp9WRKKAudzO7VHG8DHuwPYLpVgvLTMYjkgxBjrnA2Yx1oux
wja8D98aQ/RN7qjjrSTaK8pqePIB+59xaVS/jUTu4mdSChuMgawPlfr5GevH
tfUSlV+N4ahw7kVprE/75Leo/Bo3hu1Vl+f1sb5tU5gaYE1jf5kza+91keit
0tXHwwvGIFYyN7y6h0QZaj8M51aaAF0782kV1scMXX8b8fUmMPOmIe8T1tcW
+twrZFRNwJWdHrpsiERqhg/qFDaYQPVEFqE2TKJlpkNMXTMToDQYjHiOYj1s
lixugvD9qs+O78H6vcNC59tGWxPYutHhQxjW94Vov+9mpgn0JTwJ28km0V2K
uJLLdny9dEQrnSRRik1R3w4vE5AQMhvQm8R6mzofGhBkAse1KvW7p0i03f6G
/t4wExANOrE7bxrr0c1oev8BE9gvZ+QY9odEsk6nYk6cwPeLHzTqmCGRvrGE
vfwZE7j0+zn30VkS2ck+EnuTZAJpC6duisyRKGyo9dHCVROQCm5X15onUVxr
wKHrN0wg85OrTD7ma8Vz1uZ3TaD73u4vagskqjij8P1QPvZHSOvByr8kag8t
vL/mhQm8edZTuhfz4DaHfS+LTeC/auX0esyLlj8tt74xgWDuKSuFRRKJKkWs
JCtNgGbg/HgfZrVVPG0X60zgoZIJUYzZkp2epdtiArqvHv6ew+z8bUNw82cT
iP384JHhEol2v60wDv1hAhHBepaBmI882LaMv9sEjobapV3CfP78QOOjXhNw
/NJbWIj5zoGYdIdhE7hzW+T2J8xFnsK7ByZMANXXbhnA3GBzXzfhjwlob1nd
/Adzl4bZgspfE5A1+y7y77xsUrixumqZKfyNNpD7x7yzvqm7VppC4zrJyX/X
r+ua9OYSMIXMdQkX/9nTr07QuCNqCqXRp/78e55dvsw0rDWFdeZ8KkWYPdKe
VvxaZwqzO2RkUzGHR29KPqZkCmc7izv+zSfO/+sOWQ1TEG3u2WWE+ZpDiFKZ
jimsNrv6ch7H47Eex7i7Eb5e60tTCeZ3kpdLZ81Nob7iztMIzO1LqmeugSkI
Ss25K2Ie7C11MbEzheM7OxsbcD6WGp3WtW82heCPjrxhmMVe/h6IZJpC7jMa
Px9mtcxDL0W3m4Ky78dvN3C+mXuyHJl+ptA/fbbhCa6HAKaB5HigKcTzvWZv
wHzEtPr3+b2m8MD2WPc9XE93ecaONESZQjpRIBmD6+3VyEm74GOmMHFKZedP
XI8NbWtE+OJMYalWO8IU89Qdq4fUC6ZQ18Ax2o7rme9sa2TvZVPo2tG0Qxrz
un0BuPdNQcXQJGkHrn8qOv/l3X1TmNnCcnyN+yX9Rye3VZkp8LoIGOvi/sp/
t+9jR4UprCkU7DXH/ffuIfeNo9WmIM+o87bC/Tl0aINhcasp5LWeyNXB/btR
LMbPcMAUNnkUPirtI1Fv8ZN+xzFTkDAXyI3oxf3o0xO6e8oUjJdlaK5n4fU2
l3r0CqcZWJw+9WoXXj+SKCKXZ9aagVK+6/zpDhIZ922SEpY3g6fFS2Kz33E9
JR26pa5iBs5cgc/88fpk+LUjz13fDAysmqLk2vH6EPqgqszBDKzJPmO9ZhLF
i33f/NnZDDav9tvn20gi3ZLVrSOuZvA1P1b3TD2uD+6In+v8zUDGgLKxtJpE
WpmWf2KPmsGUoFfa6zckiq79qGabZwbzg3ohmvkkUglb/sTrmRncPLppxadH
JGoRMzE6+MoMeNcEa0Tg9VvJN5PyoNIM1i4a8l3F63vDdIA7b6cZnF+3yexo
BolklBbONfKbw4ZutfzHcST6UKst0itqDuEnPv9pPIHrN2zntcW15nAyz6uF
dYxElSUf7umomIPzcyfdhSgShTAvvr5oZQ7pKqtfvw8hUdkxlbFtYeawcZ/y
g3IX3K+8m2N4DpjD3ejG8EtOJPK5HLaq6Ig5XG77M+DtiNfX3FeqkvHmcLuH
PdJtSyLaZwff75nmwHfh+pYUUxJ91gz76F1nDn0Rhn4XZEg0+rXoeaCyBRxu
kmeu+8VGb/07KJKaFlD9cZSH7wcbXRzlaKnRtYCrF7gvjbazkeFyh2F1Swvw
avilfaeJjY7qdCgNu1iA6RPll89fs9HKeI4r4bEWwPdK5t6JDDZab2AfdfiH
BSQ8Tfn4lcFGCdGrK+52W8Azn0+dUfZsNF7VzNvUZwE6jRzfhDaxUfkO1+sK
kxawhbI3T80M72+O+ZfXr7YEEVFrqxkFNrpUG7N8nZUlaNTf45WemkDLfZ+l
vLtlCSUGcd9TUydQb5L0w1UBG0F/4PDfphK8H8z3MVobshEefT2zVPp8HDm2
3K1QidgI962WL9zJG0fPRbW+U45thETPh4I+N8dRbIblqqgrG0Fb0ftbyolx
JJ3jtZf4sBE0LuvqsuzGkfP7LL3Xqlaw5Wd+5rbrY6h4VrEkdMAKHj4Uzlpx
cwSZfW39HaQOkPOoxYTRNIDY5hvPHdYCEDjh9dusfADl3nign6gD0KOYZqKd
P4Ck/KNP5BgBbKdI/dI7P4DmRpTl+igAgYVT7nmMAVTGddh9lzvAgOw785yP
/Qh05D56nwOIPFqidKW7D81cTIwKPQ/Q+GxwUPJTH3o6ScoduwgQRx1uy6vs
Q+tLakJvXAXYlFOpzpvTh5bZRqzuuAuwuuF18PWwPvTevYrqVgYglZzV5res
D9nFB5dvGQHoSBkY9DDtRZd+NAXpjAOczPbRct7Qi37q6ouvIgH8YznL3RV6
0cEfM8HvZgBMawTuPl/di7J149fqLafAFZ+mdUew3uH5cStSQJoC4xrXbeIv
sZCL7nL5QVkKlIbEHv2TwEI3TwfWV8lTYHPMdtWTx1nIWFdbIUaFAu8NHa8R
ISwUcLq0eUiPgutFeKYH668POu0atTQKxA29lR/hZiGR02bt9zZTwG+Dzx++
RQJ5f888EcugQANsWGk7TaBp/IIw2UoBHgG9IwJ9BFL5Pn4624cChVFd43O1
BIrQ2ap30o8Ck2+9RhbfEag8rqjDazcFThenucuXYb2vc8xAPJgCX36ekSzL
J1B83KruUwcpMKD3Y8E9jUCt30KTfA5TIP4O3YtxgUDrdFpNLKIpcPt7prVv
IoEKv107zz5BgS3RM1JdMQTq1Vax3JlMAdFvGh5b/iOQflxin2UKBfbqyiIr
fwId+zZ8STKVAnKRMVdo3gRaE/d8oPkaBW7O864q20ogu29w1eoeBZI9F7/I
2xDoVcYuYtUDChT1/g1Yhwik4Zmg9+0hBZYl7xo1x/pc4Fdz/f4nFFDWFjf9
aECg2FukJOUZBboWHqzfjPU9e6dEgMBLCjBe67kQWP9/Ibw5HpZQ4G5QS3Ok
CoEcsk/SD76mgPyN9ShEkUBlgdkZNm8p8PxVl9kpeQLdGhwx/FlFAYF5YUEh
aQKJ5AmffFRDgZAtGTzxkgSK22vUHFWP45Ve+l56DYH+G48OEv1IAW676ops
YQJ9L7hV2PWJAlf/nJPKFCSQ4/5Krvx2ClwXvPFfAT/Oh2G/89FvFHDyhMLe
VQTSnV51k9aB4xkqzG/JR6A7RTpD4r8ocECJ82DBSgKJHd5i+rubAqlo26zd
Cpwv80OnnxIUcF58cHOBm0Cz8xmtMbjBeCv6QlqXEyjkdbnc5kEKlLx03VPD
RaCfx3pCJEcosD7pbObPZQRyBp4S1hgFevVCVopjfsepseI5mwKcV02eBXMS
yPA9fWvsFAVcjhy90fPvvClu3236DAU8rdY2HsYsaZc2KjVPAdqHTTZ6mM+u
KLbo/0uBdR5xnLyYF2o6El5yWINZ+tOVnP/Ow85ytJ/ksgbOgMkdazF3bVZS
dOaxhs6RhgkmZhd+WrgsrzWE5vK25mKubAp+PbjKGpbva/ijiP0xTrnA90rA
GhiJib6vMecwn28/LWwN2xtW8B7C/kuLfrnnImYNefW+I854vufb5ibkJKyh
lIOTdzOOB8eVdWhkLba/PMd1N45XxHbrpBIZaxho+q8li4dAhGTAtzNy1rBv
6WHYHI6v6/dElW0K1ni/rbLhAC+Baq4/3q+gbA2fLIY5hHC+8tZN8b/WsAZ6
qFnNfQHcH12SHmc3WMP1/WdybgkRKOW2Zc52XWv4syI/qvTfeadSnDXbyBpG
yz6UOEvgfmE9uPDG1BpqJwzE6tcSaMeD+o4kC2u4z71Pa7cMgTZqiB5SpViD
Yprszpn1BHo6ZFw5aWMNaxuafCaUCKTw2F34nZ01xL9u6+ZVIxCP7p1Hno7W
kFPquCFdm0BNRnpdF7dbw6UM52HtjQQ653qPL9PdGtwXK+mHKQSiHZIwyvay
hqrYM6L9tjj/r/4mlvjj5wX2eeo7EeilRZ3B7zBr0H5xJ/8g7t8Iz43eIxHW
ELxWiqMb97d2zNOEPwewfS3Zd6GhOB/lVzpXRVuDXtgegcnDBMqk+J8xTLCG
Y0I3vt++RCA3v/YCq3PWUNCcVqOYjvv/lH0H7bw1ePJrc9Rk4XhV6uh5XbYG
v/7A3IOPCXSKuvD99C1riFz9fNt/dQTaQ0/T/vLKGr7ObxQ/yMdCqqEr3bpL
rcEqiam/UpSFiPNHTw2VW0PYcGlFsTQLebfs/LpUaQ1PPrkGH9nAQswt2ifV
PloDpe+lQYgLC5m6VX8+PGANFtxC63tusxD37tloGSkbiM/aGX1yWy9yjdr9
iC1jA4veG3iqffH6f+7jtxo5G/jQWpwhH9KLaM8eGh9QtoGr6QoiIqd60dkl
t/FGXRtgTqlH9Bf0IqGMEv/jVBvIvy6tbSjah6Sajzr0RNpAnfFn0fqePqRj
tiiR02wDW1gs3cmHA4i36ztP8OVNIKJ6S0+qeQTVlbu+CLu6CRJGdOapv0ZQ
0o3WnZEZm2DFB7nf4WMjSMijrizm1iYotpEOfi44ita0F0ek5G0CVefFuWmn
UaTQcO3ny8pNwOIas3dtHkXmr1wLOaY2ga1RieiRmjG0J6V195VttjAWc5ls
bBpHb3ZSJQJ32ALjhuAXx8/jSMygrMbEwxayhJ+6ffiBxz/f1/zmawsl4tYy
D/vxuPThCekQWzh4MqpUa9kEenNfLub2SVsw/0r9oWw4gcRKQy7nPbGFwTfr
tzzF+5c9Sd22Mc9s4cI3fs8D6fh6L9c/9Je20HdxSNcwC49zgPtYiS0EG7ao
Z+XicVtRef0PtmAw3FKvXoHHW4ofFXXYgupum0f8I3icxfP+Ha8dVPJqO7ER
G/muqWe2rLaDP3qbZbbYshEH9UJXp6AdZJFdy/Ic2AhyJBZnxO0gsaxttd02
vB/co2amo2AHhQZpuVJ7MI/ZP7lubgd3jbIXrS9he/ICVg832uH3v80LxavY
HrO1oRDsoLP1j+PCdWzvmfvgRzs7CGp3kUm7j++PDFZeucUO1ALGene9YqOK
2aTrkcF2EOP5a/5IBxv5aTA1TobawXH3e4+/drHRMg/x4gv77KDEuFBam8VG
1mU32nMP2cEaj+9Kb0fY6N2xfOHuU3awrTW4MHYRM1fLGXqmHex9e2ZbxDoS
vecXjVRptIMl9VcJ/DtINK3bwsPRYgf1RV9DVT1IpLE1Of1bqx2AqNy8mTeJ
LmWseJP01Q4KGIFc9rtI5Ke6wEv+toMzzktvBcJJxEFhZb2ZswNjKZ1w03is
T3bd0U//awdPjFbu60gg0X9nfKoiOKgwEGUlePgc1g+N3waVeahw2nCdQmYK
ibLcm4yShKlgWjt6JRHrBavIovodalQQcD2xj/MxiSKuRnrra1JBsviFrM4T
EmWX6E2s0qbC+GtFv20FJBLgzFvzxoAKyzY1Pjv3kkSdybd2KiMquE8c2Zv1
mkRCBV6TixQqeOVkf76I9c2mNqkzXzdRYdd0VFt0BYnypNLyzjlQQbZjb5pl
FdY/DxL/TGyjwuGbp+X9G0j0tM7ubP0OfD1vlZlU07/vH7hk73tQwdrvYn8t
1luOhsesd+ykwqC7H4/oJxJJV0Qkl4dQIUlyAzhivcYgdOSvhVHh4JQQVw3W
cydXjDzbF0GFEtVqd0us9wbpgV+VoqhwhHNXjcAvEpV891A8d4oKQwdyM9wJ
rK/3fNvuGk+FoE8eVZexfgyddU1an0gFhUcnmqqxvlSQdJkqOk8F5TCuaMkB
Ep3dRqsm0qmw2WPcetcI9peomn+SSQWj3Uzf3aP/4mujezQL+wP9Hj5Y37Iv
WaUL36fCH/qdkY0TJHJvMQy2ekqF7a/qj9yfJNELn2dZvM9x/Cs9Evdi/Sww
ptPW9pIKMc84D2pjff2OX3NjcCkVdNNOD2T8wXrvRs4+43IqfPH0CbfD+vyg
lko2ZwUV/t61+zyIWWPzesFrH6gQ/M7EbN2/72W+37Txr6WCmyQyfYz5Z5BM
lHYDFep6GOJG8yQynU3Pm22iwsVNAS0vMV9KkOiu/EiF+BNxQToLJBqWSBNP
aaOC6HxO123Mdg9EHDy+UOG31icj/r8kmqvifz7Rgf1fa3KkCfPWbef6yn5R
IcogPEhpEet9YqVMQg8Vfrx9bLwf88rIeOctLCrMpo11/zsf8eNafnpdP47f
JaPgf+cnZZdOFA8MUuHljeOt/86T1igsjbwYoULug0aJf+cv4QXRCrHjOL/3
5Cz+nSfVwZzrZpIKL5IPWP47T1JqOXRuzTQVvL2bpf+d7xzzmXrTPUOFk2Ib
vvVj/joaMZk3TwWVJ+cj/50P6R8bV4taxPnZMDmyiDmJP9TLhpMGvSletv/O
k3ozhy4KLKfB+Je6IzOYQSvowzceGqhwWZ4fxJxR2jt3j5cGTSIFxz//O49y
2KUTvpoGjSs0nIoxM753+1sI0sCAyF5Iw5wT5HONR4QGi49UE4IxL5vtaPgo
RgP+gLwJM8yeCe6cNyRoYC1rZMaJuVDiq9F/UjT41l3hXYHjI/Rg2x4DWRoM
1bn4HcG8x/jTzUU5GmjM9NloYa6scv5Uq0CD96knuL7gfKzb1rQiTZkGR9vk
bh/BHEVstvRVo8H80jsZCcyt+2vDNTVpQN0bfDAP51eLi3p/egMN9p5Zm2+O
Of5S5bcKXRrsaWl8X4Hrw6zgjfUOYxr0HN2cWPKvnrKStvqa0YCl5lMjh/nk
ebeA/yxpQHYcuR09S6KGYDIxypoGlZdb1svi+gx3f3s91pYG7dsFan1xPYvb
Jz9OoNGg9LEHXyaud28V1Y/XGDQwHtLxmMX9wSU+2XOLSYMC1dd7pDHncFVM
5mylwZGnAWJGJIkmutwli91pwL0gZ+yE+yvu+nmfbwE0iMuseL4O96f6WY99
3UE04DxbefnvEImaotRODYTQ4PSImFDbIIkkXN9lz0bQIGTT+8+B/STKFZoe
WXucBplnEm9q/CaR09K7pfUnaRB8RWXLh26c35ELwhqnaZBXEXHHrYtEG+vV
jczP0cCq0VM4sBOvv6e9ot2v0mDWJVNf9guJDkRqnPfLoAHDtbn8wGcS6+8/
WXtu0GA0wrO3Cq9n/nDx/ZG7NMhPml5Bb8Hvi7lKvutPaLCOnX1tugb3e7hW
+o9qGihkuYgUvSJRhfds7u86Gmz8tHd3YiGJAugfyoYaafDjQqrrlhckeqLh
2zX/iQZluUuiTXg9t2alqsp00UDJlpfLJ5tEge7zLz1naBBxVWlu9CKJbllU
1OvO0yA5QHAw6ALuD5kz3csXadDqm3epM4lEDr9E+B9z2YNUYKLgkzO4PnZp
7PorYA850Xvez0WTaHyvm8hNZXsQu8mKNgogkZqTnFqEmj2UbOXTtvQn0U5d
1kY7TXuI5W3IsvDF9cYODxrVtQchx8JqJXe8/h1KeGtlaQ+fV6ta3qLj+jxR
FPrLxR48NS77Whrg94NfTNzzbfZQNsq1v1mHRAM2NhlndtjD7dLnLh5aeD3l
aa7S8baHRPmaGC9lElme65WJDbKHyQEia5UEfn+midfLx9pDlddrUaFZNkrM
2a/q99geAk69dHxfxEarBxKk9j+1B/beOEfx52yUon6TP+65PYi7+PH75LPR
ldwa8n6xPfBSSzq+3WOje3mybweq7OGCjuZiyEU2Kn9avWPfT3u4eZy/Z1UQ
3vG8kj4bK+gAxQ7dfptE2Mi99v3wzX0O0NX0O/cefQLtW/j4+2ikA7yr1Dx8
iDqBEnS6vu845ACcm0p1NlEmUGHaQo1IjAOMPmgIr8f7NRE/o/vxCQ5ws/wn
9yXpCVQ/l+0VmuUAE17L+7nxfs9S62zTxkYHGB7VCKiIHkdyF5yfdqhthtPf
jjt46oyhYO+Z3yc7NsPe6udi0XuGENtzjfv5X5vh4NstgVNuQ+iIh2FLes9m
mCmQZe6zH0Jnd4SXPe3fDD63Chv3qQ2hXJf+yz8nN0N0wq7C672DaNDuq605
vyPw7ecs+OA/iIJ0Xj2Y2OgIBwRsQpX8B9D4hnbZv+AIjYt1pbu2DKAorcnU
lZscIU9nhvHEZgAlqOvGyjk4glhZv+MupQGUo5izg+7qCD+/cndt7e1H/RLX
eB+GOkJT2pHnZ0P6USBHVLBvliPQdXXq18f1oZMT51kmdxyBPfnIV+pQH7rZ
c99H8L4jJMlHblTc04faKz9tKc91hGWnNXMDnPvQpkQdS5lCR6BpiLuXyPYh
BZG+1V8bHGE0z0GxqrQXWXEtxj9pdoR36RbTP570IvdJMc4zrY4QCZRonnu9
6GK79ZTRV0doNvaNuprUiziu3+xM/e0INVfCVjzx7kU/FV3zneYc8Xqkk9bD
04vmxPaqqf51hFu/7+6iL7DQGp64O4tLjnAzqk+zeYKF6P0FVx5z00Fdom2P
ZCcLleXxH18lTAcI41xb/YKFMoyqnKpV6eA9Ip3z5j8WKlTpqL2pQQcnX/2u
pz4s1CpB2hzcQIfTq/cJlrmyEO+cvKmyAR3q5T/xrLdloajyaPlTVnT4JRmu
oaHIQq5UwwmrbXTovVUe6E0QqOxqBm3LDjq4OedMBXQQSLGf41agBx1U+LXE
L7YRaDyhkZGykw5/nkrWOFQR6GxdQF73XjooeiJBtxw8LtXINR1Oh3n3aNh/
m0Dbgw08+CLpkNZYEPo0g0BKqzn4DI7QwV8xJuhyMoHK6emBcfHY/ssfsOIA
Hr+5VH4tkQ7Hz0VWbwzD+nd095rHSXRwF6advhaE9fYF/arPl/D8NMwNS73x
/b+uyQym0eFvLO+eU24EUtZd2r94jQ4atH2+4VsJxG6pV1DNosMaoxmBYgd8
/3r9IxZ36PBo16/l4nYEerPv2ken+3SIyhsyvoL1dZLI7tioR3TIyrCpWGmG
7W1d7KwtokNjnJhbgToev7fL6GcJHUazjsibq2D7k3VJ7Nd0oPZxjvcrYH/S
rlpIV9KhzICYfyWD59P795JONR1qH8v4fl+L52O8a9Cmjg6RC9oyChLYny+6
6SEtdDicpNatJILvV706HvuJDtrbGHxdgvj5UX+pae10+K5ZW1/Bj59f45/1
8BsdNqx1MqhbhZ8vWTf9ugPXQ/0N+iwvtheky2j9RQepjsMqTivx/Iqv3O/t
oUOIUn5NPQ+BVPj+LsyxsP/rVlmFcWN77v5bBQfowL0j4ILZcmwvt/aR4jAd
zgynV2pwYf0/r8NlOkaH9DVxhPUyAr3dfMXdkU0HrlqeqROc2F7mQoHvFB0+
7lgx38eB7Q378R6YoUOCUehcJGbSstY3cZ4OVU9UptUwuyfrvLqxSIftTevG
/31P9bYzTfAZJwPG9agD3JhVtBcCPixnwJYVqd3amJOP+ZV/X8EAoZUzX45h
nmyqER/jY0BDYmjd1D97cjp7uQQYIJI58TIV+/M2LK1SQpgB9wyPX9mB/VV9
Oy+tJcYAjz2SgZv+nS8J+e0HCQbsKa9Yvx3Pd9K3pm6rFAP0I0+9ScHxiJUd
e+8uywAj8b6IQRwv/u/ir33lGZBu/PJiEI5nxhXLwgBFBiSUXhIR4MP+bvF/
EqLCANNJi6EvOB/PBc/mRKgzIEv7tFA1zhc0PL0dpcWAzi0eB3/gfLrZLqbG
6TPgjWh3034xAvVyKiefNWIAV8XQvT9rCBRRvjk+xZQBhUIWJ2/hekkySY/K
tGLAtj0pgjvlCCQ5+WbfHQoDjsl+vh6F6+3+0949OZsYEFfc2fdCGdePuqHX
CwcGLGeIhV7XIpBDr7trCZ0BIRWnYmx1CfTlzgmnt84MGN1t+UfUEPerdDOl
wZUBdGZGnawlgRQE9qgQfgxoWaWm3kMnUH5ditzgbgY82bmyNs+FQBZniiTH
/2MAZ/XJpYztBNrKwb1qIZQBVX0fCrt3EugMO2tM9CgDrqV5N4tFEUjsyYf+
tccYYMmRmTsTQ6BbwSPdcicYMCDbJ7Z0ikAlhHmb5hkGHH9vuHx/CoGG2z+/
skllQEb9CkUyl0BRqQsF9lcY0NoayOwrIBC3s+Ijp3QGPG0h2hdeEWhdbfgN
jywGpJgVbzxXTSDn0lUn9z9iwBmX6Ge6vQTqOKR/9HA+A4LMfds1RgkUZOgW
ebyAATHHhUc2TRPo5OPsgHNFDBjRjTb8ysNCL7Mom+++Z8DrxOG2A+osJBV3
SOzTDwYk2vyt9I1kIXODq8L3f+J81B5/ezWGhTx6CgUOdTOAkIeyvngWyoTp
ldJ9DND1Wb34MZ2FZP9G/vVj43osfJlR95aF5A9G9LJXOoE+/5o8BdFepPLf
3lcixk5QF9K4X7SmF9lJJL8kTJ1ga4tTwuq2XhT4Ie9ZoYUThHza5S/Z1Yty
lIbz3ClOMOZRfS1wphepd++5fcfRCS78uK/xU70Pabn/d1bf3wlU3FXGFy70
IQNHf0+XFCe4u+JVfHxgP7rp3mq8M9UJGF435zIP9iO+IIpw+BUn0NzhcqHi
dD/qOi33ITnTCVZx0XgN7/WjpDc/dGpznMD3YXtNYXc/6tXfygUVTqA6rGc8
4z2Arq21zd3AdoI3lrq0DN9BdGy/aPRyDWeIlXx5LjdiGHmkitr7nnYG4Rja
uj6pcTRaq5r4Id4ZlsdHXuhcP45iOSxrtRKcgc+5J7dZbRxl791lP3vWGc60
2b7MNh5H49SX9pdSnIFRJDq+zmUcxS24OlRedwYBnTFZnYRxlLc7Y7PaM2fo
DrLWSx4fR1aZ+efOP3cGt30rZHqnx9HH1nf1ky+cwcw2KNns7ziaRkObK4qc
ISX1eG8z7wQCKUtH99fOUDWVk1OsMIHamjodk2qc4eIzdtjRLRNowWQ9Y/yn
M0xebSxJejqBDNd1LkR2OUMzV2Hu3cIJFLI8/dFstzMk0jltn5dNoI4WIV4u
ljOIHK70LauZQKVBHJXiQ85wQyP10oGuCXTk+i8ziz/OwDVgK31cgI1mFm8o
xwsyYWPNpY2Nu9hIl+XWxifMhFcz3aljeL/4X734qQsiTKj8Wr7EG8ZGX68m
d10TZ4KTZBGf6mE2KtKNuf5ImgkxHgGpnMlsdNDPU/ijKhN+ry5tNcL71akq
qb/SwITv5tUqiXh/e1D50+N4ChOelrkf9fuLnx93znvCmglX2p5kG3KSaMFm
4c0HWyaczIbo9ytJtPxd58l9m5kwKCi3dBbvl0XKb62sdmXCcms9r7d4/31Z
1q1YbwcTuG75JqmYYD0eI7wn040J0g5asafNSbTW8mT9Pk8mrO+cLdhAIZF8
if95GT8mHH3hr6LKIJF2oYpYxF4mHNM9eu811gdPxX9VdoQyYffda2VPgrD+
PnD1ADWcCU8K3JIzQkhkZLjyi8x+JnQ7HHJ1j8D7+WcD6dVRTDBz7D90MoZE
m/Pz5GTjmDB2Vv9c5CWsL/l3t5w5zQSN4drxictYb++VPcGOZ4LPg2sr/rtK
Ihet8z3ViUyIqoqhWmVivZAbdj/iAp6/0tEVqfdJ9F+2vmZNBhMiqEIOnVhP
tRvu5fPKZAJ/hU/u+mIS2bx/MDBxgwlafcqDnqX/vieRyZG+zQQiWmzFqzck
alu7QjnsAROMtks85cB6zTqHsnz5Qyb4X7zNvVCL9Zhx9O9ruUyYdxs0Ha0n
0dktE7ffPWZCUB6/aVEziVDyj3VrXjBh9GDk5R/tJMqTXrOY+xKP55Z8Sv6K
9WKucycqYoJM090x4+9Yf36ouh5UwoT+mamyvVhv5nI8lXz9lgn/ia95tBfr
VckLg3+Y75jQvuF3QztBotOyyl963zPBxuNhnXEviXzNM9KEqplwoZLl9gPr
3TWRcSK7GrH9xNdVhVgvxy17MzHThOOhPlDVPor1dcpsS3ILE16se3Z7ZAzH
+3HohaJPTGhqXhxawnrb3BLv1j/j+ecdcJ9nk+hB3W96dzsTVq4IvzeC9fnJ
vh2rV31nQrlCR13hFNaLB1KHsn4wQee+7YNkrPe9ljfVGXYyoVlMwcfjD4lM
19skencxYY2s2s4fMyTKfhLzH9nNhLxWx0fJsyQStXpFTfjNBNrN7y3GcyQa
dd/A86yXCQ78mvl750nkORDIsutnAlVyaPc85tpDdyp/DDDh+ZzA7PEFEhnz
dN4NH2JCa29a4Dzme5clTnGP4HgYHy/4932UiKKLX8YoE6Z317W3Yz5ekETR
Gcf1J3Doi/EiiYZRtXzlBO6H7rjnyZjdmzg53EgmmNwj9/zAXONp+Wtkkgkq
2u//yi3heh46WH5ymgmifmSwx7/vnQ4X3JCYwfY2xL1Mxiy0cjg6b5YJCnEH
vv87v4q5ouJJmWdCpG/193bMg0o7LdoX8Pibw4UjmHc8vy4VvMiExZtJe+cx
V1HaZ5eWmPD/3w/+D5JnQSE=
          "]]}}, {}},
      AspectRatio->NCache[GoldenRatio^(-1), 0.6180339887498948],
      Axes->{True, True},
      AxesLabel->{
        FormBox["\"t\"", TraditionalForm], 
        FormBox["\"f[t]\"", TraditionalForm]},
      AxesOrigin->{0, 0.62},
      DisplayFunction->Identity,
      Frame->{{False, False}, {False, False}},
      FrameLabel->{{None, None}, {None, None}},
      FrameTicks->{{Automatic, Automatic}, {Automatic, Automatic}},
      GridLines->{{0, 24, 48, 72}, None},
      GridLinesStyle->Directive[
        GrayLevel[0.5, 0.4]],
      ImagePadding->All,
      Method->{
       "DefaultBoundaryStyle" -> Automatic, "DefaultMeshStyle" -> 
        AbsolutePointSize[6], "ScalingFunctions" -> None},
      PlotRange->{{0, 72}, {0.6250004930232428, 1.2499999999999847`}},
      PlotRangeClipping->True,
      PlotRangePadding->{{
         Scaled[0.02], 
         Scaled[0.02]}, {
         Scaled[0.05], 
         Scaled[0.05]}},
      Ticks->{{{0, 
          FormBox["0", TraditionalForm]}, {24, 
          FormBox["24", TraditionalForm]}, {48, 
          FormBox["48", TraditionalForm]}, {72, 
          FormBox["72", TraditionalForm]}}, Automatic}], 
     GraphicsBox[{{{}, {}, 
        {RGBColor[0.368417, 0.506779, 0.709798], AbsoluteThickness[1.6], 
         Opacity[1.], LineBox[CompressedData["
1:eJwUmnc8ll8UwPGWJCo7K2WPsvc6x3xf29tQRIlSSUSKhkKShKwko6RCqDSM
kJUkK1SiIZWK533tPeL3/Pzj8/2c+5x7zrnn3HvP/bybPfy2HWRjYWHRX8HC
8v//SX8Z5mxOmfFg/v9/BNRF3LEXzUyBD5HBgw9JDip8zEJk5ICWc/H9UpKp
Nqu23p0qAoPCiO9vSN5WU+LckVECLpWbb/SS7KblFblsVgnLp7+3LJCs+TG6
J2WqBtqvyodJFBBQfu3nyNa3r6CCfuG5Fclgrc/+OqMBrg6EHDpDcv2KRDHX
42/BRLkr7QnJ1tWD6hNmLcDxhu4wQnL7aROraKF38Fmy85JGIQFKaS2P46fa
oe2iI5wn2TdoVt91XydsWNl77h3JRTukG+Tevoe72XdB7iEB2uvOfa3K6ALP
snFnguTTzNxD0ezdYP/Z4vnORwRUvn0/vvN4D3y9cODmG5JNIpRWD5l9hXTh
LM7qxwRE7N+VXPbwG7w3o6aZFxHQYHxRIkLoO8gHtVW0k5xzbigtdqoPqsfS
KxefEEA7etH9RP4PkEhUzsp4SsCgs7Cs876f0MKlv9HsGQFbdCyeSL/9BekH
9k/cfU7Ak7GMNxUZf+Du5V7r4lIyvn3qsXfof6F56LR1dBkBk22N2y6zD8Du
r67zB1+Q/hROftt2fBCepZYHqVWQ9nvZTg6aMaHjYi5VuJqAvTt/vng3ywRj
jmw56RoCls2CLxQ/HAKT0wvvtWoJMN18jzNMaARCRqvuHHtFQP9QyPqYqVEQ
F2JEqjQSoPWbNrHkMAYHPK4a+78lIPIrX5d//hiceCj++0UTAXLND9J37RuH
7bl7eN1bCfDO+ygr9XYCvq9fdYblPQEjHluNyjOmQUxNCVK+E5Bq1v+2cWka
3pemO/j+IACl050+uc9AzjbpUftfBCT+5jg+KT0LuZ83UhT/kvlzuD9b+eEc
DOYpHaSNEPCVlq5itG4eXhs+Hzw4RsAlhW2VNv7zUM/stIiZIKCLqP54WGsB
BG+9KJiYISD4WDrH3ZeL8GmrEE2ZlQGb7LddfyLxDyzz12UnURjwVnm1ZE3Y
P3i5linDxs4AkdFTBt8sliD46ftP85wMqAzY5ivUtgxn0jVlXQUYwFK5grDw
Y8Xzn9aIDCoxYMcWd1W7LFZU/lhT+EeZAXkZFad2dLDiiWN71YbVGEAPCaB4
arChd5CVlaguA7KN+8RCZ9jw09VA+xFzBpjXVjiUX1iBqktO+jHuDEhVE0qp
LVqBg2c816geYADzTsDXxh8rMEa5pLn3EAOuhysc+WS2Ei0Nc/a7+THgj9mN
8MlV7DjFx+jvO8+AqIaAYuX4VRgp6q7Bm8UAYXc3g+mXqxAylROk7jEgf45a
+5KxCrX93l6BPAa0bBFvtaVyoKT38aQbRQzgSXrT773EgWaHg7ibahmQtk+M
P9eHE01EPl+2+sMApTn2NN80TnyXefI8N4OMT+KYhHYjJxaAnc23EQb0vm5Q
ei21Bluszaqz5hggucXf7NfnNbhP3jHiBTcTCmZfB0hYcaPf0SIuqi4TDBOL
Zv+c4sZE/72G742Y0KaUfv7RPW68sJ2/1ofM49G9x6ONWNbisUulGo32TNB8
LZK9p3QtrlmoLZHyYkJvY+lAM+96fGVE8EXeYMKh61wbOMJ4UD/Jm7dz5RC4
m60cDL7Bg9LPdjiJcw+By9i/F4MPefBqTb/paf4hsLUb2dP8mQfjQwPyPKWG
QH1l5+04TV78K81fzW46BEuBN+QEBnixt7HpYF74EMxKxs9eWuLFJuE62/VX
h2CsPertND8fijxx2nM1aQj6t5w52m3Chy905bMq7g1BU7/r4/R0PrwLDRWr
G4fg+g5JHUkHfmx3t7x3iXcY4thEOZIO8mOoSGmvltgwRBXx9VDO8WPbWT/z
RZlhOMO18uzvPH68Lbn/UIveMLjX/63KYxPAjUJz7KEew7BF86GlSokA3rP9
VelVNgyv+HSdDMWF8OK/nsCBoBHgrSzgSdYSQslH9w8wL42AxwGJVoadEJo2
nmbyJY8ASzG7efp5IRxU1NnxrmgEjJ0+qs1/F8K1shdfsjFHoDw1gLssewOe
7w/d9E1zFDhN/jSuq9iA+45UPuY3GgXnQeeIQ+834Jr1rGf3W4zCrJ7JguAK
YZR1OVVh4DQKWl/WDZ48KIxOL5PezgWPQpH4w3oNeRG8fDCEpatuFFgaNoVe
RRH8CgrvL7SMgoNvssGv3SK48FNTxKxrFIarzj5NvCKCGisz1IWIUVByt84a
I0TwSPq5pX+8Y5CT/ffs44eiuNr+aCuX9xhkyElqKGmI4yabJ3syVMYh+oDb
2l9W4phmGrpV3XAcgu+kDqa5i+PopOv6ARq5b4muy+KME8cx+lrfYo9x4Fy3
yEUMiKMPbgzpuzEOp6c//sm7tRGf2x0IbuKYAC8Nnjr34o0o6xy8MlZoAnYc
t83c0LIRCxL33TopOwGqRN32qLmNqOiwIaHcfAIGvj2uObRDAi8kwMzGixNQ
8NPcjm/lJqT+CXcsWjUJkmE/9f3Wb8Jnt1ZWrBSehFSJUPlm0U2YBUVsUYqT
EOlaQbmovgmV9bdN89tPgkeXWvn4vk0Y7z0p63ZjEkSaNsp1lpP6VKM+c2tM
QdSTWZaE45tx7XqJErXEaVBsfe/Zd24z2hzkiOMonIaWgUcNKlc244NVAbYy
DdOwftPBmLY7m/Hs57x09YVpuBHXIcT1fjOOaWx/l3+Y3JeP5itf1pJEk/EL
+07TZ4F2+VJCl4kkHulgZfz1mwUi231Sxl4SW0Qq7e/GzYLyZ8Hyei9JvOli
94y1dRaKaRct2FIl0WMn16KH3RzUy7i6hsxLIsjli7S6zoOXiU51C7sUJj4o
MhQOnQcON15JMT4pPDsU/vTp3XmwTW78W64khU8pQUYtjHl4z6Z1YtZVClOj
WFViLyzAz+/c0SeqpXDU4kVl4fNFYE2rLj0SIY2OnnfXhNsug6FXxp0L8dKo
sUO95MmpZTilfvrq9Qxp3P8lQv1f1jIQTer7ap9LY+xnGZ8vU8vwYeE+u/Bv
aRw9vN1/iyML5rjF7Gy0kMFvS0Z5V+ZZsE/hCPTSZXCtmfCZB+tYUXTaQmHS
TQYXV8r8KpVmxfi45UWJUzI4u8MxJcWeFU9XB9wLypHB57yT+nx3WNF2s/OE
7CpZVIxIirtlzIaRQ1rfDPlk8T31Qu0BOhvWvuB9s01CFgO/aicxPdlQe1tL
2nkdWdReL/ZQM4oNJS6CadchWZyW8vZwaGVDFwexLcwTspisu8O1+RsbJovO
CbCFyuJ6BweO0SE25Hj+dHBrqiy6xp+QkuOm4Hi/TMKlRlm8nKtWOGNJwS1P
2M6mf5DFj0bTXgd2UNAr5PuBJ33k/DFK3B77KfhF4Kbut1lZbC1s37TyDAUF
f56UnFghh+J2+wzuX6Kg46NtXKt55JCS4HCrOZ6C9ZZcfZoKcuglbH38zn0K
LvEOvrXWksPvfC9UbR9TUO/762fuJnL4ZLG790QZBQMLsjNP2cnhFcV+d8Fa
Cj4KunA5xlkOjbZ3laq9peCAmat/9kE5LGVeZalvp6Dker09Zf5yaF7+IbD5
EwVdvwpYtIXI4UbvYB/LXgreyBtX7r8ih7lqW/Zq9FNwEzyTV7wuh6YXzgjq
DVIw/+MJyeNZcvi7TW6qZoiCmj6aYiUFcri87vGqpjEKVrFNCSyWyGHQStuT
26coSLtZvM60Tg6fKvhccJ2lYIfKqdVRrXLIsZ83vH+egi4N2pS2bjl8Lrx1
klikYL/rzCJfvxxKXOo95LdEQd+J0mnnEVJ+tyTaf5mCM1eCR2/Py+FWoldm
jOTQTXrE75XyuHmnzsZhkjlL534p8cijZNuBwMMkJ9uVf/MXk0f80G7uTuoT
7z/zqVROHoUOp735SM6Xc8ag45+6PEZaBzu+Je1R5VlsMjOWx8MFMfYGpL3l
uZX1V6zkcfaEou0W0h8z45CqdzvksdMrZjiD9Lflg1GZgLs8/nE9PxVLxsPp
6NKTPUflUXRyVp+FjFcfa3XBnVPyaMxT9HTyFwWPpF64/zdMHoOyk4/4kPE+
95rl5olUeeRWizcjOijI7lqb+OKuPAbuuTM33kTBa+NhMcuP5PFUbSRfxCsK
ZktQQq++lscSt0fxFs/I/Ct5dbqjXR7Z/YJ0TudTsNg24oTQV3mcoka/MbhD
wcbTKw/dHSf9zT7BcjKWgtvWN7gP/pPHB7ozF0fCyfzMiXRRWa2AJ/y33WMJ
puDw+1X2FRIK6Hm1X2LEnYL8ypxa720VkG+4qUhfmYK36puUhXcr4OUS7V25
mygot+eq/D5PBVxICrxbyUtB/SguMcZpBeRffEcQU2y4/+daCiVXAd3iNuek
l7EhEfxukfZUAXHjxaLEPDYMXBc/HfdSAbMOaTtZprJhlCEPIfJBAc3ZI9OG
TrHhoxS+DnVWRYxsqv4UrsaG89YbbnvsUcQHSjOHJjJZ8dFewbUZhxTxUcY6
X5MrrOgZwB/y8YQiTrXWqfgGsmLLzfV7aDGKGCUlze9nzYq3BjiElF8q4rmO
XdnOUyxoGjkXN7dRCf1YUtYu0Fjwau3n8/E/lfC8cGndFPEP8GP30NthJXx6
4uXjntp/MDnQ5UpZUEJXXaeOidR/sHf9e/1TfFuwVJ3O3Un9B6r7mqf3mG/B
e+WZ8QfyFuHDYoWvXM4W3Gy2/9TqUwsgppu5t+rIVpSlb/tSQZuDTYIXvsmd
3Ir/6uY3pijOgfSku2tC6Fbca54R8oxrDpSKpF0O3NiKTYdahEo7ZkFfvnAn
5+utmL68d+e3vbOwe0OFrdMmZXyuVBUfcGkGXKczmquVlDHDcq2719EZcP9w
3lpBRxkPrHVzvEmfgUPxprRFO2UM074jWLFxBk5xNJlln1VG71UD1F8V05A0
260/3KWMl/8+9jvMOg0pXeUvdv1UxrRrg37ijClIe56hWzukjCd1rzdwfpyC
7OPu2skrVDDzqkh6zIMpKBr4q6avroL+ph3VEjunoK17Wj4yVgX32U4LiJRM
wiXX6DXrJFXxkghbtEDGBHyQOrc2V04V9afecxnHTIAk4xgPbFXFqH/KYXHn
JqDqNF3IT1cVm46dzLrvNgHTKRuk3tmr4r116xLubCbvEx05+tfOqmKfitDV
00Xj8Dw11UguTBUDLYYMxrPHgc09GqsjVbFz1qo25vo43Bo+ZjmSoIqWu7m+
y5wdh09rtLY55Kmi/36xwl7qONAsXx1Z91EVv/ywPSvxdwxSuIt9cj+rohlv
YknMlzHo/5DjB32qaMj/JESwfQxCPaNP+jFU8cELrzPnX4xBWSg97B2rGpaP
Hvp7I3YMFCq+p15TVsOT23Nmi/THgFN18c26KDUcuSOknptD3s+KYy5tjlPD
87U14l6Zo9BhIG6mkayGp3cJThkmj0Iq1bjKKUsNsxe8t6uFj4LsvtDnmWVq
2DpBC9q6bxTM4lbcURpUw2dbq3cZiJNy/ut7jUbUkEtXJNBFgLxvpsmIOUyp
4a9V6+NiuUeh877ljQBWdYy+cOu52+IIuL+Min0hrI4p9JmixzUjcI7JdYZq
rY5PtK1SlRxJeUCmjrOjOibbrKkrNR0Bs9mtU95O6lh/a1/oQa0R4FzhcDzO
Qx3PnQ+wkxYdgZuiCV4fz6jjjc0bj8kMDEOJtcB2zwJ1fE0/EMW4PAwjeeJb
LnBp4CaGlOPRr0Mwz5c1Js+rgUbW88la74eA/YJkaaeQBtqUlPTxNw2B2E45
U1kpDQxIm37DUzYENFa13a165PdZsUnLyUOQ7WweIXpIA/PCfH+GbxuCh/UN
Vq99NFBSfaTgsvUQlKlYrfML0MDPv1/l3SL7kbaV9ml1IeT4luybbBpDsPBk
V9GRZA38KHF0OZPsZ3ZwHv1aWquBzTKy11m/MGHfyaE7+99o4JjJuZNCH5jg
3ed3aE0rycxadaNWJoSVBI7v7dbA9+w+L0urmfDI4zwH+4gGDjbvO3PwPhNW
VSRo7hDTxJiaaY6oE0woP1oWM3pKE/lje29KiDDB5XoPF3+IJtZxdXhG8TNh
oWo+RueiJq6oOZS7vJbs73iNYs9f08TQk7qywiuYUF1WG8uVp4nH9xr/nBxm
QP3K5jj5Hk1c1RR2QecNAw6qMNfaftfE8A/v+s/UMYDdmfua329N/Mn9S6j5
JQOohQ7XSsY0sbGCJyrhOQOatn24Zs6phbKRX9mfZzPg3e1v8e4GWij1kVvR
MIwBx98urY8w0cLzm5X7TEIYsH5CIiGXqoWcyeqrt59mwDZLj4Th7VpY+ojw
uuHPgA/MPwnnfLRwj8dN8xwPBnzWG01MzdTC5ECcbrFkwBlPHr7Ku1ooMSXq
EmbGANFY9aTvD7RwdVKWMCIDXPsCk2RLtHC2erXvVz0GfI+cS3repoX3M3a/
jdvKgP73bNfbl7Xwyp43v1oFGdDx8d7uTyu1cZPa9vyt/Ayo+mQp1rtGGw9v
LktJ4WFA6pfouwwhbfzHofDsIhcDbH7xPmVX1UbuX1qv3rIxQPf385Pc2tpY
OPnpgj8LA6T/OunxG2ojU4VrjeQSAUtEWs1mmjYGrKw5kDlHwNNxyXeG7trY
w0ziWxwl4PZkfaKZlzaGp/WoDQ4TEDPt5WTto43q3/k6e5kEeM3nf9sVrI1b
CLGTvwYIEGbTYAbEa+Oq8c276D8ICOUxW/2gRhuHD15PKXtPwDG+3y2PG7Rx
XWUfq2InAS4Cl+NLWrRx26uDJ+62E6Ap3CxU362N0jR0eNRKwN9N22W/j2pj
J3PSUKqRgA+SU4O/p7XxxvU2pQ8NBNRI33jIXNTGT0+rRmNeE5Am/0VznkMH
TR8d/CvwigB7VU8zgc06aPaqezaiigAD9ZWrxOR08NXR8xyBLwmQ18xtktyq
gytinjR4VxLApsugq+rpIHXmlJFfOQEjerECOqCDxcySoXMvCPhqoNJjZKGD
+t7fDRLLCCiBE+42dB0ciizMfl9CwF0TAeltu3Tw61HK8+ViAuLNSv/udtNB
X/ncHRoke1MXfL2O6OC6u+naT54RsMsqU/2Ynw6ah9/2X3hKgLkNTJ84qYOt
VCcVO5LFHS6GhIXp4GnFLLlVTwhQ1xay2nRZB8M4Lu05XUSApXgBf3UMaT93
2trxxwT4MToLFm/oINS/IqYfERDR6RWUnqmDCTo26y+SnPpi3lT/rg7u0ht4
KEBy7WXJz0GPdHAu2cbG/iEBXb4l9wWf6+DVCaRNFhJA7LT2L36hg6u6HpRm
kbxk2Gu4o1oHd5rsTt1OMp90AMdEvQ5uTtQa5CJZfg37h4QmHRQ4afqgpYAA
w/Gbt1XbdbDre8qnRJIde7YeffdRBxM5PU7sI/lgTa227xcdRG/irDrJZ3J3
snH/0MELBbGja0iOixtsLfhDxutRTTsjn4DskyE3rZk6SAlbJ9ZJcqkrz8HB
MR2M3SfeWUVyi9l91agZHfR+dG/8Ccl9inqLsv90cHzuVEgByZM8rW9es+ni
18lzAf/z6jn3pAMcuhgZVNLx//iNfZN7KWt1cU2ofvr/+tTfRClm8+lip7rO
uw6SLR+JTaOwLvZ9GTv2vz17rhfVft+oixWjDUH/23v8nHnseWldnONVHFIj
OcKze7e4oi5e4Mtp20tyqrWPdKWKLuL0V7H/4/FQjWXURUsXG6cvdzeTXLch
uWJOXxfdYoPY/o9n17Lc5VTUxSeBSenb/l+PPxXbdCx1cU/R53u3SV5uddjY
ZaOLv5I8JSZI5i/+NRhI18UjTXu47Mj1lM8IKubbpYvc+ziOPSSZ7n3blu6h
i3m/V10LI9ffi66xYfSQLk5sdtk+RfIZ3Te/4o7pItVrX4IfmU932UfOtAST
82dHhAWR+VY2FG559LwuMiLcdVaS+djyQZCXM0IXp9wO+d4keSrb+AH1mi7m
rzhx+COZv5zRnYF/knXx1opxlRAy3zf6e+GlNF18eyE+TOk5AVSI+1R3Xxdp
6vKt6WR9uMpK3t1foItlP/a0uJH1dJy7xJflCenfZml32VICbn75ttK4UhdP
2ow7NpP196jOv+NrrS7qUaee5ZL1WfdgZebZN7qoL3W5NJqsX0bQVs0Xnbp4
2MT94QGyvo34Qzw0B3UxtyD5+eEaAv68eDxgO6KLvit/TybUkvW676fvwSld
NL20SupVHQH9+dSzKax6KGdy2s2I3F9iTHiTZ4X1ULn7w6+EJgK0/5qL8GzS
Q3/jSMWFZjLfYoKyFGT18BlNOMaH3L80u78Wuqjr4RqujS8OkfvbV9/c15XW
ekhn7jpR00VAJP9nm4+Oehh1rYV2tJsA1XKuziEnPfTw9PTb+JnMn5UBvRs9
9ZCoIFozvxGwJcNwJvSsHro8Tshn/U3Aubcd8haFeigp/V774BQBsn4rHrs9
1cON7IoTqTMEtPPraJ0q00O+nFvRH8n9Xdo9wyS3Xg/VpfhPHCH3/5ZpL5fV
3/SwZVDN7t8qBohJL15t5dbHPxrbO3vFGNDwVpn3D58+ap3evf2+BHle+u1P
XRLWx0es3QdOSpLnc3nDPRVZfXzNI3ZMXZ4BPvSElwnG+jhpcytqsyYDKs/L
juz008eWn8ct+uwYELfaJoT9pD4qfFpm5aIzYF+y35rSM/o4uLziK+5gAFt+
mdyGSH1MMQ4Sb3BhAO2jtfvnDH1cTPq7DQ8z4KOSX8feJn1cSsxmZ7nEgJyS
pH3r2vXRf+u8Sn0UA4JNyoaqP+rjy9Tf+xJjSH92sXJu/kH6I3uc3y6ZAR7h
Saa/ZvQxYT4p2+geA4a7S58dkjFAz3sfUkQaGFDj+dVkg5IBOsY3a11uYkDC
MEt7o6oBxjuPziy1MUBzhTVTwdAALxa0aa7vZsBZla/SzG0GKGpS86aCYABH
JEvK8VAD7L4R9tWKlwmbNayCT38xwJmbPNr93kyIOsdVe/eHAf7W2iy1358J
o6/frW77a4ANNiG5w0FMqNrtlC45aYBX1OtWG14i70/nPauauQzxH43f+V4W
ExLfhqzYaGyIR+pqhlo/M2GO18SOZm6I0huE7nv9ZIK764qUAGtDLF2jFMJL
MEF5JFrujZMhBpkMm9+bY0Izf6r1cT9DzLzTZlUsPAQr3J/G12UZYtrpoIFS
tyE4+uBkDzPHEGe+Karf9BqCznFdSaGHhri0Nas83m8Isi5VPzv6gtSX0+z1
KmwIDAtauvg7SfvubPA1yh2Ck9N/xA5RjFDTOaK5bHoI/sSIPljjZYSFRXKi
mQ+G4eajfVrCPkYonTF+Oap4GGzb79bKBhihjKfwvYTaYXjGt+WzyXkjXHHz
rOJSzzCEphmuCU4xwilPeW8rrhEQzXM71t9ghGun3ohPnhqBtrd35sZajDDF
o9nwZ8QIhDN+X1ruNMKSoLfRE4kjMKDse0vkuxEup3w3DHs8AiXF5985zhjh
NvsY1h3ECDi+uq32Us4YOYaLu29qjALl96+XTVuN8UNQSWOdwSiUsMtbd2sY
42q510Us5qMgbl3kMQHG+KX+sEvljlEg2muSFHYbI1/92h69oFGI6P0xdT3K
GJ9u9t0VWTMKL+akyn0HjVFFJvSWs9cYJLO42POPGOOfi267fh0fA99V8T9f
TBqj6fZmm8tnx0BaYJFzJQugt04Qp0TCGMSrftiTLghIv+HBlvJyDA4fivj3
xgww7Mjyo9+i42DmW55wzAqwcsJzQlt+HDaeHJXhcwBcFlVzz9Uchw/hrvZ7
XQA3iAhy/bUbB7ileXvyOGBQ+AE7Rtg4CH7sx823AI2TZnbtGh2HsS8iHxvu
Al5UEPN4vTQOLT8dj/g8ALykoL13N/cEhI9WJpQ+J+25PVw5rDgBQ2uu/7Rr
BiwSva0zcGgC6k0tIs7MAvZPyPQeGZwAve7OX0cUEG/MbeIs4J6CcX2jq6e3
kMdf0s1RLakpyM/MVb+ighjnQE9e1J0CEc9zYXlaiBUzGkfh4BTMD8lI/DVB
nE279LygZgoqKaddDrggvuqy4cu6OA2BXr9YA90QTam9xlsyp2HLW7sHF90R
7w/lmv8rmYbMOMnZbC/EzU0K836MaTgv3HL9RwA53reYlrNrBlBFomPvVcT4
PcX+VUazMJtwJdg3DvH8t1eRHXtmoWhyQuJ8AqLRnRJ/VdKxzeWNvpk3EHNp
M4OdpbPAZhHA9fUu4v6dsz1F2nPwyuU11bkS8cel79wM03mwjDxatX2I9CeN
Vr46eRESv7QdURlFnNB9qNhVtgi9quoCayYQ27qfGXz5tginvswerZtFdCs3
exMt/w9yVCOF1VaYoBT6+rjW/AP2L1mBa0VNsPtu5o0Ts0vQoNKl+JZmgqle
sz1PX7Ig7yW9rns2Jrhzq+CRjg4W3Ps5IyzU3gQ/cURF/vnNgtPkhURnhwnW
MC/cZnKzouzn0Us5+0yw2n1RVMWNFSMj1vy4eMoEM9afun97mhU7e3xj9p02
wZDD5bMyq9lwo0qnjsE5E3z6OanpvCgblvSkxo2HmSBDnq84E9jwj7Ks4f5Y
E+yZshagXWJD9Ygrfw3jTVD5avOycAobnu9hJm5IMkFTmlT8gxw2FIx4Nvgu
1QRjZX+tmWlgQ8sevGF8zwQjKmhprCsoWJZ2oH9Nrgl+P+i3VoWXgoquUWo9
D0wwodA8n2MTBdd+f9d84rEJ6kXeel+iT8HQrIkNJk9N8CBz/kkklYLj+4W8
1hab4JB20p657RT81L+X5UG5CXl/ALGqoxS0zgm3O/XSBAlBka41QRSsPJST
ZlZjggasmdkTYRTMIoY0e1+boP0bV9srKRTkLeQJL2g0wakBIUONLApGHNN6
F9xsgtce4UG/BxQ8PHruCF8HaX9kltmNcgp+fpJV0vfeBMOEQm9cqKOg7Yl6
yqMuE5TTrvCceEvBKs0Bx7M9JkjXYVEca6eg6vSaW7Sv5Pp4nwkL+kTB7FIV
hsB3E8ykRQhd+kZB/tPbdX/9IAtinWPRhl8UjNQPulTUb4JGOpFyagMUnFtI
6wwhC+aqUs/xViYFfV5WSdgQJihRGZvKHKVg7/mfPhuGTHCuaeZV7CQFHZG9
/PeICTmOUCuaoWAdq+KqZ+MmGGApbrB9noKar+x2hE6Z4AXF0G2n/n9PjvC/
YzdrghN5l1cKL1Fwg+X1YZEFE9xqfmhRf5mC0ateGAz8M0H5RzD/heTFxq9R
xSym2FRo/G2BZN9olq5wiilWdhXdSiO5z0ZaypHdFH2EVm4vI/Vt46YdF19t
ipPTtQo7/1Gwvu3oS2KNKQoU+RzzX6Cgdvw1zrK1pjiyxeMi9xwF8+jPdl3i
MUWP9dkMhWkKivJ9ureN3xRzl6/im3EKxn2YH5MQMsVpn2vaf4YpyJKyEYaE
TbFUtS39MkHBgF2mMeVipshm83RX4W8K9m/w6rksYYqrNYK8d/ZR0OnzFdmd
kqboL5PLvPiZgo3pD09IypDzMWPW6n2gYOHGKe6XiqZYLtZw0LCBghv7NuyJ
3mqKvdpffGKrKBh/xzBvl6oprtF5XexdQsFA6QjTcS1T5D727Xr7PQr++Z17
rVrXFFk8M++4plNwd27z1xgDU/yx9KTrbAIFjRT5guRMTPHakZWHz56jYBFD
u37SzBQvz12q3edPQcmHLjx1luT4Bh6j7wcpyK6aXeBqS/qb8FqlzI6CbVpq
fQm7TLHG7+/99cIUvOp0jzPDxRRDu4QWP62mIC1ISCvHzRRL7KvpxvNsWFf2
70q5pykWrM8+NNnDhsUGTRq//Ezxi8XC0b3X2TDDxPOyZpQp3jwncGh0iRW9
7a4rfyozxaHtjucMn7KgnC+H848KU3S1EyxtymDB/rizFxlVpvjwBNeb7ZfJ
/ah9f/dyvSm6jO59v9eVBenblcPlO0zxZ2/ypnh2FtR1fvPx9KApDp7T0Wl/
sQQrD86dExMxw6sFS/M7tBbBKfhgwbiYGV6wm7xyh2cRcq529DRKmKER4zKv
4vAC0J4+0D4pY4aSVleXxnIXIHrZebRV1Qw9gw9+9924AOvTyj0vUM2wjX9d
cLjQPLg/lE3caW2GFHnq5taZOXhSk1ijZGeGE4uHlFy652DbX2/x7m1muHli
KscgbQ6ua4p+Ut1rhqN+mWfENs+ByLuz1j8DzdBbhaZqajAL3j//BpcFmeG4
/I/5QolZqJjanht3xgxPiq5y2r1iFlzFtqwwCDXD76sm0vzaZuD2ka8vk66a
YcHCztwbB2dAeoWRmkW2Gf6Q9ws/f3saVPSWhPLemeFuhcfrXhtPQVPBC6mK
TjM8TZ2+0CU/BV4bT6q0fTTDp/JeztJ8U5BBYVpOfjHD5ED6QMDAJHC29ZzE
ATO8kvftV9P1SfjjUfy+m8Ucb8WGrPo1T57nH49/Z1DMUSe5IiZwYALEaVsY
S+zm+DZycKte1wTs2HqXTYbbHIdvnbni/HQCamfi1fyFzfFazSrTvz4TkBHj
c221ujmWbdwmUE2Mg+6yXLqYljlqB4VnmXwZh/f+v3JUdM0xzy+5e7h5HDh3
uVTtNDbHDU5je948HIegzbShO9bmOHt83MbzxDhsK5Gy0fc0x47mDZXfV47D
6r7P7EeTzVFVj2oybj4GTVVOz/1umOO3YedKSf0xiMns3B+YZo5ZQ7pX/FTG
YP2epsqQLHOMaFtucxUZA8GuFwHxheb4OsIXQ8ZGQbIltbe43hyrPTfGJt4b
Jfs7/pjyN+bI+sztqmf6KNy/Eq9X3WSOCkfdpG0TR0GeGpXc2G6OcdrHNniG
joJyXZD1l6/m+OGz14cst1HQL3MqYZkyx7qLN25Li43CYkqn58pZc9x13sOR
zj8KL0/a83AukP6JWtckcI0Calj68LFaoM6Gz6xp8yNg+UhLUpbbArm+3bWy
rx6Bbff442xkLLBjcL/5GYcR8I7vPJiy0wIbc66f2R41DNX7qUKHdltgiZZ6
wd2QYeDXqGzU2WOBsKbWjusEKf94X6nH3QJFYXReZi8pFz09Jupjgb937MwI
1CLl9yVC7oRboE8rh5f9wBDwByUrB1yywF2ap3HN9yHwpq3uM40i5e66Ut8+
knLGuGl/rAUazoobVb8i5aoNHHI3LfBM6rqLQVmkvMInufAxOf8P7i3xZP/g
HfPDIuSpBf7aFVdweecQVLs5zdgVW6DvujH3BDtSzoIuI+UWaKpe2/TZiJRb
8G1Sb7DArxHVpiYSpLz9RUHpVwscEXt/0eA3E6p/s7+qW22Jq1L6T46dI/sb
wWZ6O5cllrGf9Tt0igks1Gt939ZZYsOqxqYhPyZgntDSrIAlUvK9Nyh5MqHG
W15PRdISnZPZLQ9Ykzxi9Thd3xJvprdRnouS+jatNX5gZInhha+cNgmS+uid
LSVoiRsC6CvS15P6nroQHZaWWKXntlC+kvw+8KgMx3ZL3FJTbpo9yoDauZj0
wKOWeF9oX/50I9lfKtIVw30tUfpy/juDerKf3SPw4pq/JbYxnufFVjPAtDKz
Kz/IEkGuVWhXCQPqzj/i+XHREl1f+B46T/ajdZT2y3YZltg98qdwzUVSn2ay
4J7bltjrm3qb5wKp7+Du+4ezLVGYp3VY8iypr6Gv7mKeJXJWhTsdOkF+HzX2
78VzSxzhzDU7eYABr7j5AmVbLXF8bkQ2hcaAadV2dpZ2S+zJ/rItzIIBijti
b/Z0WqKTAMfJk6YMSExbVR3TbYkqmi7ewYbk/HKLqyd+WWLqRMzrv6oMYDH5
fbt63hIzx1kUPETJfvhAtvrNf5bYxWmq+2kDAw5f3vc6gIWK2wVno3YIMqC9
tYeQYafiPWp3wyEeBtx2adOK4aGioPr0vZFVDDAOLG3eLU9Fe7/kX+emCQi4
EbhXXYmKaSG3cvwnCcgpVxtbo0zFOeEgUd9xAtayFgpWa1BR56DdQsgwAd9i
s/bLABV1EwurZ/8QsP6J2+SSCRX3C3oaKv4mwPyDyOVucyp2c6epeP4ioFDk
euFVayqmnNXey/hOwLncKzNjO6kYQ0+U2tFDQFGTZXTzbir6vvySVvPp/987
UsTv76GiXArfTs0uAmw1z5vu3k/FW9crzqi9J0C0NiC2yoeKGqvNmGGtBNj3
q2xK9aNiI1z+ItdCQPiqoaf+AeT3/uE/PjQRQNgd6pYOpmLgnlvi5o0ElH/e
I3X1IhWXhSLbT70igN+7Z5dTJBXPUWSSXOoI8J1zitl8hYr6pVxsFrUESG7Y
NlUaR8WboUIft1YTEL2T9qb/JhV94pUG7CtIe/tfLzzOoGK/U8C9Q+UEGV8z
1bO3ye9tzUcjXxAwnmh8k+c+Ff2JOYWeUgJc2jWPGhdR8WHsYmfzcwKe73t6
e/UzKirXmJVtIHntiMqHD8VU5HrvKejzjIA6biWjoxVU3HD/hobsUwLEMvP8
tauo6BkpMhzzhIBTW2RzWGupqO6zY8N8EQGKNpvXpTZQcVi45dnf/38f+/mW
medbUj9dY/NhknuPiAUrt5D54XhvevgRAbpzNwvn2qh4+uYx9XMkJ0YJ/ajv
oKLx88nOdSQzha4LxH+g4l2Zkq4HDwmwzOW13vOJir89LQytSZ5/zf1s7CsV
XTJi5W4VErBj59W/ld+pSOn/nk8n+VE/h1jUTyrmh6tfXUMyR2Ck4/bfVBQW
v/rm//dXD8qKSxsHqKgixL7v//fZysSwF4MEFe/Hdjn+/14tKLk89HyIimcc
LTP+f68+/uScZOgoFSe/FSMXyU0472QzQUWzvRlGzHwCpNuDrgpOU/Ht7cuJ
/79Xn983Vf1jlooLfGJQTXL3cMBk4QKZny38Zk//f28+PyofvERFobNmt/5/
n47h9nUzY6XhJ594x//5TwYjYe0KGs7GzDv//16NW4409LDTUNzzRvlLktMq
/szfW01DM/6kgPb/37utD6gc56KR8VENHyTZ/vMPT4N1NOwrbhzkIO3NO7Iv
lZ2X5PUtD5RJZpv72tLBT8Mjm2vrXEh2jXJhzRSiYZyRhVYsySVC3VqHRWio
eYSLrYHk9bk7vTXEaci254fCSjKe3trvby1J0HAo7P5Da5LrXzu+fytJwz1r
6HEpJG/c2bbqugwNpwbHWwZIDu63MXSXpyHHtyJvE3L9Ok+8Pa6kRMPY4DeH
s0jeQqHen95Kw+6t0Y0ryfWPTKzvqVWl4Y8dnlf9SdZ7Um26W5uGlgIn0fX/
fLods8Ndj4bsr+84/CE5PM7Z67AhDYPXjDL+f79uOTpxJdiUhp+b8z4+IfP1
uEtNeqgFDXmOgLwLmc8CVrEPo2g0tFvryMtJ5vteWbmOVHvSHu/0slCyHigC
kz+z6DTM9V15llpMxo9SO5m3g4w3jfZDoISAsT6XDS9caEjnk8h9S9ZXRHrc
vh4vGnrQyy7EkvWpEL3H/8cRGjo/KXiTUElAW7D8xUEfGsrZe3ZmviRAyKku
Zy6AhuszeExbyfrOXz89JHyBhq8Oh66LrifAYblueXM4DRe21oy1vCbXd+ga
j+IlGmZulq4SekOAUbOClv5Vcr20M5RevyWg/ZLbOZcbNBTlGli88I6Ak4GK
cR5pNBQWHu1k6yBAxHPmtncmDc/am72K7STAExNenblLw9aROO7KjwRMz9dz
pj+m4ZcxDa6zXwlIH0wQu/uUhjGa64Kgl8y/7r3KBcU0TLS4osXVR8CV4ll6
RQUNl/26WqrI/Vbs+JabX97QMNSm2eoKg4DavXP5v5poeOnoZa2EIQK87Boq
Ga00LK38WnpnhIDHiu59C+9p2Pyl+d7XCQJMfyfJifXR0PSMqHzFIgGHXBaK
XWdp2OMynC21ngFZBrXNqgs0PFGwbiqGlwHdYpd/rFii4YMImuMSPwOsv/Ny
P6RYYb9mAG1OmAFbDige+LfWCrl/J+6gSzNg9Jgz7y0ZK2RRWr+YqM8AeQcJ
+QB5KxTjTy4MM2LAftXfRpZKVsi6VLz+NDKgc/z4kWFVK6RO1kiFWzLgeVBU
jbGhFTZp+LUubWNAcFip7/dtVtgjLnn+4TEGFHmERDzbaYXv7gW5bfVnwKCZ
Wdrl3VZofifwVUkgA1zY371W2WuFf3Ot9/4hz3PDq3/EQo9YoRahdKo8mjxv
rws0bwq1whNrjq0yz2fAlbwTch4PrVD5xUFrpzEGcA1GiZwoskLszj93bZoB
8Qq3uCOeWaG08nJ41wIDUvIbJ+6/sMLF8fYzcexMuFcoXjP42goXjJw1H4gx
oarozW7/XiscMP0wfdeGCSZjX23Cf1ihf6+JeiOdCfVq48ZJ/Vb4NHhEYXEX
E5qfiskUE1Z4K8ylK+kAE7qf+4/NTlthecDx6UvnmTBeJhodus4afxS7+10v
ZsLJOdWQBF5rfL//iktDJRNm9SyPZwtY47tELefV9UxYLj/uVC9qjVUlrroN
nUzgevlakkPeGmP/aalsGmOCbK1fxTW0xvXTnw6eUxsCl7evmLf8rXGs+Wao
Wt0Q+C92/DobaI0nha8sOzcPQZRK3+fdQdbYOH2t88aHISi5vtjIG2KNA1Vc
pjv+DgGvh9b9yChrjCkTZO/iHobm+Rw339vWeK5d2GzrvmH4ubV4h022NYrT
BL3qjwzDvPsrG/n71rizxmtvYOAwyL/5rvcz3xo56zkaJaKHISJpg6BTiTUK
8AeeLigZBsMt0W1GrdaYaUp93c4/Atv3pb4WabdG+5Tadfybyft8Yk7lTKc1
uvdt9A/cOgKps3X5T7qtUfcwR26s5QhM1S9EyvRbo2J8lrPimRF45HYMuBes
8bXt6i/b/46AxDXHoq/yNuj95I8q49gouCpLWBUo2eCJjkrPVadGIa116Mdp
ZRt8UCXPo3N+FPi5rvIJadqgiWz1w464UeC48voUHWzwbGJb21zRKIyH6xs1
7LTBP6acXZZzo6AiuborebcNMl/53nnONgY+tZ98PffYYHB4xRk9rjH4uxyY
xbLfBpdvf9p+RWIMvp57TDHwscFUsaNPadQxeH1KuulxuA1OEyzyYeljwCY4
4XH+kg3SeOIXzueMARbXLthG2eDMJXe51CdjUD6xdysRa4ObVKuKxRvH4NHx
m/HSN21Q/wm7+PnpMUj1Xrvr5mMbPNB33Pbz7nE4unf2V/hXGwz8zeW0V3sC
xl0FXeK+22Dd4JT6E8sJOLNHs/3mTxsc1Os2Vds1AdG7j1cWDdjgzReG7BXB
E5C/bSC5d9IGZdb03qFUTQBh2W2hz22LLrSRrD76JARYTFdYrLfFQrU5iuXB
SZg341en89miQ7Kh1o9gsp82cdx4WNgWR6sPW1RkTYKiQeP0dRlb/ENwrl07
MQlHVMpyx4xskdkq2vMoewpGt3aJ/0NbfH9FsKz4xRQEb5lM4jC3RcEv+68t
tE9BlIJqqIS1Lfq3Zx61ZJmGPKm83XZOtjh8KfrqwP5pGBBKXf3A1xZvaiY8
/qQ2A4dYgo+637bFsFO9io9XzUH4WNxvnWxb3Dkrxn1YZg5u/by/b919W/x5
b815T7M56Kp/v70q3xaF9m7cKxk6B+ZXVAzFSmyxom3xR83iHEjy/uXqbiHn
u8i1zZdtAXqlnB45zNtimcZDp2nDfzDPf0xe7h9pb9MWpYse/0CQPSJ7adkW
9Q7zhplG/QO7gScpD1faYUhE1NrtH/5BZSH3hTU8drjUd0U03ncJ0rReO7yR
s0O/DXLSXx4sgxNVc8x4px2WNRlUbBBgxcobabTtu+2wFXfFXlFkRakBlqxD
e+xwb+9Pym9gxdGoVvv4/XZ4MExuA92bFaObvAp/HLPDxsRE28cvSblIK2X6
uB3uVPXfJNfJiruOauzhDLRD9gfP7wf8YUVpLhZOjTN2eEVqj0fwWjassrt5
KCLSDg/fyxj9vYcNpW8tV6VescPkpwUj2b5seHX4oODDGDt8o5y4SiSMDXdf
U3/9MdEO/V2GbBXus+F4e7Ok3G07rEtRiPEbJOWb1c8YZNuhVMRQe9YcG1b7
p3Y43LdD/iPXPvqvpmAM78HQ4AI7ZASVmv6Ro6DMjqVvb0vt0FTf51fNPlJ+
74BWb7kdbhLZrJ3qQ8HxyaaY8Zd22PN2c8N0MAWrrt8wEK23Q92UX9HG8RSU
/vMvUeWNHap/5jsqmU7Bq9oHCLMmOyys2P4z/D4Fd39SvenTboePM7inHpeR
38vdGA19b4d9AaKU4Fpy/uB/1OtddmjT8O/as7fk/I2etx/02OEKv+5M9w5y
/g1N0y+/2qFIkIR9SDep74iqfed3O7wR/fznqu8UrH6Rcv/PTzt8cm6iaqmf
grKc/xbnf9thwIvCw+4Eqc/Fc8e6QTvMieG6ojRC6st/WyDFtMNqXd+hvRMU
dF5QoeiO2GHRkHDU3DQFa2xSXGzHyfGvmcfn50h9GYtP3KfsMHIl8dt9kdTH
9Fh9ctYODWaf22xZouCE4Vv3Kwt2eLNrfKvrMgVdYlXKMpfI8bRkGCW55tv1
dU9Z7dFTgX3PAMmyyoteDSvs8elOq3BzkmPPe1R9XmWPfF5jvStIfZNtjQIj
nPYo5MxZp0DO5yKhcoyy1h5nrX/ffUbaU+N3vV6Ixx5zglqk7pL2ytUsiG7h
t8effbdWzf3/vrze4wQK2eNn7h0GJcOkPvfGph0i9hh08nD7l0EKhoqPvHIR
t0c/a+eSS2S8uD8LvHTfRNrzSpW43UvBtBTDEi8pe/wxZfJBiYy37HbPxz6y
9ljp/2FRkVyPZ+ui8wIU7FGsz3jNbXK9sKXoTvAWe7Q6M1Z/hVxPZ4ulpAh1
ezwzadHX9JiCf1hlYqO17NFQpMdZJoeCAVU2kfG69lj7x6ZwicyXGJ2bwRnG
9jjyMW2zTiSZHwqabs+t7VHwqduKlTspaP3Hxanczh5bZ9ZYplMp+Ck7zKHG
0R4PbrqyXK9HwVHRdyYtTva4IpL3SK8YBSXXesv2e9hj9vU1/ud62fDy+O0R
vrP2+Ho2uFNwGxvyP24YED5vj05paq0OwIZZR4d+SISR8RE+am23hQ3L+/U/
KF22x7iQw+zZK9mQ2fWxzCyJ9H/oYBh7CSs6VqwJP1Fgj+0XApMN1rOiSEQQ
//sv9pjexHHvUNAy6Gvc4Lnfa49yRiMXVzouw56fJWuDfpDrq5c4+VJ+GTJw
mkP0rz32RN1Juvx5CcT/Bf7zGLdHB0/awTJYgk2nAv6Mczhgg66orCTvP0CZ
xF/1axxw/ElQmt3QIuz/8KQvZa0D9paIPHjUuAjZ6mOf9fkd0O3l6BeB0EWQ
GvF7Fy7hgKtDtOWTxhZA9vCxMl5tB8x3v58+8n0eLIVii/t1HVDgXrDsp6p5
ONRQ+LTEwAE3RPNJLGfOQ540s9DFxAE7Xn0J4HGbB4Uf3neybR3Q9VCAg0Xv
HGxxORyt7umAOb3GlovMWdCw9XTdFu+ACXfzDw3qz8Atl07t/UkOKCKlXFcn
MQOcR0x4jqc4YJDsDudfK2ag75JEQ2yGA/Jqn7CYfTcNMdVfVN7mOWCf3MFq
jyPT8Ed9BwVrHfDiLhHV2rwpoJu8+mZf74BPe7RG2xKmoNJBvcztjQO+0arU
FD07BYk+64+dbXXA4Mz3Mz72UwA5LV0lPQ64NcaT9/fMJKQKW+RvHXfA4s+N
ovd3TgJF/nmE4ZQDpp7VoO80nQRfbal9NrMOmNv5rEFfZRLMt7PyH1lywFdB
VNW7qychuKHXeNtKR0xOurf3c80EyLCk58XyOOL3G5/kD+tOwPkTfOdWKDqi
WcqBe4dp47B0gsrwV3JEsR9BxdkG4xASeNbl+xZH3KV9X+mf8jicO/lLt1zF
ETk6XH/yCI7DmaBnU35ajqhie3aw6PcYnDy73e8LOmLqLs7Os9FjMHn2ci/N
1BH/tSoaJV8Yg8BzFXYlZo64J5j+403gGASESG1JsHREPlXJvAv7xuD4hYkB
S1tHtHBLlFXQJu9LF5M8nu5yxK3fC6iyA6PAvPimQ8LZEWO+dVW0947C0YgF
jHVxRHm2VP7Ej6PgfclT4rCbIzZat5ze/WoUDl/W+Cru6YhDj2QODt0ehQNX
3++84uuIz2oGbq1wG4U9SXxW7pcccf5JzJ7+phEYfit3pSHSEd9rNw3vfTkC
oSyGb7dEOaJPHwdj9vEI5Bw7YDUX7Yh/q9y+Xbk+AqPUYqvEeEfM9u4XEPIY
gYhFJ+v6dEcMaW3XyGQZAUGNo9GKmY6Y39ibSkwOw4MjF5ribzliXklB07bB
YWjryrV2u+OI+pzsVwM6h2HDk1nr6RxHXGL+OTRwfxgKD6bZyD91xL7LcY5B
9GEwznh0Ne6ZIzqnxUxtpw5DR2dd8+RzR+SuSL5BNRqGaWDY1JY64gYn/ZkA
hWFAEUNbl5eOeHTqH/UD2zB8aPtmG9PoiNFUbfvkF0OwqLPZfrTXEcNf/GTW
aA2B5sZvi4F9jihXGdYRvHUIfFbcLJj74Yjl6g2z5jJD8LV9/WrKb0csfkV1
EBYYgoojLPUCDEcUMKYsFU4x4Uz6dz2DGUcMeNC0w7mcCU/D0geqZx1x7ccN
wviMCcShXTfM5x2x5EGIh24hE1w0303a/XNEv8CPf11vMUGvteqxO4WOBOvG
a/4Xyf5mKVMmch0d38hIH3vgyATV384fOHnoqJ/3aNMNayYcbha4eI2XjidD
Loglm5P9043YvlQBOmpZLPtU6DKhVDUkvUCUjm8r5DgqNzPhlIcrT4ccHYOJ
6xJHyf5u6rXIP1GkY8yvx06vHjDglMz7h5EmdEwY/JH98D4DZiOu7h0zpeON
nUqu2XcYsGi2WN1gQdr3frk9/yYDVtR9C/e3oWOQqxFTi+wveauyON440fGg
+YpPsmS/mizu/EJtNx1Xr1+0KjrCAMEQHu8MZzoe7oWtZl4MEDYMb/Z3pWPI
nk1cl/YxYFO5Z5yYBx07Gg8/CCL7X+USWf6AY6S/2cQvLrKfLhL4Xv/Vl45t
C3QhOR0GqJ+8cZJ6nI5c5WVMK00GaGlyfBI7QUe9uvsOD5TJ/vfp4M03wXRM
Nz7zslWKATaPCiXEI+h4LZBl/O46BrRwH2y/fImUO1dqmnEzwP6YeNh4JB3N
uLaeIDgZsG1L3M83V+i4yfBalSM72V/n+90PuEbHqd+RKWf/EXA4R12pMY2O
njGh46ZDBHRpHuN0y6BjVr7ksgyDALNXuYNjmXT8kVPlzDv4/+9BxfJE79Bx
xYNjHey/CfggvErGL5eOYnnVNW7fCDDNM1mx4gEdLROn1aK/EPBY+9yv1Hw6
Krks5lT3EBC9fexO3UM6Gis3nrHoIgBiv2wUfE5HNQm/vxXvCCgUFVzKL6Zj
5SVmkkobASL5jt+glI4Dp9xXFrYQMNnwOv1IOR2/5S+IVL8lIJ+laMPLGjK+
p2Z32NUTsOEaMUOvo+O2H5NH2V8RcElc5tOfVyQ3tvM11hLgrp92ff0b0r4/
assHqgkQDIzgPdBKxjO/tXBFBQERbNVjs2103K7a84S1nICx+Ln22HY6fhmZ
Fl/1goCWh77XSt/TcanijLBSKQH6hmQ38pGOnJK2WVYlBOQ2/bL70UXHdXLs
IceLCQj/u5trzWc6Sou8kP/0jIDRk0mM21/oqJi78799EAPyY1nOnTK5G+gw
75zi/7hNr+wtFJ074x4EOixdZvEUtL552frajM8PAx34RKK3ZWx4ZS9st8O9
4zHQ/LiYQxfXv7J/F6XLtulZoMOOSX4Ne9a9so95mf7U7UWgg/8Dd107IP9k
+aIjt18GOmxdbMB9AnSeA9vdxQWvAx22d74WjwLyl0wRb2Z9G+gw6VlDIGh9
s5ByUNKsd8DwXCK3DTQ+Wb+xx1H/Q6CDsJGEiyOQ/8b+uMKRj4EON0uf/fy8
+pV91DlGhsjPgQ7f9qpfWwfkn4ixuf/2S6CD1Nb51wuBfNPXZfuavgU6KIWb
/7UB8hdVbpwr/iPQIfr5H1cB0Hgpx5uaNT8DHdheKG8ErR+unaYW4/gbmF6E
We3OA/mvVBKtr/0JdDgaIvdmF5AfsXm2VPa/QAf9Y0K71wH5Rx2v/fz/P9AB
dh4HAK5B+KQ=
          "]]}}, {}},
      AspectRatio->NCache[GoldenRatio^(-1), 0.6180339887498948],
      Axes->{True, True},
      AxesLabel->{
        FormBox["\"t\"", TraditionalForm], 
        FormBox["\"f[t]\"", TraditionalForm]},
      AxesOrigin->{0, 0.8},
      DisplayFunction->Identity,
      Frame->{{False, False}, {False, False}},
      FrameLabel->{{None, None}, {None, None}},
      FrameTicks->{{Automatic, Automatic}, {Automatic, Automatic}},
      GridLines->{{0, 24, 48, 72}, None},
      GridLinesStyle->Directive[
        GrayLevel[0.5, 0.4]],
      ImagePadding->All,
      Method->{
       "DefaultBoundaryStyle" -> Automatic, "DefaultMeshStyle" -> 
        AbsolutePointSize[6], "ScalingFunctions" -> None},
      PlotRange->{{0, 72}, {0.8333333333333403, 2.499992111659229}},
      PlotRangeClipping->True,
      PlotRangePadding->{{
         Scaled[0.02], 
         Scaled[0.02]}, {
         Scaled[0.05], 
         Scaled[0.05]}},
      Ticks->{{{0, 
          FormBox["0", TraditionalForm]}, {24, 
          FormBox["24", TraditionalForm]}, {48, 
          FormBox["48", TraditionalForm]}, {72, 
          FormBox["72", TraditionalForm]}}, Automatic}]}
   },
   AutoDelete->False,
   GridBoxItemSize->{"Columns" -> {{Automatic}}, "Rows" -> {{Automatic}}}],
  "Grid"]], "Output",
 TextAlignment->Center]
}, Open  ]],

Cell[TextData[{
 "Since we observe such inverted phases of the PI in a subset of transcripts, \
this analysis allows us to infer that circadian regulation of release from \
the paused state occurs and is relatively widespread, even if it is not the \
main cause of circadian rhythms in transcriptional activities.\n\nFinally, we \
show that rhythm propagation from Pol II recruitment generally weakens when \
the mean recruitment rate increases. However, when the Pol II initiation rate \
increases, rhythm propagation increases as well (section ",
 StyleBox["Analysis of transfer functions: effects of parameters on paused \
Pol II levels and rhythm propagation)",
  FontWeight->"Bold"],
 ".  This relates to Figure 4C in the main text."
}], "Text"]
}, Open  ]],

Cell[CellGroupData[{

Cell["Model definition and description, parameters", "Section"],

Cell[TextData[{
 "To analyze the consequences of the 3 scenarios, we consider the \
mathematical model for the initiation of transcription formulated by Le \
Martelot et al. 2012. This model considers 4 steps: 1, The recruitment of Pol \
II to chromatin which may be circadian with relative amplitude ",
 Cell[BoxData[
  FormBox[
   SubscriptBox["A", "f"], TraditionalForm]]],
 ". 2, Chromatin opening and pre-initiation complex formation of Pol II. 3, \
Early elongation and formation of promoter-proximal paused Pol II. 4, Release \
and initiation of transcription from the paused state, which may be circadian \
with relative amplitude ",
 Cell[BoxData[
  FormBox[
   SubscriptBox["A", "d"], TraditionalForm]]],
 ". The model consists of 4 variables, three of them ",
 Cell[BoxData[
  FormBox[
   RowBox[{"x", "+", "y", "+", "z"}], TraditionalForm]]],
 ", represent promoter-associated Pol II, and the fourth, ",
 StyleBox["w,",
  FontSlant->"Italic"],
 " represents elongating Pol II. The readout ",
 Cell[BoxData[
  FormBox[
   RowBox[{"x", "+", "y", "+", "z"}], TraditionalForm]]],
 " will exhibit a relative amplitude ",
 Cell[BoxData[
  FormBox[
   SubscriptBox["A", "prom"], TraditionalForm]]],
 ", and ",
 StyleBox["w",
  FontSlant->"Italic"],
 " a relative amplitude ",
 Cell[BoxData[
  FormBox[
   SubscriptBox["A", "gb"], TraditionalForm]]],
 "."
}], "Text"],

Cell[TextData[{
 "For a cartoon illustration of the model, see the supplementary material of \
Le Martelot et al. ",
 StyleBox["PLoS Biol ",
  FontSlant->"Italic"],
 StyleBox["10 ",
  FontWeight->"Bold"],
 "2012.\n\nWe define this model in ",
 StyleBox["Mathematica",
  FontSlant->"Italic"],
 " code like so:"
}], "Text"],

Cell[BoxData[{
 RowBox[{
  RowBox[{
   RowBox[{"rhs", " ", "=", " ", 
    RowBox[{"{", 
     RowBox[{
      RowBox[{
       RowBox[{"kf", 
        RowBox[{"(", 
         RowBox[{"1", " ", "+", " ", "u1"}], ")"}], 
        RowBox[{"(", 
         RowBox[{"1", " ", "-", " ", "x", " ", "-", " ", "y"}], ")"}]}], " ", 
       "-", " ", 
       RowBox[{"kb", " ", "x"}], " ", "-", " ", 
       RowBox[{"ko", " ", "x", " ", 
        RowBox[{"(", 
         RowBox[{"1", " ", "-", " ", "y"}], ")"}]}]}], ",", " ", 
      RowBox[{
       RowBox[{"ko", " ", "x", " ", 
        RowBox[{"(", 
         RowBox[{"1", " ", "-", " ", "y"}], ")"}]}], " ", "-", " ", 
       RowBox[{"ki", 
        RowBox[{"(", 
         RowBox[{"1", "+", "u3"}], ")"}], " ", "y", " ", 
        RowBox[{"(", 
         RowBox[{"2", " ", "-", " ", "z"}], ")"}]}]}], ",", " ", "\n", "    ", 
      RowBox[{
       RowBox[{"ki", 
        RowBox[{"(", 
         RowBox[{"1", "+", "u3"}], ")"}], " ", "y", " ", 
        RowBox[{"(", 
         RowBox[{"2", " ", "-", " ", "z"}], ")"}]}], " ", "-", " ", 
       RowBox[{"kd", " ", 
        RowBox[{"(", 
         RowBox[{"1", " ", "+", " ", "u2"}], ")"}], " ", "z"}]}], ",", " ", 
      RowBox[{
       RowBox[{"kd", " ", 
        RowBox[{"(", 
         RowBox[{"1", " ", "+", " ", "u2"}], ")"}], " ", "z"}], " ", "-", " ", 
       RowBox[{"v", " ", "w"}]}]}], "}"}]}], ";"}], " "}], "\n", 
 RowBox[{
  RowBox[{
   RowBox[{"vars", " ", "=", " ", 
    RowBox[{"{", 
     RowBox[{"x", ",", " ", "y", ",", " ", "z", ",", " ", "w"}], "}"}]}], 
   ";"}], " "}], "\n", 
 RowBox[{
  RowBox[{
   RowBox[{"vpars", " ", "=", " ", 
    RowBox[{"{", 
     RowBox[{
      RowBox[{"kf", "\[Rule]", 
       RowBox[{"1`", "\[Times]", "60"}]}], ",", " ", 
      RowBox[{"kb", "\[Rule]", 
       RowBox[{"0.", "\[Times]", "60"}]}], ",", " ", 
      RowBox[{"ko", "\[Rule]", 
       RowBox[{"0.1", "\[Times]", "60", "\[Times]", "60"}]}], ",", " ", 
      RowBox[{"ki", "\[Rule]", 
       RowBox[{"1`", "\[Times]", "60"}]}], ",", " ", 
      RowBox[{"kd", "\[Rule]", 
       RowBox[{"1`", "\[Times]", "60"}]}], ",", " ", 
      RowBox[{"v", "\[Rule]", 
       RowBox[{"10`", "\[Times]", "60"}]}]}], "}"}]}], ";"}], " "}]}], "Input",\

 CellGroupingRules->{GroupTogetherGrouping, 10001.},
 Background->RGBColor[0.88, 1, 0.88]],

Cell[CellGroupData[{

Cell[BoxData[
 RowBox[{
  RowBox[{"Thread", "[", 
   RowBox[{"vars", "==", "rhs"}], "]"}], "//", "MatrixForm"}]], "Input"],

Cell[BoxData[
 TagBox[
  RowBox[{"(", "\[NoBreak]", 
   TagBox[GridBox[{
      {
       RowBox[{"x", "\[Equal]", 
        RowBox[{
         RowBox[{
          RowBox[{"-", "kb"}], " ", "x"}], "-", 
         RowBox[{"ko", " ", "x", " ", 
          RowBox[{"(", 
           RowBox[{"1", "-", "y"}], ")"}]}], "+", 
         RowBox[{"kf", " ", 
          RowBox[{"(", 
           RowBox[{"1", "+", "u1"}], ")"}], " ", 
          RowBox[{"(", 
           RowBox[{"1", "-", "x", "-", "y"}], ")"}]}]}]}]},
      {
       RowBox[{"y", "\[Equal]", 
        RowBox[{
         RowBox[{"ko", " ", "x", " ", 
          RowBox[{"(", 
           RowBox[{"1", "-", "y"}], ")"}]}], "-", 
         RowBox[{"ki", " ", 
          RowBox[{"(", 
           RowBox[{"1", "+", "u3"}], ")"}], " ", "y", " ", 
          RowBox[{"(", 
           RowBox[{"2", "-", "z"}], ")"}]}]}]}]},
      {
       RowBox[{"z", "\[Equal]", 
        RowBox[{
         RowBox[{"ki", " ", 
          RowBox[{"(", 
           RowBox[{"1", "+", "u3"}], ")"}], " ", "y", " ", 
          RowBox[{"(", 
           RowBox[{"2", "-", "z"}], ")"}]}], "-", 
         RowBox[{"kd", " ", 
          RowBox[{"(", 
           RowBox[{"1", "+", "u2"}], ")"}], " ", "z"}]}]}]},
      {
       RowBox[{"w", "\[Equal]", 
        RowBox[{
         RowBox[{
          RowBox[{"-", "v"}], " ", "w"}], "+", 
         RowBox[{"kd", " ", 
          RowBox[{"(", 
           RowBox[{"1", "+", "u2"}], ")"}], " ", "z"}]}]}]}
     },
     GridBoxAlignment->{
      "Columns" -> {{Center}}, "ColumnsIndexed" -> {}, "Rows" -> {{Baseline}},
        "RowsIndexed" -> {}},
     GridBoxSpacings->{"Columns" -> {
         Offset[0.27999999999999997`], {
          Offset[0.5599999999999999]}, 
         Offset[0.27999999999999997`]}, "ColumnsIndexed" -> {}, "Rows" -> {
         Offset[0.2], {
          Offset[0.4]}, 
         Offset[0.2]}, "RowsIndexed" -> {}}],
    Column], "\[NoBreak]", ")"}],
  Function[BoxForm`e$, 
   MatrixForm[BoxForm`e$]]]], "Output"]
}, Open  ]],

Cell[TextData[{
 "where ",
 StyleBox["u1",
  FontSlant->"Italic"],
 " represents a relative change in Pol II recruitment rate, and where ",
 StyleBox["u2",
  FontSlant->"Italic"],
 " represents a relative change in the rate of transcription initiation from \
the paused state. These two input signals are set to zero when reproducing \
the original model and computing steady states, but we let them oscillate \
around zero with amplitudes between 0 and 1 when analyzing the model\
\[CloseCurlyQuote]s reaction to circadian modulation of these rates."
}], "Text"],

Cell[TextData[{
 "We summarize the model parameters, which we have converted into ",
 Cell[BoxData[
  FormBox[
   SuperscriptBox["hours", 
    RowBox[{"-", "1"}]], TraditionalForm]]],
 ":"
}], "Text"],

Cell[CellGroupData[{

Cell[BoxData[
 RowBox[{
  RowBox[{"Grid", "[", 
   RowBox[{
    RowBox[{"{", 
     RowBox[{
      RowBox[{
       RowBox[{"Equal", "@@", "#"}], "&"}], "/@", "vpars"}], "}"}], ",", 
    RowBox[{"Alignment", "\[Rule]", "Left"}], ",", 
    RowBox[{"Frame", "\[Rule]", "True"}]}], "]"}], "//", 
  "TraditionalForm"}]], "Input",
 CellOpen->False],

Cell[BoxData[
 FormBox[
  TagBox[GridBox[{
     {
      RowBox[{"kf", "\[LongEqual]", "60.`"}], 
      RowBox[{"kb", "\[LongEqual]", "0.`"}], 
      RowBox[{"ko", "\[LongEqual]", "360.`"}], 
      RowBox[{"ki", "\[LongEqual]", "60.`"}], 
      RowBox[{"kd", "\[LongEqual]", "60.`"}], 
      RowBox[{"v", "\[LongEqual]", "600.`"}]}
    },
    AutoDelete->False,
    GridBoxAlignment->{"Columns" -> {{Left}}},
    GridBoxFrame->{"ColumnsIndexed" -> {{{1, -1}, {1, -1}} -> True}},
    GridBoxItemSize->{"Columns" -> {{Automatic}}, "Rows" -> {{Automatic}}}],
   "Grid"], TraditionalForm]], "Output"]
}, Open  ]],

Cell["and the differential equations:", "Text"],

Cell[CellGroupData[{

Cell[BoxData[
 RowBox[{
  RowBox[{"Grid", "[", 
   RowBox[{
    RowBox[{
     RowBox[{"{", 
      RowBox[{
       RowBox[{
        RowBox[{"D", "[", 
         RowBox[{
          RowBox[{"{", 
           RowBox[{
            RowBox[{"x", "[", "t", "]"}], ",", 
            RowBox[{"y", "[", "t", "]"}], ",", 
            RowBox[{"z", "[", "t", "]"}], ",", 
            RowBox[{"w", "[", "t", "]"}]}], "}"}], ",", "t"}], "]"}], "==", 
        "rhs"}], "//", "Thread"}], "}"}], "//", "Transpose"}], ",", 
    RowBox[{"Alignment", "\[Rule]", "Left"}], ",", 
    RowBox[{"Frame", "\[Rule]", "True"}]}], "]"}], "//", 
  "TraditionalForm"}]], "Input",
 CellOpen->False],

Cell[BoxData[
 FormBox[
  TagBox[GridBox[{
     {
      RowBox[{
       RowBox[{
        SuperscriptBox["x", "\[Prime]",
         MultilineFunction->None], "(", "t", ")"}], "\[LongEqual]", 
       RowBox[{
        RowBox[{"-", 
         RowBox[{"kb", " ", "x"}]}], "+", 
        RowBox[{"kf", " ", 
         RowBox[{"(", 
          RowBox[{"u1", "+", "1"}], ")"}], " ", 
         RowBox[{"(", 
          RowBox[{
           RowBox[{"-", "x"}], "-", "y", "+", "1"}], ")"}]}], "-", 
        RowBox[{"ko", " ", "x", " ", 
         RowBox[{"(", 
          RowBox[{"1", "-", "y"}], ")"}]}]}]}]},
     {
      RowBox[{
       RowBox[{
        SuperscriptBox["y", "\[Prime]",
         MultilineFunction->None], "(", "t", ")"}], "\[LongEqual]", 
       RowBox[{
        RowBox[{"ko", " ", "x", " ", 
         RowBox[{"(", 
          RowBox[{"1", "-", "y"}], ")"}]}], "-", 
        RowBox[{"ki", " ", 
         RowBox[{"(", 
          RowBox[{"u3", "+", "1"}], ")"}], " ", "y", " ", 
         RowBox[{"(", 
          RowBox[{"2", "-", "z"}], ")"}]}]}]}]},
     {
      RowBox[{
       RowBox[{
        SuperscriptBox["z", "\[Prime]",
         MultilineFunction->None], "(", "t", ")"}], "\[LongEqual]", 
       RowBox[{
        RowBox[{"ki", " ", 
         RowBox[{"(", 
          RowBox[{"u3", "+", "1"}], ")"}], " ", "y", " ", 
         RowBox[{"(", 
          RowBox[{"2", "-", "z"}], ")"}]}], "-", 
        RowBox[{"kd", " ", 
         RowBox[{"(", 
          RowBox[{"u2", "+", "1"}], ")"}], " ", "z"}]}]}]},
     {
      RowBox[{
       RowBox[{
        SuperscriptBox["w", "\[Prime]",
         MultilineFunction->None], "(", "t", ")"}], "\[LongEqual]", 
       RowBox[{
        RowBox[{"kd", " ", 
         RowBox[{"(", 
          RowBox[{"u2", "+", "1"}], ")"}], " ", "z"}], "-", 
        RowBox[{"v", " ", "w"}]}]}]}
    },
    AutoDelete->False,
    GridBoxAlignment->{"Columns" -> {{Left}}},
    GridBoxFrame->{"ColumnsIndexed" -> {{{1, -1}, {1, -1}} -> True}},
    GridBoxItemSize->{"Columns" -> {{Automatic}}, "Rows" -> {{Automatic}}}],
   "Grid"], TraditionalForm]], "Output"]
}, Open  ]],

Cell[CellGroupData[{

Cell["Initial model code", "Subsection"],

Cell[TextData[{
 "We are interested in how oscillations in the input signals, that is \
recruitment ",
 Cell[BoxData[
  FormBox[
   RowBox[{
    RowBox[{"(", 
     SubscriptBox["k", "f"], ")"}], " ", "and", " ", "release", " ", "into", 
    " ", "elongation", " ", 
    RowBox[{"(", 
     SubscriptBox["k", "d"], ")"}]}], TraditionalForm]]],
 ", propagate to the variables. "
}], "Text"],

Cell[TextData[{
 "We need the steady state in order to linearize the system for a \
comprehensive analysis. We solve for the steady state (",
 StyleBox["u1 = u2 = ",
  FontSlant->"Italic"],
 "0):"
}], "Text"],

Cell[BoxData[
 RowBox[{
  RowBox[{
   RowBox[{"vpars", " ", "=", " ", 
    RowBox[{"{", 
     RowBox[{
      RowBox[{"kf", "\[Rule]", 
       RowBox[{"1`", "\[Times]", "60"}]}], ",", " ", 
      RowBox[{"kb", "\[Rule]", 
       RowBox[{"0`", "\[Times]", "60"}]}], ",", " ", 
      RowBox[{"ko", "\[Rule]", 
       RowBox[{"0.1", "\[Times]", "60", "\[Times]", "60"}]}], ",", " ", 
      RowBox[{"ki", "\[Rule]", 
       RowBox[{"1`", "\[Times]", "60"}]}], ",", " ", 
      RowBox[{"kd", "\[Rule]", 
       RowBox[{"1`", "\[Times]", "60"}]}], ",", " ", 
      RowBox[{"v", "\[Rule]", 
       RowBox[{"10`", "\[Times]", "60"}]}]}], "}"}]}], ";"}], " "}]], "Input",\

 Background->RGBColor[0.88, 1, 0.88]],

Cell[BoxData[{
 RowBox[{
  RowBox[{"ss", "=", 
   RowBox[{"Flatten", "[", 
    RowBox[{"NSolve", "[", 
     RowBox[{
      RowBox[{"Join", "[", 
       RowBox[{
        RowBox[{
         RowBox[{
          RowBox[{
           RowBox[{
            RowBox[{"Thread", "[", 
             RowBox[{"rhs", "\[Equal]", "0"}], "]"}], "/.", "vpars"}], "/.", 
           RowBox[{"u1", "\[Rule]", "0"}]}], "/.", 
          RowBox[{"u2", "\[Rule]", "0"}]}], "/.", 
         RowBox[{"u3", "\[Rule]", "0"}]}], ",", 
        RowBox[{"Thread", "[", 
         RowBox[{"vars", ">", "0"}], "]"}]}], "]"}], ",", "vars"}], "]"}], 
    "]"}]}], ";"}], "\[IndentingNewLine]", 
 RowBox[{
  RowBox[{"sssym", "=", 
   RowBox[{"ss", "/.", 
    RowBox[{"Thread", "[", 
     RowBox[{"vars", "\[Rule]", 
      RowBox[{"{", 
       RowBox[{"xss", ",", "yss", ",", "zss", ",", "wss"}], "}"}]}], 
     "]"}]}]}], ";"}], "\[IndentingNewLine]", 
 RowBox[{"Grid", "[", 
  RowBox[{
   RowBox[{"{", "sssym", "}"}], ",", 
   RowBox[{"Frame", "\[Rule]", "True"}]}], "]"}]}], "Input",
 CellGroupingRules->{GroupTogetherGrouping, 10002.},
 Background->RGBColor[0.88, 1, 0.88]],

Cell[BoxData[
 TagBox[GridBox[{
    {
     RowBox[{"xss", "\[Rule]", "0.13267677516261708`"}], 
     RowBox[{"yss", "\[Rule]", "0.3494302311085139`"}], 
     RowBox[{"zss", "\[Rule]", "0.517892993728869`"}], 
     RowBox[{"wss", "\[Rule]", "0.051789299372886906`"}]}
   },
   AutoDelete->False,
   GridBoxFrame->{"ColumnsIndexed" -> {{{1, -1}, {1, -1}} -> True}},
   GridBoxItemSize->{"Columns" -> {{Automatic}}, "Rows" -> {{Automatic}}}],
  "Grid"]], "Output"],

Cell[TextData[{
 "We define a state space model object around this steady state (which one \
can easily linearize and analyze in ",
 StyleBox["Mathematica",
  FontSlant->"Italic"],
 ") with the 2 inputs ",
 StyleBox["u1",
  FontSlant->"Italic"],
 " and ",
 StyleBox["u2",
  FontSlant->"Italic"],
 ", and with 3 outputs: promoter-associated Pol II (",
 StyleBox["x + y + z",
  FontSlant->"Italic"],
 "), transcribing Pol II (",
 StyleBox["w",
  FontSlant->"Italic"],
 "), and pausing index (",
 "PI",
 "): (",
 StyleBox["x + y + z",
  FontSlant->"Italic"],
 ") / ",
 StyleBox["w",
  FontSlant->"Italic"],
 ". "
}], "Text"],

Cell[BoxData[
 RowBox[{"model", "=", 
  RowBox[{"NonlinearStateSpaceModel", "[", 
   RowBox[{
    RowBox[{"{", 
     RowBox[{"rhs", ",", 
      RowBox[{"{", 
       RowBox[{
        RowBox[{"x", "+", "y", "+", "z"}], ",", "w", ",", 
        FractionBox[
         RowBox[{"x", "+", "y", "+", "z"}], "w"]}], "}"}]}], "}"}], ",", 
    RowBox[{"Thread", "[", 
     RowBox[{"vars", "\[Rule]", 
      RowBox[{"{", 
       RowBox[{"xss", ",", "yss", ",", "zss", ",", "wss"}], "}"}]}], "]"}], 
    ",", 
    RowBox[{"{", 
     RowBox[{"u1", ",", "u2", ",", "u3"}], "}"}]}], "]"}]}]], "Input",
 CellGroupingRules->{GroupTogetherGrouping, 10002.},
 Background->RGBColor[0.88, 1, 0.88]],

Cell[BoxData[
 TemplateBox[{RowBox[{
     RowBox[{
       RowBox[{"-", "kb"}], " ", "x"}], "-", 
     RowBox[{"ko", " ", "x", " ", 
       RowBox[{"(", 
         RowBox[{"1", "-", "y"}], ")"}]}], "+", 
     RowBox[{"kf", " ", 
       RowBox[{"(", 
         RowBox[{"1", "+", "u1"}], ")"}], " ", 
       RowBox[{"(", 
         RowBox[{"1", "-", "x", "-", "y"}], ")"}]}]}],RowBox[{
     RowBox[{"ko", " ", "x", " ", 
       RowBox[{"(", 
         RowBox[{"1", "-", "y"}], ")"}]}], "-", 
     RowBox[{"ki", " ", 
       RowBox[{"(", 
         RowBox[{"1", "+", "u3"}], ")"}], " ", "y", " ", 
       RowBox[{"(", 
         RowBox[{"2", "-", "z"}], ")"}]}]}],RowBox[{
     RowBox[{"ki", " ", 
       RowBox[{"(", 
         RowBox[{"1", "+", "u3"}], ")"}], " ", "y", " ", 
       RowBox[{"(", 
         RowBox[{"2", "-", "z"}], ")"}]}], "-", 
     RowBox[{"kd", " ", 
       RowBox[{"(", 
         RowBox[{"1", "+", "u2"}], ")"}], " ", "z"}]}],RowBox[{
     RowBox[{
       RowBox[{"-", "v"}], " ", "w"}], "+", 
     RowBox[{"kd", " ", 
       RowBox[{"(", 
         RowBox[{"1", "+", "u2"}], ")"}], " ", "z"}]}],
   RowBox[{"x", "+", "y", "+", "z"}],"w",FractionBox[
    RowBox[{"x", "+", "y", "+", "z"}], "w"],RowBox[{"{", 
     RowBox[{"x", ",", "xss"}], "}"}],RowBox[{"{", 
     RowBox[{"y", ",", "yss"}], "}"}],RowBox[{"{", 
     RowBox[{"z", ",", "zss"}], "}"}],RowBox[{"{", 
     RowBox[{"w", ",", "wss"}], "}"}],InterpretationBox["", Automatic],
   InterpretationBox["", Automatic],InterpretationBox["", Automatic],
   InterpretationBox[" ", None],{
   4, 3, 3, 3, None, None, False, False, False, 
    RowBox[{"{", 
      RowBox[{"u1", ",", "u2", ",", "u3"}], "}"}], "Automatic"},{}},
  "NonlinearStateSpaceModelFull",
  BaseStyle->{NumberMarks -> False},
  DisplayFunction->(TagBox[
    SubsuperscriptBox[
     RowBox[{"(", 
       GridBox[{{#8, #}, {#9, #2}, {#10, #3}, {#11, #4}, {#12, #5}, {#13, \
#6}, {#14, #7}}, {}, 
        GridBoxDividers -> {"Rows" -> {False, False, False, False, 
            Directive[
             GrayLevel[0], 
             GrayLevel[0.6]], False}, "Columns" -> {False, 
            Directive[
             GrayLevel[0], 
             GrayLevel[0.6]], False}}, 
        GridBoxItemSize -> {
         "Columns" -> {{Automatic}}, "Rows" -> {{Automatic}}}, 
        GridBoxItemStyle -> {"Columns" -> {
            Directive["InlineText", Smaller, 
             GrayLevel[0.5]], {Automatic}}, "Rows" -> {{Automatic}}}, 
        GridBoxBackground -> {"Rows" -> {{
             GrayLevel[1], 
             RGBColor[0.8, 0.9, 0.9]}}}], ")"}], #15, 
     ButtonBox[
      GraphicsBox[{
        RGBColor[0.8, 0.85, 0.85], 
        EdgeForm[
         RGBColor[0.6, 0.7, 0.7]], 
        RectangleBox[{0, 0}, RoundingRadius -> Offset[2.5]], 
        InsetBox[
         StyleBox[
         "\[ScriptCapitalN]", Control`NonlinearModelsDump`LineColor -> 
          GrayLevel[0], Control`NonlinearModelsDump`FrontFaceColor -> 
          GrayLevel[0], Control`NonlinearModelsDump`BackFaceColor -> 
          GrayLevel[0], GraphicsColor -> GrayLevel[0], FontSize -> 12, 
          FontColor -> GrayLevel[0]], {0.5, 0.5}]}, ImageSize -> 20], 
      ButtonFunction :> Control`Typesetting`SystemsModelTypesetToggle[
        ButtonNotebook[], FE`CMObj], Evaluator -> Automatic, Appearance -> 
      None]], 
    EventHandlerTag[{"MouseEntered" :> {FE`CMObj = MathLink`CallFrontEnd[
          FrontEnd`Value[
           FEPrivate`Self[]]]}, PassEventsDown -> True, PassEventsUp -> 
      True}]]& ),
  InterpretationFunction->(RowBox[{"NonlinearStateSpaceModel[", "{", "{", 
     TemplateSlotSequence[{1, 4}, ","], "}", ",", "{", 
     TemplateSlotSequence[{5, 7}, ","], "}", "}", ",", "{", 
     TemplateSlotSequence[{8, 11}, ","], "}", ",", 
     RowBox[{"{", 
       RowBox[{"u1", ",", "u2", ",", "u3"}], "}"}], ",", "{", 
     TemplateSlotSequence[{12, 14}, ","], "}", ",", "Automatic", 
     ", SamplingPeriod -> ", #15, "]"}]& ),
  Tooltip->NonlinearStateSpaceModel]], "Output"],

Cell["We linearize this model like so:", "Text"],

Cell[BoxData[
 RowBox[{"modellin", "=", 
  RowBox[{"StateSpaceModel", "[", "model", "]"}]}]], "Input",
 CellGroupingRules->{GroupTogetherGrouping, 10002.},
 Background->RGBColor[0.88, 1, 0.88]],

Cell[BoxData[
 TemplateBox[{RowBox[{
     RowBox[{"-", "kb"}], "-", "kf", "-", 
     RowBox[{"ko", " ", 
       RowBox[{"(", 
         RowBox[{"1", "-", "yss"}], ")"}]}]}],RowBox[{
     RowBox[{"-", "kf"}], "+", 
     RowBox[{"ko", " ", "xss"}]}],"0","0",RowBox[{"kf", " ", 
     RowBox[{"(", 
       RowBox[{"1", "-", "xss", "-", "yss"}], ")"}]}],"0","0",
   RowBox[{"ko", " ", 
     RowBox[{"(", 
       RowBox[{"1", "-", "yss"}], ")"}]}],RowBox[{
     RowBox[{
       RowBox[{"-", "ko"}], " ", "xss"}], "-", 
     RowBox[{"ki", " ", 
       RowBox[{"(", 
         RowBox[{"2", "-", "zss"}], ")"}]}]}],RowBox[{"ki", " ", "yss"}],"0",
   "0","0",RowBox[{
     RowBox[{"-", "ki"}], " ", "yss", " ", 
     RowBox[{"(", 
       RowBox[{"2", "-", "zss"}], ")"}]}],"0",RowBox[{"ki", " ", 
     RowBox[{"(", 
       RowBox[{"2", "-", "zss"}], ")"}]}],RowBox[{
     RowBox[{"-", "kd"}], "-", 
     RowBox[{"ki", " ", "yss"}]}],"0","0",RowBox[{
     RowBox[{"-", "kd"}], " ", "zss"}],RowBox[{"ki", " ", "yss", " ", 
     RowBox[{"(", 
       RowBox[{"2", "-", "zss"}], ")"}]}],"0","0","kd",RowBox[{"-", "v"}],"0",
   RowBox[{"kd", " ", "zss"}],"0","1","1","1","0","0","0","0","0","0","0","1",
   "0","0","0",FractionBox["1", "wss"],FractionBox["1", "wss"],FractionBox[
   "1", "wss"],RowBox[{"-", 
     FractionBox[
      RowBox[{"xss", "+", "yss", "+", "zss"}], 
      SuperscriptBox["wss", "2"]]}],"0","0","0",InterpretationBox[
   "\[InvisibleSpace]", None],{
   StateSpaceModel, {
    False, False, {
     False, False}}, {$CellContext`stname1, $CellContext`stname2, \
$CellContext`stname3, $CellContext`stname4}, {{
     Control`CommonDump`$DUMMY$, Control`CommonDump`$DUMMY$, 
      Control`CommonDump`$DUMMY$}, {
     Control`CommonDump`$DUMMY$, Control`CommonDump`$DUMMY$, 
      Control`CommonDump`$DUMMY$}, {
     Control`CommonDump`$DUMMY$, Control`CommonDump`$DUMMY$, 
      Control`CommonDump`$DUMMY$, Control`CommonDump`$DUMMY$}}, Identity, 
    Automatic, 3, 3, 4, 1, {}, {False, False}, False, Automatic, None, {",", 
     RowBox[{"{", 
       RowBox[{
         RowBox[{"{", 
           RowBox[{"x", ",", "0"}], "}"}], ",", 
         RowBox[{"{", 
           RowBox[{"y", ",", "0"}], "}"}], ",", 
         RowBox[{"{", 
           RowBox[{"z", ",", "0"}], "}"}], ",", 
         RowBox[{"{", 
           RowBox[{"w", ",", "0"}], "}"}]}], "}"}], ",", 
     RowBox[{"{", 
       RowBox[{
         RowBox[{"{", 
           RowBox[{"u1", ",", "0"}], "}"}], ",", 
         RowBox[{"{", 
           RowBox[{"u2", ",", "0"}], "}"}], ",", 
         RowBox[{"{", 
           RowBox[{"u3", ",", "0"}], "}"}]}], "}"}]}},{}},
  "StateSpaceModelMinimal",
  BaseStyle->{NumberMarks -> False},
  DisplayFunction->(TagBox[
    SubsuperscriptBox[
     RowBox[{"(", 
       GridBox[{{
          TooltipBox[
           StyleBox[
            StyleBox[
            "\[FilledSmallSquare]", FontColor -> 
             RGBColor[0.6499999999999999, 0.6000000000000001, 0.55]]], #], 
          TooltipBox[
           StyleBox[
            StyleBox[
            "\[FilledSmallSquare]", FontColor -> 
             RGBColor[
              0.6499999999999999, 0.6000000000000001, 0.55]]], #2], #3, #4, 
          TooltipBox[
           StyleBox[
            StyleBox[
            "\[FilledSmallSquare]", FontColor -> 
             RGBColor[
              0.6499999999999999, 0.6000000000000001, 0.55]]], #5], #6, #7}, {
         
          TooltipBox[
           StyleBox[
            StyleBox[
            "\[FilledSmallSquare]", FontColor -> 
             RGBColor[0.6499999999999999, 0.6000000000000001, 0.55]]], #8], 
          TooltipBox[
           StyleBox[
            StyleBox[
            "\[FilledSmallSquare]", FontColor -> 
             RGBColor[0.6499999999999999, 0.6000000000000001, 0.55]]], #9], 
          TooltipBox[
           StyleBox[
            StyleBox[
            "\[FilledSmallSquare]", FontColor -> 
             RGBColor[
              0.6499999999999999, 0.6000000000000001, 
               0.55]]], #10], #11, #12, #13, 
          TooltipBox[
           StyleBox[
            StyleBox[
            "\[FilledSmallSquare]", FontColor -> 
             RGBColor[
              0.6499999999999999, 0.6000000000000001, 0.55]]], #14]}, {#15, 
          TooltipBox[
           StyleBox[
            StyleBox[
            "\[FilledSmallSquare]", FontColor -> 
             RGBColor[0.6499999999999999, 0.6000000000000001, 0.55]]], #16], 
          TooltipBox[
           StyleBox[
            StyleBox[
            "\[FilledSmallSquare]", FontColor -> 
             RGBColor[
              0.6499999999999999, 0.6000000000000001, 0.55]]], #17], #18, #19, 
          TooltipBox[
           StyleBox[
            StyleBox[
            "\[FilledSmallSquare]", FontColor -> 
             RGBColor[0.6499999999999999, 0.6000000000000001, 0.55]]], #20], 
          TooltipBox[
           StyleBox[
            StyleBox[
            "\[FilledSmallSquare]", FontColor -> 
             RGBColor[
              0.6499999999999999, 0.6000000000000001, 
               0.55]]], #21]}, {#22, #23, 
          TooltipBox[
           StyleBox[
            StyleBox[
            "\[FilledSmallSquare]", FontColor -> 
             RGBColor[0.6499999999999999, 0.6000000000000001, 0.55]]], #24], 
          TooltipBox[
           StyleBox[
            StyleBox[
            "\[FilledSmallSquare]", FontColor -> 
             RGBColor[
              0.6499999999999999, 0.6000000000000001, 0.55]]], #25], #26, 
          TooltipBox[
           StyleBox[
            StyleBox[
            "\[FilledSmallSquare]", FontColor -> 
             RGBColor[
              0.6499999999999999, 0.6000000000000001, 0.55]]], #27], #28}, {
          TooltipBox[
           StyleBox[
            StyleBox[
            "\[FilledSmallSquare]", FontColor -> 
             RGBColor[0.6499999999999999, 0.6000000000000001, 0.55]]], #29], 
          TooltipBox[
           StyleBox[
            StyleBox[
            "\[FilledSmallSquare]", FontColor -> 
             RGBColor[0.6499999999999999, 0.6000000000000001, 0.55]]], #30], 
          TooltipBox[
           StyleBox[
            StyleBox[
            "\[FilledSmallSquare]", FontColor -> 
             RGBColor[
              0.6499999999999999, 0.6000000000000001, 
               0.55]]], #31], #32, #33, #34, #35}, {#36, #37, #38, 
          TooltipBox[
           StyleBox[
            StyleBox[
            "\[FilledSmallSquare]", FontColor -> 
             RGBColor[
              0.6499999999999999, 0.6000000000000001, 
               0.55]]], #39], #40, #41, #42}, {
          TooltipBox[
           StyleBox[
            StyleBox[
            "\[FilledSmallSquare]", FontColor -> 
             RGBColor[0.6499999999999999, 0.6000000000000001, 0.55]]], #43], 
          TooltipBox[
           StyleBox[
            StyleBox[
            "\[FilledSmallSquare]", FontColor -> 
             RGBColor[0.6499999999999999, 0.6000000000000001, 0.55]]], #44], 
          TooltipBox[
           StyleBox[
            StyleBox[
            "\[FilledSmallSquare]", FontColor -> 
             RGBColor[0.6499999999999999, 0.6000000000000001, 0.55]]], #45], 
          TooltipBox[
           StyleBox[
            StyleBox[
            "\[FilledSmallSquare]", FontColor -> 
             RGBColor[
              0.6499999999999999, 0.6000000000000001, 
               0.55]]], #46], #47, #48, #49}}, AllowedDimensions -> {7, 7}, 
        AutoDelete -> False, AllowScriptLevelChange -> False, 
        ColumnAlignments -> {Center}, BaseStyle -> {Deployed -> False}, 
        GridBoxItemStyle -> {}, 
        GridBoxDividers -> {"Rows" -> {False, False, False, False, 
            Directive[
             GrayLevel[0], 
             GrayLevel[0.6]], {False}, False}, 
          "Columns" -> {False, False, False, False, 
            Directive[
             GrayLevel[0], 
             GrayLevel[0.6]], {False}, False}}, 
        GridBoxBackground -> {"Rows" -> {{
             GrayLevel[1], 
             RGBColor[0.8, 0.9, 0.9]}}}], ")"}], #50, 
     ButtonBox[
      GraphicsBox[{
        RGBColor[0.8, 0.85, 0.85], 
        EdgeForm[
         RGBColor[0.6, 0.7, 0.7]], 
        RectangleBox[{0, 0}, RoundingRadius -> Offset[2.5]], 
        InsetBox[
         StyleBox[
         "\[ScriptCapitalS]", Control`NonlinearModelsDump`LineColor -> 
          GrayLevel[0], Control`NonlinearModelsDump`FrontFaceColor -> 
          GrayLevel[0], Control`NonlinearModelsDump`BackFaceColor -> 
          GrayLevel[0], GraphicsColor -> GrayLevel[0], FontSize -> 12, 
          FontColor -> GrayLevel[0]], {0.5, 0.5}]}, ImageSize -> 20], 
      ButtonFunction :> Control`Typesetting`SystemsModelTypesetToggle[
        ButtonNotebook[], FE`CMObj], Evaluator -> Automatic, Appearance -> 
      None], MultilineFunction -> None], 
    EventHandlerTag[{"MouseEntered" :> {FE`CMObj = MathLink`CallFrontEnd[
          FrontEnd`Value[
           FEPrivate`Self[]]]}, PassEventsDown -> True, PassEventsUp -> 
      True}]]& ),
  InterpretationFunction->(RowBox[{"StateSpaceModel", "[", 
     RowBox[{"{", 
       RowBox[{"{", 
         RowBox[{"{", 
           TemplateSlotSequence[{1, 4}, ","], "}"}], ",", 
         RowBox[{"{", 
           TemplateSlotSequence[{8, 11}, ","], "}"}], ",", 
         RowBox[{"{", 
           TemplateSlotSequence[{15, 18}, ","], "}"}], ",", 
         RowBox[{"{", 
           TemplateSlotSequence[{22, 25}, ","], "}"}], "}"}], ",", 
       RowBox[{"{", 
         RowBox[{"{", 
           TemplateSlotSequence[{5, 7}, ","], "}"}], ",", 
         RowBox[{"{", 
           TemplateSlotSequence[{12, 14}, ","], "}"}], ",", 
         RowBox[{"{", 
           TemplateSlotSequence[{19, 21}, ","], "}"}], ",", 
         RowBox[{"{", 
           TemplateSlotSequence[{26, 28}, ","], "}"}], "}"}], ",", 
       RowBox[{"{", 
         RowBox[{"{", 
           TemplateSlotSequence[{29, 32}, ","], "}"}], ",", 
         RowBox[{"{", 
           TemplateSlotSequence[{36, 39}, ","], "}"}], ",", 
         RowBox[{"{", 
           TemplateSlotSequence[{43, 46}, ","], "}"}], "}"}], ",", 
       RowBox[{"{", 
         RowBox[{"{", 
           TemplateSlotSequence[{33, 35}, ","], "}"}], ",", 
         RowBox[{"{", 
           TemplateSlotSequence[{40, 42}, ","], "}"}], ",", 
         RowBox[{"{", 
           TemplateSlotSequence[{47, 49}, ","], "}"}], "}"}], "}"}], ",", 
     RowBox[{"{", 
       RowBox[{
         RowBox[{"{", 
           RowBox[{"x", ",", "0"}], "}"}], ",", 
         RowBox[{"{", 
           RowBox[{"y", ",", "0"}], "}"}], ",", 
         RowBox[{"{", 
           RowBox[{"z", ",", "0"}], "}"}], ",", 
         RowBox[{"{", 
           RowBox[{"w", ",", "0"}], "}"}]}], "}"}], ",", 
     RowBox[{"{", 
       RowBox[{
         RowBox[{"{", 
           RowBox[{"u1", ",", "0"}], "}"}], ",", 
         RowBox[{"{", 
           RowBox[{"u2", ",", "0"}], "}"}], ",", 
         RowBox[{"{", 
           RowBox[{"u3", ",", "0"}], "}"}]}], "}"}], ",", "SamplingPeriod", 
     "->", 
     RowBox[{#50}], ",", "SystemsModelLabels", "->", "None", "]"}]& ),
  Tooltip->StateSpaceModel]], "Output"]
}, Open  ]]
}, Open  ]],

Cell[CellGroupData[{

Cell["Numerical solution of the model for the 3 scenarios", "Section"],

Cell["\<\
We start by simulating the 3 scenarios using the model as defined by Le \
Martelot et al. 2012. \
\>", "Text"],

Cell[CellGroupData[{

Cell["Scenario 1.", "Subsubsection"],

Cell[TextData[{
 "Here, we let Pol II recruitment oscillate with relative amplitude ",
 Cell[BoxData[
  FormBox[
   RowBox[{
    SubscriptBox["A", "f"], "=", "0.5"}], TraditionalForm]]],
 ", and let the release into productive elongation have a constant rate (",
 Cell[BoxData[
  FormBox[
   RowBox[{
    SubscriptBox["A", "d"], "=", "0"}], TraditionalForm]]],
 "). The results are not dependent on parameters or the magnitude of ",
 Cell[BoxData[
  FormBox[
   SubscriptBox["A", "f"], TraditionalForm]]],
 ", as outlined further below."
}], "Text"],

Cell[BoxData[{
 RowBox[{
  RowBox[{"Af", "=", "0.5"}], ";"}], "\[IndentingNewLine]", 
 RowBox[{
  RowBox[{"Ad", "=", "0`"}], ";"}], "\[IndentingNewLine]", 
 RowBox[{
  RowBox[{"vpars", "=", 
   RowBox[{"{", 
    RowBox[{
     RowBox[{"kf", "\[Rule]", "60`"}], ",", 
     RowBox[{"kb", "\[Rule]", "0`"}], ",", 
     RowBox[{"ko", "\[Rule]", "360`"}], ",", 
     RowBox[{"ki", "\[Rule]", "60`"}], ",", 
     RowBox[{"kd", "\[Rule]", "60`"}], ",", 
     RowBox[{"v", "\[Rule]", "600`"}]}], "}"}]}], ";"}]}], "Input",
 CellGroupingRules->{GroupTogetherGrouping, 10000.},
 Background->RGBColor[0.88, 1, 0.88]],

Cell["\<\
This is the code to solve the model ODEs numerically. We start by computing \
100 days to eliminate transients, then compute another 72 hours.\
\>", "Text"],

Cell[BoxData[{
 RowBox[{
  RowBox[{"simtrans", "=", 
   RowBox[{"StateResponse", "[", 
    RowBox[{
     RowBox[{
      RowBox[{"model", "/.", "sssym"}], "/.", "vpars"}], ",", 
     RowBox[{"{", 
      RowBox[{
       RowBox[{"Af", " ", 
        RowBox[{"Cos", "[", 
         RowBox[{"2", 
          RowBox[{"\[Pi]", "/", "24"}], "*", "t"}], "]"}]}], ",", 
       RowBox[{"Ad", " ", 
        RowBox[{"Cos", "[", 
         RowBox[{
          RowBox[{"2", 
           RowBox[{"\[Pi]", "/", "24"}], "*", "t"}], " ", "-", 
          RowBox[{"0", " ", 
           RowBox[{"\[Pi]", "/", "4"}]}]}], "]"}]}]}], "}"}], ",", 
     RowBox[{"{", 
      RowBox[{"t", ",", "0", ",", 
       RowBox[{"100", "*", "24"}]}], "}"}]}], "]"}]}], ";"}], "\n", 
 RowBox[{
  RowBox[{"simrel", "=", 
   RowBox[{"OutputResponse", "[", 
    RowBox[{
     RowBox[{"{", 
      RowBox[{
       RowBox[{
        RowBox[{"model", "/.", "sssym"}], "/.", "vpars"}], ",", 
       RowBox[{"simtrans", "/.", 
        RowBox[{"t", "\[Rule]", "72"}]}]}], "}"}], ",", 
     RowBox[{"{", 
      RowBox[{
       RowBox[{"Af", " ", 
        RowBox[{"Cos", "[", 
         RowBox[{"2", 
          RowBox[{"\[Pi]", "/", "24"}], "*", "t"}], "]"}]}], ",", 
       RowBox[{"Ad", " ", 
        RowBox[{"Cos", "[", 
         RowBox[{
          RowBox[{"2", 
           RowBox[{"\[Pi]", "/", "24"}], "*", "t"}], " ", "-", 
          RowBox[{"0", 
           RowBox[{"\[Pi]", "/", "4"}]}]}], "]"}]}]}], "}"}], ",", 
     RowBox[{"{", 
      RowBox[{"t", ",", "0", ",", "72"}], "}"}]}], "]"}]}], ";"}]}], "Input",
 CellGroupingRules->{GroupTogetherGrouping, 10000.},
 Background->RGBColor[0.88, 1, 0.88]],

Cell["\<\
To the three outputs each, a cosine is fitted using the following code, which \
yields means, relative amplitudes, and phases of the solutions.\
\>", "Text"],

Cell[BoxData[
 RowBox[{
  RowBox[{
   RowBox[{"mycosinor", "[", "intfun_", "]"}], ":=", 
   RowBox[{"Module", "[", 
    RowBox[{
     RowBox[{"{", 
      RowBox[{
      "fitdata", ",", "cosfit", ",", "relamp", ",", "mean", ",", "phase", ",",
        "A", ",", "B", ",", "M"}], "}"}], ",", "\[IndentingNewLine]", 
     RowBox[{
      RowBox[{"fitdata", "=", 
       RowBox[{
        RowBox[{"{", 
         RowBox[{
          RowBox[{"Range", "[", 
           RowBox[{"0", ",", 
            RowBox[{"24", "-", "0.1"}], ",", "0.1"}], "]"}], ",", 
          "\[IndentingNewLine]", 
          RowBox[{"intfun", "/.", 
           RowBox[{"t", "\[Rule]", 
            RowBox[{"Range", "[", 
             RowBox[{"0", ",", 
              RowBox[{"24", "-", "0.1"}], ",", "0.1"}], "]"}]}]}]}], "}"}], 
        "\[Transpose]"}]}], ";", "\[IndentingNewLine]", 
      RowBox[{"cosfit", "=", 
       RowBox[{"FindFit", "[", 
        RowBox[{"fitdata", ",", 
         RowBox[{
          RowBox[{"A", " ", 
           RowBox[{"Sin", "[", 
            RowBox[{"2", " ", 
             RowBox[{"Pi", "/", "24"}], " ", "t"}], "]"}]}], "+", 
          RowBox[{"B", " ", 
           RowBox[{"Cos", "[", 
            RowBox[{"2", " ", 
             RowBox[{"Pi", "/", "24"}], " ", "t"}], "]"}]}], "+", "M"}], ",", 
         
         RowBox[{"{", 
          RowBox[{"A", ",", "B", ",", "M"}], "}"}], ",", "t"}], "]"}]}], ";", 
      "\[IndentingNewLine]", 
      RowBox[{"relamp", "=", 
       RowBox[{
        RowBox[{"(", 
         RowBox[{
          SqrtBox[
           RowBox[{
            SuperscriptBox["A", "2"], "+", 
            SuperscriptBox["B", "2"]}]], "/", "M"}], ")"}], "/.", 
        "cosfit"}]}], ";", "\[IndentingNewLine]", 
      RowBox[{"mean", "=", 
       RowBox[{"M", "/.", "cosfit"}]}], ";", "\[IndentingNewLine]", 
      RowBox[{"phase", "=", 
       RowBox[{
        RowBox[{"(", 
         RowBox[{
          RowBox[{"(", 
           RowBox[{
            RowBox[{"ArcTan", "[", 
             RowBox[{"B", ",", "A"}], "]"}], "/.", "cosfit"}], ")"}], 
          "\[Times]", 
          FractionBox["24", 
           RowBox[{"2", "\[Pi]"}]]}], ")"}], "~", "Mod", "~", "24"}]}], ";", 
      "\[IndentingNewLine]", 
      RowBox[{"{", 
       RowBox[{"mean", ",", "relamp", ",", "phase"}], "}"}]}]}], "]"}]}], 
  ";"}]], "Input",
 CellGroupingRules->{GroupTogetherGrouping, 10000.},
 Background->RGBColor[0.88, 1, 0.88]],

Cell["\<\
This function is used to obtain means, amplitudes, and phases for \
promoter-associated Pol II, gene body Pol II, and PI, respectively:\
\>", "Text"],

Cell[CellGroupData[{

Cell[BoxData[
 RowBox[{"Grid", "[", 
  RowBox[{
   RowBox[{"Map", "[", 
    RowBox[{
     RowBox[{
      RowBox[{"Text", "[", 
       RowBox[{"Style", "[", 
        RowBox[{"#", ",", 
         RowBox[{"FontFamily", "\[Rule]", "\"\<Helvetica\>\""}]}], "]"}], 
       "]"}], "&"}], ",", 
     RowBox[{"{", "\[IndentingNewLine]", 
      RowBox[{
       RowBox[{"{", 
        RowBox[{
        "\"\<\>\"", ",", "\"\<Mean\>\"", ",", "\"\<Amp\>\"", ",", " ", 
         "\"\<Phase\>\""}], "}"}], ",", "\[IndentingNewLine]", 
       RowBox[{"Flatten", "@", 
        RowBox[{"{", 
         RowBox[{"\"\<Promoter Pol II (\!\(\*
StyleBox[\"x\",
FontSlant->\"Italic\"]\)\!\(\*
StyleBox[\"+\",
FontSlant->\"Italic\"]\)\!\(\*
StyleBox[\"y\",
FontSlant->\"Italic\"]\)\!\(\*
StyleBox[\"+\",
FontSlant->\"Italic\"]\)\!\(\*
StyleBox[\"z\",
FontSlant->\"Italic\"]\))\>\"", ",", 
          RowBox[{"mycosinor", "[", 
           RowBox[{
           "simrel", "\[LeftDoubleBracket]", "1", "\[RightDoubleBracket]"}], 
           "]"}]}], "}"}]}], ",", 
       RowBox[{"Flatten", "@", 
        RowBox[{"{", 
         RowBox[{"\"\<Gene body Pol II (\!\(\*
StyleBox[\"w\",
FontSlant->\"Italic\"]\))\>\"", ",", 
          RowBox[{"mycosinor", "[", 
           RowBox[{
           "simrel", "\[LeftDoubleBracket]", "2", "\[RightDoubleBracket]"}], 
           "]"}]}], "}"}]}], ",", "\[IndentingNewLine]", 
       RowBox[{"Flatten", "@", 
        RowBox[{"{", 
         RowBox[{"\"\<Pausing index ((\!\(\*
StyleBox[\"x\",
FontSlant->\"Italic\"]\)\!\(\*
StyleBox[\"+\",
FontSlant->\"Italic\"]\)\!\(\*
StyleBox[\"y\",
FontSlant->\"Italic\"]\)\!\(\*
StyleBox[\"+\",
FontSlant->\"Italic\"]\)\!\(\*
StyleBox[\"z\",
FontSlant->\"Italic\"]\)\!\(\*
StyleBox[\")\",
FontSlant->\"Italic\"]\)\!\(\*
StyleBox[\"/\",
FontSlant->\"Italic\"]\)\!\(\*
StyleBox[\"w\",
FontSlant->\"Italic\"]\)\!\(\*
StyleBox[\")\",
FontSlant->\"Italic\"]\)\>\"", ",", 
          RowBox[{"mycosinor", "[", 
           RowBox[{
            RowBox[{
            "simrel", "\[LeftDoubleBracket]", "1", "\[RightDoubleBracket]"}], 
            "/", 
            RowBox[{
            "simrel", "\[LeftDoubleBracket]", "2", 
             "\[RightDoubleBracket]"}]}], "]"}]}], "}"}]}]}], 
      "\[IndentingNewLine]", "}"}], ",", 
     RowBox[{"{", "2", "}"}]}], "]"}], ",", 
   RowBox[{"Frame", "\[Rule]", "True"}], ",", 
   RowBox[{"Alignment", "\[Rule]", "Right"}]}], "]"}]], "Input",
 CellOpen->False],

Cell[BoxData[
 TagBox[GridBox[{
    {
     InterpretationBox[Cell[BoxData[
       FormBox[
        StyleBox["\<\"\"\>",
         StripOnInput->False,
         FontFamily->"Helvetica"], TextForm]], "InlineText"],
      Text[
       Style["", FontFamily -> "Helvetica"]]], 
     InterpretationBox[Cell[BoxData[
       FormBox[
        StyleBox["\<\"Mean\"\>",
         StripOnInput->False,
         FontFamily->"Helvetica"], TextForm]], "InlineText"],
      Text[
       Style["Mean", FontFamily -> "Helvetica"]]], 
     InterpretationBox[Cell[BoxData[
       FormBox[
        StyleBox["\<\"Amp\"\>",
         StripOnInput->False,
         FontFamily->"Helvetica"], TextForm]], "InlineText"],
      Text[
       Style["Amp", FontFamily -> "Helvetica"]]], 
     InterpretationBox[Cell[BoxData[
       FormBox[
        StyleBox["\<\"Phase\"\>",
         StripOnInput->False,
         FontFamily->"Helvetica"], TextForm]], "InlineText"],
      Text[
       Style["Phase", FontFamily -> "Helvetica"]]]},
    {
     InterpretationBox[Cell[BoxData[
       FormBox[
        StyleBox["\<\"Promoter Pol II \
(\\!\\(\\*\\nStyleBox[\\\"x\\\",\\nFontSlant->\\\"Italic\\\"]\\)\\!\\(\\*\\\
nStyleBox[\\\"+\\\",\\nFontSlant->\\\"Italic\\\"]\\)\\!\\(\\*\\nStyleBox[\\\"\
y\\\",\\nFontSlant->\\\"Italic\\\"]\\)\\!\\(\\*\\nStyleBox[\\\"+\\\",\\\
nFontSlant->\\\"Italic\\\"]\\)\\!\\(\\*\\nStyleBox[\\\"z\\\",\\nFontSlant->\\\
\"Italic\\\"]\\))\"\>",
         StripOnInput->False,
         FontFamily->"Helvetica"], TextForm]], "InlineText"],
      Text[
       Style[
       "Promoter Pol II (\!\(\*\nStyleBox[\"x\",\n\
FontSlant->\"Italic\"]\)\!\(\*\nStyleBox[\"+\",\nFontSlant->\"Italic\"]\)\!\(\
\*\nStyleBox[\"y\",\nFontSlant->\"Italic\"]\)\!\(\*\nStyleBox[\"+\",\n\
FontSlant->\"Italic\"]\)\!\(\*\nStyleBox[\"z\",\nFontSlant->\"Italic\"]\))", 
        FontFamily -> "Helvetica"]]], 
     InterpretationBox[Cell[BoxData[
       FormBox[
        StyleBox["0.9616054650973688`",
         StripOnInput->False,
         FontFamily->"Helvetica"], TextForm]], "InlineText"],
      Text[
       Style[0.9616054650973688, FontFamily -> "Helvetica"]]], 
     InterpretationBox[Cell[BoxData[
       FormBox[
        StyleBox["0.2833694820901522`",
         StripOnInput->False,
         FontFamily->"Helvetica"], TextForm]], "InlineText"],
      Text[
       Style[0.2833694820901522, FontFamily -> "Helvetica"]]], 
     InterpretationBox[Cell[BoxData[
       FormBox[
        StyleBox["0.01710718796330009`",
         StripOnInput->False,
         FontFamily->"Helvetica"], TextForm]], "InlineText"],
      Text[
       Style[0.01710718796330009, FontFamily -> "Helvetica"]]]},
    {
     InterpretationBox[Cell[BoxData[
       FormBox[
        StyleBox["\<\"Gene body Pol II \
(\\!\\(\\*\\nStyleBox[\\\"w\\\",\\nFontSlant->\\\"Italic\\\"]\\))\"\>",
         StripOnInput->False,
         FontFamily->"Helvetica"], TextForm]], "InlineText"],
      Text[
       Style[
       "Gene body Pol II (\!\(\*\nStyleBox[\"w\",\nFontSlant->\"Italic\"]\))",
         FontFamily -> "Helvetica"]]], 
     InterpretationBox[Cell[BoxData[
       FormBox[
        StyleBox["0.04975453756409176`",
         StripOnInput->False,
         FontFamily->"Helvetica"], TextForm]], "InlineText"],
      Text[
       Style[0.04975453756409176, FontFamily -> "Helvetica"]]], 
     InterpretationBox[Cell[BoxData[
       FormBox[
        StyleBox["0.2389964471199782`",
         StripOnInput->False,
         FontFamily->"Helvetica"], TextForm]], "InlineText"],
      Text[
       Style[0.2389964471199782, FontFamily -> "Helvetica"]]], 
     InterpretationBox[Cell[BoxData[
       FormBox[
        StyleBox["0.027954984946651232`",
         StripOnInput->False,
         FontFamily->"Helvetica"], TextForm]], "InlineText"],
      Text[
       Style[0.027954984946651232`, FontFamily -> "Helvetica"]]]},
    {
     InterpretationBox[Cell[BoxData[
       FormBox[
        StyleBox["\<\"Pausing index \
((\\!\\(\\*\\nStyleBox[\\\"x\\\",\\nFontSlant->\\\"Italic\\\"]\\)\\!\\(\\*\\\
nStyleBox[\\\"+\\\",\\nFontSlant->\\\"Italic\\\"]\\)\\!\\(\\*\\nStyleBox[\\\"\
y\\\",\\nFontSlant->\\\"Italic\\\"]\\)\\!\\(\\*\\nStyleBox[\\\"+\\\",\\\
nFontSlant->\\\"Italic\\\"]\\)\\!\\(\\*\\nStyleBox[\\\"z\\\",\\nFontSlant->\\\
\"Italic\\\"]\\)\\!\\(\\*\\nStyleBox[\\\")\\\",\\nFontSlant->\\\"Italic\\\"]\\\
)\\!\\(\\*\\nStyleBox[\\\"/\\\",\\nFontSlant->\\\"Italic\\\"]\\)\\!\\(\\*\\\
nStyleBox[\\\"w\\\",\\nFontSlant->\\\"Italic\\\"]\\)\\!\\(\\*\\nStyleBox[\\\")\
\\\",\\nFontSlant->\\\"Italic\\\"]\\)\"\>",
         StripOnInput->False,
         FontFamily->"Helvetica"], TextForm]], "InlineText"],
      Text[
       Style[
       "Pausing index ((\!\(\*\nStyleBox[\"x\",\nFontSlant->\"Italic\"]\)\!\(\
\*\nStyleBox[\"+\",\nFontSlant->\"Italic\"]\)\!\(\*\nStyleBox[\"y\",\n\
FontSlant->\"Italic\"]\)\!\(\*\nStyleBox[\"+\",\nFontSlant->\"Italic\"]\)\!\(\
\*\nStyleBox[\"z\",\nFontSlant->\"Italic\"]\)\!\(\*\nStyleBox[\")\",\n\
FontSlant->\"Italic\"]\)\!\(\*\nStyleBox[\"/\",\nFontSlant->\"Italic\"]\)\!\(\
\*\nStyleBox[\"w\",\nFontSlant->\"Italic\"]\)\!\(\*\nStyleBox[\")\",\n\
FontSlant->\"Italic\"]\)", FontFamily -> "Helvetica"]]], 
     InterpretationBox[Cell[BoxData[
       FormBox[
        StyleBox["19.21572723164032`",
         StripOnInput->False,
         FontFamily->"Helvetica"], TextForm]], "InlineText"],
      Text[
       Style[19.21572723164032, FontFamily -> "Helvetica"]]], 
     InterpretationBox[Cell[BoxData[
       FormBox[
        StyleBox["0.04761015170533098`",
         StripOnInput->False,
         FontFamily->"Helvetica"], TextForm]], "InlineText"],
      Text[
       Style[0.04761015170533098, FontFamily -> "Helvetica"]]], 
     InterpretationBox[Cell[BoxData[
       FormBox[
        StyleBox["23.961548288323893`",
         StripOnInput->False,
         FontFamily->"Helvetica"], TextForm]], "InlineText"],
      Text[
       Style[23.961548288323893`, FontFamily -> "Helvetica"]]]}
   },
   AutoDelete->False,
   GridBoxAlignment->{"Columns" -> {{Right}}},
   GridBoxFrame->{"ColumnsIndexed" -> {{{1, -1}, {1, -1}} -> True}},
   GridBoxItemSize->{"Columns" -> {{Automatic}}, "Rows" -> {{Automatic}}}],
  "Grid"]], "Output"]
}, Open  ]],

Cell["\<\
We note that the PI oscillates with very low amplitude in this scenario. We \
plot the corresponding three outputs:\
\>", "Text"],

Cell[BoxData[
 RowBox[{"Grid", "[", 
  RowBox[{"{", 
   RowBox[{
    RowBox[{"{", "\[IndentingNewLine]", 
     RowBox[{
      RowBox[{"Text", "[", 
       RowBox[{"Style", "[", 
        RowBox[{"\"\<Promoter-associated Pol II\>\"", ",", 
         RowBox[{"FontFamily", "\[Rule]", "\"\<Helvetica\>\""}]}], "]"}], 
       "]"}], ",", "\[IndentingNewLine]", 
      RowBox[{"Text", "[", 
       RowBox[{"Style", "[", 
        RowBox[{"\"\<Gene body Pol II\>\"", ",", 
         RowBox[{"FontFamily", "\[Rule]", "\"\<Helvetica\>\""}]}], "]"}], 
       "]"}], ",", "\[IndentingNewLine]", 
      RowBox[{"Text", "[", 
       RowBox[{"Style", "[", 
        RowBox[{"\"\<Pausing index\>\"", ",", 
         RowBox[{"FontFamily", "\[Rule]", "\"\<Helvetica\>\""}]}], "]"}], 
       "]"}]}], "}"}], ",", 
    RowBox[{"{", "\[IndentingNewLine]", "\[IndentingNewLine]", 
     RowBox[{
      RowBox[{"Plot", "[", 
       RowBox[{
        RowBox[{
        "simrel", "\[LeftDoubleBracket]", "1", "\[RightDoubleBracket]"}], ",", 
        RowBox[{"{", 
         RowBox[{"t", ",", "0", ",", "72"}], "}"}], ",", 
        RowBox[{"PlotRange", "\[Rule]", 
         RowBox[{"{", 
          RowBox[{
           RowBox[{"{", 
            RowBox[{"0", ",", "72"}], "}"}], ",", "All"}], "}"}]}], ",", 
        RowBox[{"Ticks", "\[Rule]", 
         RowBox[{"{", 
          RowBox[{
           RowBox[{"Range", "[", 
            RowBox[{"0", ",", "72", ",", "12"}], "]"}], ",", "Automatic"}], 
          "}"}]}], ",", 
        RowBox[{"GridLines", "\[Rule]", 
         RowBox[{"{", 
          RowBox[{
           RowBox[{"Range", "[", 
            RowBox[{"0", ",", "72", ",", "24"}], "]"}], ",", "None"}], 
          "}"}]}]}], "]"}], ",", "\[IndentingNewLine]", "\[IndentingNewLine]", 
      RowBox[{"Plot", "[", 
       RowBox[{
        RowBox[{
        "simrel", "\[LeftDoubleBracket]", "2", "\[RightDoubleBracket]"}], ",", 
        RowBox[{"{", 
         RowBox[{"t", ",", "0", ",", "72"}], "}"}], ",", 
        RowBox[{"PlotRange", "\[Rule]", "All"}], ",", 
        RowBox[{"Ticks", "\[Rule]", 
         RowBox[{"{", 
          RowBox[{
           RowBox[{"Range", "[", 
            RowBox[{"0", ",", "72", ",", "12"}], "]"}], ",", "Automatic"}], 
          "}"}]}], ",", 
        RowBox[{"GridLines", "\[Rule]", 
         RowBox[{"{", 
          RowBox[{
           RowBox[{"Range", "[", 
            RowBox[{"0", ",", "72", ",", "24"}], "]"}], ",", "None"}], 
          "}"}]}]}], "]"}], ",", "\[IndentingNewLine]", "\[IndentingNewLine]", 
      RowBox[{"Plot", "[", 
       RowBox[{
        RowBox[{
         RowBox[{
         "simrel", "\[LeftDoubleBracket]", "1", "\[RightDoubleBracket]"}], 
         "/", 
         RowBox[{
         "simrel", "\[LeftDoubleBracket]", "2", "\[RightDoubleBracket]"}]}], 
        ",", 
        RowBox[{"{", 
         RowBox[{"t", ",", "0", ",", "72"}], "}"}], ",", 
        RowBox[{"PlotRange", "\[Rule]", "All"}], ",", 
        RowBox[{"Ticks", "\[Rule]", 
         RowBox[{"{", 
          RowBox[{
           RowBox[{"Range", "[", 
            RowBox[{"0", ",", "72", ",", "12"}], "]"}], ",", "Automatic"}], 
          "}"}]}], ",", 
        RowBox[{"GridLines", "\[Rule]", 
         RowBox[{"{", 
          RowBox[{
           RowBox[{"Range", "[", 
            RowBox[{"0", ",", "72", ",", "24"}], "]"}], ",", "None"}], 
          "}"}]}]}], "]"}]}], "\[IndentingNewLine]", "}"}]}], "}"}], 
  "]"}]], "Input",
 CellOpen->False,
 CellGroupingRules->{GroupTogetherGrouping, 10000.}],

Cell[BoxData[
 TagBox[GridBox[{
    {
     InterpretationBox[Cell[BoxData[
       FormBox[
        StyleBox["\<\"Promoter-associated Pol II\"\>",
         StripOnInput->False,
         FontFamily->"Helvetica"], TextForm]], "InlineText"],
      Text[
       Style["Promoter-associated Pol II", FontFamily -> "Helvetica"]]], 
     InterpretationBox[Cell[BoxData[
       FormBox[
        StyleBox["\<\"Gene body Pol II\"\>",
         StripOnInput->False,
         FontFamily->"Helvetica"], TextForm]], "InlineText"],
      Text[
       Style["Gene body Pol II", FontFamily -> "Helvetica"]]], 
     InterpretationBox[Cell[BoxData[
       FormBox[
        StyleBox["\<\"Pausing index\"\>",
         StripOnInput->False,
         FontFamily->"Helvetica"], TextForm]], "InlineText"],
      Text[
       Style["Pausing index", FontFamily -> "Helvetica"]]]},
    {
     GraphicsBox[{{{}, {}, 
        {RGBColor[0.368417, 0.506779, 0.709798], AbsoluteThickness[1.6], 
         Opacity[1.], LineBox[CompressedData["
1:eJwVm3k41U0Ux5VCQtlSiJLsIvuWcy5xr90VklRSKUslSyhJoiQpLZK0qVCk
RRHZKmQpSZK8RLrXvtxFQuKd/vJ8nrkzc+bMmZnzPc/Pap+DLnvm8/DwZPDy
8Pz7O35o7fBk1ktzF+kI1yXrufAm7o6jzI1U+DbeJLqUcHjeY57BjCywaF4W
tZgw1Y5f8+6vJzCrJZM8j7BLZeGWTxmF4HYjjcbR5sI2fd9Tc5alwLspO7eT
sN6XxG+pvyqhPTus6C3hkvM9Y5p1byG5rSLgHmGwNeGrzqiB5oqU2uOEqxZc
lPUKqgMVgakPboRtKwZ0uJbvoe0Y+6gS4aZIik2i1EeQvHDqE1uLC+rp7x9f
+NUENQX5jUWED4RPmnjtaAbv5HchEYSfuCrWKNd9hvhn8q91CRssieooz2iF
tC50Sl/Hhcjh7L2JfG1grUK7YEW4tO4zxy3oG7RQGiOGNLlAiVNfNGLZAcPz
J02UCcft3Hz55aNOuHh0k3iZBhdqzE/Kx0l1gfeeUxccCGdFjaSf+9UNEsdP
RmxX5wIt4KR3yMMf8Cy458d3NS4MbFmhtGVHD5xTNB3dQljD0OqpYt1PCFTR
GgVVLjxlZ7x7ldELg4vmH21QIv7t1jl3h94H2z/NG11FeLyx1uU0Xz/IcVfN
Ba0l68kb73QJGoC2+RNTPIrEfl/78QHLYfhxNRm6V3Fhu1tP8cfJYTiZVpsi
SHjOMuL4i0cj4KD0I0pLngsWq+8JnpAag+B4MRm/lVxgjBxbmvSLBSopAluv
r+CCPpPGnXViQ3qR6bb05Vw41SHeeughGzZ617AuSXFBueHB9c07OHD8bXrN
YUku+Od8UVpTxwURj3CZP0u5MOajuaEkYwIiGlpi/vJxIc2SUVc7OwEmKRN9
pxdyARWvu3/1/g2pKe1tixdw4SJTIGhccRKSvR1ceOaR+NnHyFz3aAqu5on6
X5/mQMT+6wJ3y2bgdnd/bdowB1Y5ulx5Kv8Xhn39Z0sGOVC3bpFC5Ym/cMjd
5E5rPwekWYdNO61mwWXXTZVpBgdKg10OSDXOgbnlNyFOBwd4ShcMWh2ch/do
Sl53GzjgquGt7XB7Hor9ZMRtreNATsarw66f5uGz4Wt/hN5xgH4smHeX7nyU
jeir2/qGA5nm3bIxv+djG2/K45yXHNj4+pVTyfEFOHHxUvHfuxxIqAl+se4C
P8a9jb8SH8aBFd7bTCfK+PHZ46O5acEceDhFfV02xI8ZbQfz7x/kwHuNlR/s
qQKYI6sW+siPA6KX3jH8ZwnrO34M2caB9B2yEtmBghglxWPdbsmB3MnqYHkb
Ybw4WmDKK8QBs4tPJnsPC2NwWESDswAHGtWvR+ffE8aor83L0hZwgLU9KHED
jwgKbJpqF//LBr1q6cytRSLoWafKUznChu+1Rf0NYkvx9lsV1sAHNuy9IrRc
4IQoWihfx+Nn2OBtuXAg4qoo9h/+4LAing2e7L/FA49E0b441vJRDBvsHca2
NrSLoo5AWf+bcDboLGy+lawnhpffrV17fw8bZkOvKkv2i+HnD919VsiGK64K
hgpOEpjXVabHw2bBW3Ejd7OVUpj3aO/l/5AFYqW5opf1pTD4eNLiaBMW+OyW
/zDkIIVxEv0q0nos4HnBt/F6tBQmKdwLA2UWmLt/WT/dRfp3/fECYRaUpAUL
v8xcjqUarBqjJ2PwZOWjKl0VaeShPJ7R/DwKGcoKuuq6K1HC5Xnpnr/DkPB0
kiclaDViUoSW08EBUPvweVd31Gq8y/L/6uU9AO/782u0zqxGt3ksiVD6ACxd
tSep8c5qbFWajK/UHYCryZ+khD6vxv4l2vnfJvshK+DhutP6CuhVYbWfHt8P
VWu9vI5NK+Dje7yKMQ/6wJdiWPGebw1WnOYmemT0gcA2MQVZ8TXo4XjHd+P5
PrC/XNtXor4GS7YPF28O64PP8/VDJr3WYD9tziLMog96uoQTQypI+w2bs03d
vTAvvaLIL04RMf/bUxntXjDzzbhz/IIi5le5eigp9cJhncizVzIUUTu2sNJe
ltwz9To7Xj9XxMxlz7+NCPRCy5/7fCuYihhnWyCZ8JMJIrWxrHVsRRQv+1IS
3s4E2uUd7Rv/KmJd8GaJ+E9MKNNYkR8kuRaFXt1vnqpgQta2JLdaq7WYJbK1
jX6TCd2qfvCdvhaD7u+N1k9lgsyEler4trVY6aJ51yiZCReS52bkD6/FNv5I
s5vRTIisCL4XnkXaex4eGPZmgv3qLVwlfiWcCXpnXKnOhFMj+p1m4kroyjvu
X7CWCa+Lxd65yCth0e0ymTp5Jhi4vE+PNlRCW4eUe14STJA/CRate5VQqO9M
lsocAzydZDWGQ5SweY2Ort40Ay7LTEnOj1FC577KQ7t+MUDg+bMBzTQltNCw
Pa85zAAOY21KfK0SaqvZ3wv5jwEaT+cfvd6ihHIK+ia3vzLA91jX7qfdStjK
vBPO/syA/ySvGXVOKmHAx2328z8wYFlPmAJ3gTJ2uqhIvqljgHO+i9AiUWVc
M29/b1YNA6qshbr1VJXReNfs765KBsyKDdTZ6itjdrvuLr1yBhh3VRd4U5TR
3fWOWv4rBoTmZt447KCMy7PMtjsUMyA//PjppC3KKOB8V0SsiAH9ll6HMvco
43BhiP3McwYoLDXe+vKQMnb4rVARKmCAV4ekVeMxZdQ013xMecqAqzmcdYwz
yqjmvHkk4zEDVkGBitoVZZyuuBZlkM+Ah19CFIJuK+O+A84sVh4D9AL1ZAtz
lXH00Vb6+1wGlM//JTlTqIwxv9dk1T5kAO3aiyUWb5RxdYbvOPMBAz5pHV6U
8EEZ7412UxQJe9YY8Da2KeM6XdfLJ3MYwPD6PSPOUMbBUz9YvIQPcIsmtowp
44K3HlvuZzPg95kI1q1pZQzYXd+4l3DMKuNB5kIVXNpv7WJHWLBo6qe6qAr+
rP/OcCJ82aGk85CsCracyTwdRngl48jXImUV7DG9Y1pKOOuI6ae/Oiq4LP33
3Boyn7boTL2luQoeo2s15REuyS6tOmOjgu17b2S7E3stzY+Vf3RVwbGe1BOr
yfret2x4KemtgtG1QVuEyfrdA2afbg1QQVu5GDVp4p/ueRW5dw6roMTgChb1
EQP80o7f7zuhgnEiYfdSiT856/CW5jkVrPvZs4HvCQOiqnmuhaSp4Oxk79NU
sh98Xq8vFt9VwVrGggkq2a/znBNJc/kq2Lihcm7FCwZkyvPGnK1WQa2LK01W
kf3XKHwb+amJzNe/282VxMcL+7gQqQ4VzM3mF3hQxoDayIV773JU8Pnhh5yC
NwxwWVrjPfBXBR2n7AX9q0m8Zp3y1FqkiuXtKRFkUhj9zO/4Sl4VZVfbLnds
ZECEfy11nroqVldeUor/xIB5885QqAaq2NF53KKjhQES6wT1P9urIk/yXvtB
cj5uVtWvW+GhioPyv0XudDFAeetZlR27VHFcg54Q/pMBJglCskORqqhWfIV6
cogBO3tEeHmzVTEnO1JB/C8DBiM+ztCeqaILzyJG1TwmhC65MJFcpopNTiXn
rvAxIcFMdFC6RRWXLz+rfGkpE/JTxT/pzFPDgM3zx/+Q+2Dadvktn61qKDiZ
OebrTtq3LxPJ2KuGrhveLDu9jQm7giWOfQlRw8DKcKG63Ux4f23pVlqSGhrs
Dr74NIQJN/sFpNaVqaHOJ0u3JZeYYHFqKnlKTh1DbSccPnxlwsS133911NVR
4NiDVlY3E3If/QoMNFTHJb6s+zqDTJD4wrbtclLH7Yv5pJb+ZULvmkG+6hh1
bFKcslJX7IWzr9ujL/QQ/vFt9YPwXsAvbSN1o+rI5+/hfTG2F8b7W714/6jj
RW3eoivnemH70s8mh8U1sGWp89mBu72gvaNhYutGDUw4n8Io+0Tu65lXB5Sz
NPB7uPbvtvV9IGt0Y3u5nyZKd/veqpnXD6uWHe9UDtNEjb/e5kdE+kFx3Nsr
JUYTTX7Le5nJ9IP6E0XP3Vc1kWETuGJIrx9MVPLcBKs18V59S8bQvn7wWP7K
3n3VOkzrvqtJ+dwPlybbTEZb12GsAf/4qccDEO+VuHiJgjZGm2ZZeEYOgaD2
zLslCesxhF/a8nf/KIy+SIpfnbweLRor9/L+HoVPpistdS+vx5sGL5wXLhyD
NKp5ufvt9RhTt21uYNUYKO2IeX7j5XpclNJUq+sxBpbJC+6oD6xHJjdHrKBq
DKKGhY5QbXVw05ubL3bZssA7+IbhFmcdlJCyN3rszALLSc1f/u46aKMTYTvu
zgLBBU5ByT46WOUzf85/FwuuyaT4fjmigy0X+IcWRbGg0FZy065cHQxhVh0S
yGPBWM5KjeNCuth/768mk48N0+K32Spiujjp1/t4ejEb+I4rFDVL6aISzUhM
UJQNsm7KFkprdHFQM/bAMhk20Oat9/hgrIuZmtVuzHVsyNyyMU5mry5u6tx2
y9ONDa6CAR1Fr3XR7K2YecYNNuwIG7mz850ubll7Zd/QHTb4dx/cu/iDLv4Z
9/bQy2LDicJQzvY2XfS9H3WmIJ8N+T7RAnxjupg442ayt4IN/K9S9Fxl9TAh
4aXZvS42lAS8TGId1sP9WxVcjshwwPPKNyGJY3oYN1Yu5yTPgT/l00mGJ/XQ
q+ZLsewaki+KbTgXfV4PewbCvDPVOFDx8vU5oRw9jOa6Zm025kDVwoZklW96
eHz576IANw7s0RoWse/Sw3afYKtGDw7wbRE+f5Cph+O6CytVvThAzXM6X8jW
Qw9Ujm/w4UC9S8v5jYL66LJe4WwJyW8/3uq84G2qj61irw7SEjgQVDe7NI6i
T85XYLPJWQ4s5cqnZFP10eznSiulZA64WPukjG7SR/mKxl39lzjQMtybEhWo
j7XBB9+uuMWBdmPWxbQb+si6aSSs+5wDR3aJipfe1cdms7GYokIOyJzTudT1
QB9fjqKKfjEHvLpDLykV6mPcJ5a0bDkHuk5NXXreqI9+conNaSS/Z3yef6Vp
Th/jXx7xdPrGgU9f7nl8XWiAjbJLnLb/x4Hyr9ay3xcb4OV93V99OzmQ9l/i
3SEpA/TfU/Zo9w8O2P0Ue8anbYC3g5/cFB/ggBHzeZiwgQGKhYz4jRF9otjn
bixhZoBZe0vbqoh+mR1Mr1xNM8D6dU9yvFgceMZR+GjmbYC5LhN6+JsDt8ar
Llr6GmB3ky9tYJIDSRO+7raBBsiY8xNKInrId/ph5+YIA4z9fT2//C/RF/N1
h4MvGGCJ1eWzbbxciBG1XPSg0gATi5pZXSJc2C/OfP+4xgCnC283KxJ95il5
+kLhewNMtUw+tkuU6K0VDVJVbQZoVqWk1yjOhb5Vm5S6WAboLVZns4XovxaF
XwPMCQPEzZXXAok+rFS8+mh4xgADp5aWRUpzIV3lP71pAUM89MAu9oQsFxy1
d1lKrjbE7qsxSlSiP011FvLLKhsiy8RVW3U1F1T0susVNA3xQrPwsoUKXJhv
NETXNjZEoWH1yIdriH40PidpCIZom3VmMoTo2w5TrW8brAxR4r+MzYZE/xZC
iLcd3RCj+GaLcok+vkuRVHTZbIj9J7+VeClz4YJlUZ/HNkPks4u/za9C9Cn1
zwFfP0PkvN0nZUf09mabGzr7D5L5ZzQf/iS80Q4mQsIM8XjSd4XDRJ+vdDp5
7MQJQ2ypEqpLIHpex0DKZtVpQzywXyeeh+h965W5EhVJhujtlzseTPjgUHPu
zFVDnJXXG6P+qxc0+4Zfv2GIAhvEjj4knFY8bWFy1xAVgrtf8a/jwuvTCu3h
+YYIAwPbnhFuPVB4f9lzQ7x1jlsxR3jQzfbQi2JDrBNJbKNqcWHW7LuZa4Uh
Dt2QyEkkLK4YLMCtMkSxlh/ragmrLOZrSak3RDm7P4E82lww41y7pd1kiLFr
TvnoEnb+phnw8YshKj1+sGQn4T2Vrw0O/GeIY3Au9AzhI9lu84V/GGK1skdK
HuHk5IEPub2GmPxyvW894cywY9dshw1ReyOF20O4yEt0zwDbEC/K5htNEH5v
eV874bchZly6ZbBgPRe61YxnlP4aos4fsxEhwuOiH95VzzdCs/uPvP7VlxZN
eV/aLWCEs15zcSKE5brHt/OKGKFEwhJffsI67xLUMsWNUCGoem6ajG+dLzuB
K4ww9LiAywDhrVeevO6SM0LnVZVezYSDojaei1Y0wrnSz/KFhON2tXmsVDPC
ugq165cJp9kGKpZqGRF9nte4n/Cj9TwsT30jbLqNJRTCb5ZffjVlYoQ3NjVu
W0q4dU75dBoaYbbkhuJvxL+Dva9cDK2NsNUk9P0NwnMfnORa7YzQ9rfFVS/C
Ei9+DoTSjTBe3mXFsn/7kRH+QnwzGV/c1qWe7Cfd/5Y93ccIM39c6VMg7EvX
Xc7aa4TPj5pYviPxccTo3c/k/UY44OPn6kv4Lt/YkfcRRlh/jT/1MomvlyOx
1gHRRjjv4bvqNYTftywTE4wzwgMJBQ8ekfj8lWn+gHreCLVDupOekvgVTGwO
7b1shP5L/M6qE5Y75Ivx6Ua4Jd/f7DaJdyokf31z3wgN7lMKIsn58FJSuLsz
1wiT3RrCv5PzEyRceIDnqRGGFRsMbyB87b/OhealRlhjL9MzTM5f/ptDnzpe
G2FGC83HjPCbBwtvHH1nhO2VledPkfM6FK6pV9xshNvDJ8cEyXneIHHMR2/A
CCN0dhd8ludCb/HjfvsxI9TYvPMNU46c1x09B/b8MkKv75sS2P/qUQ+pR1Pn
GaOa2UG9CRkuJFHELk+uMEbPp1cHCqS4YNC3UVp0lTE2Xjtw7tIyEm9J4bdV
lYyRdmzV90BJcp+1deR56hhjqMJ4jBC5zzoOZFeX2hrj5Z0hOXPCXDgl0W73
xdkYNW+anM8T4oJ2iVDziLsx1kU+WL5pMYmfhcHf5XYZI2//HpFzAlzQyDD7
HXPUGJceHdj8fD4Xouo+qVjlGWNgzzXRj784oHRwweNtz4xR7HGWv+Q4B5ok
DPUPvzRGX2V7ezcOuf+9MyjZVcYYExp57/UoB95P+Hou6jTGYre3QfZ9HJBV
nDn7QdgEZd9JD6h85UBN3TqxXnETrFKa/sX3hbyXB3emza4wwchtfAe+N5P3
uaTmnpaSCVqPNadGNnIgkJ5SlmJughrxohe9qzlQGq005nbQBGkeUt5jTzmQ
vMjuGF+YCSb0pDYmP+bAjssHFxcdMcESobDdKo84MP/hS+Xlp0ywUGHhrE0O
B2hfbL3bM0zwpMLXIuubHPiifvDT9noTtNeSqVA8w4Gswks7ljSZ4L13pxr2
nOJABOXlSMUXE1yd2tpz+yRZz+Z5gqt/mCDPMlH1hdEc8Im9ZPHztwlKbLvL
jg/mwGhbUcHetaYY8Ob0F19PDlTu6qAsVzfFtxE7X1M3cyBllKepVtsUORUN
GQquHNBbYDusamaK6OwvU+PAgaNaHYrDLqY4cdZUuAo5IHCKJzUoxhTfy8K+
9LUcWK1rExH5nyke5rUxyh5kQ0KU0Ou7P0xR1vxn5cFeNrCqPy5q7DNFi45z
k9o9bCj3cL+uMG6K3JMOh258Y4Nn9K7yBiEzfBZu4y9Xy4aLdccWyJmb4VPq
1MeKu2xY4P3swpvbZujEeXAgmuR3AQ/Cvg1nmSH8FmFudWZDM8dIQeqRGWJ2
EL+OHRtux1cUBBSboYnSJddaZINZ7vtWiWYzLDGytbihzoawiV7Zvbwb8MIS
beHBORb0Jsk8WOy7AY1O75tWuEvy1/wd+isCN2CLY+RngxsssG+6+1opeAPO
N9/41/IqCwrENdop0RvwxRfLzbZnWRCTbrY4InUDymouf8MfwgKZnG37GTUb
sHa1GcOWwgLnt7fWlymbY0rP7TMOz8ageGpNyYEBc3TRfjExjz0Cxm3NP/1U
ET+sH3Vb4j8IHJMNZyM1EGMf4GiZ5yA8vJGtc0YLsQ0HnQ7ZDYL0rqgTOfqI
e0dizvRpDML0yFr5PgriH6uRMytYA1DKG+m52xNReG3rtebwAUAt+U/bzyJ6
Oi5QyEzuh8mUMxEHkhEb/ujmhcf0w5Nxrnx0CunvFOG6NbgfVpfUHrhxFXHm
/kNTR/d+mG8VLNRxFzGm8NDQoFw/vPWspm4pRVRxLg7eWNAH1qcCyjeNIJr/
FL6fPtgLF/9r9NNiIW5UNJK61NUL37V1JBdzES8atlrebumFw/9NBryZJNx0
unKqvBeytE+tWL+Agja9id8fX+4Fvv9uh4rIUFBu0YiU18ZecNFesGpwJQVf
5kjzlpr0ws34vQ3Vqyho3iDupLe+Fwy01ykcU6Jgr0dIzwG5XvCNf/VxaD0F
g1bG94lOM6FGq1WtjkYh+VpnwoZCJojFG7fes6NgNO26t1k+E7a3Z5yIcaSg
Y5XmF/csoj/Jg2boSsGmRj+3rlQmKLWz4rN2ULDBr6zQMpIJwVqu62N9KEhL
z01UDGZCeVxRx7Y9FEw/vdhPIYAJ7lrRupIBFPTKpA+FET18Km7xj5OHKchz
x+JcjCUTmr8dSNoRScGO5jwTxw1MkNNqNjSNouALWoG+iSETCr+lJXNOUPBa
05P7+9WJvl2nZLbzHAWd35rssZZkgk7cmT6zCxTM+nT5sCDR59Hfhi8uv0TB
7ul49oggE5bFFQx8TKNgXNOW6+JE31t/w6vm9yg4OzDD0znKgJfpuxmLsyk4
zFiW+XyQAWpeCeu/PaDgxaAHm3N7GSDS9bEh5DFZn5fPlonvDIi5zV1OeUbB
ZfmlTbb/MYCzU8pX5AUFPb73FJR/ZcBXxnaeByUULCqbFl/4iQG2WbEOh8so
eGH7qtKvHxhQujcr3bKSgo38R5Xq6xlwe3BE73s1BSepmCJSzQCxPNHY3FoK
7hAsfOL9hgFx+/U/RjRQcL6w6ZfmCgbsY0X5iX+ioJDTkX1SrxjQ/vR2Yfdn
CkbZvxwfeMkA+5Aq3vxWChrzCb/uKGRAuV6/89FvxP6tJh1jzxmgPbH4Jq2D
9P/Q5bqmgAGZRVpDkl0UPKmjrx/+lAESkZuMfv6gIKNhOG7oMQNOmYTHP2FQ
MMe9yC4mnwFTf9Kbj5ED5nDBKkX/EQMCy8rl7QZJvBjQti3OY8D36J7A5SMU
VOILKpqXywBn5CthjpH9KtufvfwhA97MU+Mv4FDQdgVHz/kBA/TeOrjG/KKg
/LVne3NyGJAVd+iOwyQFJ9gvLFcTXm59ZVT6Dxn/+ZW6kmwGJPIXm/b/JePV
fpsKJTxT25HwgscClZYJfvlXjzuQyNMay2uBE/H5W//V67rtFNc481lg/5xj
8r96noswLWjlIgtcGxiy/x7hqsaAssHFFvjl2d2peWQ+gwvnBV+KWCDn4xHd
GMI59ILN8aIWWKlVtlye2Csj/vWei4QF1q6bzfxOOLllmi0vZYFU5bSGcrI+
nlQ5GFlhgVEhzLMVZP3Bmy2SSmQtMGs/dnYT/zCW+347LW+BfEG8xQrEn+7t
Z5TcFCzwW0vC8nji79rrj0IU1lqg94TaL36yH3lyv4TL1CzQ99O1RQfJ/sl1
L9+aqGmBJVUF6pvI/l64Y5azWdsCA7OGb28m+x+qGGfB0bfAgbZmh9elDOhl
Zp+vMLLAwj+L/ZVI/HhkN3QkmVpg95OjmbmvGbBBTTxcmWKBt80U1i97x4An
QwZV45YWiG5M/z91DFB45Cn6xtoCBQrnYnlI/PJpZ+Z62Vvg/Ddtf/w+M6BR
f313ymYLlF196GPRDwacdb8nmOFpge1ZF0+MMRlAC5fSz9pmgW1xniw7cr7e
vPx7pmSXBc5AwLFgLgNemNbr/jxI7BF/lhjMT+4Trw3bR4ItkBEvtvO9EBPW
HXuS8DvMAs0npLttxJiQU57auTjKAl+GXTF+vJIJGZRdp/USiP0bXxfIGTBh
i0/rU/OzFujVnGWZYkbO/0mbDlqyBSbHt6srkfvmQpXW+m2XLfC1zXXnQmcm
nKTOtMfftsD15w/G+O9ngr/DlXVfX1rgRfV6tYk8JigfENjy45UF8taotxx+
wQRG8tGTQ+UW6L5i7vKycnJfNu1sm6uywNKTO448+8gE+qZ1sSqfLMh7HrLe
bZwJRlvefYkcsMC3q7eUL7HshYV7pqJkpS2xyk0hO2G8F9wj9uRyZC2R9/3s
obtz5P4/++lbrbwlnijXEmgW7APaswcGYWstsf4ob7bf6j5InNvC+qBtieda
SqSinPpgaXrJruNUS1xc7L9iMr8PpD8ete0JtcSz3wO2pUf2g5bxrFTOR0tU
Od0h+0trEBZ1t/MFXN6I5a9sxh7zj0J9ufvzg1c3otDBswVGy0Yh6UbzztB0
0n44wb5YcRSWbq0vPXZ7I6pIFAXeoYzCstbi4At5G3FJdE/aoqOjoPA+7fuL
qo140mhV7MrhUTB56V7I82sjurE1fRNrxmAmtXnXwsmN2Fj+81Lz5zEoC3MU
FfyzEb+xF61Y8mMMUNc6UHyeFU7dSO/Y/WeM6C19BSVhK4yjF6dWSrHA5Z5E
st1aKxRRUwsptGWB/4XmPaluVtjbi0c/57KgYidVaq+HFT66OBpHe8oCCd3S
WsOtVphfk/2sqJC0f7mv/s3bCq3PPgmIe03aZSLZMoFWGCjkOdraStrvyx+7
E2uFwpd3xmzjYYPEq8DLeY/J/FdSr3c7ssE/6YfVsWdW+Hcss+fyJjZUbHP/
7fDCCrvfWfBbepB2HvQcK7FCj+BRZtJO0m4lvkqnxgq/X+HtaQ0h7U3FuUUd
VnhT0uuw5VXSzuR7+2aRNb45K8SOJvme97IGepOQNcLcI3jbyQYe6vnuziXW
+Kx+dAsPyQ8xR2p2UtIafQVu/tpN8slKfxVjLQVr3B/e3fd1mvCYzePrJtZ4
ccnv0j3SHPBeJWL+YIM13jSLohvKcYCH3vy+EK3R8YVUzTwFDuAzz8FP1taY
2X3R7YQqyX9DA9YKbLJGkQ8VIepGHHg9lXQ9NMAaBfWzn2iQ/NdHja4We8Aa
dTYcMjxH8uP5WyWLzx+yxrywtrJekj9blN5ofRhujX9/BHyO28mBN9H5oj9O
WmPHs7pN+w8Q5m067ZBhjbf26SezSb7+Vlg8VOkDsV/zDq31GQcmtJv4eJqs
8RSt2kr7BQfUXM9d+9ZsjZMdd/fEFXHgYjp/RVKbNb5KfSMhU0rsUZ5ZxP1p
jYmhIzvnE73BQ2Heqpi2xt0d0iYlRK/o7c7UufbXGlW0HuoVET2z7/SO6mAe
Kmauf7I//xvRRx++Da7lo2Kh5vids50cuOXZqJ8kSsU7f202zGNywDy0qMFD
hYol2TW324l+Cr4aul1HnYoVCxMgiuirrJL17MXrqMjpS9JfPsEBkXl5yyp0
qWgt5q0JUxzoPHd751qgolrjhVCbOQ4sfbptfJZCxcWX9SbKeLiwsUX6dNtG
KrYGXWjXIHouT/pK3llbKqqc3/ZxagHRd9lnfrPdqLhgOuacsyAXntRbJzZ4
UFHJ0cc6bfG/7yV4V97fSsUYfqPAdqIf7fWiLTx2UvFH7yNexyVckHkdfK48
kIqyzc0nOER/OjK0VqUdpOJw35c3wkSfxvKPPDsUTMW1Ns6Ra4h+HXTY26YY
QUVbzXl25su5UNK+dc3Zk1SsKcy7tV6WCxL+3za7n6Ji7CZhXlmijw9MuSet
PkPFi99VZOYR/ayw3OVXUTIVHb+8DXxF9HWiG+0d4xoV8+4P5LIUiL2M6j+P
M6hocX53wxOix81DLbWP3qJiu0LD/QCi1zkXza+J3qdic59G8iei5z2b9ALM
n1Ax23IKt6tw4fmOZ7cWFVCxrd7ObpywyJhWS8sLYq93i2S8KtH/wuobAl5R
sT6lYSRVjQuyN3IOGZRTsUrGa0ZKnQuHNZSy5r0m/c/7frhEWM1u9ZK0Giom
s0++PKpB9Hb7TctddVRs2rXkcx/h736yEeveU3E84PBTR00uGE1dy5tqpGL4
LwXXJ4QvJkj9qPpExZah6FdC67gwLHVF8kILFRNMxvt2EbbOFrPd+pWKSz8M
f3tBeLpauIDdQcVFrYJLbbW44Op2tq+0i4ppgV9dkwjnMwRkE3qouHDGz7uO
sEDoKedNTCryrRzXmafNBR/eBfFy/VTctC/7/b96WunFE8UDgySeD7/Q/FdP
W6YwN/J8hIq53U7u/+ppQU+jFGJYVFSEHOt/9bR6nHa341JxmyZrto6wYlP4
2WUTVDSydT7+r54WveNXxQ+SfFad//ruF+G20eDxvD9U3HHrQhvvv3pYNEsl
YpaKftKnnv6rpyUJH9hmOY+GmPnG5V89rTdjKEVkAQ2t25xL/9XTUMOv5hsf
Ddu3mY7+q6elv+qdvreIhp4tSf1/yPjjtru1goRoGDhrlztI2LH9xy7TJTRc
obTdoIVwjt+OND4xGvYG3z7zkvD8qY73nyRoGGzHvneVsFeC57wbUmS8ZVoJ
hwgXSrXp75OmobmJka414aXZbv66K2lYvnLoviRhf4PPN2flaRiurNTdRfxb
Ve38uU6BhoLl737cIyzn1sh/ZS0NndYXPtxNOIJhZ+atQkNWYImJPOHmkLog
dXUaPp+OTGkh+6nBS70/oUnDJrn0/DjCpy5WfXutTcOolZUpWoSNn1ZYeBjQ
0OPVs5wwEi/fbyW5ehuT3+uNLRIgHJu8xXefGQ1LisUs/tXX3gdwz0RY0NBH
B/TTSXwGeVZej7Gi4W577zFxwpI25x4l0Gi4/Hda9GkS39uVlD+lOdKQIycr
7UXin1dyvOc2nYZrnvcolpHzkcP7ejzHlYZCib/mLSfM7vZcXuxJw5yidq1X
SiTeryfv+OZLw4DNNzcWkfOomrj10A8/GlZpvWnoJee1MULl5EAgDS1q++SW
EpZyf5M1FUzDQ77iSs6ruPBw6cTIiuM0TNqglh5P7genuTdzq2NpeMFwaM9J
GbK/I+dF1eJpmK+65dcRaS5saFDVNzlLQ56f7z03k/ulKX5blOdVGtrt27e6
mtxPYaFqyT7pNNxyN3PoghiX6Pnft/xv0FDsmWGQuygXdmHK2yN3adgyvzGz
UYQLE9NVgtcf00g+pHkqZBEXrg+kyN59RsPt2yv/CAmQ+Gvbvi73BQ03xO9Z
dZuPC2deTNJfvaLh/Oivhwp4yf0QpHHtv3c0TJ2fK5j8l7x326ce/qyn4YzP
3Y/jfzjg61BTOvSB+OfOWkO3aQ48VvPu/vOZhkf/W9w3/zd575iXlGW7aXiP
sTRDlMWBvZ5/XnhN0nDBtZ7u6W4O3DZ93aD9h4Ze+eeiV3ZxoE329I8FszSk
HZmJMCHvjW2XmPAjXhtkgGv0LvIeaexW2/1XxAa3T6VlHvrEAdb+LWI319rg
s5Ui/0VVckDFSV4lWMUGJ09GntlYzoGd2swN1uo2uFTU9CgfeQ+bOUF+o9qk
f8mT1ZHkvXwenlBpbmaDxby/aSvyORBxouhAlwthKYlTlukceOJzLK7AzQbz
eR3S869yYMDSMv20hw3eapnXKn6FA558H6u1ttvgm9qh0vfnOWB2tlc2xs8G
nRINZSbjyHt7RbJhVYwNfn9wMkWXvO9nckKUfR7Z4DLWqjvrzTggNJAgHfLE
Bs0O1SWmknzigupN4bgCG3w+nOkxrseB1Ie13PvFNmhhongtXZMD9/JWVg5U
22BvhlRoCslXyp+88zj0nYw3cl1YeY4NnJcyiTFLbJFVf4XdV8KGsCntYyli
tjjKX+TiW8iGSWProExJW/x4ZPeBzqdsmCsJcq+SscUFNaqfXuSwQaisWkFA
xRaTyh9uWJLKBqXXB1+dR1ucLHyTvfsgGzzr3g7fPGSLQhJt127IsuHQzKef
R0NtsabrZP15KTYkaHW3e4TbYqG7T/FRMTYUXpmpFTtmi6u3RH9FATaI+ejf
P5Vgi0t/yXjEcFnQMJ217cAtW0zoUCprrWWBmUZi44YPtihnZDT9+wAL5M87
P+lQscO1dwsMd7iOgdc6eZtcdTuU6tl3K5s6BukfRn5ErrPDBIfp6l6TMZAQ
OisupWeHtr/v3rRZPQYCZ6oP08EOu63duu6OjAIn1mRDjZsd5muUrSyPG4Xq
w4r1j2PtMDEpLsfo0QgEbJ/8Gdthh5UlPWl/R4aA47XMM7nLDt0vXzt64/sQ
HNmq13Stxw7t+MN6TT8OQaJHUOmTfjs88vasWdiTIXjo0n/5+ziZ3/+BRXfw
EAxat1mZCNuj19OQBe9/D4Kf1sts9gZ7bKZObyniHQSWZuvKv2iPjklU0dvj
AxChMX5JYKM9hpu/9zzPHIAEVe0YeVt7LL9Y8jb23QDkrMnxcHC3R7M3B15V
nR2Afqm0RQ8O2KPQjxSzX5IDsJcnIsD7lj1eNtCeL6nbD7HsZKZhpj2a8115
R1Pqh5s993csuW+PyXcMAhNX9ENr1edN5Q/t8aH8Lmcjnn7YeEbLTLbQHnmG
jm61auwDBbE+obb39njxh5f21v19YM47e+rxR3tsOytknbizDzzHJeadbrZH
nVynNQ1ufZDSavFLv80eS/lTNE6a9wHP9Zudl37a4/cbg2s+L+2D72vc852m
7XGwW7VFubgXpiX2qyj/tUe7vaFD5/N7YRlfXObsnD3qXUw7L3yvFxz6n6Y+
WuiAQjc8fG3P90JpnvDxxaIOKCt2La3JtxfS9aud3ik74NzOrp0o3QuFSh11
N9UckHVDrFNGtBeapbiWhzUd0KNDfedSgV5YNL3KaK2uA5Yef0C3mmBCRHnU
qpPmDhjVUhvF+MwEd6oe29zNAaPfz3qsucyE0qvptE0eDkhzLv7In8SENf08
t/dudcAFGmpU4TgmsBI+OF7Y6YAGsyWSUaFMSKz3zfux3wHHfRcvGHMn7dIf
eCeCHLA/KnrvDycmbA7Q3SoY6oBK7PeHJ2hMUBTiEdQ94oDS4iluZ0yZUO5w
bW/cKQcM0rlhtFmBtN+cK08744CWriC3W5YJZ0f3LHuU5IAPL6vIX1nGBI/z
OtVfLjrgHrktUrsXk/5dabKDVxyQWs7wns/HhLXacyGzaQ6YmGHgX83DBE5T
g4LyLQcMbopzKZlggMdqnSOmmQ7I/+5k+DCbARWH0j453XfArLt3hixHGJAk
ticmItcB7wn22e9iMGCt62xnXZEDCp7/enRvC2m/t1v/e4kD1tfo33/XxADO
eH0Sp8wB2+y3ijl+YED5laumMlUOeKqwTaWxhgGKvX8var1zwMa9qvNr3zLg
rMHuQct6B0zm/xvdX0ns+ap9LbDJAe1js5/ceEX6K19lxXwm/r1imqRTTOaP
+Eu90uqAB/g+eIwWkvlrd9168M0BBw6VqH56TuZfXj9R1uGAnBgNsf+ekfH8
tB2buxzwYuW3VUJPyfqKU+/39pB42mnhvfsxA5QE/85MMx3QL6q0/ecjMp7n
LtclAw74WONmemIeGe9hXe6aYQfsPbvhoUcuA7b80eI1GnNAiecscceHDKi0
S/W05zhgEnNJj/8DMl7GzFPvXw44zfwh+ziHjDfssyhskvw+YM87acJcszrv
M3+IPWVffz7KZoDnOa2XN2YdUF3pcOg+wpWdV5Y8m+eIqSPHjtoSVlo341uz
wBGTvDT+bCJ8LtqnvJ3fEfPKy3/FER5vrJUcE3REszO2gZ3/xpPX2s8r4ogH
RjZ4biPzVR68UiUl6ojjp7yLFxD7lCv/yGhIOOIxduTJz//qcUt9QlDKEV/W
0p/VkfWMe9fWu0o7omvOY+gj641ZOfbWc6UjBvdu71pL/CPcLlnmvYrMf6xo
T2I+A9JTzQp91xB7x1bUSTwh9m7a9ThQyREDFQf+VBF/FyxJzAlWdURVSiAr
vYAB+P7JnQgNR6z1H0xLfUH8aTV7KU6H9I8Yb5wl+9s7b+25RH0yv/dSSkAp
A4LL7U5dMHLE0hrNdX/LiT8Nr0VkmDui4BoTpZQqBiwfrziUSXFEidJ7fJfe
MeD+k17/nI2O2FRwT7iknsSPqt6257bE3oVeJuH/6su9nu4lDqTdQlRf+AsD
vmaecKp0dsRTs5f/vGtjAEvmI+W9uyOGqMpF5nYzQEHEX4nh44iT/nWiyhwG
5NdfkB/c44gdIZSN3eT8mJ4uWs7a54jVhkWbyv6QLIVn4eKZA474MeHpkZ6F
TDjNuTUmftQRpXM/zLbIMEHicU3/imhHzDpwWPnBaibcDhj5IX/CEasWD/Lc
VmZCCcOkRf20I/5eGCH7S5cJw61fXlpeckTvBFUnI0dyX12aeWqT6og9YU0O
K92YsNB5Ta7TNUcsl1qVvsaLCXJ1QTe23nLEQoMQj0v+THB+tTg2JNcRLfpG
RKYTmNARrnM0Mt8Ru0SeijMuMMFPb0vo8aeOSE299HEkjQmxj7J8zxaR+Oj7
cmnHAya8uEWxu/uW+NdXg1rYwATpuHCJz/854qaNFTMzkr1gontV9P534h8l
NXc5+V7Y2lMoEv7DEaOr74p5qPRCBk4IyPQ5YgyfOFPctBdW/g3968NxRMqT
Ue3snb2w6nBwL0fACV1GnZOFCnpBad/+l2IGTlhaa2K3cU8fWEude8EwcsKm
inYvvkN9sLcm71mhqRO604vyv0X1QY7icJ4nxQlntLirCi73geoP/zuZ9k7I
U9t1Qa26DzQ89yXq7HJCxvN7CydU+kHXfpeXywUnLHN1LqNPk/fQs9lg5yUn
3N9aOdsnMACCfhTRoFQnZB6H02ekBqA7Xr7mXIYT9nztNBvRG4Ckiv+06nKc
0IRe17cuaAB6dVx58bUTrvGvO7GlfwDSVlg91OQ4ocS9u0mOnYMQHSIetUDN
GQ2P53xY0zAMsyHUoUPqznj0JP/1Pd+G4VjoUc8uDWd83jOnebdvGKLCfhqV
aDkj5YcDr+iCETgSXvDroL4zerwUVCowG4Gwo5sO/ofOOF/wlgc7bwQCT17y
ebbZGQVX9LD3JYzC1kviNt7xztjg9046Q4wFo3XKZ2pOOeNHh2KRG8tZEMNj
VqeR4IxTzVer0+RYkLV/t81UojNeGuXsiFFjAYv6wubiBWesGKiOXWLBgrgZ
d9uq6854eLOjskoQC/L2pNupPHPGCNqy/+RIvmaekX82ucAZy+6kKe3/wIJP
zW8axp874zqelCsvmlkwAUN2r4uccfRD2ke9ThagtJm9Z5kzOku27x1ms6Cl
sdM+qdYZj7zLmtkgzYYZw9WOrO/O2AzN1dt82aAn1zkT2u2M41fDxZwC2BC4
4Fru1A/C/YWGxkFs6GhauoiX6YzK1AC+yUg2vPLjqZIccsYlBY0v5M+x4cj1
LmPT384Ym35RR+oZyX9nb6w9tYSOk65qzg8m2KDN3NIiKErYoPzni2k27GuQ
PHlejI5+JbTtr2bZ0Hb1XHeaJB2DU9eLPOXjQJH2seu5MnRs3G8cS13GgcM+
XqKflOnIPtSzXIHk67+qpf/KIB27a/8cTfcn7Ws/PzpFoeMp3wyRlP0cmIw7
u51tQUftsev3TwRxYMZypqLGio7Njw/1OR/mwII3nbGH7OjY0by1P/sEB8TK
bwu8c6dj/crAfcZEf1xeuaV4vQcdXXmVl366xoFlx0T9M7aQ8Q8+bvPJ4MAK
s9iGQ1505Ojt/BR6hwOrSnYly/rQUYU2ct4llwPrCpUkgvfTkaeK9/tEGdE3
kl1VHQfomEBZsW090U86YVfDqEFkvi2uy33fcEBfT+CrbAixZ9jMtryG6Jtn
A9feRdBR1ynrg+pHDtjl58mvjKMjb+Sbj6PfOfBeeE/T6Xg6uoUd7fxA9J3j
/pUnOKfoKGHdSsnu4YCLRnLPuzN09LFPlbTpJfrp4cH7wefp2DP/soTNCAf2
Zemo16bTUW+KVWJK9GSr3n7BbRl0jD3GaB4hetPybfYA+wYdXV6GT6cRPSrX
LZsjc4eOYe4OMe08XGhZwb/2YDYdh05aXhfk54JFDmXBggd0nIp+ujue6N3H
BlE/0x7ScdTDwn6K6OHETew7bx6R/e98GfVeiAtw7j+5Zc/puHHJlwuriL7O
k1k2+/AFHW/vLYncTfS39EPnTigi/t5WeO6OBNHvNdXX/UrouKwnz4xfiuh9
nifLyyrpKKy88XsM0ffLzw/+pr8h/qk9SU0m+j9+5dqvvW/p2KR/vffySi54
m6RfWfqOjtF7TRvOyXNhWWic2O4PdHSUe+a8bg0X4uZXsCcbSTx5fU9cqMgF
9oWppnNNdFQVgQWthN8/OnC+6DMdDSUuv/RR4oKJGVEDX+hYmnbyl5wyF7Lr
fzr8aKXjy5JbYS2EY/s8hBa30zHzxk8LdVUusMIuDd36j47bOa9S3hPetqCx
Xq+TxAtlnfJeNS4YrbY8s72bjjN8q1X/fV+X9fjYPu4P4j/5h6kiGlwQN39J
TfhJxza0c0gmPOqpyfesl44TDP+0SE0ueA3sZVr309FLWG8dk3BdeGbVfwN0
TI7IXWK7jgsGfJ13g4boqFR+ZEMO4XuXpU4uHKEj48uSl/++rxNb4+KTPkrH
SMna485aXDj+NImixaJjejPPlXTCw/BuVRWb2OcjNdlJ2LNxHs8WLokPWb8H
0tpcqPUy6xoZp+MCJdcHzoT1hw6Xx07QEa+snPz3/4yZkU9vSE3Scf2m8Ss5
/+phAsNReVN03DPHd/Lf93THUpW8KH/oGGgcV8EkPKi407R1ho6fb6fb/fve
zaPgunTALB3VvkQoC6znQjWldWpujo6zYQ6b/v2/5v8fVZhw
          "]]}}, {}},
      AspectRatio->NCache[GoldenRatio^(-1), 0.6180339887498948],
      Axes->{True, True},
      AxesLabel->{None, None},
      AxesOrigin->{0, 0.64},
      DisplayFunction->Identity,
      Frame->{{False, False}, {False, False}},
      FrameLabel->{{None, None}, {None, None}},
      FrameTicks->{{Automatic, Automatic}, {Automatic, Automatic}},
      GridLines->{{0, 24, 48, 72}, None},
      GridLinesStyle->Directive[
        GrayLevel[0.5, 0.4]],
      ImagePadding->All,
      Method->{
       "DefaultBoundaryStyle" -> Automatic, "DefaultMeshStyle" -> 
        AbsolutePointSize[6], "ScalingFunctions" -> None},
      PlotRange->{{0, 72}, All},
      PlotRangeClipping->True,
      PlotRangePadding->{{0, 0}, {
         Scaled[0.05], 
         Scaled[0.05]}},
      Ticks->{{{0, 
          FormBox["0", TraditionalForm]}, {12, 
          FormBox["12", TraditionalForm]}, {24, 
          FormBox["24", TraditionalForm]}, {36, 
          FormBox["36", TraditionalForm]}, {48, 
          FormBox["48", TraditionalForm]}, {60, 
          FormBox["60", TraditionalForm]}, {72, 
          FormBox["72", TraditionalForm]}}, Automatic}], 
     GraphicsBox[{{{}, {}, 
        {RGBColor[0.368417, 0.506779, 0.709798], AbsoluteThickness[1.6], 
         Opacity[1.], LineBox[CompressedData["
1:eJwdm3c41t8bx0mpRGWrlJI9srfct/nIflSyklI0hGRVSFKREWVH9Hlsnk8a
djvJqIQSklQaikISJf3O9/eX63Wd56x7nfM+18e6Xf6Oe+ZxcHBc5+Lg+O/v
5CHpkemiWqOzTVdsulk03I+5bLcqNx1YrPtxfYRDK65wfMkpgj0RN616CDOs
FyqzflbC+4zSE+2EHe9Wu3TkVMOn02mqdwlv1/I+/c/0JsRFdm0rI6z54mxv
+s+7IPHs369EwvXn3n1XbnkAie5Zyw8QBit97oc5TUBL3rpsTLhx/nlx94AW
+NkSXM5P2OrOsPoP08cgvJ9WfkXR8OyI8aazou1Q00DLXCKsmP34SvLPZ3B3
y750V8J+odP67js64XpybMRywpVbpJpkW7pA2SG7/85lGrSXhfffzukG2+BT
0zyEj4wU+5zl7gEFxZ6qonwabrZ0TWwN6AUTy+vDBoSNYxQXj5r2Q63lizLH
PBpidm5LrWW/BodvFVrPL9HQZHRSIkb0DQRMc6nbEy4KH81O/DkIb7h0I9Ry
abA8cNLzcNlbOLhYpSUzh4ZhlxUyLjvewf7Gz9EzF2lQ0jG/KtXyHq7+SDQs
zqbh6njOo4acj8D5Tbf0egax76B64mXmJzixjNvyYzoNk0+bHc9wf4bICj1r
AcLaFZOvHQOGIZDhfswplazf22Zy2HQEWj0VPc4l0+Cx9V1d+/QIrCk3+Jtw
joZ/pmHHq9ijwGu+Z+pkEg0m6wp4Toh+B/H0gfHtCTQMjUYsT/g5BufvLXx+
7wwNWh8sf8zZj0OI/FKRs6dpON0v2H2obBy87F1Y1qdokG0rvbhtxwQ0JHik
1UfTsL/khcz6lh/wdNroOiOChu+7lDfW50xBe/jJX+KHaMg0HWppnpuCI1Ut
27b604BSF51eev6Cj7FN9KmDNJz/sChgUmoahBUnNZ/uI/Gzd4jawJ6BXvvP
MnM7aQg7eHER69YsiIj1dXY70LDWzjHtqsRf6B7qnEiwo6Flw2LJuyf+gnmU
/lN9GxpWjoUYvDafg6Ct78siGMQ+gY5+ok//Af/IpQt5G2nguDn/i7k/J2ry
2hk6yNGwRclT1TafE70EZjSipGkoyWkI2dLBiUIFN1nFkjQwIwK5vDTm4b7l
b1/2i9NAGQ2KR/2ah8+G/iwbXE6D2b0G+/rj8/HMOYUg819siG0KrNqQvBDZ
p2Xi9t5iwwrP7QZTtxaiYPv4ubt1bCibYdy79XUhenaKZyyvZsNjpdVPbBiL
0ObgudRMmg38Fx4N7Z9bhFXto08YeWzI3iEuVOzLg+G3g+QljrOhfPphoMQm
Pozb0qSSossGw/OV0x9D+FD9x26XQQ02PFW8GEkX8GFhTNh3GRU2jHkEnN3I
sRQ/69yyy5Zmg+bDlZRbzVJcK2i9fYUAGwaaaz63CSzH13a7ZoKGK8AnjVds
0Ql+bJ6ouRuTUgGepguGwzL4cTzI62B3fAW4jv+tG2bzo6+/ww6J0xVgY/vd
ra2PHz81bluQcbQC1Bd05iVpCiD7sNX81V4VMBeUISv8WQBXDjTuOKFeAWlb
JHUk7YVww5pqvpzWckiat2rRhT1C6D8nnN7xoBxiKwV7ucKFcGF/yPq5m+Vw
lHfBsQ8lQvh8xV8bwyvl4Nn46XbJPGE8fu13n82FclDSZFuoVAvj2zPvV91x
KYcHgrpOhqtFcZ3BpM/EmzIQuFnOn6olin+yTsV7vCyDXbslnny1FcWXWW27
7j4tA44qbrOLkaKonMBhuudWGRg5vVD7/UYUJYZrzmtml0F9ZiBfLSWGCWPv
dMaYZVC5mt2oIbcS7ZlrXq+rL4UcWUkNRY3VSB87tfdVQAnEXp3mSAlYh/3v
uDIrewtB4UmX12D4OtxmrvHh1NNCePyZblKJW4fZjrfFPB8UwvK1exKeXl6H
k5OjilLsQshI6hDl7VqHyZrGz8ajCqHoQNmGM1qSqKBm0tUnXwiN0u7uEb8l
8S/f3Zd0dAF4G+vcecy9HqUNDvNcCiuARdsFJMUF1+PVAW73bL8CsElt/lSv
uB6L5Mf2NbgWQNc8rcPT7uux74trdJFGAbx7w3f28J312Osuxu3+mQWc2Xdq
9sVIIVVsu1RsBwsMvXMuH0+Wwix74RjmNhaEqB+JT8uRQv+UtfF59iz40qq+
494NKdxdaq97FFnw/E8h94oPUhgb95ehup4FS5ujxzaMS2HDwLZEIXEWWKbu
6DP7K4Vq2bNyy4RZcEtpBR0gLI3yAw0GlgtZULQ9YWuzuTTuvjOV3j5CwaD8
PhhgSuOKwStuvh8pWDVlLj+5XRr9qtRXrBukIDnp36xEiDTau4sYdHVRcORO
YEFokTSOumz023GTApt1Lj9kFspg3e/NL+E8BadHtV4bCsqg3L+FXw4lUnCv
TuCRo4QMHqpfe/N2LAXajo+zI3Vk8MV0qmHpcQokToJJt48MDsceKX7oR4Gr
vbjSyGEZlA162tSxn4LUVTPC86JksP2ez8MZbwoW3bg2rJwpg6HVKm9zd1Aw
MSSdcqpZBs8831Gt50iB0tV5xy4+l8F/af/45ewp8I54s/vqoAyei/mmqmFD
wSvhLN3X0zKY/umcaL4FBSLvgiV/zJfFjwYfls4zo8CBduRdzC+Lrvl/5U4Y
U9BowTuoKS+LWxQvibw0pGBOYLjFSksWFbWq+Gl9CvTePLzuaSyL42MHIihd
CoLKqdwQW1nU+ce974Y2BXTo8TMJLrJY+mdw6L0mBZ9N3Q9Re2SRM2orp5oG
BZLL9dxqD8nitVtuTy+qUZBRMrFhKE4We3nXlLVuoGAtXJdTSJPF0ESrlSxl
CspeHJYMyCf9jzLOpClRoOmrKV5dLouvkz/MXFak4Pa8n8Kz1bKouTg1rFmB
AsusqmUm92Uxkmts0WLCHSohi2OfyGJHbHqllzyxd5M219MeWUywkgvukaNg
yP3XrOCQLHLvqnbzIez3o2bK5bssriuw9l5O+Fdc2Fjeb1k0zDJN75KlIGqt
3pcPC+SwumVmpJIwT83Me0V+ORy91XKghHCqbf3rQ+JyaDy3VKie8Oqhoy9r
ZOWQ6bD+0wfCRUcNOv6qEzayGlIk46vyz7aaGsnhA/cTCxMI1xffbIzbJIdJ
6Q9tuMl6TY0ibrdvkcOMbsHKbMKPn2+sFfaUw6aF+5Q3kf05HZi76nZADucJ
37/LT+wxyHmn/HKIHKoPr/KeJLwv83jhpxNyuG+lldg4sd/EBsxTTpTDmz5+
TxcSe4c/5Mg6nCmHHp4LjuuqUMDtfu98HUsOay7Frz2pSsG5iRMJ/2g5VLsV
UfqJ+EsszuS0eb0c6jg5L/cm/qQkuKLiH8qh6vxM6znib6XqB0c6nslhWbIP
s5LEQ5VNzGHRfjm8VE8JhZN4aT6ywIc1IYcvN45meJL4clze5Dn8Vw63/jXW
P2JE4rXotKvKYnl8v+WcRzlS8K1roV2DhDzOGt4YdzOnIGx/M4NTUR4t3oRi
H4MCTs44Y4a2PPJftHt6yIoCoQ08Wl028rh5q/S2EZIPlxpbN6xwlsd+u9UK
7SRfZN3i5XZ4ySOvs9hI61YK9GN5xb8ekUfhiBsjvO4U7Hy3lIurWB7Njqaa
1+6j4EtY+6zlNXmc2P6a3/MgifdlyVNJt+Rx2b0Fy9YeoiDWkP/LyufyuMJi
u+bnMBL/6YId6pwKeLR82XhaHAW/rcTydrkpYHbZxxSbK6TdQ2Rpjo8Ctrl2
D/bcoMArUCjixWEFHA1Zb3+8nvg3a7mbZYICeo9qtq5oIuv/vEh0wy0FvPxu
DXfUAAUmp2eSZtYoYuCa1+kfBFkwlfXrr7qiIh6bKr44u5IF5eyfvr46isjt
2nhWQZIFQi/Grd7YK+LJHxehVZUFH9d/4X4YpYgj1Zw1AqText/ri0x+p4jm
tz6tTz3HAnzRM9ryTRFTnYL15zJYMPm5253rjyL++xMYcSyfBR7Lu/RDBJVw
1scslr7KAtUdbVNuZkr4+fQ2+vtzUq9nG/xki5QwRET3fOGaAhDXzfW4vU8Z
19tf3y1wqwDWihx/LRusjAGWQuzrTQUgNenpnhKljH7VfSc9nhWAYqWU6+4M
ZRSXKlz07H0B6MtVbOV5qIy54VcSxJcUgrNYg43T2g0YLS74R8mtEC5M9+h/
696AQUGux+/+K4RT7meXLJNURf3rA7MKDsXwfH340mJZVVRa+cvvsGsxSH49
yA/KqqjB5d5Xt7sYbh9hivrrquLKd7ACjxTDVLrY+nY7VWTUURc3UMXg3VGk
f+6YKkaP2vWF/igGS4sH+5a9UMV84Z4tY+dLIJ2vyre4TxXVw6cO3sopgaHn
Rf4wqIoDZlunY4pKIMrrbLD/V1V0Hk5axFVfArVRzBPtnGp4Yu3PB7WDJSDf
8Cbz3AY1VA9IXTCjVAo8qrOPlsWqodp94VUOd0vhW1XCqXVJaiip2HJ0cWsp
dBisNtVIVcOxZseWuq5SyGQY3XbKV8M6/tapuY+lILMj6kZurRpWxwu9X8FX
BqZJ8y8rDpP+gYtyTm8rg/AR3qMMK3XkqWqfHB8qA8/AXB0XB3VkLBTZEDhK
fj+t/HO/kzpG5foIf/5ZBjzz7QOSdqmjFyf75Q3ucshaleL94qg6jnIuvtIh
Ww7VVsKbvcrVMfViZK3w3nL4XrJa6TivBt5UzPpYN1gOvwXzx+UENLCQtb/R
/1M5cB+XrOkU1cCRDb+PiH8rB/GtsiYy6zWwS2Gnn+ufcrDkVHN+oqeB3Y6F
hXuFK4ByMYtZ5aOBi+1P/m5nVMAWngP9Nfc0cMevPXl9hRWwI3j08s5HGrh5
97uD/uUVsH/Q32fJEw28Jz/i9aeyAk5UB0149GjgYzPX7umGCqB3RS7i/q6B
b3lDDM92VMDChhTNLeKaeEIndQ/PnwqoP1CbMBaiiTes+ZblMtjgmtbLKxSh
iWY6t5Yet2HDn9u/E3ROaqIDFc7YxiT3ZYGNiZHnNJFXjyPkiysb7tTeS+Qt
0UTDCDn/nINsaFzQliTXq4mW/Uq9Gils2KMystTmjSbO5l3iCU9jA7cL3zn/
D5qodGthR30WGxgV9ueqxzVRNLJVQ5xiQ6vj83NmPFr47lnNd79rbGjPe53s
aaCFebVz2i4dbAhomVseY6yFoxJsd74XbFj+QyKlmKGFxQvcAmp72OBosSvl
22YtZK5pCfvxhg3PRz6mhPtqoflzZsnfUTb06Y2dz8zVQhVPTi2fRTQc9eIX
vMnSQs4Q9ycJS2hYlah+4U2pFo6wu4pLl9LgPhh0QaZaC8Xf1eq0CNHw5vTM
hRtPtXBMOX5b/lqi/7rmpT37p4W7mSoZ17Rp6HhR4PxygTbmi1WGmejRcPul
hfjAEm0MW5as02pA9Nyrs6yvotqYdF9o+z2kwfq9wDVuVW0s1AqosbOiQffD
jWA+bW2slbSfzCV6TOqTk56QoTZqd7mofCB6be5L9t11ltpo8Yi30m0zDdcm
JNsNPbVRf1ByzbAbDXmTjedNvbXR6sueguntNCRMeTtZ+WqjNL+jKYcnDd6/
y15vC9PG6CT69S8vGlbM0xgJTNZGqfzUT7EHaIjiN11celcbzaqlRjSP0HBQ
8MPjK03auEpJNuPRURpchc8kVz/WRqWw5YmO4URvrmgTbezRRj6R2N3M4zR8
WrtZ5s2YNtJtKUt/xNDwXPLn8IcpbWx//8zdkujhu1IZ7JFZst6WDp50opez
5V5p/l6kg9ziY0krz9Jgp+plKrxOB6/edwpuJnrbQH3BQnFZHTTY/GpukOhx
Oc3iVkllHbx2W3BmnOj1ebpfmap6Opj95wDj73min/UShXVAB6l2/7xfF2jo
N1Dp3Wiug0auDf5fiN6vhsOe1kwdVOQyPl6XTgPLWFjKcZsOvsWT99IyaEg2
rfnkvF0H6V6J6P2ZRJ8z/vh579NBF7ewmL9ZNKy2Pxlx4oQOrrXgqm3JoUFd
W3TT2jM6KGa0JGZHLg0Wq8uF7iToYK3Kgs5vhP2/dpbPZuggs35wauYSDTGd
3qEXc3UwVNW6PTiPxEPdbxN9lg5edq1T+kr43hnJvlBaBz1OXTtyP5+Gbr/q
QpEbOijh1bRf6jINX7ZaHaqq00G48v39ccJzhgOGW+7o4LaeiQ/PCQtKBS76
0aiDy1OOHFpPEXst4X6e0qqDd/gfnT5A2HAiK0/1mQ5+8ZGUYRN26FU+0P5C
Byd8n9t/Jrzn7j1tv1c6qPtbev5qFsmP4q3z+N6S+Yd3mFoTTkoaflL+UQcX
C7bxHSZMBUdkWY2Q+ZmVXqmEa9z59wyP66BvhLP5FcKPTQtVY3/pYGkA7/UH
hAcV9GZl/urgofnC7A7Ck/xPHj2cp4vSAg0avYQXz3he2L1IFxekKTL+e09b
MzjpwbVUF7f8MPr0nLD6o1gFSlAX00IbBVsIW9DiU7hCF+NPxD+uJuyWVnnv
zRpdnA7w4r9EOCDcLDFSShfzCle9iyQc49XjvFpBF02OnzRyIZxp5St1U0UX
C7bvl1EmzFbjGHPV0sUz+XlZv4k97oulNszo6yJdPJFxj3D3P9kzmaiL/Z3q
66IJf/nY4KhjQcY7qKJlSPjfE/s13da6KLc6res78YdQ1fvhIKYuRt158CeH
sFxOaJXgNl0M0hZgmxJm7s+zYe7SxT6F/SURxN/eTA2xMR9dzPddN76c8FHd
R++TDupixZItd3NJfLC4vx99HKaLhl9Of2eReKodjbY4EKmLIt807VYTfvxc
RIAnRhcHXtapJpP4+0kZlTLO6eLTTz8jd5F45TnbGfQxVRePShkM37tI7HvI
G09l6+LULMfzlYQZkPTyfqEufjqzRKaOxLu7jCRrZ7kuXrr19OwcyYcAvmo/
jqvEHmnLDmwknPXq9QKjm7roorEwq5jkE33/UEf/PV3UDTcc6kwj9itdkHvs
ERn/4EjhL5J/X0OVNes6dTHVse6MMsnPjUIRuzSHdXGJ3cRlK5LfH+uufLb5
TuxTzXtfgeR/8o53fnt+6uJBl5PSXImk3pYxjqVz6mH2m7mKHFIvEowFUqdX
6OEHE5WwwFM0aH8yW8m/Vg/v72D4CZH6M5gQmi8vo4cqzKELdDSpVz39Fa7q
esh1u8KrjdSrfr/ihzet9JAlHNZeROrdaaE+6xcOerhEuebP4jAaVOt5O0ed
9NCAOmy6J4TEz4LAgTVeejgQ77Ri/mEalHIMf0Ud08MnaTwx70j9DG/pkDOv
0MOZ6xHnJdxpkPGff2X7NT3c+yn11zxXGp4J6WiF1Ophxv7FJgPbSH33zDEu
btRDf78/EeGknj+e8nZd/FoPm/ZsXL2NnAfiUrPxT/j0ca9wcOUJcr40tWwQ
+Cioj503TtFvNYg//Hdmzq3Qxy5HkS16ajQ01jcVqMjo46eFdtHtijT4MlNu
pRjp4+WbtV/TyXl1M1Lm+1Z/faSVfkwmkvMvabF1BHewPh6Izd2cs4CGHan+
S2qO6uPLSUFl1jxSX8tqZcVO6+MTn2n97Fk2WL6w8uzL0cciyQdblMfY8ELR
v8OjlYzXlfnxPTmPi6ov7Fj2TB+57td+C+1kQ5hx7eidF/q49ruM8vx2Nohv
4+RZ91Yfl2fOGSxoZsOu6Asm73/pY9n6e/KldWz41lNz3UfaAL0j6jYHXWTD
Xa9+YzFFA/y1dOW1uAw2pHzjeNasaoAr/Av/pV9gg+Z8qxF5QwM0uG60NSue
DcdU+qVGHA0weuHSg4bH2LDoNEd6QJQBbpnNdZx2ZsM6jU1hR14ZoLZIl6ns
UjbEhvPeY701QJnVcvBoERvGHrYvfvrJAJ9+OSe2nYsNt52dLkpOGqCm016H
/dMV4BrpdbuN1xAr/2QY8LyrgPMtEfPXGBli8Nd/UW7XK2C+57Xk+/mG+JjH
oVbSrgIOlAb3jhQZ4tTKzZNB5D7XOaErKco2xHouq4ibWAH5p+5cP1BniEPu
8XsVNSrAsPxxt1CnIb4ucfKKFa2A4KmP4j5cGxFGoc5woBw+JqwqXeK9EV0r
01xOeZH7Kb1Da4XvRlRaG2PPcisHm2esezKBG1F155K+6s3lcF1Qqc84ciOG
H+C5cdu0HKKyDZeEpW/Eb/+SG5nry2FVyfaDQ00bMXC4ZGvsYBk4PMhTuyVr
hIe7x4vdNpdB3cz6er9hIxROqttUL14KqRyudkLfjXBot/5RecFS8FuY/K5u
0ghjDhdwn19cClLCszwLOACNjs87bj9VAsmqz90uigAqzFvLHdleAnt9Yv4+
MgUsPBv2uyGqBEReDOG6S4CSER8zPN8Ug15P5/t98oh5nVbhNy4UwYT+xvgj
SojrIjrb9sUWQVlusXqcCuLG09dwbUQRrPQKP1Gihfi+QjYoxbsIfo9KS3wy
Rqx7Mv/XWb0iuMl1xHW3KyJ3e1v3ksFCQBWJDo94xDaVgCMfVAthOiUuzC8J
0V6+oVlFphAqJ39IRKYg1rx63xC9qhDW1Tf75WYgZv7zSDPlLoR55oG8/SzE
23FNqrr9BfDA9SHD5SZie5nIgMzZArA4feD25lFEHf89syPfWXD+1dN9KmOI
hce5KO9PLBhQVRde8gNxqHwH9/cBFoS8mj5wfxqx9x3Pe6WnLChSPb1Cbb4x
Vvz7d2sXmwXcr/KDlq4yxupTS6khPxY4qs5f+2W1MU68Pzawy4cFl075tD1c
a4wN091iP3awQFt1g2SEjDEOhf+wsmKywPtUQ/tXNWP0HNnD0avJgiaVboUW
S2P03bk35PI/CgRO6XUXWBujzA5ZAacZCjz6ck5E2RljyfjKixI/KJgiB6bO
FmOcFaGlJj5SINM3dqpohzGeYL24mtVOQaDKFrXoXcZ4d/Cp5+8WCm7H1PRv
32OMha8abQ41UuCkEqkhfMAYXdQwmKqj4HTMkrcnQ4xR7J2nrkghBZ29fgk7
jhhjmvuSOaV8CtaodOoYhBtjktRPRbeLFFT3ZiZNnDDGziPJjLkUCj5ukDHc
mWiMiyK0VLyiKFCPiftkmGyMq/SpT7rhFET2jpwXu2CMdnJ/lsuGUSASc324
PdMYQzdqydgGUGDRixlGBcbo82z9vgc7KajN3j20pNgYK3euPhngQYGCe6xa
b6kxVnmZjWm5UbD0TXvb4SvGeF/NW4xnKwVR+T/EjK8Z4wIdrVkxRwomdop6
L60yRrN1DafQnoKXQx4cpfXGqCSa+qp3EwVWRdG2IbeMcbl7wzNrBgU3fYqy
Te8aY4ij6a1uMwryv4xqDjw0xjyzpc3k1goCFfzR5c3GyAqf5FpqREHMQa32
sDZjLHj8I+SvAQV7x8L3CXYY4/XIM/pyuhT0Xc2vHuwyxraHWOylTYHN4UYu
utsYp765n6zVJP7Q/OxwrNcY63y/9ctoUKA6teSSZb8xRsQsuk+rUUDVqHwV
fmOMXDEVhg6qFAgd2az7/q0xRq7eumWJCvGXfuipyiFjHPc8tnxQmYKZP9md
ESTB3D0yw54qUeB767aE9Rfif2np1G5FCgYi3/mKjRrjmkfZ+6cVKHBA7voP
340xzDGQS5PwfU6FhdcnjPHpSynvOHkKNB/Ybon6aYzstZuyp+UoKIo5dNl2
2hh7g6UKThAWs0j7tvKPMbbGJsZIET67sM7g818Sv3yWhm9lKZht7o+t4jBB
do3o4xrCfmc5uqO5TPCowV3N/94nB62l1jtwm+BdmwWh1wg78lkGrF5sggfz
yi50E258euDWlyWEPx2OFyLjayef46ldaoIXDBg7fAmXMK9vO8Vvgm1fL/AN
EF4l+LLAUYjMZ3UpeR9Zf9Lz3+MSoia4ePzgu6Vkfxzpa2B0hQleDeX5+4Rw
4DaThHpxEwwKPdZXROwzJObde0bCBKXimoOyiP2c+uJktkqaYLL5zMNCYt/m
i+zDktImGGcu3Ny2gYKKNT/5bimY4E5n8abdxF9rBsXcziqboKNXGv1SnYLk
y4Yl21RN0HpSUHI38XeQVIzJhJYJ+m2+E9qiQ/LlQ/G5O7omKP+rHik9CpyL
2/oTDExw4WOXXakknjYqCIbKGpugTYVyRCNQUPlVu3HS1ASHg5Pd55lQIMl2
5b9vYYKe3JLuLiReuVWpcncbEzy/9IO/I4nvp1pqgynbTHD+ncPdflsoiHcq
4MlxNcGk+hXO1dsosAwV1SraboKs7NzqlSSf7tf+jav3MsF1UZ1JersoqDJo
1Xjvb4LbvoYoPz5E7OW+0WM00ASlj99a9yuYgg0RlbG/gk3QpHlgcuNR4o/b
6a+XhJvgiyMtRWtOUpBj7HVGM9YEGbbXf8imU+Cyq/uqUbwJztievK5M6ofI
yU39lkkmuCD38Go7Ul+SG1XUtqeaIC/Otx4oo+AkY7bvVL4J3ju4boXOPQr2
26ZteFlrgqGWWrzUBAWyfotc3jaYoF3HsaUbSX0cSjp28uttE1RifHnwndRP
j2c7e/41mmDLA9bRi3wsYG7eEC3XQexzsWoltwILdF0evTgybIK754lMT3mz
YMGemXDxlaZo1MxsKSbng1PYnvIJcVOc2nS8T2ma1P/4jt5mCVMMOhIhcJej
ACyvlWoHS5uiV6+Z9HKBAjj7z2XsiaopatbYCDG1CmB5dr3XcYYp0p86L8pG
FsDK9mNW74JMUXJj7tA10UJQ0ZsTLWk3xZrNUlc/ehRBa3nd+oZOU8wremdq
sL8IvNcEqzx9YYqL86XSU4KLIIdrxGLylSm+zZa4ZJJQBDxPe4Pxsykmmhwx
rKwrgo+7qrp6OMww/nCncbxQMeQk+J5brG6Gq2+Y2n1pLobFg33cB1LNUEWV
W8h+fSm03na64Z9hhpvNp2KPK5dCQm7nzqBsM9xvxaVQolMKy91ab0bkm2FU
uEHGW+tSEOmuC0yuMEPvPo/uicOlIPk4c6Cq0Qw/fK/2jrxfCvq1TtUcP83w
Kmv5ULNzGcymd3otmDbD7ctutvTvLINbwXb8PH/M8Pm5ypGP+8sANSx8BTnN
8WioYPPr8DKiF7UkZfjMMfeY6NCW/DJwLBBKspY2x56Dujd3fiiD/cmde9K3
muPNThGudp9yuLOTIerjbI4W233Yov7lIKRxs1nHzRxhOMZqWwhpf1Go2Otp
jvaWs84NMaR91ZHxVb7myP76vlTkMmkvlIi4HG2O/w4yXq3oIe0NvqkVV8zx
yLfkLdugAvYnvDWPuGaO41s/syPNK+DOdqdftlXmWDKgJpRrTdo50PV7vTl2
Re7jv7ONtJsLrlVvMsc4/oOCmf6k/VldeU2/OSamqD3JzyXtH7gf3F9sgXkq
1iFSPyrAU6SN+YzXArnf6e/PJ/dXDsa5wdfLLPDylRRngbkKwBLRuWlhCyxy
2KTXQ+6/d/fL6alIWqBsxtWckdWEv2+6clHfAvVF06MNLdjguXapUelGCwwR
Yp9fac0GDmbn42q0wCz9X+Pf7NmA11y/dFhYoIzc/etHXUj/oAPSizZbYOyi
cWUJXzbcm0m4GHTAApOdZRTyz5H7vwJTIdrPAhPfjU1/IPf5eW7CdecOWeDy
tpLDkplsMLmZ210WaoEDGQpnj+ez4X4kzf/2pAVyMhrqWysJcz07Y5tjgcXA
t7aM6IsHfIJBMk8s0M3/h9x1bhqmVJ9xczyzwA7BqTbWYhoUtiRm9XZaYOih
3e8TeGk4n73wTkKPBe7hk4qyFKBhl+zs4h/vLdDlq/SHPatp4DD+kHfntwUu
KvC4Y6hO9ONuSj3rrwVqSF2LrtakYe+ZHQ8DORj4aYfsLzkdou+e9H6R5mZg
oFE757QBDXmuT7US+BnoYcbDC+Y0GAXVtDnLMbDxNcfgYScaAjOCPNQVGajc
0Op81JmGonq18SUbGKgVvqv2CNGLSzkrRO5oMPCO3WVdLw8aXifm75QGBr43
FUt8u4eG5Ve3T84ZM/BR95OkKz40mD1feabHjIE2kbuTQvbRULEyrSLeioET
xfbnv/sSfVoc92t8KwPVghKnEol+rWy1ONvmzMALl1apSwX/9z0L1+pCNwZy
cfpEXSd610Yz0sR5JwMj1vl63CL6eNW9wMTbvgx8xbLfFUn0s92QytpMfwaq
rDQNfh1FQ/TC0WuHAhlY/8iDrUX09hdbnx6pMAYeubQprYPo8fo+t/XxJxl4
7NzmiJo4GoT2925zOs3AlGXblPqInvebcUpYF8fAb7E1m6fiaZAUc/xZk8TA
okx9gVVJNJzdavloKIuBPNHBESLnyXqHHv65ksPAvUsy1yy48J99TVWP5THw
2Q1d81HCE+eNsvgLiX9+bpMrS6PB9ZnmAaNKBsbKXtvXnUnDjR3X8hZfZ6AT
Z6tLShax93eV58+riL2qHvSYZ9Nwn09x44EGBnquHD1z8SLR47klh7RvMzD9
3+56wxwaQpRkijjvMXCPgn3US8IK1uuWZTYxcKOIVNtMLg0xfZdMvVoYmLHm
N/PEJRoG9omHbXjMQOnvAgHz8kj8xYq+bexgYPmyH0HjhEdE04STn5P9HVbe
viOfBotiASu3lww88DD5TRPh3w/5ro/3M3BWILoq+jINW7bGf7r5hoF6zs2L
XxKmhxaJx75j4BMO8d9SFA2Lgk47bP7AwIDZsdO+hHdxzT+15jMDX+s3VP73
/nfz/Im64S/k9+XfQv97/xOR/Dd6Y5SBM0b/+sX/ez+7Gi4ZNcZA8SHPQSvC
rfjbyfoHAw92nYkOJCz1LDReZIqBxUt6H1wgHLnj55230wzcf/tQAU2451vg
ZMUfBlaF7ZD67/1PPXJMLmyOgTGPrpj+9/6XwOe33ZTTErt0Aub99/73Medr
ytL5lpjnRHv+9/6HSvuaerkt8UNlqMcLwtkNH38XLLZEqqv3z3/vf5NWu1UC
eC2RnnirW0vYru+tl8EyS7R/Fy6cT7hk345MbgHSHuCbcoLwvJn+xx1Clhjx
xb/CnbB7rCtnrqgl+uZYeKsRrhbt0dq70hI3dF25/Y/YY3nx1v0aqy0x8NX+
qkeE92t3XZqTsMRhTh2rOMKNDx26WiQt0eJCV7gZ4TVbny5Mk7bEBPEltjPE
H2FD1oaecpb45bRffTHhzsMtAYqKlsiOZDbaE1biYhROKVviro0L948T/54+
39h7T9USs2bflSUQ1rt6x8RZ2xIbd7n8uULiYyAvYYunniW+jHseq0w4OsnF
e6+hJfLUPYj/7z3w8YEfcWEmpL9m/LcwEn8BrncvRplbojNXmU0PiU/hTYns
WEtLrCxpEVcl7CEj25FpZ4n1RwOWtpB45xKefJfPtMRR8b9KPIRLuO5Nlmyx
xGbnfzWmJD/GB13F6lwtkXfakS8/g8T3xaQdvd6WOGnXcPYvyTf5s26H3u6z
xHjdI+84CT8Nkzs57GuJqw7FZc+l0CDqdL9oJtASvVZyS789R0PZ8qnRFcct
cXPxnr1WJN/t/93/ty7aEhnF+fH8pB5Mjp7jVzhliR6mlXPPYmnY2CavpR9v
iXxGxW26p0m9PbU93DXDEl9NOzaWk/oTHKSQtCvbEoVirslpkfq00utX3v5c
S/x7Ur61OoIGL0x5cJRliSw/3TrqKDkffjfyXLxiiYebu2bEg2i4OJwizrpm
iQGdn6d9Akn89XhsKK+yxJz9rWvKA2iIq5pmNjRYopbSdNeKg6QeBChlvXpk
iQt29cRlknp8z2Om7H2rJe6RvLy3wIsGb9umm1+fEP+u276lZCcNVxQ8B/90
WaJA+jrzzO00mHy4ICs+aIlcybHKYltp8HH9U+U+TeLH+/X3VBMa8g3utan+
scSQsMtbrZDkk/iZt/PnLHHh1c050xtpsHojwMfm2oQ+XMN3QI/E026F3X+X
bsL8zsvzwlRoGDvoInBJehO2uq3dkriSBjl7CblAuU04+2G5UrsoDTtVP2y0
UNyE6o1BFYuFSXxOBOz7proJP2rNpe9dRupjaOxdI8NNODE3WviEi8TziRq/
N46bcOftEDO1r2yo3BURc33rJhTp0H/y5xMbhk1Ns884b8IFC1Ju3x5igyt3
+0MVj014fO+FVuUBNhjGfxSP2rcJb4WXClc+I/eHNOG2tVGb8PCr3ivGN9gQ
V3JYdhd7E043iFsdDWYD73DsysOVm/BSjdzstwA2JMtf4ou5vgnbVx+QcCX3
ifSy5h+FdZtwuF6DEvRiQ0HF6rvDD8n8H9s/Cziw4XblI+dDA+T3Ox/v2SjH
honaVWejllkhbDjrv6qjAoJnVCNSBKxQd2vGxs1tFTCtZxFACVuhSCTXk6iH
FfCvPsCpcZUV3vJTWnWrrgJ4bz2UXCRnhaHs6R91lytA5p5/wzm0wp/jd27c
Jfcx15YHI5cOWeFA2fzzn7gq4NBsx/tjQVao0rRVzfJvOcSqDPY5h1phfunB
yLypcqhOm20WiLDCa++frVAfLgeBXVqFp2OtkN1+Vu/Tk3Jo+1203S/PCutp
nqzktHIwVDr7dOMTK3zZtj/p7epykDjnUNkvZ40Zvb8cVwqWgfsGiU3litb4
+/x9cU+eMsh+Mvr2yAZrPF6X0p3LWQZCvPGCoprW+MJC1oRzrBQWxT0MYYI1
5nZbbNj3uBQmovU3Nm21RltOg6+PTpbCwxCp1ivR1vgn9bua9GgJHPCYfh/d
b43OnlwZiXQxTLiLuCa9IeNf+DUbxCqGo26az7LeWaNPfeNH58xiOOsccLPy
szX2O10fEYkuhjLHz6kDk9YYfHqhQ8DWYvhi0WOuz2eDven0+dt/imCfSm3x
+EYbvB5hfkXYsgjGlLtX/0UbfPBjVOqjYRGEKU1eWGRmg2n9DIU6tSKIlVeN
krCywUJ90SafVUVQsr7E2dbJBiUELviOfiuEz6KZi0v9bJD34ejRJ+mF4MMR
dsAzzwYvX65knv1aANHjSR90KBtUz1SM63hbAJfeFe5YVmiDvpt25K/rKYDu
xq7Nt8tscBmb1/R1YwGYxakYilfbIIe9xvrmSwUgKfCJt+exDf7MShrJ3lIA
Rlxzp6+02+ApX4vlcdYF4DopxHmm0wbvZVrtO2lSACndJj+1ekh/t8SUXNUC
4Lh46fWF9zY41vgl9SBfAQysd6Ltf9vgUU3dprIWFvwWOign+9cGk6/6ygff
Y4EIdww1988G5cxiltnXscD289V09gJbTLFQVFcvZcHNCr7jS/ht0Y4d5dsQ
x4JsrYf2j2Rt0YtP8eYCOxZUy/S3XFKwRT9RzwWDFizoFP1hGqJsi6l5978/
BhYs/r1WV1rDFi88Fd31Ro0FYbfD1540IuOf2fbmqwjRqwzNcaOttihl1nm1
dYiCmxnZlpudbREuHFzgM0DB+s8c+T5utqiXUhQt3kPBWOwTu+Sdtrhsr+nD
rjYKzrZ6V7w9aIuKIUGtYTdI+8onXFMBtjjIGux7T1Ow7YCGG0+QLWbP48nb
V0qBFC8Hj8ZRWxT5c3r84SUKbttm+cSctsWyD6qnms6S9kv/bmfG2WJN5sT0
ktMUxH/bI8JOsEWlXNeQgycocD6n/vDFeVt8llMpeyqM9H+TKf4ljax3xd4S
gyAKpFX/HZ7LtMWjXtseLw2gYOJZm6RsHhnfQj1+yV7Sf536UQPKFofWc+7V
2k3BnUOZHfaFtpj4ZtAv3JOCBIE9UWHltlhQZRK5y4WMt2XudUuNLQaU6U6l
2JD2gt1aA/W2qC3+7kjJJjL+ZGvCxC1bDA9nLn1tQdaTlmGwqtEWYz2rnucb
k/18/Hte5ZEtCuw+oakKZD/au7+Yttoi7WvEMWBI1vNSNcv3mS0+XGEsnaZL
+stmjEV12WJyzE7WJW0yf9hfRlq3LfKfkHvZpEnmb/bKK+21xUOBXF18GmR+
sdapW/1kfj7L0sNqZLx9qnadb2wx9Hjq3mkVsr+69MKP72yR5aK4KmcDBTI8
f2d/f7DFM9PCbR7KZDxXry3Lhm2xtHZ7NP73fV1ZS/n6ETL/1BJrY0UKXP6o
cOl+t8X7SxVUdipQcNc63dVmwhY7HjTq5suT8XJmr3r+tEVbd6GAOTky3siu
xcHTtsgR7txzjPAPwxbPuD+2+PyaYJAYYddEldrcOVu8kdxs/lyWjPc6bdk1
TjtMKJyxv0JYZsOsd9N8OzQ/IZ9WSjgxctftvoV2eLC6T/QB4cmnzcLfeeyw
Nju49w9hVwmVg1xL7VDkCG/3ZjL+Xf+0RlF+O1wbK72ojbDs3T+rlITs0HfO
Yv/O/973lu86jKJ2eEHg15QI2c+kZ3PrlpV2qPynoeQr4ajV3x+4rrbDY5Nw
r4/sn69P+JbnWjtcxZf+/BOxT3a6YbX3ejuk/fb1Cfxnz81eV3xl7FDf3LbJ
jdj7+rKzJYHydjjvVFX8fVUK8HHl5TAlOzSTFFnDUCf2NJ+7EKNuh0YWyaGl
WhR85JROPKtlh69cM6XP6FAQeNv6dLKuHR7a3uQbrUfsqZMVlmNkh1ukQo92
bKRAbPLOIcrYDtUefV8hjRQUVn7cX2Jmh7u71i1INyHxI6+5/YaVHX4eyg1o
Z1Bg9dHVqd7WDo/qBLRkWFHwkjphf9fBDl/zF6+MsCX5uqrd+LGTHbL1Txte
2kyB5NL9MkO77NDjZm+Wzk4K6NZkiS977HAr97H2IZIvBmdqxMb2kv0EFa6j
ST5t4ViwZNbPDlVlhjJSSb6dmcj7LnjMDhMV5NXYJF+FrjR9XhFphzcd+cp0
SD7nHxh9K3GC7P/EG8XXJN/rh/SfK56xQ5bBFjoslYKR7he1phfs0Nb3z97R
EgrCLsxe3ZRuhzPnN/Rbk3qywGF9uX2WHUZd9hFsvE7BmpaAXLc8Yr+d71dx
3qHAoWFJ9OFyO6zyDa0o6aagP1T92BHaDgOdvts+66dgn6ZL0PGrdtjqpwPL
31MQzS7yjq+xQ7+qXuue7xRU5Rlbsx7YYUyKy8WTPCxYGRMq1PWK2Gv0yh0x
Mxboa2TwFw7YoezWCjEFaxa4vateGvrWDguOhN+wdWRBDk4tWvXJDjd0//3d
6smC1X+D/u6asMPG+fypmZEsWBsS+HFikT3GsR6Zbr3FApm9B2sFtO1R0Jsu
+2leABo2Xu6OyfYo8D5WOyKsECIPC4bPV3BA3ZSMf+6mJTB3mPH1kKID1vt6
b4m1LYGIoGOub5QcsLPheAm9rQTCg9/r1qs4oM6o+eDXAyVwNPT6T38tB7Qc
Dy+XTi2B4GOb/V+hA87ke+afeF8Cvicv7Lq2zQFVDXMCTCNKYeTkow4JFwds
urxmOXW6FA7E/MFEVwdcs0l/6cy5Uth/ykti73YHzPvN++0cVQp7z2j0r/Zy
wEbtJ9d2PCqF3fFdW+P8HDAgtSrq2LIycLsguMnzlANK5mXIbssqg28tsnFN
px2QkSh8IupyGURxGLYoxTqg/tY+k8ulZVB0cPemmbMOqBV5/FNzXRmMMao2
nU92QEhdzV/ZWwYxs05WjRcdUPrGqm+9ouVQsSfbWu6aAxZ8VI08lVgORjl0
fNJ1B3x575l2amo5dHTeb5u84YDf2i9MZ10shyn4an2vxgFHerpTz5aWA640
tHG95YAukT9VOB6Ww/Onr20Smh1QzVLEfePvcpjVWWc3NuCAV4psFyzyqADN
Na9ngwYd8FTbLYujuyvAd35W+cxbB/QXsNjwbn8F9D9bvpjrgwM2LJT/fT60
Ahr2cTQKf3XAu26//oUlV8DRi2/0DH454LWsMSPXuxVw7cTFz3emHVBj3746
uaYK+OKzLcPstwPiGkHxUXJ/ddVsn7T964Bra5zLt72sAL0nt694cjHx9Rmf
UzdGyf12Llf69DImPqRdrqeIsUH1g8tzHn4mJger8t5bzYa9bcInzwkwkZrn
c+mjJBt6MhIHM4WZuHH7gjNCymyoUY24WL6KiSq/qXmzyIaQXe78HbJMjN8+
4TPnzYafD1f+XYVMzGV3vf1VTtqlu9injZmomxP56cYVNkzHxHuMmzBxe0fR
/P3X2TBrOnunyZyJRzzCM27Ws2H+/dfRh6yZmCDhmsPVwgaB2/mLHjkxsWyz
2i9xoidSV7vUqTkzcUTd5vR2ojdEIvj357gwUbuqNTD9CxtWGEa3HXJnonpu
W9D4GBvW1nslie9i4jJXpxSbv2zYUC0jFHiQiYxj525kC9FQKfymsd+PiQMP
6PleRA+pB2cEMwKYaNfzcmI90Utamoteih9mYtu6kNpzEjQYXhvOehTGxO9/
uZnLFGiwpiskVscw0Uh1ZOgq0WOP+fY8O3OKifluiU8XEL1md3D1iYnTTPRZ
N3vOkeg5R6Wkd4/imLjvTW1RtwUNrmX+hYHnmPj8au+xOHsa9hapKzZnMzHk
6OWsnB00dGse5Nmew8TWMSvVGqIfTR8UD4/nMvE6h/OKFq//vo8SL1l1mdi3
+dREpw8Nz1cslPYvZmJE1+4Nx/2Jviwxnj+/lIm9fy83bjlE9Kd2+PvMMiY+
/aXXtu4wDWc3j1++z2bigSW+OlQIDZD4ao3IDSY+qOgaMiR6uWKVyFxZFRNf
br3j8jSS6Okyh9dQQ9YT+M55G9Hbk00PL+6rZ6KSB+88h5NEz3NUit26y8TF
NpW2/USvi5378ot5n4mVx8N3KxA9f2q19MuPD5i4emPAqgCi9z31s9OWP2Ji
n0zU4XeJNIgExQjsfsJEpydty7zO0xAz78749FMmXoik9vtdoGE8eeZZ4jMm
xmj3hB5KJfZm+52r6WLiq55tVz3SadA3JLf9F0zs2Z771jKDhuLW97Zvu5n4
eY/qY4VMGqI/OfMu6WNi4N/R7hdZRB8HX/ia94qJ65Xtf1/KpmH7/Ketmq+Z
iDwnBnZcpEF3nWmcxyATfxpc+d6cQ0PRlYi9P94ycXe/i8ShXBoEjWoZse9J
vL7bLMx/iYZvrsrc1z4yUZNzpYtuHg3uwz4fLD4z0YrHufQO4ZZQqvHVMBPj
djY3GuXToM39mhXwlYkn9PwrqggXpIqeXDBK1ntHcOd/3/sJrHfclf2NiZv+
HXt/lvDxqwnGKmNMVJznpzlMeAQerW0cZ6JY15UtQJF4esrJ4fKDiVnhC80T
CTe7G74ZnSTr/2PJ3UVY62vI7egpJp5MF85a/t/3e0eu5opOMzHxxr2/5oSX
LxoJr5hhYmxYvuZ/3/dFpMu4G/8h+TZ/gVEm4S9SOw26Z0n+h5usrCLsfP3i
ygNzTGzmqGj57z3uoXH3zL9/TFSuSv3//8f+D9BRU38=
          "]]}}, {}},
      AspectRatio->NCache[GoldenRatio^(-1), 0.6180339887498948],
      Axes->{True, True},
      AxesLabel->{None, None},
      AxesOrigin->{0, 0.035},
      DisplayFunction->Identity,
      Frame->{{False, False}, {False, False}},
      FrameLabel->{{None, None}, {None, None}},
      FrameTicks->{{Automatic, Automatic}, {Automatic, Automatic}},
      GridLines->{{0, 24, 48, 72}, None},
      GridLinesStyle->Directive[
        GrayLevel[0.5, 0.4]],
      ImagePadding->All,
      Method->{
       "DefaultBoundaryStyle" -> Automatic, "DefaultMeshStyle" -> 
        AbsolutePointSize[6], "ScalingFunctions" -> None},
      PlotRange->{All, All},
      PlotRangeClipping->True,
      PlotRangePadding->{{
         Scaled[0.02], 
         Scaled[0.02]}, {
         Scaled[0.05], 
         Scaled[0.05]}},
      Ticks->{{{0, 
          FormBox["0", TraditionalForm]}, {12, 
          FormBox["12", TraditionalForm]}, {24, 
          FormBox["24", TraditionalForm]}, {36, 
          FormBox["36", TraditionalForm]}, {48, 
          FormBox["48", TraditionalForm]}, {60, 
          FormBox["60", TraditionalForm]}, {72, 
          FormBox["72", TraditionalForm]}}, Automatic}], 
     GraphicsBox[{{{}, {}, 
        {RGBColor[0.368417, 0.506779, 0.709798], AbsoluteThickness[1.6], 
         Opacity[1.], LineBox[CompressedData["
1:eJwd23c8Vf8fB3AhGQ0zFTKyKTrHuOZ932vca9zLVWQ0hPgaSaiolBCyGwop
UiKklJBQ2TtFSWREQmSEbL/P/f31fTy745z7me/X53tIOp2yOsHKwsJynY2F
hfnf2dMy4wuPS/RblAqipHjUoDLsAV3k3m2iRc6DKAnkc3nPWMZSHxP5hf4R
xJApZpv2Ppx7Tjwt6pq8A9nqXZHdx9QiojLroVx+5CPqruHrBmVEpaHH3jzI
ap+jum7PvSNWBe4YZEUujf8xubehirjg8JxzkVsNiKbaHDWptURblSN9E8jV
7DdED/s0EPe07XQbQDZ9O4r9NWgmansMpLUjtwWSTKKEPxBv1lZfq0ZWSml+
ljDXRnTWLpAuRPY+t6B9+NgnovHqVZ8M5OcHpWvlGtqJ1KA9J+ORNbZd7KlI
/UKUK/4v8ARy4HiWWxTHV+IGjrZIOnJZQ/uMtU8XMbPuLVUDmRSmxDVh0EMk
6LR+24AcdvzQrZKn34nZ+n/yfnKpQa1+qHiYcB9xXvqeSj3y44sTKbFz/cTJ
mRPG15CpnqGOfjkDxH25qd/ckEftdsraHftB3N9mLG6ErKxpVCDdMEgsLY5/
vcypBgXTqXVvUoeJ+zmjVe2Qrfqx2AeMX0S+lwzjvcizrfVWERwjxF+P+Dez
IGvkzX638hklHj3PmfVgE7p/V/PZUYNx4orMyx2fOdTgqPWP1x8WxokjFzjz
7iOvGwRcfvV0gmjrkvHHFZks+Yj7ivAkscNR+crfjWowNBHEGzM3RVwdMuxe
YVcD9Z/Uv2sW08RpreThN8jhPQJfTudME/FdD9IDkeWantw9dGyGuOe/Uolp
NjXwyP4su6fhLzGTQ9e8jVUNJp326pWmzhM7JETIFixqkGQw1FC/Nk/8agn9
0+s4gPRdm07Hf8RmlcHJG8g3fnL6zEovEM0WKM5tazio/TeUse/pIjEkXvA+
YRWHgJN3OR+WrxD1Cjg1KxZxkKBbJRaIrxIPVRMGKcgN+7ik3l1ZJS6Hh61/
WMBh19RZne9Ga8TbE/IR3f9wKPO18hZuXScW/DZp6ZvDgaWMfczo1AbQ67sv
f28ah4PKjqq09A1g8OBJ9Rbk7NQ3Zw9+3AAKP7taL07hwAjyZXPGWQHuue+1
mcQhQ79fNPgfK8iWjPDOj+Ng+P6NRelldpCvDT0x9guHyFrfV/sSNsEVsfCV
Rz047HQ8ojNfvgk+4GyKU9045CxS3pf/3gT6G7MXtJCblcVazCmcoMTjFNjQ
hQPfzbohjzVOGLlynvvrFxxSjokKZnlxA1c2MfxlGw65CzW+4iZbYKLYfteJ
Khx0bzxfGD67BUrKHz4Lq8ShVenupfxHWyCs69vvjPc4TB31idJj2QqNKr12
3W9R+9bsynAo3grhCZ6iumU49NYXjzTx80LovxeJ5YU4uCVu3sF5hQ9c0iG9
6hEOjgYbRwPu8MFSrweh4iEO9tOrr0ef8oFrr3licQYO5rRJh6ZvfBDNLpv+
OB0HbOOntDg1fnD+l8V3NhWHNf87ckIj/DBZULi7+yYOiQelNKUsBCFsSuRR
9RUcqgQINrpiwtChoP7wsD0OqXJSuBIuBpobTh90WMIgyuXI1kETMTgo9dTi
1wIGAQ+SRlMcxaDKbELP7x8GB0S2pXPHicGxyk3s0bMYcG9b2Tw2IgZWPVxv
Sv9gEDj/eTj7/m5wPFD1efcgBrk/DGkCGyVAYjSzbGczBlJXfmif4pWAdVZ8
Na8RgyTxYPkmEQl41eVSBw0YhB9+wxaKSUDIoSVuj1oMnL7sL505JgGna4c7
q95hsKtxt9ynUgnYnbFtW/IrDCILFliu+0jCZu/HMn/SMFBsaXfuvygJB8tn
icH3MWgeya9VuSYJsQ315QL3MOCVOBHT+kASQi9tWNdPweBO3Efhze2SwDsD
h7JuYfDYM2dfhLoUuC4fJ9Rcw4AacfX6F5IU8DM+vPSJxGAsw3FWhi4FLYv6
q2IRGOz7tr202lUKdrqOC1wKw+AVNdSINUkK7qmwcllfxqBa5vDhoCUpoL96
UuR8BgNXkubbZo49wCLpJaLijwHnEX4pUYE90M8W93LFFwPzW/W/SpX2QFjb
3uT7Phi0s6r7LRzeA1WbST2rnhj86NsS5fd2D9Ttj8tSccYgbHlkvLJpDzR7
hu6SdMJAVrjagv/rHtjitiYqdBwDD/p5oYKpPRA0rD7BfgyDmbLh9D+S0tB8
Ns2F3QGDDSlvi93DpAH3Lf0VfgADXdfUB5cTpOFUZDd3thUGZ7HA6MRUaei4
Kf2viYF+fyN27H2hNPhsCdcWtcSgYzmTY+dPaUjefWy01xyDrfUhU/umpeF4
+t+m7cjUW8e+Ga5Kw9YDLncYZhiUK+/M9xGSgeHa1IUPJqi9j8RY1xvJAC1s
2WrKGIN+BXdiL0MGNL/3/iIii8wbKcwekYEoCcvQG0YYJMStr4iflYGtAnsH
wBCNt7e+j849loEX0zLRlSQMCqMt4mJfyID2MHuJIvKfQ8oBDytkQNWUheM2
oPE09dPswxcZuB6uu+UsEbW3pN1f2U2ycL0ki+uwHhp/E+rfdQVk4YE+V8h3
XQzev+avsxKXhUCNEhUnZA2r5pRLmrLgc/YHdkYHA5/dT8JuGcjCcwHXODbk
nLGr3jkWslDpZaSQqI2BeCiR/MVNFhrdNGUqtTCwtxBVHveThX9XJsOPIN8S
WRRiDUYu61VeIaDxUPhidG+SLMwmXqQZIM8MyVy/Wi8LYn3b+Rc1MFAuYL1w
t0MWPCLdavKRXYP6XAr6ZUFtbLnJDblbKJnwfUEWPtgsfRlUx2D7jzNSf9nl
wKuyvOcxsmW+1WYuPjlYrI7QOIlcbby5X01BDqpOT4+yIa/xjzaYqsuB2Q6y
cYcaBlp9NS8dSXJQS3BfzkL2z824d5YmB9uLJbgvI+efuxwRYycHz5WCfe2Q
RwwOn844IQfDo5fUNJGleLUcSk7Lwfd6JcsdyId7hIxag+TguOez2hUczb/s
mX1D1+TAc9UlaQhZgvhSXjFRDi69L+H9iJzz2U/KJ10OUjof+b9DVvNSEy3K
lYO80j9VL5ArWOeEVorQ/QkFrmUhU5NfbSNXyoGHoYl0OvJHlbNckS1y0PHQ
TP0usn2tBlvrVzko0TmwPxl56PC/FYEhOdArEt2Rguz9t3jeblIOKhhuo/eQ
/10LmEpbQtdX6X/0CDlYQmvs50Z5yNUWMc1H5i5eHFTik4dghZtfS5Fv0Uq/
nxaVh5qQJxaNyGJD5zuL5eRBRzkrvwf58Xmdj6uYPDy0EZ2bRlblW2k00JcH
tf4HUtyofUqzyqqvmciD7Nw1DRlkA/2gig8H5eFB3xZVA+TmDr0SIUd5iBGl
b3VBtvFcK3DwlIezvlZtEcj9G97mPjgrD1e5uc/kI7snXc78dUUe7C8FLnci
X6xhSfZLkod63d05OOpvjsPvb7x+KA+7O+htJ5DjZ67ErOfLQ2WvXkcKcoY4
W3B0jTx0/KH4bGGOv6KqwI9t8pDinbrRDPmVeZifcI886J484BeNXB+40e3h
jDw8kav/JKiJgRVvrePoqjxIZJW/P4Lc/TjcXoVLAT5pXw19gvynfRP9jbgC
LKj+DTBB411wH7d6u7kCcP35u5SD5sf96sZ9O20VQDVTiMGN5pOcQ7T8MWcF
2N9O8PJC1o7cLPo7UAHtX0KjBDT/jv/YysaWpQAuUhHVM2i+jgV8WKG+UIDJ
EAbXf2h++29LmI8rVwC93YGs/ciRunxjuzoUIGvp9Kav+mg83xb4iG1QhP4/
LmIjaL1YMt2R5uSgCBMB49RwtP7kH92+NdVNEdhkUrVxtD45+woGffZTBOug
MwqDyM3JvA7UGEXw/Jo8ZUZF9z/CKbyvXBF69tWWAlr/yOGLcYu7lUCSPl/8
Eq2n88n/VjElJdA4/yw7Dq23uU/nvLw0lYDrXKm1F1qPBT9Pm/ZZKIFwQVi7
ijUGw3vGOGqClWCQtnHgiy0G0e+/XUr4oQTB9L49DxwxgM9fJxr+KMHVKxMF
mWj9nx35cphtWQla4myf56H94Shvu/ZZAWU4kfFz9L0LGn/HmuYdDJXhQM6F
Sk53tJ6vvPGWe6wMxqkhfmxoPxIl3Dta4b4XOgQi/MKvovm5/fJ3uTN7gXu+
7kNJOAbSs46HrwfvhTKc7eU42g+Vnkvbu9zZC3qeccu2Uah/5POsuWv2goV/
+2aDeAxsd7wxt5HYBwdWvSdtkzG4ufBV+8+XffCaEBnuno/B1cNRPNukVGHW
PcuFpxvNL9WVum2R+2HLh/nkeDUc/ryKuSoZtx/0pua/cWrg8FFHzAC/tR/K
vm7+74omDkkU/Qqb9P2AJ8ge8tHGQfZYcOG9kv3w47LkPiPAwSCO/YHS6H7Y
n6PUUmeGw8XxzecpphjcqDsKIk6o/vK9p2mH9rU7jgsfzzmj9y/snfOwwcBu
022LdhccuNktfOJQO2bNuG+McMMhWeS66+fz6P3FaSIDXjgUmQodcM7FgC09
c+HIORwms8WUL2/G4f0WyiOvaByWBNKn5flx6Chjn4+NwYHjslTxJ2EcxMx/
SebH4iBqLUeW3YP+/dV/bL/jcaBu2G/booUDqxzpg80tVA/bGYaJoOuydmQn
zaF67yC3Z08xqjs95OUumjzF4diZiQfH63AonfdXMMxH/95/yo2nBQcVCY1b
es9wuFLkP3P0K/qegpw05QIc8p0ucXKgOvvrYn3QMqpHN725rnZQVA12Znv0
OqB6tdSzJGbqrBocam7il25E9Whi12bBIDV4fUhpnaMJh+WKpRjNUDUwseN2
HEHW5deLvRSvBv8lGl9+jK77tuR97OZsNbh/zkwJLehQvbEpTr5LDdg/i60k
deJwQmV8q3mfGrjqLAk6o/visNsSf+qnGlRMOdxXQvU5Jc8ivmhaDbxaLFhL
vuHQaNURb8itDrel+DZXfMfhQ9r3BEcddTh+/ALv5UEcfBrWeMNI6vBW11hO
dQgH3r/i17Mo6jDu8OJpH7KVsdP1PwfUYe3FB07tYdQP48PXL3qpQ7HFhb/d
Izh805q6kXRPHQwz9O92TOBw3plPoOyhOpz7W5Hh9QcHkVjsZt8TdWifyNvJ
htrtcL//TdkidSjlnrFWQvmlL3zxZmGrOiS62W1yn8FhqJ01sW1dHfZ7dTkn
z6Px+vmRbedGDWgtoe/YjvJSRaexaC+PBtxXJJldR07qjnr4W1gDmjlN9oai
fGU2yP+CQ1UDWGJ+Dx5cwoHws/DMFg0NOPGhKq4GWfqXjZagrgaccgwuUVtG
9f9YyjtJqgb8TW+N3LqCw4sZqQ+6jhpAuBkr/xzlu7TZ6hsGrhqwsCj5URDl
v5h5VxtTLw2gXN+8dA7ZdSnn+6EADZCfXGvSQnlxJys+7pugAe/8P53ORfky
mM+A68k7DSh+MzJgjPLoSYGfzc9qNSBL9cKtm8j2QhEJRc0aoMj5pL4XWW1n
k3D1Vw34Ii1U5IPy7C+JA7J9UxrQyWL6OATl4Q6pudGf8xqg0zXkWoX8TvrO
0/EVDRjcfvEJK8rPKfLdakucmiD4UfjVRWS6qrOBkKQmZPUcHjmK8rgOtnGT
qJwm7Ao0f3MTWV4tq1Fqryb81GznrUNmJfxmqGppwnLuiIECyvOTWrFCmkRN
6GtIkLRF7tFR6dIz0oSqYJaQq8hFRD9HM4YmvGGNaupGfkgSkrY6pAm3EhsL
2bnUIMGg+JftEU1YubxbUhnZg7Ls7equCe3H1EPPIh8yuYedPKUJviZbApOR
Dc2I835nNAHOSM2UIotZhAZduaIJigQB70VkTEPYRCJCE25kH4kU5FYDY7Fc
wbcxmnCyJOLQPmR7dmL/kRuasGCQ1m2MfOr3p9yVO5qweum54FHmeckn13N3
72mC1VwNqz9y0uslsvZDTfCPHsmMRH4fIfXtXL4mmLn58OQjf/EuytxeqAkV
6n0tFchj1qanX71G19PwNmpFXtPt1T34Fn2ed7dvD7KAtC/n32pN0Ln588Ao
sjwPR8f1Rk34N1g4NousO5OcptqmCYVVtzTWkS279np++KwJ2SdjNTl51ODE
u/ca3t2aqC7InNiGfD7LmnXLgCZs/T5gux05Lm60JXdYE/JGjQJFkDPOBCWb
jmuCrkU7XRy5+DDfidFpTZjdFdUlidxskKka+U8Taov/27kHuV9Ra0V2VRPC
/3huZXqWr6WuhpUAm4bjSpjv51p0vOnCSYATryqFmd+3u3/2KNtWAjxNWVZi
Xg+ri1TMECBA9AXdOSFk43zRedhJgIxn4X7M+3VIfP6+bzcByONdjzch+1w0
jL0kTYADhmrxa8z2d/5qK6ZIAE35G8rM9kgy9ZIuUyFA6ok/l0aQn+5nmbJX
J4CzHDm8G7lyx603i9oEcJwLI7cw+2NdLiIJCIAX5r0sZ/bH8BsrTWMCiN19
2pWHvN5isfuLGQFeF54rTEEWfDU46s8gQHcsm2EEsz9Sz70SOESAHn9apC8y
wyPNnOFEgPMe7CpGyK4MfMeUGwH2dh2/rox8nlA3GHeSABuEjmbzIz/kmDzf
HECA5MgNs9/QeCyZCDH2vESAqeFo+XLk5o7t/NxhBAg9eoHvPvJchv4TSjxq
D3dtlsPI3FGf/IdvEUBmaWyjFvLu065wNYUA0+n1bwWRKcS4zspMAmwMHrOo
R/Mpufv7Rv0yAjRdvNovjpxfefpjz3sCbPd0C59B87XyycZ7F+pQ+xC4+quQ
f5/bq/b6E2rvNPV8J2Q9wSAntVECaMv4vkxA68Hw62cj5pMEWOdZ2HsQOeHY
D+8TcwToJXyW2I48lEO5cHuDFqh4B59KROtLDIn/1sJOLdBQMMi/gtYjjV+G
u/gktCDv3ONRAnJ/zLl0BVktUDyTl/qHuX597cmzx7TAd32buzVyj3dWTZmp
Fvx1K7rNy6oG4YLfzD5bakFm2PuoNxvUQLV086cJGy242io554IcttG3d7ez
FsSuOu99idZP5VTdf8EX0PXLPsnrofX1YsNHeaM8LXhg+ZawCa3XsqfYnx15
oQVqOXzXktF63iaoqX62RAvGlIPoisjSjqmkrGotGCUXalDQ+t8872rP9V0L
GukWF7zRfiEqvRLdskUbtP5QX/rO4lDbsI9/WEAbQuYfkcb/ov3x1PGktZ3a
MMhXSHZBri6tfaQiqw0FBcupFmi/8mJcL7+urw0b3LUKBNB+VnZJdtL6lDaE
hiSRGb9xiOMyC+I4ow3ErY/vl42heuPWKZ7i89pg46ebJovMmlMityNcG4w3
sCfMo/2U+tnU8VuqNggMdiqHo/32s9Kpj0cbtSFJKNLcZQDVc1+LX7rJ6MCu
S/sool9weOfcQ9qhpAO+PxMND3/G4foflrZ6VR14UTfxK6UDBzV203EFXR04
smezpGA7DhdUeqTHrXSgxu/P8fkPOHCGs9z2CdaB57+zSecbcJDETQICu3VA
fD9F4MobHCIvbn7/cEAH5t5xhIeU4jBV84Gr9ZcOLAfs9wp5jfZjW5u7UrM6
YLXLNjGoGNU7l5wrmjbrQtyhIY/jL3G40RDEvltfF1ZUZYv6cnBgd3yRUJmu
C7EicyfLknAYjhF5wuOqB+307gBNH1Qf5h9T3+mlB2l2w2OD3jiYtz18L+ur
B5N8oXvjT+LwUkD5G+mSHlD9upR/eOAQnKLLE3BbD6YCZizPn0D1RvaRk0O1
eqAcE69+xh4Hy6q0/eVy+hA4Mno1ywCH14t7Sr1H9UE0581SvgAOWl8/Dbor
AMRmasXsK8FgRlsvOlAZ2cX12rMilKfvZWHXVAA4LhQF7n+FwS7ni1ey1QH2
LBykE16gvDMhI/6LBLA8Nh5qlYdBGVugvYs9wNaSyeqKdJQvVMQ/Ho0GkMsV
rH+E6vuF69cCvOMAbo6V/LK8hsHz2b/il64DDJRINq+hPCBZWu997w6A07DM
6jGUH1iNfDf3PAR4+sushBCMQZV9DcWuDCCgc0HE5CwGxuGeFQcmAK4fuuXH
i/LJje5Wd5UpgJ7OHQoCzhj0qmJCPH8BbNhG+HagOvxs94Jn5QKA6erZOHmU
fx6rhu/cz06Ch4+DnrocRvm2O91/qwgJgseCMBrKT1aq7BJjYiQwGQnbceYg
ymdX3ZpqJEjwUl3IPw3lLQ3VfVJBsiQwe1SYsozymevVNx9+7yfBhv3/Nn+i
Y1Cr8kWxgUpCOfv+7SWU7/ivan15ZEaCnApyMDPvHf2WeiWYTgJzE5PtaRSU
79AGoXmQBHGOrw/QUT6U/TZ19fExEtiTnU+0GGDgq3Jwf4gTCfZEybKrIVeE
FfccOUECHWV+13tklO9VLuFCniT4+PptUAAJg/AwnoHQsySIT1snWRIx+NTl
HXMskAS3E1qJLSi/7lb5pKlzkQS+l7gFachFXUlxM1dIoPYrmGqN8u7wPlnd
47EkeBo9sCsS5WUs7Nov3QT0+zK7N4oiX+oav7HjJgkiTSa/vED5envYy9EP
SSTYwuKLjaI8btwFd/QfkcDVhmMlAOX1khSXIZ4sEjRm8YzIICsejtzf9YQE
9ZKd2Z9Rvt/a96HJ7xkJql1ePtVDDk7/u4P0ggQbb8vMzmmg8Xlc2HXrKxJ4
iW8VLEDuHDrK8qSUBD+O7x5SQUZVIu1sOQlkItYS/6qj8ej2OMXgHQnYlGqk
S5H3KTT+4q0iQUI82/VQ5PSxCbXeGhJcDTzbbYHMn8cXkltPAhHHMXZx5LCT
6h8Cmkgw9Fdw67QaBv9NXXQX+EiCytnp9/eQvxWkF/W3k6DYMvVkALK5XzVb
/hcS6P0cX7JGrlAbsbzQRYIbi9IeGsiq8zz3qT0kKOexeLMTOaNY5bdQHwl6
QxL+rOMovwceIAwOkODtlBH7KHK49rmrz4dI0C1UuNKBvLic8ikITTjOC5u+
ViF7lVeIm42RwMrh4O1XyL2XfnjtmCDB1/jbmjnIlsBR+nOSBLlBBW8eIFdu
UNz0coYEeRt9pFKZ52NVtIPBcyQg9Hh4Ms+3HoedfkBbIMHOAY3bTO8wTvyz
a5kEl8TKMpjvj9r0WmdklQQC51oSMpBX6nsiX7GQYUxNxjGXeR4WxfIlhI0M
x1lO8BYj95tJ77HkIAPviNCDGmSrLVQfMS4yNLlk83UiV7d6lo/xkCHb0f/4
b2SNhHjukq1kKLidFc+K2ieb8fLQVT4y2o8t7ooiiwh0PrISJEOX0PdQLeS4
jqVpcWEysMkWUpnniSy3dxMndpKhg09i9AKy7yFyTKkoGRb1D7o8QB7a4doV
IU4GY3Gv1w3M87Bv12Stpchga+75axa5/u5TPykZMvBl6k1Iof7P2z23pVyR
DFtukC9EIO/u3+EQtZcM7w7Ms1QgJzzQzT6kSga53+V2/5D9pcPIM+pkuP1n
8rIvGo/DP7Pi3xLIIH/rs2khsm1WU0+MDhnuDNQMLiDrKQqckyORIZerOjAK
jffnvzWqZw3IoGZyxK8TWeqpPV+lMRleUKPV5NB84VDNyD1sToYezdJNH5Bb
1ff3Xz9EhgtG56uIaP5F2zziTrUnQ2VyzYFcZOo5YfXHR8hw/mbJjl1ovlaW
rF4rdSYD63iaxgZdDF7pNOKDp8jQ6P7iwhya776H9Y5O+JLBwPCN+3m0HuwL
eh757wwZlN0XzrKi9SO74vZ3nouovyD0hwhgkEpyjlCLJEPxtS05fmj9sXP6
UqAfTYYfsSU6fGh92h5q0kONI0O5yNX2AuSEapX9R26RgcNIZNOKIQahlJVv
V9PJcMuKRawQrX8etMR9nSVkIGy/1vKMhoGcN6fdwBsy+LZab76I1tOhuAuh
vyvIsG1EWMjMAq2fbce/rlej8SEx4TdtiQHjwL4Q+Y9kOOpzeeIoWq8JdnWf
A0fJUJqtPF/igMHGE4sXRXcZwOsynv+oXqj/A07kzogawNnWw3OMk2j8R3/s
qhc3ABy/63nEG7XfiycaZ2QMQOxtz4bzPmj8r9tNtagagI2gz9EGfwx4U0qd
L1MM4HTS9EhZENofP1ww/eFvABnV2WadCRioaK0JZ38wgDTurNwPpRhw9X/j
8LxlCDcPkL+Ki+HQWGFTeOqOIZil7BdJ343y9b1Px/1TDKHfInxEXAIHXofG
sqB0Q5iJusm/ew8O27+89k3IMwSVeE0VQQUcpJqTel9VG6I6YGTPkBoO2iU2
RSxzhlB3nWt90QyHldufnDcuGEKjRP0BFxoO5WfofNzLhkC8L1nZQscBcGMv
gQ1GQArf2X+PgaM8oy4lu8UIVo4If8QO4WD1SDDOTMYICGqSe/Y64eCR8OnE
bWsjqJa8Y291Doe3xynCbrZG0Lpa2BYWgIMgXlav6WAEfElvdYoC0eufM5W6
HI1AhPhwTOgiel0kcFrEywjw7RVX6oPR65niQQ9CjKDkZqLd4jX0+huvW3nP
jKBzKlboyl10vZgBo6AXRmDVn34vPhW9/4jNP9orIzieYjCbeg+9zgL2k6Xo
/kyruQrT0OtGAhJYrRH0UATL2x+i19te5xb3GMEu1qiEr7no9Z8cVZVcxpC9
nKb+F9VzjtubGG2bjUG0v/bmBKr3WCjx/d+3GUPnLVnf4TLUPtnCawtCxoDd
uPa0vQLVmx7yWipSxsCyc3JbaiXypMmzu9rGYLaTzjuE6kdHia36T/SMoSQr
QaO2EX0f41NzERiDltOfz4+b0Pe9sB/7aGwMkeInLzm3oM/7e8pwHjCGhVPP
/BvbcHi/GHPX39MYuCR2JdM7cXBSZCiGeBsDhxyn6o6vqF52EHodf9oYWsXU
dfuRyWX3vuScM4adpUvPPb/hUHkpn28g1BjsH/oK+HxHZmuLoKUaw1hFVOq+
QRyqtgj4y7YYQ+MJ6wMhEzjMq7ZxsLQZgyIt34r3Dw6KB2OTuz4Zw49H7xZS
kW+kbHob89UY2th+E15MovuRW+H6O4jar4Etonka/T7Sz7S3S8ag9PDgsXdz
qN52ycCSV43ht4x8E2Eeh/8ijtX4slAg07ah9xlyW0vXmAwHBfjtu1eT/+GQ
Zt+qHsNHgXAZPr6jizjo+xc32cpToOXi03uZKN/43vE/iilR4NkmrTDOVRwe
l+6f5tlHgfTCdX4P5K0b8ra/xSkg4+KgoLCGw/fY9OMyRPR+1xq9Oygv8RYc
mV0jUeDXHar7JLJhx66Ir4YUWCJM6xmjfJW3KzEv2pQCt0NPDEwiX8y69m/a
mgLx/HQBHOW1543GUU22FHj16E14MCvzeQw2sUwHCmS9+PmwGdlc7RLZ9jgF
CGn7ehxR3hN57xtb4UUBXLPGiPk8Bn1IRSLpFAVEYzW4ypBDNk28OO1LgaN0
07OryGM0t6/SARRYS/pBu4jyZuk3hz3RoRSo/W4x747yqKBH1yGbcPT9AH/T
kb0XbWIkr1Egt9Es+wuy1A6rueI4CqjK1Wrro7wbZU2tG0pGv5exdcMa8tBQ
zfKzVAoE7A6rUET5Wd/fQPVCGgXGVv7hNsgzN/ST+TIp4N0lS3mCbN+m5qn/
nAJc8kV8gPJ44bEXaVwvKdDE4nbDCXnrpEpHxysKbHTibQ5FrtyipOf5hgKr
5fYelcii97JPa1RQoObRWmsf8lll2ccb3lPAayJ9fBlZ0UxyW1ItBZx0BaxU
mech3+4bODdQwGTZJZmK3OsuGrCvmQIkbSz5GDJhMTlvsZUCDt1xjDPINyKF
B6o/UoAiFVt5DXlcOFEooYMCk4V646nM87AsflOHTtSed5+1Ms+vlmq2vJzu
Qe2tqVjBPK86aB39q6wP9eepW03M86r8IU7RyB8UyJBWusE8r+L0D7c88JMC
I5tG+OaQndjYr+4eoUDn/ipT5nlV2Y0rr0fHKBAm+VKXeV61XWp9onCCAlNl
eb+Y5z8+BRelgqdQ/zMemjHPqxphycbsLwUmTkT+xzw/km47F719ngJSQeb6
zPOlS8fm3g4soPZ4PtPMPH/6+sd3Nm+ZAppYiCDzfAq7NCUfsEaBxFQWIaZj
tngfMdhAhfGp063M9w+n/r6+lZ0KpKSvwPw+tFHXdnFQQcVZ3Yt5vZQ3w0uP
uKiwdC3Cknk/s6YuKj6bqSDZU///8zX6twFnnW1UYG0YNGD+nmz3Y0kc/FTQ
bumwYv5e1sWe5o+CVHAqT97FbI/DkfYb7glTYdPnfXeZ7VUk/FX9v11UuFwU
18FsT94saw9cjApFHi9qme3todF+f02cCrOO10+/ZT5PVmPZ3iBFhUxvyc/M
/tlt3bopUYYK1KJD08z+Cxgy03WUpwJ75b5aZv9+8mvwUVKiwom7GQeY/a/M
Rsmc30uF4hdP/z8+wm9Ud71XpYJWDzWJOX60Ct6SbTWo0JLF/XY7czylxRx0
1KKCj4xyPPP8NCTOzvU/XSqonor9zjy/avb8ey2ATIW9+ypmk5B97N/dDTai
QpjbsfIzyEImsU8jqVSgWw2xMZCPysp9TKJTgWPmAjcbMpvQ7I90BhUqHYIa
u9D8yWZ7P5t9kAqf27U4nyFP99vveG1PhTrN1JWDyGF34451uaL+uZ5QG4fm
p0KUw+kBdypgouy+dsitAfKho15U6LrtliKFLGxT+XjRlwpfFOqOP0fzPYd3
fmLnZXT/xkoNr9F6YbFeuS4ZQoVOAWP7AOTZiXg+xatUaHDOdlNH1mtSUNeO
psJ+sYr5HLTetF09ctH+DhVCMv1+hKL16oy/YpxTCmrvfC8rDeRdzv/SPO5R
YZddj94vtL45w/Wq8w/R9djzwg2R55eque8+o0LuObuecbReivooJ3fXofZ6
a3R+Fq3H748u5gw2ov6sGbwRh+xKqy373UKFioUtMnLIzxQd+5fbqeDG5/jq
AFrfyT9vyon2o/aKP3IlZQkHN/vlV4cXqPC+89yrXrRfpOu8b1JdpsIIgd79
H/JX0YgB9jUq/Ez0yZ1G+41pH/+Wp2wmkLRH3XR9FgdlF0WX1a0m8IVBDuH+
i8PUSTv++zImEHhwrq4f7WfyFuLyvvImwE2OirZGPq76U89YyQQktVIW6tF+
+GnGx/2Pqgk8mxpszR3HofBc5Dt9XRN4KJLrfnwMh4Arxd59VibQenTIPOYn
Ds+dgsJeWpuADIH64PcQDqMGBikRtibgqvvffRNke44PNSpH0ecXM25sQPuv
bvSwaLC7CcSe2+ByvB/tn4lCTRLBJqDUFfi8H+3f17L95JyemoDeurtnbysO
m0cjd/k9N4Gfg8u1G5ATFO5vCXtpAksevdf3oPrhdk7938zXJuBxNOqsE6ov
HuWJvRutMYHMd0nhLXU4VDyvsz3dawIrE1f47d7hMFMiEhW8zRRyg0Nbqc9x
OLOoGnSd3xS4eS72aD/DYUHL2CdDyBQm5a67K+XjsF7qY1MtYgrGlS6snHno
fsprpDjlTeHWD3WjZ1k4yL4/9SYeTEEg53Zb0X30exuqxu+fNoWS8tMaBdE4
nF75OHjB3xTlrtjJa1E4RKr0f7M9Zwpux0fOHkf1XlHiSj1/kCncDk6d3RyB
A7+TemZ4pCm8u+7Ybh2CQ9PS4yPeaaZw/0WH3XNUX+oqR7XqtZjCg6qLEjdd
cBCPt3zeI28Ghku1u4O0cPA8ujAY0mMGgfda0170YjBzeLt9XJ8ZJFbFrMh8
x+C8g1pb8g8zKOg4kZ/cjep5W5+y5yNmcIrnpXzIVwxyrEZu9c6away/taTt
JwzGjL8aaW8xhxeuM6fEajFwVynJmtYzhyF88h0hH4OpvV/EVsEczr6quVeZ
h0GA8uxNTkNzuDyQfZuWi0GkgmqwuKk5UD6fm3fNRvlpT7YtzcYc9h4L3JOd
gcGIcBLXE29zuPDK9of7HQzcWAI8HdPM4ev7tv07QjAImY77qZlhDg711XW/
gjG4/yPz2LZMc1B4eWPT68sYfKluP1CRYw5ZEt7Jjih/GF5T0RUtMgeDGbhZ
HYDyI/+vzV+bzeE3LVt16BQG+mxr4c8+mENLb0NZG8o39rOCGyI+mcPLBU7y
W5R/rn8hz6l/NYd1qqJZhifK03fvf785aA75BoNNwW4Y9O6xybdYMofTV+wT
Hx7DYEnwpLzcqjngptkfCo6ivMcRlrG2ju7H2d208ggGtJGC20830iDCo5Nv
DOWvsrwtl3n4aJBCOW1rbYtBinqNRZ0cDRaeqJPuMzAoku1puK9Ig51xXY6f
UJ77JPzX4OxeGvg82rbOicy1JEGQwWmQ6GFaE4TyYEDFRYlQfRp0PnzeedUM
5TmK2rS+NQ2edVVN8Buj691JoR6wpUFQqAaPsxEGe0ZY0t0caKCyVcaqCOXP
qcgWesJxGmj8++PhivJpVKNr3sBJGhzrjZSZQPl2alcL27wPDb5tG5mwQT7k
iTtw+9Pg1/GyxSqUh6U3s3Dj52nw0iP/VxbKyxW0ZLewcBps44r2vIPytfT9
9YqkazS4fnjPfRHk6D8ntj+NoYG9m53CQ5THbeOxms83aDDJwn+gDOX1ir4k
0bFEGsz58s7TkGVU1/3WkmiQFpu69EMLjee2Jim5NBocV2BTFUa2lcTO62TQ
oGNXrksRAYO3p5M+WmTSQGj4AKsdcgz/ieCAXBq4TW6/nK2JPu/U1BmTT4MK
oB63RrZ9uV/lQQENWto7X2xEljm49r2hmAZa39uf+Gigzz9yUe8tpUHslg6G
EvP8bbYxZqacBq777bxH1dHnjfYPcbxH7alhzpKLXJF4R0ekmgb133Q5fZCl
h1dvqNTRYCSfHEFAjtZwGTNopMGH+FOX2Jmf71RN9mqjwYXV3q+Pmedlcnem
gttpoBN8Ty8IWSZglZL4hYZy0nmxQ8gx9c5pT7powHOsN0ANeWZH43x5Dw0E
T/yzEEK2dVelf+qjwd7xtIxFHLXH69uZwz9oUMCveXoAWZZ7dWXpJw0OzW4u
a0aOsXc+uG2UBqbm9NA3yDM5Dbl7xmnw0Yq97imy3bIKG2GSBqH3BSMeIr8z
u21vPkODvqvEKuZ5mGzqSoHjHA0yk6QvMM/LYsaduM4s0ECh9WY+0391Gxyv
LdOg0cz8CPP5MPtYlZJ7azSQMRkNZz4f9u574rYXG+igsfWH4jPm9+1bca1l
p8OuuWvUcuTYS04V3zbRgX6Kt68Veba1XmiSmw5ulncmBpnfJ65ykm0rHdVv
5/2Yz8e9O5VYLcxHh0s7Nvswn5+Te7csoixIh1P/An4wn6+L43XyA2E6FBY2
NdgjzzrWNx7cRQcRm9/SV5CDxSar7MXoMGedJ5eDvOWbULmjBB3+yuVf+IKc
clu3yHUPHcoknMQ5UP/JHnB+5iVLhzDO53xayC+3RWX7KtCBp8CVcQoZmp8/
CFCmA81G/Xs2sp3R2s0wjA5PJ7XbZZjnYxtkYqPU6bB6SEXbHdm3wiw8gUAH
94C44WfM8aeZHJCqT4dN1h85KWh8ViioHSk0pcMWJQtIRePbdNjeppRGB6W9
wWmLyJ0ZVyzeWdKh7u5FNXs0P6ZEPpCabehQIsD4J43mk9RWD9khJzoc5lu9
34/mX35jgvjYCTokN3J4HULzUyeieMfUf3TYnpXv8BH5IMtGnhVvOkyyXU9q
1cMgYiZtUuACHVz9rXT+oPkv+Kx2ZOclOuTVCbcFofUh3XNiQPwKHTjirH14
SRiUDml3KEXQYSBApE6fjMH4l88lBjfpMMyzz/8tWn8s3/CE+OXSQcJMt5hm
ikHPOexCYD4dSvHM05vReuauZud/uYAOu6VKWVqRQ54+do0upoPTv4BYOxoG
r9JIZg+r6CDjGzp2Ha2Pu8LOCbZ308FUen0y9BAG2vgdvsxe1L7vrqgcReut
w4+irecG0Pjhq36ibYdBKsxzivyiQ9p9deKSPQZiq/6rTjN0aMsIjb+J1nOJ
s77DM5wWUOpvGajkivr7v5Ml/BrIoTUX2pn//0U49tUQwQI2ZloGTpxD+1dt
3osiHQt4N2iqyhWI9jvp8Tx7kgV8Pv+kxOgCBgoDHg8yzC1goOzNk09o/1K2
/y8Kc7aAzsKJvYRrGODmzoetEixAWKXyE+89tN/Zf9I4ftMCzgn5v/G/jwG3
O4nP57YFNDWkrnSlYdB/Vbw2NtUC/kS4nmTupzFvu1Uasi3gZauF9UG03w5j
B9ngvQW0bS3gGXyJQdJOo5y9MxbQqrTpdUETBpf8BC6yK1pCBOuOhOYV1D43
BUwcr1rC1J4fR3bY4PCnQe5abbglxG/ZJ+10CIdgFt0G5UhL2MSvJJBri8Pj
ky4mi1GWcL/qlZO2A6o3Ka9MbiRYwp2zzjF0RxzCVmxMq+9aAn30rZmZBw55
J1LM5F9YQsKmqzPXgnDQT82PjntpCX9D+6ReXcLh46fKptlCS+jx6zXou4zD
PPG32ftiS1gvGbRURfUQ7NI1ty+3hLBSyzM14Th0tH43j6m3hG+2irWl8Tis
aErSp3otgaP57/uGdBzUdn9f8e+3BCvca3n4AQ5e7Mm5iwOWwO15oJn1IQ49
bbxcbD8tQcrvsopGJg5v3FmqhX5bQmzo88HoJzicv9unpfPPEp4DP3mmANWH
a/dkwrcx4Fj3yazM9zio/rTr4OZjwLKVtP6tShz+axIKjedngKXdkPWVKlSv
34ntTxJiQPbVxI2HanAoVg26myvCgMyaCbupehzOOh3m+yjHAFxHIvrbBxzm
anatigADrlJ8ZaJ70Osy7U/DSQzQbLoco/sdXT8s+ug0mQFnQ37eH0deMVh5
W2vEgImHAjXUPhzlxu8hp80YECV0hm96ANWTFemcdTYM+HFqIW3DLxxuidm9
3m/LACu2poJ7yNuD+DxS7RigccHHmzCCw07dkKbThxmwqiA97D6Kg0Spc5yo
EwPqz3M0l/3GYV+RrKDvSQakx2+PlZpC9b9QX3WPN3rdRc/wCTJ25s4Zig8D
ThY+ztw3jYO6GmenqB8DDB4/cFOfQfXri9HkugAGGO28O46hvGKWnycuFsaA
BMt63j//cGjecqIt4ioD1N/qnj22gAP9pNiVmXAGbF9pCmf+/YyVctyPumvI
bzbk5i6iejvnVKZvPAP1kxD7wWXU/o8xpfoUBjwW9Zt3WcPhi9pJ7iOp6P5a
+subkA2qskan7zGgYvvJXtV1HHb3i2aLPGDAEeuDSvPIHTs3yZzKYsDwb/Z5
rw1qQM4msbM/Qf01HBdZi/xM4+JgUg4DbFa/+e9GeTDqwPSDyqcM2HRRzqEB
mRjbvXt7IQMUDHudeVDezBPZvpbzigGhhmH1h5B35Vh+JxYzYOxuf0QG8mxt
zV33UgZgqznbcZRXc1ie7yh/x4DadyoBgPLujvixf4xKBix5Pym8jHxVTKZz
uIoB1RX25uXIjtopibx1qP24G2JxlJe3+4fxu7Qw4CCXrsNmZt5mfTu90MqA
Fds9/vrMPJ6w2BbbxgCXmzyj3sjNT73ji9vR53W3/mpE1tZF1fhnBtxM0fKZ
R85qHKQNfGHADYd4awnm+cEv28083xhA1RdXP4U8debm77RuBijfjVC5hXyE
vbVR7TsDtIlnwouRCZIG1472M+CiL7cp8/zh8bOg//4OMMDd179ImPm8lH4J
JXKQAR9YDS+rIf+x38vxYpgBGwMOyrozz1tG3X4ajzAgaNMz9ivIDecyqrtH
GdAm+oh4h/n3cxzfH/r8RuNr1LEzF/nRLeHQjRMMoCQvNjGf1+LfY+WU8ocB
4gKnxNqQLxfEkFSmGGCW8rapj3l+RqyTqJ5mwK624S/Mv/ezb93AYveXAUqF
3/WXkOsP6/ZNzDJg6NgNto08aqD++2xFyDwDMkz/SW9lPn8VWHBPeIEB857C
D5nPQ/Fyjl/MW2TA0YfLQczzp6DbsodJywyUs3NeMc+nxqSP63xZYUD3C1lT
5t832r68u8tzjQGGSr46zPOtGtKXxfV1BowvRV1jvv4/RN1XXg==
          "]]}}, {}},
      AspectRatio->NCache[GoldenRatio^(-1), 0.6180339887498948],
      Axes->{True, True},
      AxesLabel->{None, None},
      AxesOrigin->{0, 18.2},
      DisplayFunction->Identity,
      Frame->{{False, False}, {False, False}},
      FrameLabel->{{None, None}, {None, None}},
      FrameTicks->{{Automatic, Automatic}, {Automatic, Automatic}},
      GridLines->{{0, 24, 48, 72}, None},
      GridLinesStyle->Directive[
        GrayLevel[0.5, 0.4]],
      ImagePadding->All,
      Method->{
       "DefaultBoundaryStyle" -> Automatic, "DefaultMeshStyle" -> 
        AbsolutePointSize[6], "ScalingFunctions" -> None},
      PlotRange->{All, All},
      PlotRangeClipping->True,
      PlotRangePadding->{{
         Scaled[0.02], 
         Scaled[0.02]}, {
         Scaled[0.05], 
         Scaled[0.05]}},
      Ticks->{{{0, 
          FormBox["0", TraditionalForm]}, {12, 
          FormBox["12", TraditionalForm]}, {24, 
          FormBox["24", TraditionalForm]}, {36, 
          FormBox["36", TraditionalForm]}, {48, 
          FormBox["48", TraditionalForm]}, {60, 
          FormBox["60", TraditionalForm]}, {72, 
          FormBox["72", TraditionalForm]}}, Automatic}]}
   },
   AutoDelete->False,
   GridBoxItemSize->{"Columns" -> {{Automatic}}, "Rows" -> {{Automatic}}}],
  "Grid"]], "Output"],

Cell[TextData[StyleBox["Conclusion: Scenario 1 entails in-phase Pol II and \
PI. The PI oscillates with such a low amplitude, that it will be hard to \
detect above noise level experimentally. When analyzing Pol II chip-seq data, \
we found this scenario to be consistent with observations for most, but not \
all, circadian genes.\n\n",
 FontWeight->"Bold",
 FontSlant->"Plain"]], "Text",
 FontSlant->"Italic"]
}, Open  ]],

Cell[CellGroupData[{

Cell["Scenario 2.", "Subsubsection"],

Cell[TextData[{
 "Here, we let Pol II recruitment be constant, ",
 Cell[BoxData[
  FormBox[
   RowBox[{
    SubscriptBox["A", "f"], "=", "0"}], TraditionalForm]]],
 ", and let the release into productive elongation oscillate (",
 Cell[BoxData[
  FormBox[
   RowBox[{
    SubscriptBox["A", "d"], "=", "0.5"}], TraditionalForm]]],
 "). The results are not again not dependent on parameters, as outlined \
further below."
}], "Text"],

Cell[CellGroupData[{

Cell[BoxData[{
 RowBox[{
  RowBox[{"Af", "=", "0`"}], ";"}], "\[IndentingNewLine]", 
 RowBox[{
  RowBox[{"Ad", "=", "0.5"}], ";"}], "\[IndentingNewLine]", 
 RowBox[{
  RowBox[{"vpars", "=", 
   RowBox[{"{", 
    RowBox[{
     RowBox[{"kf", "\[Rule]", "60`"}], ",", 
     RowBox[{"kb", "\[Rule]", "0`"}], ",", 
     RowBox[{"ko", "\[Rule]", "360`"}], ",", 
     RowBox[{"ki", "\[Rule]", "60`"}], ",", 
     RowBox[{"kd", "\[Rule]", "60`"}], ",", 
     RowBox[{"v", "\[Rule]", "600`"}]}], "}"}]}], ";"}]}], "Input",
 CellGroupingRules->{GroupTogetherGrouping, 10000.},
 Background->RGBColor[0.88, 1, 0.88]],

Cell[BoxData[{
 RowBox[{
  RowBox[{"simtrans", "=", 
   RowBox[{"StateResponse", "[", 
    RowBox[{
     RowBox[{
      RowBox[{"model", "/.", "sssym"}], "/.", "vpars"}], ",", 
     RowBox[{"{", 
      RowBox[{
       RowBox[{"Af", " ", 
        RowBox[{"Cos", "[", 
         RowBox[{"2", 
          RowBox[{"\[Pi]", "/", "24"}], "*", "t"}], "]"}]}], ",", 
       RowBox[{"Ad", " ", 
        RowBox[{"Cos", "[", 
         RowBox[{
          RowBox[{"2", 
           RowBox[{"\[Pi]", "/", "24"}], "*", "t"}], " ", "-", 
          RowBox[{"0", " ", 
           RowBox[{"\[Pi]", "/", "4"}]}]}], "]"}]}], ",", "0"}], "}"}], ",", 
     RowBox[{"{", 
      RowBox[{"t", ",", "0", ",", 
       RowBox[{"100", "*", "24"}]}], "}"}]}], "]"}]}], ";"}], "\n", 
 RowBox[{
  RowBox[{"simrel", "=", 
   RowBox[{"OutputResponse", "[", 
    RowBox[{
     RowBox[{"{", 
      RowBox[{
       RowBox[{
        RowBox[{"model", "/.", "sssym"}], "/.", "vpars"}], ",", 
       RowBox[{"simtrans", "/.", 
        RowBox[{"t", "\[Rule]", "72"}]}]}], "}"}], ",", 
     RowBox[{"{", 
      RowBox[{
       RowBox[{"Af", " ", 
        RowBox[{"Cos", "[", 
         RowBox[{"2", 
          RowBox[{"\[Pi]", "/", "24"}], "*", "t"}], "]"}]}], ",", 
       RowBox[{"Ad", " ", 
        RowBox[{"Cos", "[", 
         RowBox[{
          RowBox[{"2", 
           RowBox[{"\[Pi]", "/", "24"}], "*", "t"}], " ", "-", 
          RowBox[{"0", 
           RowBox[{"\[Pi]", "/", "4"}]}]}], "]"}]}]}], "}"}], ",", 
     RowBox[{"{", 
      RowBox[{"t", ",", "0", ",", "72"}], "}"}]}], "]"}]}], ";"}]}], "Input",
 CellGroupingRules->{GroupTogetherGrouping, 10000.},
 Background->None]
}, Open  ]],

Cell[CellGroupData[{

Cell[BoxData[
 RowBox[{"Grid", "[", 
  RowBox[{
   RowBox[{"Map", "[", 
    RowBox[{
     RowBox[{
      RowBox[{"Text", "[", 
       RowBox[{"Style", "[", 
        RowBox[{"#", ",", 
         RowBox[{"FontFamily", "\[Rule]", "\"\<Helvetica\>\""}]}], "]"}], 
       "]"}], "&"}], ",", 
     RowBox[{"{", "\[IndentingNewLine]", 
      RowBox[{
       RowBox[{"{", 
        RowBox[{
        "\"\<\>\"", ",", "\"\<Mean\>\"", ",", "\"\<Amp\>\"", ",", " ", 
         "\"\<Phase\>\""}], "}"}], ",", "\[IndentingNewLine]", 
       RowBox[{"Flatten", "@", 
        RowBox[{"{", 
         RowBox[{"\"\<Promoter Pol II (\!\(\*
StyleBox[\"x\",
FontSlant->\"Italic\"]\)\!\(\*
StyleBox[\"+\",
FontSlant->\"Italic\"]\)\!\(\*
StyleBox[\"y\",
FontSlant->\"Italic\"]\)\!\(\*
StyleBox[\"+\",
FontSlant->\"Italic\"]\)\!\(\*
StyleBox[\"z\",
FontSlant->\"Italic\"]\))\>\"", ",", 
          RowBox[{"mycosinor", "[", 
           RowBox[{
           "simrel", "\[LeftDoubleBracket]", "1", "\[RightDoubleBracket]"}], 
           "]"}]}], "}"}]}], ",", 
       RowBox[{"Flatten", "@", 
        RowBox[{"{", 
         RowBox[{"\"\<Gene body Pol II (\!\(\*
StyleBox[\"w\",
FontSlant->\"Italic\"]\))\>\"", ",", 
          RowBox[{"mycosinor", "[", 
           RowBox[{
           "simrel", "\[LeftDoubleBracket]", "2", "\[RightDoubleBracket]"}], 
           "]"}]}], "}"}]}], ",", "\[IndentingNewLine]", 
       RowBox[{"Flatten", "@", 
        RowBox[{"{", 
         RowBox[{"\"\<Pausing index ((\!\(\*
StyleBox[\"x\",
FontSlant->\"Italic\"]\)\!\(\*
StyleBox[\"+\",
FontSlant->\"Italic\"]\)\!\(\*
StyleBox[\"y\",
FontSlant->\"Italic\"]\)\!\(\*
StyleBox[\"+\",
FontSlant->\"Italic\"]\)\!\(\*
StyleBox[\"z\",
FontSlant->\"Italic\"]\)\!\(\*
StyleBox[\")\",
FontSlant->\"Italic\"]\)\!\(\*
StyleBox[\"/\",
FontSlant->\"Italic\"]\)\!\(\*
StyleBox[\"w\",
FontSlant->\"Italic\"]\)\!\(\*
StyleBox[\")\",
FontSlant->\"Italic\"]\)\>\"", ",", 
          RowBox[{"mycosinor", "[", 
           RowBox[{
            RowBox[{
            "simrel", "\[LeftDoubleBracket]", "1", "\[RightDoubleBracket]"}], 
            "/", 
            RowBox[{
            "simrel", "\[LeftDoubleBracket]", "2", 
             "\[RightDoubleBracket]"}]}], "]"}]}], "}"}]}]}], 
      "\[IndentingNewLine]", "}"}], ",", 
     RowBox[{"{", "2", "}"}]}], "]"}], ",", 
   RowBox[{"Frame", "\[Rule]", "True"}], ",", 
   RowBox[{"Alignment", "\[Rule]", "Right"}]}], "]"}]], "Input"],

Cell[BoxData[
 TagBox[GridBox[{
    {
     InterpretationBox[Cell[BoxData[
       FormBox[
        StyleBox["\<\"\"\>",
         StripOnInput->False,
         FontFamily->"Helvetica"], TextForm]], "InlineText"],
      Text[
       Style["", FontFamily -> "Helvetica"]]], 
     InterpretationBox[Cell[BoxData[
       FormBox[
        StyleBox["\<\"Mean\"\>",
         StripOnInput->False,
         FontFamily->"Helvetica"], TextForm]], "InlineText"],
      Text[
       Style["Mean", FontFamily -> "Helvetica"]]], 
     InterpretationBox[Cell[BoxData[
       FormBox[
        StyleBox["\<\"Amp\"\>",
         StripOnInput->False,
         FontFamily->"Helvetica"], TextForm]], "InlineText"],
      Text[
       Style["Amp", FontFamily -> "Helvetica"]]], 
     InterpretationBox[Cell[BoxData[
       FormBox[
        StyleBox["\<\"Phase\"\>",
         StripOnInput->False,
         FontFamily->"Helvetica"], TextForm]], "InlineText"],
      Text[
       Style["Phase", FontFamily -> "Helvetica"]]]},
    {
     InterpretationBox[Cell[BoxData[
       FormBox[
        StyleBox["\<\"Promoter Pol II \
(\\!\\(\\*\\nStyleBox[\\\"x\\\",\\nFontSlant->\\\"Italic\\\"]\\)\\!\\(\\*\\\
nStyleBox[\\\"+\\\",\\nFontSlant->\\\"Italic\\\"]\\)\\!\\(\\*\\nStyleBox[\\\"\
y\\\",\\nFontSlant->\\\"Italic\\\"]\\)\\!\\(\\*\\nStyleBox[\\\"+\\\",\\\
nFontSlant->\\\"Italic\\\"]\\)\\!\\(\\*\\nStyleBox[\\\"z\\\",\\nFontSlant->\\\
\"Italic\\\"]\\))\"\>",
         StripOnInput->False,
         FontFamily->"Helvetica"], TextForm]], "InlineText"],
      Text[
       Style[
       "Promoter Pol II (\!\(\*\nStyleBox[\"x\",\n\
FontSlant->\"Italic\"]\)\!\(\*\nStyleBox[\"+\",\nFontSlant->\"Italic\"]\)\!\(\
\*\nStyleBox[\"y\",\nFontSlant->\"Italic\"]\)\!\(\*\nStyleBox[\"+\",\n\
FontSlant->\"Italic\"]\)\!\(\*\nStyleBox[\"z\",\nFontSlant->\"Italic\"]\))", 
        FontFamily -> "Helvetica"]]], 
     InterpretationBox[Cell[BoxData[
       FormBox[
        StyleBox["1.0655331100951986`",
         StripOnInput->False,
         FontFamily->"Helvetica"], TextForm]], "InlineText"],
      Text[
       Style[1.0655331100951986`, FontFamily -> "Helvetica"]]], 
     InterpretationBox[Cell[BoxData[
       FormBox[
        StyleBox["0.2826219058450638`",
         StripOnInput->False,
         FontFamily->"Helvetica"], TextForm]], "InlineText"],
      Text[
       Style[0.2826219058450638, FontFamily -> "Helvetica"]]], 
     InterpretationBox[Cell[BoxData[
       FormBox[
        StyleBox["12.019240548293673`",
         StripOnInput->False,
         FontFamily->"Helvetica"], TextForm]], "InlineText"],
      Text[
       Style[12.019240548293673`, FontFamily -> "Helvetica"]]]},
    {
     InterpretationBox[Cell[BoxData[
       FormBox[
        StyleBox["\<\"Gene body Pol II \
(\\!\\(\\*\\nStyleBox[\\\"w\\\",\\nFontSlant->\\\"Italic\\\"]\\))\"\>",
         StripOnInput->False,
         FontFamily->"Helvetica"], TextForm]], "InlineText"],
      Text[
       Style[
       "Gene body Pol II (\!\(\*\nStyleBox[\"w\",\nFontSlant->\"Italic\"]\))",
         FontFamily -> "Helvetica"]]], 
     InterpretationBox[Cell[BoxData[
       FormBox[
        StyleBox["0.05078475585747653`",
         StripOnInput->False,
         FontFamily->"Helvetica"], TextForm]], "InlineText"],
      Text[
       Style[0.05078475585747653, FontFamily -> "Helvetica"]]], 
     InterpretationBox[Cell[BoxData[
       FormBox[
        StyleBox["0.07684897458748217`",
         StripOnInput->False,
         FontFamily->"Helvetica"], TextForm]], "InlineText"],
      Text[
       Style[0.07684897458748217, FontFamily -> "Helvetica"]]], 
     InterpretationBox[Cell[BoxData[
       FormBox[
        StyleBox["23.89856354601205`",
         StripOnInput->False,
         FontFamily->"Helvetica"], TextForm]], "InlineText"],
      Text[
       Style[23.89856354601205, FontFamily -> "Helvetica"]]]},
    {
     InterpretationBox[Cell[BoxData[
       FormBox[
        StyleBox["\<\"Pausing index \
((\\!\\(\\*\\nStyleBox[\\\"x\\\",\\nFontSlant->\\\"Italic\\\"]\\)\\!\\(\\*\\\
nStyleBox[\\\"+\\\",\\nFontSlant->\\\"Italic\\\"]\\)\\!\\(\\*\\nStyleBox[\\\"\
y\\\",\\nFontSlant->\\\"Italic\\\"]\\)\\!\\(\\*\\nStyleBox[\\\"+\\\",\\\
nFontSlant->\\\"Italic\\\"]\\)\\!\\(\\*\\nStyleBox[\\\"z\\\",\\nFontSlant->\\\
\"Italic\\\"]\\)\\!\\(\\*\\nStyleBox[\\\")\\\",\\nFontSlant->\\\"Italic\\\"]\\\
)\\!\\(\\*\\nStyleBox[\\\"/\\\",\\nFontSlant->\\\"Italic\\\"]\\)\\!\\(\\*\\\
nStyleBox[\\\"w\\\",\\nFontSlant->\\\"Italic\\\"]\\)\\!\\(\\*\\nStyleBox[\\\")\
\\\",\\nFontSlant->\\\"Italic\\\"]\\)\"\>",
         StripOnInput->False,
         FontFamily->"Helvetica"], TextForm]], "InlineText"],
      Text[
       Style[
       "Pausing index ((\!\(\*\nStyleBox[\"x\",\nFontSlant->\"Italic\"]\)\!\(\
\*\nStyleBox[\"+\",\nFontSlant->\"Italic\"]\)\!\(\*\nStyleBox[\"y\",\n\
FontSlant->\"Italic\"]\)\!\(\*\nStyleBox[\"+\",\nFontSlant->\"Italic\"]\)\!\(\
\*\nStyleBox[\"z\",\nFontSlant->\"Italic\"]\)\!\(\*\nStyleBox[\")\",\n\
FontSlant->\"Italic\"]\)\!\(\*\nStyleBox[\"/\",\nFontSlant->\"Italic\"]\)\!\(\
\*\nStyleBox[\"w\",\nFontSlant->\"Italic\"]\)\!\(\*\nStyleBox[\")\",\n\
FontSlant->\"Italic\"]\)", FontFamily -> "Helvetica"]]], 
     InterpretationBox[Cell[BoxData[
       FormBox[
        StyleBox["21.303387836911153`",
         StripOnInput->False,
         FontFamily->"Helvetica"], TextForm]], "InlineText"],
      Text[
       Style[21.303387836911153`, FontFamily -> "Helvetica"]]], 
     InterpretationBox[Cell[BoxData[
       FormBox[
        StyleBox["0.3635172160290451`",
         StripOnInput->False,
         FontFamily->"Helvetica"], TextForm]], "InlineText"],
      Text[
       Style[0.3635172160290451, FontFamily -> "Helvetica"]]], 
     InterpretationBox[Cell[BoxData[
       FormBox[
        StyleBox["11.992829511818712`",
         StripOnInput->False,
         FontFamily->"Helvetica"], TextForm]], "InlineText"],
      Text[
       Style[11.992829511818712`, FontFamily -> "Helvetica"]]]}
   },
   AutoDelete->False,
   GridBoxAlignment->{"Columns" -> {{Right}}},
   GridBoxFrame->{"ColumnsIndexed" -> {{{1, -1}, {1, -1}} -> True}},
   GridBoxItemSize->{"Columns" -> {{Automatic}}, "Rows" -> {{Automatic}}}],
  "Grid"]], "Output"]
}, Open  ]],

Cell["We plot the corresponding three outputs:", "Text"],

Cell[BoxData[
 RowBox[{"Grid", "[", 
  RowBox[{"{", 
   RowBox[{
    RowBox[{"{", "\[IndentingNewLine]", 
     RowBox[{
      RowBox[{"Text", "[", 
       RowBox[{"Style", "[", 
        RowBox[{"\"\<Promoter-associated Pol II\>\"", ",", 
         RowBox[{"FontFamily", "\[Rule]", "\"\<Helvetica\>\""}]}], "]"}], 
       "]"}], ",", "\[IndentingNewLine]", 
      RowBox[{"Text", "[", 
       RowBox[{"Style", "[", 
        RowBox[{"\"\<Gene body Pol II\>\"", ",", 
         RowBox[{"FontFamily", "\[Rule]", "\"\<Helvetica\>\""}]}], "]"}], 
       "]"}], ",", "\[IndentingNewLine]", 
      RowBox[{"Text", "[", 
       RowBox[{"Style", "[", 
        RowBox[{"\"\<Pausing index\>\"", ",", 
         RowBox[{"FontFamily", "\[Rule]", "\"\<Helvetica\>\""}]}], "]"}], 
       "]"}]}], "}"}], ",", 
    RowBox[{"{", "\[IndentingNewLine]", "\[IndentingNewLine]", 
     RowBox[{
      RowBox[{"Plot", "[", 
       RowBox[{
        RowBox[{
        "simrel", "\[LeftDoubleBracket]", "1", "\[RightDoubleBracket]"}], ",", 
        RowBox[{"{", 
         RowBox[{"t", ",", "0", ",", "72"}], "}"}], ",", 
        RowBox[{"PlotRange", "\[Rule]", 
         RowBox[{"{", 
          RowBox[{
           RowBox[{"{", 
            RowBox[{"0", ",", "72"}], "}"}], ",", "All"}], "}"}]}], ",", 
        RowBox[{"Ticks", "\[Rule]", 
         RowBox[{"{", 
          RowBox[{
           RowBox[{"Range", "[", 
            RowBox[{"0", ",", "72", ",", "12"}], "]"}], ",", "Automatic"}], 
          "}"}]}], ",", 
        RowBox[{"GridLines", "\[Rule]", 
         RowBox[{"{", 
          RowBox[{
           RowBox[{"Range", "[", 
            RowBox[{"0", ",", "72", ",", "24"}], "]"}], ",", "None"}], 
          "}"}]}]}], "]"}], ",", "\[IndentingNewLine]", "\[IndentingNewLine]", 
      RowBox[{"Plot", "[", 
       RowBox[{
        RowBox[{
        "simrel", "\[LeftDoubleBracket]", "2", "\[RightDoubleBracket]"}], ",", 
        RowBox[{"{", 
         RowBox[{"t", ",", "0", ",", "72"}], "}"}], ",", 
        RowBox[{"PlotRange", "\[Rule]", "All"}], ",", 
        RowBox[{"Ticks", "\[Rule]", 
         RowBox[{"{", 
          RowBox[{
           RowBox[{"Range", "[", 
            RowBox[{"0", ",", "72", ",", "12"}], "]"}], ",", "Automatic"}], 
          "}"}]}], ",", 
        RowBox[{"GridLines", "\[Rule]", 
         RowBox[{"{", 
          RowBox[{
           RowBox[{"Range", "[", 
            RowBox[{"0", ",", "72", ",", "24"}], "]"}], ",", "None"}], 
          "}"}]}]}], "]"}], ",", "\[IndentingNewLine]", "\[IndentingNewLine]", 
      RowBox[{"Plot", "[", 
       RowBox[{
        RowBox[{
         RowBox[{
         "simrel", "\[LeftDoubleBracket]", "1", "\[RightDoubleBracket]"}], 
         "/", 
         RowBox[{
         "simrel", "\[LeftDoubleBracket]", "2", "\[RightDoubleBracket]"}]}], 
        ",", 
        RowBox[{"{", 
         RowBox[{"t", ",", "0", ",", "72"}], "}"}], ",", 
        RowBox[{"PlotRange", "\[Rule]", "All"}], ",", 
        RowBox[{"Ticks", "\[Rule]", 
         RowBox[{"{", 
          RowBox[{
           RowBox[{"Range", "[", 
            RowBox[{"0", ",", "72", ",", "12"}], "]"}], ",", "Automatic"}], 
          "}"}]}], ",", 
        RowBox[{"GridLines", "\[Rule]", 
         RowBox[{"{", 
          RowBox[{
           RowBox[{"Range", "[", 
            RowBox[{"0", ",", "72", ",", "24"}], "]"}], ",", "None"}], 
          "}"}]}]}], "]"}]}], "\[IndentingNewLine]", "}"}]}], "}"}], 
  "]"}]], "Input",
 CellOpen->False,
 CellGroupingRules->{GroupTogetherGrouping, 10000.}],

Cell[BoxData[
 TagBox[GridBox[{
    {
     InterpretationBox[Cell[BoxData[
       FormBox[
        StyleBox["\<\"Promoter-associated Pol II\"\>",
         StripOnInput->False,
         FontFamily->"Helvetica"], TextForm]], "InlineText"],
      Text[
       Style["Promoter-associated Pol II", FontFamily -> "Helvetica"]]], 
     InterpretationBox[Cell[BoxData[
       FormBox[
        StyleBox["\<\"Gene body Pol II\"\>",
         StripOnInput->False,
         FontFamily->"Helvetica"], TextForm]], "InlineText"],
      Text[
       Style["Gene body Pol II", FontFamily -> "Helvetica"]]], 
     InterpretationBox[Cell[BoxData[
       FormBox[
        StyleBox["\<\"Pausing index\"\>",
         StripOnInput->False,
         FontFamily->"Helvetica"], TextForm]], "InlineText"],
      Text[
       Style["Pausing index", FontFamily -> "Helvetica"]]]},
    {
     GraphicsBox[{{{}, {}, 
        {RGBColor[0.368417, 0.506779, 0.709798], AbsoluteThickness[1.6], 
         Opacity[1.], LineBox[CompressedData["
1:eJwVm3k4lF8Ux4WEUpGirMlO9p2cM7YZuxGSskSpEEJS2SrZkxZlqyRJoaRI
EiVEShIVqSQp71jGNkNJv/f3l+fznHfOvfec7z3vPfd5bfQNcd7DycHB0cTF
wfH/35mDcqNzxTWmfRqx7n0UAhoTrjmIXb4I8TIL6/7nw2V3OYj8Ynhj+OTk
IMlU22Wbr89WwKJmQNE0yc5Pq7e/za+GAAmIEjAjwFPXP/GfeR0sc7T8p06y
Tk9q78XZp5A0pm+0g+TaM4MTm9uew4ZxXaUzJIONEU9zfguIdnO/aie5ifuc
+M7QNvgkEyAjaE6ATcOI1rT5K0gSilf1JrnzCMU6VeQNPLg6PVZFskruq7uZ
s53wbjPLf60FAcGH54x2encB6+yeizEkV7jItii0vQONa1LHxknWWxXdX5//
HiqvrAogLAk4MnpzbyrPR3hcORF1yIqAurZ3U66hvTBnlwh8VAIoCSp8Y+b9
UBirJWxLIyBh17YLNeWfQaMkWGSe5BbTk1IJIl9hy6BP311rAoqjx3JPzw7A
nyPPi/RtCaAFnvQJv/0Ngm/y3OW1I2Bk+3r57d6DwM29LXaQZFV9y3uybd8h
1elheIUDAfcm8188zh+GdPm5wSpnMr4DWqev0X/C4wEd2uutBMx0tDon8fwC
yuOU6DEXcj1lM5+dQ0dgueSN/bRt5Pz97WZGzEdhifrN8/t2EuDlOvjozdwo
pCeFd7R4EvDPPCquqnwMtJTnJjZ7E2C2sYj/uMgE/D5kPrnOl4ChsZjV6bNM
MPnxXNNlHwG6P2jTi46T8Pti8a/5/QQk9q95f/D2JHAnns0vCSRAof1W3jbv
Kag9yM23MYSAgJIe+U1t06AhcsMwNpKACd/NW2rzWXBh22utsUQCss2H2loX
WbBPrt7fJYUAlM1z++DDhnOnU4Jb0gg494M3dEZ2DvrieATaM0n97BsqVCuf
h8rEu9Lb8giIOpDHe/3JAlz+8bo2rpIAaQfnrHtSf8GqkrfrYhUBbWp8Mk+P
/wW3yZwNj2oI2MCMNP5suQg1zbs8pRrI+IQ5B4t0/IPokef7wl8RwFHHTViG
LMHIhYKlOEKAi6qPhn3BEoyYoZ8XGCOgJP9xpMvbJRjU+bJ9mEkAPSaMy0+b
E59+vehRN0dAoemAeDybE0tq1BtneBlg8eyxY20cN/I8uGtTqMKA5JawKrXM
Zbjv/QlFzaMMWO/jacx6sgyLbEvoynEMuD1PffaEsQxLUl7cVktgwCtVidd2
VF7ce/fIqu0ZDBA8/2IoYJEXczdoXNG9zoBcb3Hhm0H8SDzpHlr7hgEq8zy5
wbn8KPFd1qGlmwF15yal9Fr5Uf7WwJETfQz40tyi0rxpOSYqT5lKDjNARvWg
+fe+5fht94OzQ38ZUDrXHCZlLYDJyormVeqjYHKuYm44UgAnuE/HyuuNQodK
XuydIgGsPdUmUWQyCkyv0NQtHCsxw/rmvSbrUdBp3lC44yHJnMoO+btH4Uvr
w1/tQqtxij/g3p38UdibtUKU97ggJpiKK5etGwMf86UjUZcE0Wbe6U+W5Bh4
TP59NFIuiNmetZyn5cfAzn5iR3ufIArVfflSqEfqdGnX1QwdIRRaFjobvG0M
FiMuKaz9JYQXFzLqzuaNQZaLjL6MozCavbf5aq02DhmcYrzn9wij6Grdc+P6
45BcsaaXK1oYxXg5Gq9RxuHoiqXHfpQI40BmbIO26zj4NP2sL+Fci9URvarL
YsZBVafcSr16LZ4UL68OfzMOz9cYuJlIiGBLuGR5ftwECNWVCl7QFcErl3KF
xdMnwHe31GuGvQh2v5O4W549ARxVPBZ5sSJYLLYrZ1nlBJi69Wj+/iqCX7t1
By7+mIDa7DCBmkJRfNV+q2+NIhMqJMqbtBU3IIF6YWdzmJCvIKOtoi2Bbvwr
66svTULqbs+V360lsKJQtrro6iREXcseyfWRQKmLlk9zbk7CVrFVBfwZEtib
NNSd/XAS+FctrCB+SeBwUHPSyIdJOMLqGS65IonsgINOreunoHTQwn7NUmmM
W1+lt3htCpLvzXGcDd2INFnfOz3106D8+p3fQPRGzC9NCS9onYZXv+60qKds
xPrXV68Gdk3Dauk96R3XNqLazwYbzuFpuJTxVmTFu40YGrypUFlgBooDb6sl
6cpg+/mRBK0dM9Akt3NnzG8ZTNrqb7h1Zgb8KfoNr3g24e2C7MSKvzPA6ykk
I75mE2o9mBxYumwW7C60/qxV2YR+Vt9TL62fhXecuuFzOzfhXGOHhoPpLAx+
FUgNb9iEGlx7dZ6fmoUluQ0P9yfIYk2U49ez/Cww8c+/Fpcpi5MCQa6aQiyI
1DqSlpUvi0+nRD0b1rOAeKnl/eyBLEonChI3FFnQ/ecGz/ofsvjOY2/GBUsW
FHumu7ZaymHQlkeMqmMsGFDaD1/ocmgQvLdnwwkWiLEslWY85fDQWG3h/mQW
ZGb8W5CKlEPOCtuO5xdYcKQhrOhwsRx+q/Xr8y1jgd3G7dPyy+RxqnXJPcEP
LEgc0/1sskYel4U02c5+YsGzR0IvnKXkkd/9aU39AAv0nF/lxurLY8RJHRVO
ggVSJ8Hs/V55NFO7s8/yDws8HMVVR8PlkZDadYH+j6yrYvNrOePl0c2Z9ovC
xQbeB5Ujm7PlcVvSLssOfjZMDcmdPdUqj4uHX9RnirJB9R7nsbxuedQ5JSv6
SIwN/jFfd98bkEf3s4Z6TZJs+LQ2x+DznDwqSozJnJBlw7rBQzLT3AqoFptV
pqPABqc7ziv4BBXQ+sDjwDYlNjRZrRjQUVJArS3u3DlqbFgUGmmz0VVAxV65
/HcabDD82nzfh6KAuKKbMaHFhojSwsuR9gro8025b0yHDXcOxyWlb1fAYL8p
+9d6bPhlvvNg4R4FdLg8tTnDgA0yqw131BxUwPN5kz4aRmy4VDKlNpSigMJ7
6wJEt7BBGu4rKmcpoPyvLTrWpmy43RMuE1qggDFcx1d6Axt0gnTEq0sV0H5S
fnQ7sqGec3btQrUCXuR+1WBIYQMtp2qVWaMC8iZdilkk+a16JF/yawVc6XNT
ssSMDR4telwdHxXwet5Evp45G4Z2shfWDClgi+XuqVskB08/ZG2fUMDQgHlR
Tgs2sFOimFd/K+CVtdf5geR4aUPix1JFJA58e+ZDMv/D+e8qgoqYVSBlupfk
C/a1nw+KK6Lz0L14Z5Ilho5+eKigiN0ho6kyJBcfNX77V0sRXx3Z5PWBHE9D
cOGluakiMg1K/4SSXHuzrinFWhFZb5bumSDna24aU//GRRFvy1dfdSb5VfeW
mrU+imjx3OtBLrk+t8DFezsCFdHE6l7pCzIeA0saSq9FKuJKJ++MXjJe+7Pj
bvw8rohaxzfs6STjOaWGVzefVsSck5kGZWS8o5s5csKzFbFIlU/4gAkbeHY+
O/fouiLWELLL1hiz4czU8fR/dxSxKbN34xVDNhRKccWnNSti0sCQwG4yv6rV
z4+87VTEzCsy/66Q+a+ySwgX6VfEu1nS2xtIfbQeWbr3+pQilkxdKagg9eS8
usVn5K8iRvQI1R1XJfVZnOihzqeEoWp2eQbKbBh/t8zhsZQSrn8QucRdjg1R
Aa3UJSpKqJjw4vFTGTYsWZJCoeopoV3Z8LVV0mwQVuPXfWenhKu2Oezz2cCG
K00v1da7K2E7J+ukrwgbFHakKXr7KaGui5WZrTAbjJJXiDOOKGHAV161twJs
2DW4kovrphI2Oj6uqCT3HxH1ZoFWqYTJM6b1Y+T+jFiVycp4Qtr31J9bPceC
ZBNBYkO3EmYOlOmvZLLgzsU1b7WWKGNX+hW+8S8s+G0jetV3hzJejOh4sreG
tHutW5m/Vxldb9xra6xkgV+YcExPuDJuOba9g7ucBa9yVu+gpSvj83yz16bX
WHDlF6+I2hNlvNyi63SOrEdmifMZ85IqqHjm5w2WMwtYOey/WioqGFSQVTRo
y4LS8tmgIH0VzFtSq15rwQLhnkmbr44q5PuSe9NmPRYMbyJ4muNVUKOIR15F
lAVpz/piMwdVsOaP5Nzrj7OAPR/H2sZVsPuhkVx25yzM/Hq/k+uPCir8kPzp
3DoLXqvfGUWuUcXkcz2heQ9nQcO7nbXDQhXFjd+nH8+ahe6Fx8EKxapo8Hil
+YjDLIgbXPaq378Z+7hYG1xrZ0B6XdxnhUObMW0DUR9ybwZkZ3x2no3fjAZT
wjGnSmZApULWY/elzRjqG6Zx/eIMGCmWufI3b8bHAx+flYfNgLvoYzs3aTV8
c/YQv4byDJyf+2g0/l4NbWY+2zpnT8OpnanLV8looND+6Or4o1PQvSl65U0F
DTzVwKfDFTYFMowDgrBZA43f0CdS909B/RG6SIiBBkblP4+87T4FrIuim944
aODCL3tFVf0p8H9bbHTmmAYKJGmL2s5OAs3q+f5VPRq4Tn0nR0DkJFwUqAq6
2aeB+3aOL1QHT8JQd3EIDGjg9oNa6sv3TkK8X+qhEIYG3j474d62bRJq4unH
3yzRxO89so2XDSdB6fHX7DNqmhi2+e+98kUm8GssvFiVrInZCbs4zmUwYbwq
/dTGDE1USb+7BZOY8NZYwlz7giY2FPytZ8cxIZtqWu9WoIlcqXyXThxkgrx3
/IPLNZoY+2LXi2WuTDDP4L6mMqKJyWfr/DolmBA9uuIo1UYLKzhqThUFTYBP
2GX97U5aGC6tedfJZwLM5zbPBrhpYREPjWeVywTwczuGZvhq4fSHB5KNxhOQ
I3bWv+eoFoZqIPeSFRNQbbN2q1+pFi5Iuaj13h2HiRIJ1bgV2rji8JTuTe5x
+L2mYFJRSBvxb0mM1p8x4ImTedgloo1WHyT2vZocA3FXBTP5TdpIKdf5p/J1
DGhLNN1fG2qj2dI6zpzaMSjcbpEgtlcbw8QVx6UjxsCFP7D/4TNt9Dt5tDVv
chS8D41d2/VCG/vuCB0bHhmFgIGQvctfa+MTP41w08FROF4dMeX1URs/x2nw
rns3Cnd8Y3l5JrSx7ZDEWd+qUVj2+KyOi7gOLp72L9obPQq1gTXpzEgdDFwQ
XPZhzSh4ZPWuEI7RwTOf0rdpCYzCn/rf6fonddDhTf+9PB7yPC205XTsGR0s
C3SkZ88zoKHm2ekVJToYfLvivf4AA5qWtmco9upgAcEvt7SCAXvUR1fafdXB
vENVRsa3GcCzXeBMyA8dDNv182JsEQOoZY5nqid1sEWwaEY1hwEvnbvPWPDr
ovObd0sUTjLgzdXPmT7Gunigtf9+4nYGhLYtrk6g6KLyvPBkmgsDVk9Lnb1J
1cVRD8+my44McLbyPTu+VRc5GVTun5YM6B4dPhsdpIuthNO7ldoM6DNknsu+
rIsFL5sMS1cx4Kif4Jq667oofHUd5dByBoid1jr/9ZYujhttsbRdxoCdAxHn
5at10X7MfqPYPwK+Js6ff9ChiwmNnrrWE2R/+Y4zq/OfLvILF0Z8eEvA254i
9w9L9VDpz7bYAx0E1H+wEv+yXA/jmfyXVraT/eKn1OsMET3kmQvsO9hEgO13
oUoeDT08t15v9PFDAgx+PDgkoKeHRYLMilsPCJD96WYobKKHFgt3HArvEbBI
5D7dSNNDr378fb+UgMopmTcmPnpYN8TY415AwNWZpnPm/np4wK3XPP8yAeks
fzebID3sbHr1ksglwP/37c/bovRQ8wrnk5tZBKzn1B4Ny9TDuVDX8wVkvxov
aM5366ke9iW/9Us5QsCBNT9e3W3Rw3wbTvtDhwnwWJuUWf1KD7fxPz8deIjs
Z9e3izR91EMNTOI6fJCAn9Jb5b8y9TA1esycL4CAbpnZkR8sPZQJ0w+hkv33
U9lL5aMLeuhfdOztGX8CchU/6fzm1cfbiW2q4EeAg4af+dqN+shd4/FJhOzv
jbWWLhNX0McxXrcdN3cQoKhz86XMZn3Mf/VnFj0I4DRg0DUM9TGrOTzk3Day
Pzc8vVYf9JE3lWJt40ZAv7F67xZLfXTrkNRe4UpANYT72NL1cVOL0OY7zgRc
p6yVdd6mj5GTagYZdAIyzR/+dPfUR6v0PdZRTmT/T/0T7L9fHzk5NkcEOBCw
zfqy1oEQfWx0ep4cZk+AhS2wwg/pYwFHXE6CHQESjidjjh/XxwfeojdabAjQ
0hOxlk7SR7sPwXRukq0kSoUb0snnDbKLbawJCGF0lS5c0sf9VYbUSSoBCV3+
h/Mu66P7m/xMOsnZj36bGV3Xx6k3JbG1VgQ8S5LpO3xHH9efOGtRbEnA++Dq
G+se6KOk1vYNSiQTrjYHqx7pY0Pz1cwHFqReTL6YuDToo0GdRzGN5DWyYbzT
TfrYfCHO44c5Gc/lPN1nX+pjYQdXWSrJJlM5VzU69ZF/pD/HgGSn3s2Bb3r0
0ciPY9OEGQF7nj7TC/6kjz9P7LG6Q/LRm66cAt/0Mb76AFckyRkZI69Lh8n1
i4l7WJFceCgmx2ZUH0U3HreRIvnhTsE9I5P6uEW3vJuD5FfmNzSS2fpY1VIx
R1AIGFA2XJD/q49CFvnVn0meEXz9opnTAIfF4lf2ksw373N+N68BNtYFcfxv
lxyY8eJaaYAmWWHpIyRrvUhWLlxjgINrCisXSba6I87C9QZofXN5uDg53o6s
imdfJQ2Qs77htRnJodEWp2NlDfBKS0fjQZIT/D66SygbYIW6tfMtkrNtgmTr
1A2wfS9Ej5BcrsnB9NA1wPjPz1CLjE+j6IXH80YG6Ptv4OpJkt//U0jKRgM0
NCvL+UwyMfzYWd/KAF85FKshGf9/rx0l39sa4O2TE96lJAtXfR+JoBvgrmMV
alJk/hTzD1et2WaARzsF8/NIpgdctaP7GuCSv9u23SHz70/XFmXuNcAEvoyb
FqQ+jhq8+J5xwAAvfubJ+07ydZ6Jo6+iDPC0lV+oMamvmrETVoGxBpi8Ottl
huRX3euE+BMM0HRF5UAVqcfZQtNb1DNkPLgMZp1J/fKndkUMXzBAWe3ZODVS
35IH/fFUrgGq/jN8KETqnwoZHxpvGGDg1XiNWUcCdsrLXN9VaoDhHQ8jp8n9
EipQHcxxj3ye51/ob3I/5Xz6vNS0zgA9KbtSZVwIuNN48G3/MwO8IdFRbk7u
x8ZbSy8fe2GAFg/GTx8g9yvj8GadR10GqNw4nv7JnYAtwjG+OiMGKG6yu1Ha
i4DhR3d/2U0YIFO9srvYm9yv3oPBe2YN0Gf5AzP9XWQ9vk09dnGJISrtyoDD
u8n6RxG6MLfeEL2HHypHBBKg99Nig6C0IdZwSybYHyD1ln64QEneEOeE+dw1
Q8h69rG/zEPLEDnT1OJEw8n6EXyzuc7GEK2OhhvuOUZAonCfbY+TIeoJmX04
F0OARu2KrjE3Q1y58oFgexypn6VhXyT9DNHDqTB0RwIBqvkm7PhjJH9I9ls4
TUB021tFyzJD5HJWzDG/ToB8CPddz0pD/GjAf0CimIBOYX3dyBpDzO1s1OG8
RdZ/n3zKzSZDLDc7VjN6h8wfy9+D77Mh9sZ5m1o9JkBcdiHttYARSplKTa5+
T0BLm5rQ8BojjKZa8V/uJfMRsit7cb0RVl2pPanzmYCm2pYidXkjZFUuqzo1
REAQ/eyTs6ZGeGkwcODeNAF1sfITriFGKFr1INhAmAEZfLYxPIeM8NNX+oKO
KAO8L4Qsf3jUCKP4Ln03FmcA5+0aBdFEI6zUr+zbJ8sAWo+NT1++EW46tc8Y
dRnQoxLy1uulESrS9c8z3BlQXH3ee1WnEaoJclic9WRAFKVmrKHHCL1qBlop
vgwQ37aEf+M3IyxOSQ95HsgA3xPnzb6zjVBipkrGJo4B4x8f3t8rZ4xaG7oe
BJUw4KlfP0VUxRh/VP0qfV7OgLPjHJ2tGsbkeT1iifx9Buhw24wqmRhjl8G9
sRX1DDim3i876myMHT4y73Z3M4A3keNiaDxpbzu71pJrFDZqW0cd+WSMoxaT
PcsDRiE5esWz69+MkefLKYmIg6PAbH7D1/HTGPeoCWgzokah3t0tT2bGGCvf
W/5dmkyen2L96ttXmOCodG3SRPEonGuL4ZY0NcFi8yfHr/wcBW6fyszGAhP8
9e7l51fk+S7w1qHe0WITPCb6OlYpdgy6pgxkRMpNUEm65+bFpDEoONVwP/CR
CfYbrWktzB0Dk9JX74W7SH8So7Unn43BIdaw+F6uLTijZGYdITQOw+lit5b7
b8G/k5WsgGfjkHPHW3d90BakDHdurns1Dnad15/Jh23BeCj+JPlxHO6vUe2j
xG7BO3OuT0QnxiE+12R51MUtaH1As/qrxASIlXgeGGrZgke3uBk0xk6A0/Or
mk8UTJF76blSHgUmcP34/uTlZlO86//cs2MzE6p5FG0+aptih6ifzlUdJkjY
VPhOgynu1XvqstOMCUTn0/NK7qaY+PP0LgsvJiR8+TablWyK78MefX95iQmP
5jfVBo+YYl+ny/JrgpNwgcPDQXjCFGUXY38uWT8JwcsyBx/NmOKjDr79AdKT
ILt2gX8pB+DMr3g1Z/VJyNTo3pG3DnDc0fL7MftJ2Lc34e8Lc8CFHJ5SjbRJ
WNczhBuvAGLQ8uJ3y6fA8GPX9/1KiKOKG112Sk7DlNGWtCOqiAvE1lMshWm4
ffmmVoo6Iu/xp1suaE7DBr/o4yW6iEV33C/3WkzD7zE5qZ8UxItNpuZJgdNQ
x3XEY7cHYsldqy6LR9OA6lJvvdIQ96nnG310mYG5sylRwRmIbg58ESe8ZqBi
Zloq9iyi1eTrg0r7ZmBjbWvw5UuI2aph1UHHZoDTMmxF/3VEWclHU0+vzcBz
j2bq9jrENe/Udf3GZsAqMbB+6xhimGx4RUrsLJz71LFfnYko7WdfX544C180
tNYun0b8d3vdUEvGLER+mgtsnEO8/eZZ6Icrs1Cskbhek5uCdP9xx4D6WeD5
VBCxUoyCsY59xhJ/ZsFZg1uakKCgcDLRGs5J9uen9rY3S1PwmJmn7WM+Fuhp
qMnEyFOw7miYojjZX/ufevyGoUnBKp7GDZI6LGhRf6/cRqNgV02gFbGPBUKn
DN8X2VLwD/HrkWYIC7z68o/HO1Dw9yonaf9DZH9PvoD1XciARua9vXCcBfJ9
zFPF3hT0/tmjxpXDgjB1F80TvhTc+LysoPQKC+oTHvZ77qFgahy/EhSxwE09
VnttIAXPDSzPlr/LgsSE5d9ORlLQ64lLH/M5C7p6g9O9j1BwwOPMN0YrCyTV
u/SNoynI1X2M1vmaBdW92RlTxykoc/b3HpcPLBhWkzfZdZqCSzrG/SxGWKCV
kPLTJJOCsmKVwwljLIjtHT0nep6Cya/PYvkkC9Yl3B95k03BjycuvngwzwKr
XrxkWkRBRWaDTy4vG2pydw8tv0nBCz53C7hWsEF5Z7Jm7y0Kmgrp7nFZxYaV
X9+0h9+lYLFi4FTpWjbEF0yLUiop6Jx26XClKBumdon4r6yi4LpR2/mrYmz4
MOTFcauWgumuYwfVN7LBpviEfeQTCg7mrdV4u4kNdXuLc82fUvCt9YOI7fJs
KCDGdL40k/lk8m6UUGGDUJngidJWCi6+vebkvpkNCQd030S1U7DoYmrOEXU2
7GNG71/zloLRN1I2BWuzoe9eQfXAOwoaZwoZU3TZYBfexHXnPQWHu7JFf+ux
oV7nl9OxXgo2PnG9mW3ABg3W8iu0fgoe/ZjeJW7EhsKH6oy1X0kO0kxJNGaD
8JGtBt+/UdAmZuFJjwkbEo0On6oYomCSWLMfvykb5v/kdsWQG6xrm+8BWWBD
0JN6KVuCgm1mpa83IRu+xA4GiY5RkH8s8jAvhQ1OyFP7Y4LM3+omzy6SG5co
L7s/RcZbhCvquBkbdJ7bu8TPUvDD+p6na83ZUJxw8Jr9HAX1soe0zpAsapU1
vuEPBRfW9LeOkZy67JHxr78UjFzpH6NpwYaF1v7kKg4zHOXdbOtBcnAqx/sT
XGZ4UlN38z6SB2xlNznxmCEzOHvTDpKdBWihEnxmaPOIqaFNclNH4BNiuRm+
b/m4jUn618s8w1+z0gz77Bm550guod/fdkrQDPO5ny+sJ1lszYciZ2Ez5EyZ
j0sk55/R/XtSSsQMnc61Knwk18dxURLG1pvh3ZHBhZUkh20zS68VN8NQvpd8
KmR8hkT9e5OkzHAw8J+7Khk/t74UeVcZM3RP454VIuPbmlceLiNnhpKDHr++
kPEvk5wVeKJshjow/U+ezJfkgOiO1M1mWBFSj9fJfGZeMynZpmGGK71FhZbq
syFCNsFsSpf01+x19wipj+EfN880GJhhza76q+mabHC/2d6fbmyG6umJ+0+R
etqivOawAsUMo+tSPyuS+qtg6DXNmJthqq5t7TtFNsiUewg2Wpmhqplv525S
rzwahaU77cxw3SqxVUakvjt0NQfObjPDcXfN9vvk/khzK+LP9zBD2QPBvg5C
bKAdFtEt9jTDn+0Cj9tXkvmv+ZtS60euL9ZkW8gyNlQZv9T+HmKGMwf2OXmz
yXqyc4vXWJgZPv1zb0x4mgVqMRXJ7ENmmPvu04s74ywoqb/4eXm0GRrdO8qX
+YMF+RS/JJ1kM9w5YcW5qosF233f3zNNM8PAuc83R1+R+/+kdT8twww3XHrl
WvGCBZlN6pqeF8yQo/xUG1HHgpPUhb5TBeR8f0ev0C5mQYB9ltqHGjMM0w6a
t41ggUIw7/Zvj0n9lJeZ3jrAgqGMYycZ9Wa4le3cw/Qn62Xnro//msywmPFJ
ArezgL5V7YTiWzMU6koO+mnCAoPtL3qOjJihVlZZQz4HC5bumY8W32CO16sL
MzuOzYJb1J7SKXFzVLa6dPR6OFn/0972tkqZ45HnfKLBgbNAq7yld0jOHLVT
eUJ/eMxC6r/tzNca5nii/G6Bn+EsrM6t9YujmuMyld2yPTMzsOHNMZvBCHPU
OvyxWW/vDKgbLoqUvDHHKzKpab2W0/Cy9NGmx13mOLQnZ1HCZBr8JQ+pd/SY
Y/uqH3f2aE1DPteo1cwnc7xT+yz6H/n+5e/oPYS/zLGMdyRx19wUDPtWvfvI
YYFP+HOvcpZNQX560Bk+LQuMrH2lXC4yBQb/FPLEdS1Q2lKNv3DlFLw7+L1Y
3cAC5yI7PK4snQL+bR71rqYWaP4391b59CQc3kgbu2ZjgeIZP32VOifBuXqT
rZGfBf4M9eq+kToJfAN9PIEXLDDf4c1bcZ5JeFnv9iDkkgV2f3hsa7XIhPTL
Xbsici2QSzzwbhSLCat3vKyLKbBACakG27lhJqx7/ygss8wCOVoTgv1amSDz
KvtLVZMFdsjknR9LZ4JRjVs1x6wFjgY9jxgUZ8LCxS6/pXMW+D7B7bv6OiY8
OeQgyP/HAi/q3o5JXMUE1LYKWrPEEtt7yzUcOZlkP6srIy9giR8/Bd7I75wA
5yLhDFs5S9TqS3flDJqAgMyuPRddLfH3p3ot04pxaNhFFdnrbonatOUmH26M
g7B2Xav+Dkv0WcG3Jy6PtPfcUOn1sUQdmjRzIZG0ix2ZFAuyxNeBq8dKvUj7
DamYaycsMdjusObb1aT9cdCFsruWePHrlPNU3BgEpH+zjKm0RPegdtedh8eg
wdONbV9liaoKb3S6g0k7B3pM1FqihWfAjjFP0m65RlqrxRLjdU5vbDIh7Z2P
Sh/2W+K+nnO8vxdGoeEHz/NGPiv84D7oZpw0Cj7r2umdK6yw8MHjpOq4UeCg
nhn4vMoKM1NjQpA8f2OJyOLcWivU2V23OX7/KDwNUDRUl7HCgb0MRrkdyRPW
d/OMrPDCuDnnw7WkP+mVpre2WKGMuX+oyCrSH73rVTVaIe9fSvMpXtJfpQfx
1soKf8mFMtP+kP1FRKAc71YrtB/PHzcZZMCz+fS8iEAr3Gdjz6FQSfYnynTl
E8FW+GDNDXGfMrIf2rH20ZmDVti9ota7uJgBZnWX398+bIVP47k3e+QxoDH2
juC3k1a4N9K82PMUyVydSfb5Vhjs/df75Q4GPBdYEyH/2gqPLbR+nxJkAEuj
k4ejk/Q/xJXLtZIByi6nc3q7rNDKJ++2JD8DzuUua0j/aIVrR5rqwznJ+Sgs
8E1/t8ISeYvxbLKf46D8uNrwm/Rf/vtY2weyv91dqJXz1wprTvUVRXcTsC/J
uzmMg4pqXQ+fGL4l+8/XvYQcDxUzZJcVv31JwFWPDt10QSr222y6dbieANOI
h+3uilTcPTmee+kmAWGXIry0VKgoEntz+c8iAoprNSeXq1HRMqdICAsJWLmk
bF2DNhVdTm7rXHmZgM+nC3bJARWVfAROSZ4nYPU9z5lFChXP526Tqc0kwKJ7
Q9JHCypyRNSpe2cQULYhqyzNhooKFFZScwrZP99MYU+6UtHq7XgN53ECKl5a
pba7U5HTY8BzJPb/7324JG7soGJizTF6bzQBdjqxZu67qMik3xTuiSJA7FnY
6fogKoZRTfOMDxLgMKQunR1CRaq6DjWI7P9PLBurPBhGRd+w/k3FBwgg7Pd+
lI2iYuhFe1/dAAJq+3ZsSjtJRR7l2exnfgQIB/Ruc0ukYkqRK6+5LwHB827p
G1Oo+HbstfZrHwJkRJ1nH2aQ/qIdH/zxJCDVlfZiKIeKwrUcG565k/Mdav5z
N5+Kn65FyiVv+z++5hrHrpI88pV0TMDUOdMcwRtUvHPUQEfQhQCPTp1A0woq
vpT7F8hwJOCBd+VVvvtUzOSnx7IdyHhPqHd3V5HzM1mrtILkRgGVLYGPqdj2
PNrM0Y4A8cslB/XqqXjIcPedGFsCIlXli5c8o+I5I6vyBzYEKNtuXJXdQsXP
Eie8TKwJSOi7Yu7XRsUgKemVp2kEfNkvHqX2iorKDLQdphJgMJ9TNt9Bzicz
UZhG8rlkkW9Nb6k4J3V+X6UVAaMiWWszu6m4r4TXSo5kq5tCNjs+ULHFMKW0
wJKA380C9yf7qShYrc13z4IAF9e0n3Vfqeh659qiJcl3hnjFkwepKKf9OvK7
OQG8EYlOW3+Q4/vSD6aQ7MvFfUryFxXPRi4Z1ye57tzxRyMEFRNKK0bHzQhY
J/Nv7MEYFVVNtA78f18Zei9aJp5JxRq/7SH/31e+xN9uttNUdPCcn/r/vlK2
83DaOhYVJXf/YP9/XxnrPdvwbY6032fGLCH543jYTNkfKgokjicw/r9vjGUq
Ri2S44lUrvhCcrpAsKf5Ehp+KVy59v/7yuF8xtmV3DS08vtwuZ9kVN3f0stD
w5/nvxb/Ijn38fDvIj4ajob8Vv/7/32nzW710BU0jNf6Y7CBHM+h75uf8Soa
dqyregYkl+z3zuYRoiGH+5+2AyRzzve/eitMQ3PNa/Qikncmeyy5LELavY67
fye5WuSj7r4NNLznLfBVmYzP6puuAdoSNBRDs+GjJAfovbuyKEXDDzSZkHck
NzU7vWuToeGJ53eP6pDxl3TtWJYlR8Pq+VG+KyRHDdma+CjSUFC3X2I1mb+u
8LZQFRUaqjbEPUwlWZWLeoO1mYaF33o/CJD5TjzX1PtMg4Yrh0fjckg2vNdg
5q5HQ+PHVoEvSb18uZru4mNIwzWyUvKxpL5OZGz332dCQ9tryyb/v798FTid
EmVGw4KPGnU9pD5DPZ7mxVvS8Mq5pQ33SP2utT5dnkyj4VMfoQ+XSH17ySu8
zXagYXigoN0JUv9ca2cGC+hkPNbeLksk90sJ17OZEhcabv9lqJzlRMDkgIfo
Iw8aztXFJHU6k3rPy/Du9adh1qTd+mfkflRK3XHw234a6j1xrVi3nYCOKMWT
I0FkPNe8OxrpQYCIW2PxfBgN6wQDqlzI/X17NWtsfRyZf7mnq9LJ+uD4r/Hf
xhM05BaXPau9h8zv2BlB5VM0jNydsfOHPwFb2pV0jdLI+DdqfdtL1pfOU57R
Hpdo6Ga7XWyErE+HIpQzfHNpyJtS7/s9nIANfuyrAZdpeMvOe92vQwT44dnn
R6+Tetnx4N3qowSwfjfx592lobTTVumBEwTkjZwVv15Jw/5DxuZqp0j9ffRS
K62ioZTAxtnEJAJSqubojx+Tv7/iKuKeTtaHUNWcTy9oyHq8/teRiwQ885q/
/f0lDa/xj62WyCHA376ljvGahmZCm2de5hFwV9ln4M87Gv6SjF1CvUaA2Y/z
CuIDNFSeUO9/WkbAXo8/VTvnaGgwCXVPmwkoMH7WrvGHhuWKYWt6W8n9JJ70
jXuRhsOB90X+tBNg81VIoJzLGs9FH4edXaSedivv/rvSGsUvSVed/0oA88B2
oSty1pipLRjX/4cARUcpxTBFa/Q813j03D8Cdmn82GKlYo0xMe4JzlwM6JoK
3T+uYY0sfY4vTPJ9+eBw8lNTE2usVU+LvLmBAVHHHwZ/dbbGykfjFzlNGFDh
G5Nw39UaHV3/vd+JDBgxN89NcrfGxLvLc55ZMMCD502zuhfJdSONt+0ZYJI2
LB6/3xoHh/eHLngzgCNrbbt0vDW+t/HPKUpkQEpJuIJvuTWubvrjbN7PgBUj
yRvCK6yxh2fZtSPkeSJT6YpAwn1rXLzyK+3JLwZcvN06feORNQrQlPcFzzKg
qEzi6UizNa70iks9RJ5X6iteuB/8Yo0FXhG+slajMFUjlhq/ygaDLf5peNWP
wqF5jZizQjZ4u/pRsk/LKMwZWoUWrrXBwEXLDWEdo/CvNtStScwG+U9LSz3/
MgornjTL8Cra4MwjpookxxjIPwt5fAZtkNlT69tkOQYebc9Hrxy0wY2vuGc0
Po/BwYW3349F2OCywrzzqcNjkKw+0Od+2AYrt5pMT02MQXXWQqtQjA1Omclu
YHKOg5Cv7o3EZBts+HFT/bLSOLT/LvYMvmqD/o5XM9uPjIOJamrHltfkfLcc
tayTm4Ct3tnNGzptUHG1B5tDkzzPniuuY3eR/m5+PedqMgHZc4237320wRPS
Y4VqWydgtulPotyQDcLy9E8FxyfgjucBEPhjg7YqQavTvk2A1Bmnin5FW2SW
7Pd/6caEnWpS1qUqtqhNKL9w8GRC7uuxb0fUbFHOZYz7kx8ThFekrRHRscWI
vLS1yw8ygTelOZIOttjkZR3ZlsaEqRNGW1pc//eXW/WkkQnNkbIv756wxfPN
NmcP6E1CoNfc9xP9tvjuWmncTu0p2MsRFehz1Q7dlJKFnp2fgROTGT/0C+1w
aDRMtDB/Bq4M3vBedcMOzz9Y+BR7YwbeN73bWn/bDjX4Eh8rP5wBixR1E/Fq
OwwKXHXVsm8GZIR+rvj4yg6TqgcfukjNwpdNbnccf9uh0I40QuX6LPwWPqCo
8NcOIw1M6laXzsI6noTCxX92aLq65spI5SzY/7p3sXypPYa2WJyJbJyFujKB
uOWC9liXffb37MAs5Oo2O75QsMf4be1czmIsqJbvb7uibI8D+5Y6b5dhQZfI
tHnkZnu0DDhzzUmJBXy/pQ3ktO2x799Gs5X6LIiqj5Y+aWqPrTq/cuvpLHCj
6kyautqjnoOAzpOTLKi7lEvb6m6P7L+vWLKpLNj0i6Ng7w57LMrI2n0okwXM
5NcOmbvsUedqy/o3+SxIfelf9u2APcauCWJ7PiDtG15zsULt8XSPkxRXLQu2
BWrv4I+wx/MnrR5lNLBAdgUHv/ZRe3TRitN1f8mCevucvQmJ9ih9fZdS+RfS
fuVffXaKPYrEXX8Y+50FaeN71pWn22Nhll21zi8WuJ/Rau45R65f1kvcfpL8
/ddscSLLHp84r159d5YFchr/whez7ZFncFPmzDwLpjrbZRSu2uOVlvVeSpxs
cN+oddS40B73LFdAUR42NBzMfut4wx6TP0v2j/CxIV1oT3xUqT0qDZ5M0RFk
g5zL4ue2h/boFNBV4itJ2ot2636ptcf3pk07fDeyYWrmZfrUE3scdy3aYy7L
hvqsS8ZiTfb4a0f9QIkSG2SH/55Tf2GPdmP/eDersiFNbzdh/tIeXwpO/D6r
Rs7ng0ZOUKc91lph2V8t8vcKl5jx7+xxwrjcg1uXHD/qLzXrvT3aJow4MvTI
8Vv9rt7qJfXxj3qk0oAcX/Ql60m/ParwzzRtNyL97ddw6Ppqj0IxTjLfjMn1
Pbp4Y3jQHjN3JByibWGDPP/fhd8/7LGx+1jZGVPSn4efy6oRe+w+vu9eNZD+
breVbhq1x36FnsgnyIbtf9S5DCbs0cs5i3mdwoanthc97KbskWuSVyjAjPSX
v3DPZ9YeB3uFO1eZk/5GffkOzdnj47C3G7NInjZp80n5Y48PhI4uzpPscVq9
5vKiPTKZHT6mFqS/z1mrKpc4YI0Cn6UvyfJqC/4t3A4IJveK95B8Ota3vm+Z
A8ZN7EiikTzT0bp2gp98nrZsmJ9kDyn1A1wrHZA3066pjPT/NCSrSUTQAX0E
vJTUSFZ4+kdMVdgBF51kxc78fz+32jccRRywb9X9K2/I9cz4tL502eCATEXV
pxPkeuMlJp57SDigGfN47AwZD4G+tU98pB3QhnltQx8Zr9yLJtX+mxxwui6i
sOD/eG71uxsk74CbPg3K0kzYcH9VakmYkgOqfFhd2UnmA19VXItSdUDND6d2
GBmS8bRcPJ+g5YBh+6y23SPzO7xE7nSqrgOW/qB312uzIazeNjHTgFzPY1pT
uSYZT/2cqHxTB9TqPBSgsZkNojMNBwspDvg6zs29SZkNNyqGA0osHNCkSFfR
SJHUj5KO5wMbB2RVr55sl2GDzbCHW629A662nd/8S4oNHwqPOz51csDeX1zv
hsXZwBR7Q3nl5oAJFe/H0taxQWZlgPyQrwNaP6l5cYSXDXdeZkoRexxQ/cvB
onJuNhgnPRRl7nPAqCcb9Jo52ODCsXT5QrAD2mWIGBXMsSBp6urEmmMOKGNZ
bbP8JwuE77b8Wh/rgKrjCza+gywoCBz7JnXcAaWH065c+cyC2iGjbpUkByS2
t0u1vmPB6PueGvPzDsh3X2j5j3oWOD1efiK81AGHNgsqxJD1p/+w1rEjdxyw
pT+Hx4qsT/t1tkfE3XNA0Y543Tmyfp0oL/ZPe+iAzmLJ2esPs6DqKsX2+nMH
rB2PcHffyYINCYeF331ywG6UK+DZxAIj7UuCN76Q9tOnaLziLNgxWL3y8DcH
1NV6YPJbmAX5yOIV++mA7kZ7uSt4WCDxN+Kv75QDpmr/4wsYmQXpyLDhKV5H
bAksXe1UNgvy+w7UCOk5okqhu/ANpVnQtvPb6ZzpiJlycpnDq8j3iUeX3q7z
jsh53aFhI88M8O+nCIZedESfq4JDOxamYeCUVMvpfEfMMulc0vFrGtIbPqm3
lTiiIs1p6O6zaRjWcuHCZ44oe/3xw9zwacheb3l785Qjyou3p+/rnQIuxQcJ
JrOO2P1Onv3zzRQE623ytp1zRNEvvd5BLVNgsXWJ8P5FR6zcnfQw4f4URLV8
MXVe6oQWHkN67NNTIMeRV3Ja0AlTiUXPf+ZTEBu+Jppb2QlvKzdMbquahMVw
KuOgihMWiIXtNCufhJiIYx5fVZ3wHOff39o3JiH60HeDWnUn9Nn0fUI1axKO
Hr4/G6JL/v7GjbbIQ5Nw6NjWkE/ohJQd2u3h+pMQdPK8b+U2Jyx6qXrN/hkT
Rk++eCu13QlFHY4kqNcyITDhD572cEIXX/O09feZEHDKT2qfpxN+MQtZznOD
CfuStPsl/JwwLGeFPCWFCbvT3rmmBDvhvdXXXClbmbDj/Bprn1NOyLV/XcjH
vgkYb1NIaUl0wnnug5ThjgmI5zBpU012QhsBagPX8wkoPrDbej7VCf/2x986
UDoBTGqV9blM0n+sx62F6AlIWHCzacpzQuvPE5acmyagbE+urWIluZ4/zVZH
j46Daf6dtIz7TvjR7tPSg6Hj8LarsX3mgRM6xkWmRPqPAwsYts8eOqGqFFSX
O48DbjCx83jihFa2q060q4xDd8dnu/RWJ9TpqHxaNzAGC/obHZhfnPAlQ0JQ
zXUMdCQ/L0QMOKHvit0v9OzGIIg7p3T+mxNOBB7zdDQfg/7O1XxcP5zQeXvN
5F3NMXi8n6NpLcMJhT/amG5eNQZH874aGrOdsCQ6OmrF61GoPJ73q2HOCacW
9zevaB4FYu+2Sxa/nfDtG3tR8Sej4KHzZsb+rxOuvH4jb2/5KBi+rr/rw0VH
YQ2B3IoM8vy6eFkucRUdM64PDi1uHQWNH9u7+QXpWJHP5zZiNwr72teePCNE
R6PjBvPfLEfh46XTA9lr6Zg4tKfwr/4oPNSIySsVo6M2vVP9s/goRPruFHyr
QMdcSVURrREGzDZv+CuGdNSdF5b4msaASLl35YkUOl4QPmHTTZ7f5xLSvCbN
6BgSPZPafZwBC+YLDS2WdEwdi5dhHWYAd+PnEwdt6fhKaWtd3W4GCNUX8L5w
I+fTcnKLE9k/XJDY/kjTnY57fC2Lp4wZsC5GMCB/Ox2/lCxevqrPgPUmJ9oP
7qRjVtCw2Hp1BkjX+mWI+9JxwDU4OkWSAWrV8sJhB+gYvN7fbjvZ31Ss/drU
H0zH5OeH5a+R/Y/WoUuHqKF0vB1DF5tmE6Crw/tBPJyOH/NqDauYBJhUjuS8
iKLjT6Z8xr1BAmzvlElJJJCcYi57iuy/Xgns6Uw6RceL0Uo3Asn+zOGAxPGp
RDqK6/X072gkwFk1Y/BFCh1lb17x2F5HgMftkBthZ+hotukL60UFAfuKtVRa
c+n4Prx0SQjZD77XOcDvmU/agyNSirIJMH9+c2TyMhnvg6lNP7L+/15LvETs
Gh3nfFWN0jIJ6F6/TC7kJh0V2yQO7Eok+8cSCjf3LfJ5KZn+6ZNkf6kX/T37
Nh3tbNZ3nD1OQOrWyWuN5XScdd0jx4wmAE5/klz3gI7yvaLL9SIIKBNbt3i7
io7Ou93/bAoj++XbTp/hIR079bLMJULJ/rulOW9/LbmelDctmkFkv85RIfrk
KZm/Xgepwd0EiJ4h2PRGOlry3nNUJvv3UxJyH4af07FA/U9VzC4CfIxys1a/
oGOc0F1hKy8C1kUkCO1+TcfI9oDyne4EJHA2TM51kPrxG5RadCNgMnO+83Qn
HZmjPLduu5LxLg8+8/AdHYcsr07LbiXAyORWsF0PHRf4VSqm6ATcfPnd/tt7
OhJ3JqPanQg48dN9xfI+OoYt+shdcSD730PnGVc/0bHEW4Y7254AT+6Olzqf
6TjC7/Qj344Ag43mKV4DdGy8vfHGCxsCiu/G7Jv+RscZly+xY9YErDGtoSZ/
p+O+BwZ0SZLHPTbzVA6T+W/We19AJWDnyN4fVr/oWPbq6KkpKwLaDhc2fRqh
Y12pvrwjyXo8n6+HMsj5uQo9rLYkoOiCyMmlY3T0qr+r9//3h0KbnH1zx+lI
+fjgerEFAXH30inqTDrWXGxZUCN5FF5IN02S8x1NwUZzUk8dSzi2T5P5dys5
4ENy606Tr2MzdNTfCSf5SNZlRNafYNGxNrst/sn/3xMeuXdZZI7M3+OGPdEk
r+YdjS6bp+OvsFzN/+/vYi7K76T8oeOxkK7v/9+fEbK7jN8vkHrwGTj2m0KA
+/28DYGL5P6bMZkfIrmZ8n7+3z9y/f0+O/7//+D/ANP6iDo=
          "]]}}, {}},
      AspectRatio->NCache[GoldenRatio^(-1), 0.6180339887498948],
      Axes->{True, True},
      AxesLabel->{None, None},
      AxesOrigin->{0, 0.8200000000000001},
      DisplayFunction->Identity,
      Frame->{{False, False}, {False, False}},
      FrameLabel->{{None, None}, {None, None}},
      FrameTicks->{{Automatic, Automatic}, {Automatic, Automatic}},
      GridLines->{{0, 24, 48, 72}, None},
      GridLinesStyle->Directive[
        GrayLevel[0.5, 0.4]],
      ImagePadding->All,
      Method->{
       "DefaultBoundaryStyle" -> Automatic, "DefaultMeshStyle" -> 
        AbsolutePointSize[6], "ScalingFunctions" -> None},
      PlotRange->{{0, 72}, All},
      PlotRangeClipping->True,
      PlotRangePadding->{{0, 0}, {
         Scaled[0.05], 
         Scaled[0.05]}},
      Ticks->{{{0, 
          FormBox["0", TraditionalForm]}, {12, 
          FormBox["12", TraditionalForm]}, {24, 
          FormBox["24", TraditionalForm]}, {36, 
          FormBox["36", TraditionalForm]}, {48, 
          FormBox["48", TraditionalForm]}, {60, 
          FormBox["60", TraditionalForm]}, {72, 
          FormBox["72", TraditionalForm]}}, Automatic}], 
     GraphicsBox[{{{}, {}, 
        {RGBColor[0.368417, 0.506779, 0.709798], AbsoluteThickness[1.6], 
         Opacity[1.], LineBox[CompressedData["
1:eJwdm3k4VV8XxxVJVDKlDClz5sxT9rqma7qXi4SIiJIyJZShkmROKckQqZx7
74loEpUkFCFUKhFCivRDCKne7f3L83n2Ofvuvdfaa63veo4tPsGOfss5ODg+
c3JwLP2dDpX7PlfywOTL1USpxkwS1SVcpYsXZCN2iojCI8yRN29xjOaXoNzz
31nlmKm2K1WvzZSjnr1/S69hdqy979aRfx/NbdHfdhGzp45/4j+zR0ivSU3r
NGbttykfsmdqEe/+l3cOY0Y2htwN+Y3oZfh+DTvM9VznJTxCmtBsfLWKLmab
J980f5q1oDF4QWzCrJzbcitzph3Z8I8Ij50lUVDknKGHVyfKuuW98hXmcmfZ
RoWm10hCrT2yArMuf0xPTX4X0tqj2xGK+eh3Yl8K93u0o+D6A3vMj5peT+0I
+YAkI2iSKpgpCcqrxs16EKtW1Ko/g0QJe3ZeeFDai/Y4zok/wNxockoqQbQP
/f66LzADc0nMeG76TD+a/vj5qC5mq8BT3ofZA2hKiabHg/mb20Z5N6/PqMKR
HvQ+nUQqehYVsk2DSOLjIDUcc8Vk/vOH+V+Qo1Ldhctp+Pz6NdOvMkbQpt+X
+b0wT7e9cDzD/RUFHVm1TAaz7s3pXseQb6go+JtJSSpev7/d9Dez7+i8/5B0
bgqJdu/4XPVq7jv6NyeLnDD/M4s6fq90HAVM+7TwYjbdcp33pOh/qMjzh/KR
ZBINjceuS5uZQF4VU2J6SSTSGbb6+dd+Ep1y2VQ6eIZEiT1CXaHsSXTt0xdm
BmaFl6y8nV5T6JY93/u+RBIdYL6Vl2n6iQKzKGLBp0n0n4/q9ur8WWQ2OB4N
8STKMRtqevF3FqXrPd/YfJJEIJvn8s77F3p0ffQlA/P5YZ6Qadk5FBESsH/X
Cewf+4eK1Urnkb38z50740gUdSiP59rjRXR0pd/biaMk2kx3vFgh9QctvO1f
uwtzk9oq6dqTf1Bc0z2LZ1EkEpuIMOq1+IuyRIaup0fi8wlzDBJt+4f+hF1b
WHWERByPuEYtgpeBR2lucGEwiZxVvDVoRctAboZR/jWIRMz8hxHOHcvgY699
uzpmRmwYp6/WcmBnmRKVB0lUbNIvceLXcsj4IHq6NIBE5k8f2lcf54LZqX6K
hi+JkhrD7qllroSkMyonTzqTaKO3p9Hs45UQV2+dneVEIvY89enjsZUgnK+W
ec2RRC0qkq12VB5I5evZ+tiBRAJZz4cO/OWB9j8c97rsSJTrJSFMHOSFZ6Pr
bK+aY/+f584NyuUFO2fVikwzvL/zk1K6L3jBaP25N7GmJPrU0KjcIMMHx1lV
NgwgkbRKqNlgNx9M8vY09hiRiJxrCJOyXgMj5337T2mSyPh8+dyXiDVAfI4Q
pm8jUZtyXlzZ9TVg9l21X0SDRBO7Q1K2c6yFLWt3aF5RxfZpECveVbkW9p5V
9juniH/vReXXl4LroOHluxv/JEm07+LqDTwnBeDypjVFX7hJ5G224lvUJQFw
eiPz0G8Fidwn/1R9KxWAisUChc+cJLKj/bfrZbcAvMm4+LWTg0SaKzoLM7QF
YXT+54OsBTb6G35JQeSrIKxfjFmXOc5GF52l9aTthUGjcNDOo4ONMpaL82T5
CYNxZ/6J46/YKKlc6ANnjDAEbt6RX9jKRsdWr4geZgrDMb01J7ua2Mi7fqSG
uVwE+o8fE5KqYyMV7VJL9fsiIFZ0LUb0Nhs9E9J3MZYUhcxZY8v0s2wk+IgU
uKAjCiJvVbTXp7ORz16p1jGaKBiYNHDmpbARxz1u87w4UTguVETJOc1GJi5v
ty30icLB+BDqnmg2qs4JW/OgeAPEjN+y3erPRuWSpfVaimKgcVAu4pg+fr9x
84lUEIO5iq98x3TYyD7ogtGgqxicOxmnekSTjX7URN8+nywGW3hurNqtwkbK
3jZFk6Ni8P1p9eS8FBuVFI9E3yoVBzGB6Do3bjbKV5DWUtaShC1llotVr1go
Za/n2kFrSYgjGiT2tbBQ1NWcb7nekrDv+vy+dU0s5CTOX8SbIQlb78Wm7qxj
IV7+xdWjXyXBQiVyz4O7LHR09u0X5pVNUDhGiX+ew0LkZ3Oa0IrNYHi72Iuy
m4WSKuY4zoVsAbVYvYqCfiZSan3t2x+zBSprSBH9HiZq+VrWqJ68BeZOy/xp
f8dE6zb7pbVd3QIFjSqP/rYx0aWMDtHVr7eAT03okN1jJioJZKud0ZGGOS7h
jy2XmahezsMjdkEaxrp3KG93YiJ/it6TFm4ZKPHcvmaQzkQ8noLSEkIyYJrk
fSnVhonsLrwYqVaWgXwnpuUwhYleL9c5POchAyveWV57osFEn/vWpBx+IgMH
xT6o6vIz0bLcJ5UBCbLwYxvaur+dQMb++VePZ8rC6Wd87U0tBIrQPJp6MV8W
GG2sE1pNBBpt1vR6ehePm16+L1VHoDe/b3BvHJaFUaf2IO+7BFr7In5CbVIW
olj/PFdWEMjqgle3+R9ZSJd1qassJdBjlY1lISJyMKY9VKBDEKjEM23HCws5
cND6F87OJVD/1gD0iSEHBtmPv1y9RCDxWYut055ysHrFlOr1CwTKzPi3KBUh
B4eF1UeaMgh09EnY9cgSORDbapx75RSB7qbaZ6TflgOXuHSHyRME+rFTJepa
jRzIcvArOsQRyGdi2PZVlxzcWtferXmUQHZb3H7Kr5SHZy9lEjKDCZQ4rtNr
LCQPRS/5T1kdItDTKsHnjlLykHazsXNNIIF0HVty4/TkYfbh0PdafwKFbGIl
XDCTB9Sb9rtsL4HYo6eD2Pby0MQdOsj2IZDUKWTatU8ednho17fsJpC7vYTK
98PycHhIZWHKg0AXxOdFlp+QB9E5vkSFXQTiuXv7m2qOPLACFkQe7STQ1JDc
udMv5CHKjm9bNoNAKhXLo/PeyIPb6hwVTQcC+cf27a3ox+sfDt/RSyfQR5HL
+r1z8iDknJm2x45A6z8fkf7JpQBGj22eGdoSyKHMcfUqAQW4lf4sWsaGQPWW
q/u1typAxO/XtTJWBPor+K3JRkcBlA1eHTaiEsigr+GON0UB+OO8J30sCRRO
FhdE0BSA2y2SmmtBoLLI42fS3BRgxpUzYcCcQF/NPEKL/RTgyerpu/qYpdcZ
7HoQqgDfOylfC80I5NEjYtEWqwCxFtFKopgvMafUhpIVYOKVVMIVUwJtRncU
lS4qgNTGlfHGmNlvD0uHFCmAZm92+lcKgbQPakvcJ/Hzc1BajLlm+YzI4n0F
eBgeO3IAs9Xle/ymdQrQdXqSQsHcoR6xKqlVAdKP1tbIYXZv1OVse68AtY57
vTZgHvL4tSg0pACOwjvlNmIO+lk56/afAsg9FRRUxPwrOWqicEEBxD0EFCww
n9hsMDq8QhHaOqL9QjDzVs4PKgsowubzUi9ZmC/QqntDJRSho/SQ8yRmyaFj
7yoVFOGqzrs/lng/JceMOv5oKoKDYeszNmYNgcVmMxNFuNJSWyyBz6OaeFSf
bK0IyVfXXsrHbGYSW/PKWRESyvxzlfB5trzZ/kDEWxF2xhhdb8TsEvi3Yleg
Ilye+EmGYHv0L3tCXo1QhMGJWaYitldAzvEbIycV4aUPef4H5pgGjsuHcxQh
YniM5zq2N7fH0/NV1xTB9/CVuCxrAp2dOpn2r0wRzq7efjcT+0exFOeJ1AZF
+FqbuvUu9ieV+8+OdrQrwsaSvfRuGoHu2SUcFu1RBNmZxMU19gR6cXTFvmtT
ivA6zaesAPur47pG729/8O+/Vc6Yd8T+WZLorr5qK/iFjdzyccb38/VK+kOp
rSBsikI9sL8Lq/HqvLbbCjFZHOSYJ4Gu1DerbXTdCt+N7u2/5UUghV2pil6+
W6GufPTJ8T0EMkxaLTF2dCtE79/13sKPQHs+r+XkJLaCkvbfrr34/o5GvVq0
ur0V7i70nk/B9zucP3M24/FWqH2uIvIolEBJxgKjYm+2Qv8e5V+UCOzP2UId
msuUwD//0s+3xwm0YLOh0GeXErDLM1U4L+Lx3evX5u9TAtu3btbCOQTyDROO
fXtYCXRKn3zSyMP2ubxul1WaEhzb/ag29Spe/1ceUbXHSlDS9N35WRmBTBPn
M+Y3KcNZox3kupcESn3aHZf5WRle8ZWHd65iInj7frzphzKoBwgPzK5houmv
XR6cv5VhA5OzZbMgE+1e99owQkgF/tzb5JsgxkQaXi9nd5mrQCGtMfG0MhO9
WXwYpFCiAtxbFYqpOD9I6BfsrglQhWNJTFrhRSbavP54r8IRVXi68c5CB84v
stPeHudOqMJOIvsL1xUmUi6Xdd97SRVuxRnyBZYwkaHizR28DarwPF4zX6eS
iVw3PLRz2awGu7XE8kvfM1HW3HvDH11qoBjXcyxZjIWyu6qrdn5WA7v9iccv
bmKh3Lv5+k/H1WD9oZGVhdIsVBzirXuBSx0+/RrYy1ZiofKvI9sMNdWBfHos
p8iQhdrezyompquDsBsf7z83FjrtkcLHL60B17JXsnSzWeiNTMxaQkEDFg90
vnhxmYWkxw4JIFUN6POq3r6zgIVqjjJEg/U1YJP+73UB11loNnuDzCu6BqQI
BDV43WYh/44Sw7PRGpArNFJ+sZWFrCyfBfC/1QCPYx8Q/zI2yl5z7yDRrQGc
jOFFWS42GnpTEoz6NSBy6EaV7ko2OuGbciR4TAP+XPPWoq9howcnGCdfLdsG
zkeeKdE2stHWh305Z9W2AcMuipWqwUa8GovP+ZO2QaBK9VshD1zP3Es7vSVj
G6zMI7MGd7NRh5GkmdaFbaDZ8LmtbA8b5VBNalyKtoHfXFqH3j42kvc6cbfg
wTZIzN/qIxzGRmYZXFeVv22DZYzDIwuJbBTzffUxqo0mnFEbtr1ciuu7sAI9
NwdNYNzfy+i/hZ+fU5054KIJFxakXWVwfcfLZR+S4aMJGunqkQX32eiy+Dn/
t8c0IfjUryCfJ2x030bEyZfUhHnLrmitdjb6jympcny1Fpj39rMF/mOjBaGi
SUVBLVgjK55SN8FG3MelKztFtaD2xInAkCk2ktihYCovowXDSdmUZzNsZLVs
m2urgRbwjkQWWiyyUbGbeYL4Pi1o9Rcxq+UhUWl9o3XDQS1IflI3YspLogfq
1vzBYVrAdf5xQx0frsdX0HPrYrVgsdHZqHotiX5X7CwPuKAF+9X5gpKEsX7h
DeypfKoFU988265LkcjryPjVPc+1IMzFP3txM9Zn/cH7+Fq1gPmdeMmQJtHJ
++FTu9/j/dxdkzYtS6Iynzge7v+0YBvHh4fiSiRa+fCctrOENqRvZe34qUWi
6sAHaRMR2rBvi5z/Rwtcv1/8sFo4VhsgT71r0RKvp2YhTe+UNgSOibLFrbCe
ENyeHndWG7olJFMYNiR68uBp+mqmNvj5fjt1hY71/YqXGYoftIF2TXtVrQuJ
/NS/r7Xr0warhGrFqp0k4nZbczZ4WBtGz1j23HIlEfWm/dn7k9rQJ63Am+1O
ombHN2fNeXWA/LCixWI3iV4V9mZ6G+nAz4sCSjp+JApp+rsugaID+uPWdTz+
JFr3U+ocQdWBLQPLN3RjdrT0OffDSQdUTFdxR+wn0ZvvX87FHNSBP2PrlLMC
SdRtMHE+p0AHiOfZPntDSXTMV0Do0TUdyIiOeC8cRiLxdM2sPpYOXBr7ovYM
s0d/eJb8fR3o38xO2BhOor7E+ay7bTowl8jBXRqB9fXr5Rfb/+nAf7cHR0Oi
SdTx9rrruxW60MfafOMP5pp3lhKf+HQhc9nToKQYrJc/plwbE9WFzyde6OTE
ksh2UPA2t4Yu/I4zqi46TiL94btH1ujqAmnUs34T1suyIy4Gwsa6EHF3Y8Zl
zH9Hc2u3WOmCZDJPZwrW17enpF8Ze+vCzSzh9y6nSFQ4XX/ezF8X7Kx2aDRg
Tpv1d7E5qAvnnmeUbksgkf8Cu3dnlC5MqxwVX4H1/MblWt/DMvH8z7iHL2K9
f0LAbBWrVheqSiUUvZNJdEhouOVWoy5cv7vcuQKzu8iZzPstujDTEHePIwXr
xY0vRevf68Khlm6Jpf7EyGYn+b4JXTjTn5pdmYrPX3rm2/CsLiT8+X5mAXOt
7KXS74u6wJdx+J5RGta/ih+1F3j0oJh67fkDzHQNXzORLXrg1nbwY0E6iYw0
V6yUUNCDtQYfajsxK2oTzdKqehDo93pkRQaJluuPMTQM9GB937o//pj/M0gX
0UN68HYYfb+AucdI/cN2Cz3YRV8n9RTzfXTY25ahB9pdrgzhsyS6RhGRddyp
B5Y1txlGmDPNKkdcPfUg93LoJW/MB6i/g/wD9CDp4cD0Dcw7rQs0DwXrQX9z
+JpGzOa2aPbwET34tVvj0BBmSftTsSdP6sHACjsuiUysd3VFrTef0QNakfAl
LcyWkqTwkzQ9WDPGJq0xu3Ohfs/zenC0XMd0N+bgsU5y8ZIejFV/dA/FnNDp
H5lXoAfVb57NxGPOqVowNbymB5QXwkJZmG8WZaz9wNSDd14zt69ifnpGujuy
TA+6/NLelmHuCrp/Y/1dPbh0nSO6GvPoDpvQe1V6cPhL1LV6zH+NPxk7P9GD
pzPi9q2YhWTDeH7W60FP/rq4N5gV+bjfnGvWA8mSWI1uzMZTlws12vXg48dk
/0+YHT6oBr56qwchPB6bBzD71T7VDfqoB3oxG3Z/xnyM2LF8zYAehPbflFri
jIxvreQXPRg0W9jbj7n4SOxlm+96wHw6qtqLudJDwO/bJF5/+P5j7zG3mN3Q
SPqFzz/K06YTc7+SwaL8Hzw+cqegGfO0QOvzhuX68KF3R/hTzKvmvbP28ugD
64hq233Mm/qnd3Ou1QfvZlmSvWSP50lKxUL6IPpLjq9gyR5lErOwUR+G14v/
SMe862L5075NmM1/OMViDokxT4+T1Qe1/GTjwCV7+L53lVTSh269d8ROzKXb
OCbcdfThMXMbt8pSP3XDhYfzhvogd1dwXmjp/P8pnMkBfZho9AhawP7xr9V+
U5etPiTMCfTXYRa+N/gtnKEPeau+fryOWTE/8p7QTn1w2Ozodhoz40ChHcNH
H97FEe8omP0ZWhsm9ulDs8vMO0nMx/SfD2Yc0ocC53zXOezf17j/O9YSpQ+y
n6s/MDHPFJuwqGf1IUn+SucvfH94UzrDv1zQByr/xtbnmDeF+sPpXH0I3B1p
kY2ZijLe1d3Qh6h5mTI1zJc/9q4weYTPV1ueSsP3s6wutKPnqT70xSluEsBc
x1pREP1cH1QmZw+9xvd7LFJVu6pTH1qC6444Yd4uHOuj/U0fLj/OXU/B8eFL
1a2vdv/pw++P1qFTOJ5ken0O8pvRh1Wy/QtXl/qVbGp09jIDOFqjlfs7Cccv
iuCFuY0G8LzEYzznDIl0R8zFBDYbgNPRLaQR5v60yKKt8gZwiOtDZg+OX9rv
e266axqAKQ9v+wbMPUFEwyMbA3BZ5cMRjeNfonC37VsHAxC9q9u/FrNG9erO
cRcDSD+s1VeE42XCirBPm3wNoPCQuO6TeBKp5Bv/OhFtANHz/QrDOP7GNHUo
Wtw0gBtyP1a/xfFcPpjrludtA3hLW02zwdwurKcT8cAAxgL/ZT/G8V/WO59C
1BvAcKur6ZVj2J9n/d1X9RoAuSKxhRpFIgnZxdTWNYbg1ZJ10PAwiRqb1AS/
CBnCufm12Wdx/gkJ3pPzd6MhCL3lLf+M81V9deN1dXlDSB40KYsPIdFBxrnH
50wM4cZ0aSHrEIkexcn/tyPYEO7S7XLO7cP3bZVtLPcRQxjtuXCpE+dHrwvB
fJXH8HxheuUCmJezHyhsSDSEEuEx+ZS9JLJ6a+PdnW8Iu03s//PdQ6K3ysEd
u5sNYZDuo12F83PJ/Swv/nZDyLst3d/tRqIoyoPxJ28N4SMfNXEB53OJnct4
twwYgsgFnUdaON/7xGeZDv4yBJ0S2fPpTiT68b7yzj45I/iz4/Jcjy3OB749
lA3KRuCURzr14nri3A+O9hcaRrCgSCR+tMb25LL5vtXYCIJbZw90UEkUrd4j
+93RCAJWU8aKzUjEk8iRHXLCCFrcflV1G5Joi5Z11NGPRtDxhRqcqkCipJjV
T68NGEFBn7udvDyJJhperWobMYKNMstQDa6Palxd8qSnjSCmRMFleAuOx3G+
NS9XGwORLz3BL0Gi802xXJtMjOGzqNTd1/wkmhek0KzMjWFEWczEBNdr3h5c
2WE2xpB5bM/VG6tJpPZfisJzF2N49FZn6MAqEr0UzrEJCTaGnDUfvrctJxGX
9+3MuiJjKGMK7JqfZqNA1pEP30uMQWjC+bz6TzbqnNKXFi01hmQ55OUzyUZF
p5/cCawyBrPBnkePx9nImGzpEu40Bpndm9psvrDRkdkvEvs4t4OhSEB9dRcb
fUkTZ/H5b4dLgbOpr+/i+rfMS2fjwe1wxEFm9Aquj+3arz2VD9sO9v+OHvMv
Z6M7QirdlLjtYPV9k/Qoiev/XGO+qOztwHd6SOJZMRuJMz0PDTVuh7TVVvDg
LBs5PCvc9ljBBE5Xbv10wZ+NOIcHHzermsC+PYf5+nxxfc2taPNeywRknzJm
ZHG9L2lT7vMTmUCO/sLUtV1sNNpem7XV1QSEbjw5FuTARgmfBmYuJplAsvO1
Rk0DNqqal6kO+mYC+6takwOxHrnA4U4X/s8EogQA9mC9ErQy83PVtAmsU1y7
1QnrGVmRRd4VHAgMMmp9lH+zUKbGm1156xHQD0rSS3+w0P59CX+emyHQdY8R
mnvDQuvfDsGWKwhu6D/7VXmFhQzedw4GbAW4ZSzsN6HAQlOG21OPquDfWvT4
dE+GhdgFhGayOoB5QXh8lBQLifnGnGTqADCSFjNm1rPQwric1AgFYIdg4832
FSz0iPOo+153gPXTmRySg1jvqkt17E4F4LZ2uXcnn4nmziVHBWUAlK0cplrn
MFH59E+puHMAyr7TUn1ZTLSl+kVQwSUAmbErIqtTmWi5RdjqnmsATkxGftBR
Jnrm3kB1ewRwqMK+4YgLE1kmBtY4jQPc3VZwOh/r5/Mf2wLUJwAMaQPlz9cy
0ScNTRG+nwC3/QLcf/EyUcTHucC6OQA94ZWNezmZqEQjceM2LgoMnTA3i5km
EPfHovC14hRoDzZ4+egdgRw1uDaPSlLgQqTJJcobrPdP73vZsJkCBdVs39Z2
AulqqEnHylMgy6SneKGJQP6nH74a20YBr8B7/918RKBG9S6lJisKrv/R2+xr
BBI8bdB13ZYCPGLOB/OKCLS7O//kCToFzgiOabMKCDSLE6yeMwUEBeVCBi4R
SL574nSJFwUCHOckn6cRKEzdeVu8DwU++fxp3phCoJqEyh5PP7y+8aNvI84Q
yEU9TkskEK/HR+iSQzyBEhP4Bk5FUKB7s/zZxCgCdX4ISvM6SoGL9MRF9QgC
bVLv1DOKoQD9XEL30GEC3f+QkzF1kgJ76l96hQYT6IuavPGedAqU9e/t2rCP
QJoJySPGmRQQthJct8WPQHEfvp/fkEUB+QcDhI4vgdYn3Pn2KocCPuHLdyd4
EcjyA1wyuU6Bt0NurdWuBHqQu3eIj6DAStd3RRo7CaTkkbTtA4sCdZrbJO7s
INDavlcvD9+igInTPs9PjgQ6UfRzA+U2BeZlxOzOMAg0tUfUf+09Chy63aO9
3YFA74Z2c7Cq8XqXBVHaaQSyKYmnRTymwI72ssRSOwI92leSa1ZLgd8FE3w5
tgQqGh3X/tRAgZjPyRsuWmN73BSIJ19QoNd0ppawIlDCIZ1XUS8p0F90+9tz
KoH2T8QECHVQgLJ8blTDkkDdFUX3+19ToOrG1e6jFgSyO1zPWdZFgTAOgaPt
5tge2l8doj9QIOpzV4c2Zo1ZvitWPRT4GpI6UWJGoOJK9TGRPjz/yJ5P8piF
jzrpDw5QwO3D66t3TbG9DCNPlw9RIMnbjOKAef53bmcsvmDFOYLP5ikEOvi4
Rsp2FK83/5pqBeZPcZ8PbhjH55HkeiYCswNwVw//R4EZ4myXNea6ZUor70xR
gGgv26S81F99RnM+MUOByb5H3mKYSxJCr9LmKHCDo6pAFPMGy4s/xH5TIMez
uEsac8rKKqOvf7C/b4labYx58UVP0j0OU0iMNADfpX5qCkdXPKcpTM/0h+Vg
7reVlXHgNoUFp79XP2J2XGMVIrnKFEp95JtU8H7q2wIfj/KZQp7J+GAqZt3M
s7wP1poCjWtkfA4zk3Fn52kBU7BvJz4fxucjLvTuuqOwKTx7VP94EXPGm4VJ
KVFT+HMr71gWPl+O7E1ofKMpPN3fuk4f2yNsp2latYQpmHzMjRjFPLTB/8MZ
KVO4+tu8mI3t59KdLL9D2hREa1anRGH7vsgrPSwtZwqv1mvJOmP739w0s+ax
kinsMnWy0rbB96N/w64UVVNYXwbV+th/Mq8aM3dqmELx5S+lNti/wmUTTKd0
TMH769tP2XR8X4aJs0/0TeEm1eNvuz2BXImXPWlGpnDkgMzeDdh/tysJRSpQ
TKHmBrO2zYlA5WO69dNmplBkeiNzO/Z/6VJ3gTpLU4g9PeRR5YLjkUYx6WGH
z2siLu+dG4HadLb1n9tpCreaW8JvehMo1eU6b767KWTZL9Nm+RDIKlJUp8TT
FNhBTw7c3Yvt/+BPcrWvKUTKK9TP7CfQPaNmrcFgU5Dbrnh8cxg+L4/tu8fD
TOF72uo96eEEUostT/p1xBQy3nxnrYzE9qjJ7uWLwfsbuNAtE0OgfIrvGe0k
UxgrL9wzm0ggN5+uCpNUU3hzltBvTsb3/5R1j1WGKcy3rDRg43iVWa++zfOC
KficeL4q4zyBTlEXu08XmYInt45O/xUCHaBdVHv3wBQq6mOKz1QRSCGIx23g
oSmgj2Huqx5j+2VEnxqrMYWOq5YHLtTieNm+5/2/elPQch140/CcQAwntXjF
DlNwXsYsyOwikL7b87dHv5mCxO5NIvkzBFrhNx8jIWYGFLuL6030mcglyo+c
kjCDH/wlM+bGOP6ndnx4IWUG8dNSQ3RgIqvbLN0jcmbAr/VgT6AVE6X8c5to
1TCDDbkX+J+5MtG63Grf41T8/KCrWTvOR2Kvom0+h5vBgfBEu+RHTKRu8FeU
+coM6nI3Ff0wYaFmskrmYacZbL58VFfDjIX8Nx1Rb3trBu13zBlBVBbK5/xu
Of3RDFatq+jqs2ch3rYPR+CrGSx4OMZke7PQF597r99zmMM20QtvLU/i59MO
nl2laQ4LofrtB5+wkP4/hTwJHXP4698Vo/iMhV6HDpao65vD+r360X2NeL6d
7jU7TMxho+ldD9TGQpFbrMav2piD3h5OamMPCznel7E19DWHd+Vnwn/MsdCq
/m7uwAvmkPrNNa9IlY2aa1zuBl8yh897PbTuarBRWkHnnvBcc+CZblN9psVG
63Y1P4otModIBn3Ha1y/rO+qCsu8aQ53godvPrJgI+mWnE/36s2h81Of2z0P
NjJ84HKfY8YcWla6nHA+w0aL2Z2+K+bMYe3K040fktno8RG6AO9vc9Bf++6N
exobgZblQaFlFjC2ytXF4Rwb61Udafk1FjDS7eq9Ko+NHK8LZ9jKWQB0p9hW
lrLRgcxOv+wdFtDdprtlSzsbPdlDFd3nagFOBf+94epkI2GtRy/0dlnA31Ny
O4Zf4/G3N5Q/eFuAUdZ0U/47PC5+dFL8oAXIR4uPD3/C4zekYq/GW4Ba8XHT
oe94/OHBCzdvWUCt6N05FjeJDqQNWMTetgCOXw1qajwkeuLp8ot2zwLCCjWL
b+H69wAHuP9XbQHc3hx0Nq6Pn1gIbdZstICtg3ZixwXxeHsVWdljAWnSUq4s
STw+zP2sbpUlRKdOVIpo4vp6/UtG+2pL2OV5JWKPFok4qGf7e/ktoTLZeT9b
m0TAFP07J2IJ1ETlaS09rCcOKBqoS1tCW/ybDfLGmP+zvpVnaAmmC3FlyRZ4
vs1rTVjbLeFnsY092xLPx+hsuQ+WELXF1v0F1hdw2320w9ISKCjl4SLWH7Xh
gXI8TpaQ+CJpOZVOoqfzaXnhgZbA922L0V4XrG+UGErxQZYwURA16oH1zvJd
IlVnQy3htze3lhPWQ6aPCrrYkZagapGQq4/1U11cmcDAKUsQ5qbxj3hi5mw/
Q8u3BK9/TV/fYP3lo31h/a5CS6j3vxTA9MPz+bne2F9sCW433pJHsV4zbeyv
O8W0hMjVb2JF9uP3kyb/VN21hO05yy9rBpLo2RqhcPlWSxB4RG3gwnpxVqOd
m6PdEmQsNtSxMCs5p1/+0GkJHNdkv9phfXk+d+WTtPeW8Nc74H461p8+Cour
fg5agt3JH0nzS9/TUIYLnyxYwrd3EqHRWL9q7y3WvPzHEnbqranlxPp2/xmv
hjAOKqSPGTqkYG5v/TAqx02F+BepBuexHi50b9NJE6BCoq2PY3ociUzCK1+6
KlJBO8P36jasr8Muhe/WVKbC2SOHL17BXFK9bZJPjQoh0Vs+rcJ6fO2ym+uf
aFEhwdkk9CPm3vSiPXKICiKuL6oOnCbRugrP6b8UKrTarw9qxmz+RuzMe3P8
vPWrOEWs/2+KXbyZakOFdR+HHix9zxRDJP+a3EGF3LUi1w2TSFTebJny0pUK
U78nGelJS99LcUre2EWFw8tqfD5httOOM3XdQ4VTV9LLo5NJJP40LL3mIBXq
RHuFr6WQiD6kvjknmAo+3jcnv2KOXzl+OzSMCr9OlempppJolLbvvWwUFV7d
a1pWgbm6e5dM6ikqPNBvL7yRRiLhAx92uiRSYQuX0MNezEHzLmlbkqmQd1fV
WTidRNIbHGcqM6jgqPBzWWz60vpfbT11jgorLU6J3sLcpUvbTb9AhavlTTf7
MKfssHo+dJkKcecprsYZeD9DDb9v5VPBZOPO4P0ZS+dvphFdSIXetWMrszBP
nTe5LHCDChX7XJ4MYraTftTaQ1Bh70eBvlVnsT0qDJYz2VTYoCEVr4bZvV07
0KScCsrS/5wOY77rdbtw1R0qrGfZncrCvPY/9Tdv7lEhuFFe7zbmujXK2wMf
UmEmMFB16Xs+iQJmqG4NFb5QbUNWZJIoQkW+ZNlTKrTtKdZf+v5PyXYLf04j
FVb9KnK3Xeq3dV8x823C59P4+K4X5k8BElFqLVSoPGZ8MQyz/vzlm/NtVCir
2bl4CvP5JNGB+g4qfDWyGV3qj34XvSiS+YYK1Hy6V/FSv48QtNn1jgqlyYW7
bmEu0s2Mk++mwmJpZN9Sf3ShYc2dyR7sX3cExpb6o847Ukce9VGhWZ8Zt9Qf
LRvikUj6TAW+Y965S/1RnvBEB6dhKkgY6Zos9Ud9OLlOb/pKBfEi6QNL/dFH
509WfRulgkzrpk1L/dH10v/G745TwemLjPtSPzSkIkb6xAQVGvmVNy1xMyy4
2P7E/nlI9cBSf1S2PTJ1/SwVxmRkTZb6o3FeM08G5qjw3oUnd6k/+v5H2PTN
31SIVnodu9Qf1YybUIz6i/25LvbbUn80bU2Qp9kyK9hlvqx3qT/6JX/s3Fou
K+jodHGtxAwqAY0fuK0g7HzkLhJz7sMvC9dX4ecJjy9L/dFpm73qIVj7s3T+
zWVgpncP+BrxW0HkHtesOMzMAK8cbkErGKLvuXcQ8/L5npYOYStYIy3k5YbZ
I8l9WYGoFTy08840x3xf9L3OfjEreHyc01oN8wHd11f+SlkBKtxk/wf7R32D
w+smaStoT+bK/4x50462lRflrIDuvjF4qd/eebgpRFnZCvRYZEkyZhVO6o1Z
VSu4I3eJNwBz4vn6D081rICSkP7TErNBxRNTV10rqBqMcPqL/ftTYZqzt4EV
jLRUhbzBHJ/h5r/fGLPIgbalfmlL4M/kKFMr+HGrwNoOc4h7bd4JCyswOuLv
L45ZxDq9NMnKCr7GK9R9xfdtt7xCRw7dCrQ6BHXiMHOKTH8uYljBtR4FW0vM
TM6n00xnK1Bnrr6yGvNkv/uGKncrqGZF/MrC9z0hL8Prg78VBMfK+qXj+LA1
ZVfoQIAVXCjnp1Mxt0Upnvp20AoE5lSC/uH4IupSVzIfZgXaP9QYBzCz182O
bzxuBaMFzAwlHJ/aT3vGuF/C++FZpuuM492RcKUMn1wrEI/+ojWJ46OY76/C
AwXYvgG/3NMw+8K5Z8euWQGfaODmxwk4XyzU8+bdsoIIU4tAHhxvJUJULn98
bgWL+16vtTiO89/uefZgsxXYPHWWqMfx3J/W+GisFZ9P7XqgYL6l5N3/+zXe
3+aH9TqxOF8NZylI9FvBpiSxvJU4P+xz/33PY84KEneGIloEvn9GT19q/Mbz
3zneUYnzzXuJMwNcf63gnXf49c2YbfoE15RyWsPFsxYrx3F+UtmrtPfPWmvY
FjN/KQTns4lDboJX5KyhKMDg6paDJFK0l1IMU7SG5Xd6soJxPtyjMbzdUtka
vCK5yh8ewP4zFRLwQ8Mazvxq9aQH4PgVmVRrYmwNPTktnp44v0adrAzqc7SG
6aPZvpu9cX7wiU24s8MajL32ijl4keibmVnuGVdrWKMW/Cl2N46H3K8a1Hdb
w/PU4azXHiQyTv0icSLAGpjZscr73HD+vCjycvMJa9CvfNWg6kiiZOZhBZ9S
a2Adi6rfakqi1d+SxA6XW0MhL2XqH5Aoc+uVNQl3rGFD8O6E14hE2ewXP29U
WcM9l9VNYdtJdP2mZO23BmuoLvSNPadPopry566hn6xB85xnlZ0aiSiTPbbx
A9ZwzVX85i8VfJ+2TZlkDVmD1LHCtkJlEr28LSF3b9Qa7mtKXhxRxOd9N3Ry
btYaBoXfNDrL4HzwQDzlBL8NNOdSLhSLYv+Z14g9J2gDD3bde7dpPYnmDCxD
ikVswLu6a12OMIn+VYe41IvbQNV5wx0nBfB+HjdI8yjagDzXQpUaH4nknwY/
PAs2MFTpfnLyDxu5Nz37fiUUj4dw31joZ6PQxY7B6HAboDoXX1PrY6Mk9f5u
10gb6JmPTPHqZaP7FxdfCMbaAHt0fvmDD2wk6KNzIzHJBtL43mw3w/Xsy4US
z6BCGzgrmPTwSR0bGauktG1vtYFnow3X9K+ykZNXToNYuw3YZF75trwQ18fn
Sx796rSBFxt2sJry2Shnro5d8d4GNLkun7HLYaOZ+t+JckN4v8kpPgpn2ajM
8xBa89sGjNqV+9Ri2EjqrEN5j6It3JmfMA9xYiMPNSlrUtkW+HVMaR0ObJTb
Oj5wVM0W7Ip489TouF5enSokqm0LpRd0//VasRFPckMEA9mCkdWHO/wmbDQV
b7i9cYctOGRfPPBYgY0aImSbb8XbwrFB9TlDrEcCd88NxvfYwhTf/ou96Sw0
5bHePaPPFgz295xflsJCx3Zpt1/+bAvD90zPbUlkoRTXkEflX23hm2hOxY44
FmI7fr3wadoW0mr7tp8NYqFRy/cWhmvsoCU9dZ5OZ6EA9QfE5HY7SP/6+bsX
Hwvt44gK9C60g4Ev75v7jjNR/GTGsF6xHSzQ1VY2RzPRlc83vPhv2ME62ib9
e5FM1FX/2qmGbQdjpnsEzgYzkXmyurHEfTuYdcmlOHkxkbTgyOr3LXbAS6gJ
6iMm+iTjUma/YAcPjh7jdl/GRAvChxQV/tjBK88X9kV/sH7mTij++88OYFbv
9tg8gWhfK7JLV9DggfFO1/NTBHp0c81xPgEaNPbVb5cZIlCuToP9cwUayOuL
2IS/INB9+Z6mK0o0SBg3qJJsIFCn6E+zCFUajG4Mymt7SqBVC5v15bRogAJT
GNSHBIqqidl8yoQGrSnt7JwyArlQtSdNdtBgWZu318ds/HuXcq2cXGmQUT8/
3JFFIJmvHEX7dtHAa0vD+OtMAk0ktdIz99CAPydc83cKgVKa/W8OHKJBtIn6
SPdxPC7WyjkbQoPnt9yENWMJtDNQaxdvOF6v5U6h7GMEkl3Nwat1jAbh+zQk
Th8hUA3t8r6ERBrc77yty3UQj1/5V5OTTIM3P68eaQwgUOoPv/WlaTRwlWE8
zt5HINezmg1vz9Mgas3VFT6++P2+HInRizSI6Nrt7LmHQHIa/w7/zaFBLLPe
eJ8XgabaX0orFNIgTeG9DbELv79F85hRMQ0EgmLYvW4EehKa02F/gwbvLk/J
y7gSKE3Q70QUSQNGvcXcR2f8vs/Ld2llNJhf/vKkvRN+/8429asVNFDz/i+n
k4F/z/lvb1MlDZrdxz+ttMfvX9+r86maBp9PRlOrafj96ea0qcc0sFCkFMbY
4fcttg1xP6VBhb3eLN0Wr//iJSPxehpsdYjw2maD9//lz3n15zSgCMlMyVjj
/evuHTVrpoH0Y+86eSv8/juNywfbafBT+Z6ppyV+X+HSxInXNLixmH3onAVe
T9Qf6sUuGqx3EV/VZY7X88K3kPWBBmetxrSVMU9taJ593IPtHW/2L9MMzxeg
Qe/sw/4gcyZiJeYnVdk3vnzGvzceXpFhSiB53j+LC8M0eHrcrlQec5q7rzP/
Nxowj10Ke0XB87GbSJnvNCC+D/xNwuz2W51T/z8aOD933+uEudY2291uigYm
8SOEGmb5/MUK7xkaCE+bdyz1I9O++6w6MkeD9Maa7qV+5E/jJu/k39jf9Wxb
/v99Z7r6g4K/NIjXbifMl+brvch/exkdPJur/MKX5lNb9G/kokPv9Qjue5jT
43xqulfS4aNcbCo3Xu902wuR/3jpMJi9fGI/Zncp9UOca+lgpXhBpQdzbfDF
elEBOkjeOajrjfevUPtbXEWYDuBfzD2z1H9c53MYROkgblVXmIvPb9r7RbOz
GB3yBpJ/OuDzPiH53zN3STrQdiirCmN7rOkWeey9mQ7Xf4UGjWDOzTa+7y9D
h4Gy7TebqXi9Tr63DsrTYRmn3PvH2J53+FOYYVvpEIkmP9die0NL+dUoFTqw
BkyevMb+4GbxNytBkw4JnscJRexPX5bJpafo0MFZITH9AJ1AYTW2iZn6dNDl
sf7zcMn/9C5H5ZvQ4d3FZIV0R+wfW7U979rQwdaaqvwF+7fNF3eXahodcm56
j191J9C74pP2tQ50MB+qjjnoge+v+CtKiwsdULLSOVVvAkmvPSA/5IPPd9zR
xWM/gcqaM6VG/ejQeiqImnqAQEZnKjdM7KeDOrVQ4AW+v84cK/gWg+jAJfeO
OBBKoDNThf8JRdPBb3X9f/bRBBK+1fh1Yxwddu6WavqG40NR4PiA1Ek6bH22
3y3zBIGqhwzfKJ+hwxNRDU7ORAJ973r7wCyLDs8P0T8dPUcgh4d88YdJOtg/
+3EwmU2gnkjN6KNldBDtuS73sZRAAdpu4ccr6PA7P7Bft4JA8aUl/qmVdNAI
7b/L94BA9wopttee0eHlqBJVvpFAYgmRwq8/4vPesHt6epBAhlqXBG58okPR
i4LRjBEC7fp8f23kAB3+nbFfoz5GoHyY5REfocO3iu3OJ3F8lvwT/sdnig5J
L0plD+D4vjki7MsUjz18rmpzVtrMRPL7Dz0Q1LWHl9Str/28mUjLztfDMdMe
lEt4fpcP4fzi3qm7J8seHnH+KpL5xkS8ARSBkGx7GJu0jL4wzkT9p6Ua0/Pt
YfXsuoCQWSZKe/JRvYlpDz/8c1PX8rDQF01nTnhqD/UeqvR2JRbK2WjBVp2y
Bxua2+aRQyzEqXg3wXjGHpjnZ9rnQlkoSFfGy3bOHgRUdY5yR7CQudMy4YC/
9hDP25QkgvNnVOMnE8cVDnAj98X5ZRksJMeRx0wXcAB+hYMFq0pZKO6wUAyX
kgPk3MgNLRthob+HqWOhyg5wzyNDdWaUhWLDo937VByg7YbBK70fLBRzZFC/
Wt0BBqT0G8uncf6OvDMTrOMAe3LfNYUsY6Mj0U7BH8EBqNeanyiKsdHBU1k+
t3c6QPa+l/djcP3w/dTzDik3B6hsFBNFtmwUmPAb0t0dgN3Cs/8PDdc3p32l
9ns6wFOjyJFDuD7Zf0arR9LXAVDFUP6m3Wy0N/X1juQgB8hjWlk8DWOjXVlC
1t6nHWC2iJK4+TIb/WhSSG5MdADfcmHZXXlsdILDuEklyQH+BDkbnC9go5JD
e63nUxwg7Vfh+xlcX01Q71mfz3QA3c/WjCw2GyUsutjU5zlA1qMIYaWHbHTT
L9dW8Tae7z8Z635cv5nkl6Vm3HEAbqvUO+Uf2aijs+7l9F0HWEuL4InD9d4s
GrN9WukAd5v2h/EPsBGIGdu5P3aA9Kix3jVf2ehNW69d2gsHWCl85WP0DBst
6m2hT3xygAtmbpnaa0mkval3MbzfAW7tsrZ/wU+ig1yXyfkBBzDjmBxzxfVp
T/u6VZzDDlC6uKc1BNevDwM46kXGHODyj2dXo8VIdCyvz8DolwNUyBxbsUye
RLdP5n19MucAToXrIvcqkGh0385L5gsOEJA4xtWA62d37VfTtD8OsL81+UQs
rq8NWmtueXMywHmua1+LBq6X/xbIJfIzAGQy+IcNSaQx7PaGV4ABPnt2fBc3
JtH+lyKnzgoy4Ef1S0kHXN+/v5TenyPCgNEwwbRyXP9XasTmkeIMyKf/GmKY
kyjCx0OgQ4EBTyt+HdxII9FMg9gfcWCARhY63o71R4Tc69JECgPMqO2HmJ74
9xNSd0+aMuBo+X33OKxXFs0WnzRaMMB4y0kdWaxvuOp640NtGYCG38i5+pJI
sKaI57kLAxxPvn7og/XRBUm3qm2uDDCU1wkXx/ppfazAgXw3BiQsKFh3Yt5o
HP8y1IMBLu519oZYf22u9s2Q8GFA1vpOjukgEqndlxcOO8SAX/NjfvzhWE+J
9NX3BDHA08O+nI1Z88ilI9QQBmw6JrHNHOs9HW2edxKHGbDFTqknFOtD49vf
Lj+PYkDMKnvOB1Eksi27KSWZwICw8ZXPJ2KwXl/j137mNAOq6xZkQrDepB+S
PDmVyIC5ZTat45gdVTI+P09mwH3H3FVDWJ+6s4NvhJ1lQIutjfWjE/j8SzSV
X+QyYB/bYVAC698u7UO8nvkMqIs5p5CO2ewZ8W2ygAGmjGqf3wlL35NJMMWv
MuBikfqzDqyf32xcKRdMMCDVy8jJ/wzWu0wKFxeLARYBhuGNmG/pxgzmsBkQ
TapmyyaRKMVp8mpdKQPOHN8+0I0ZpX/ctP4ufn5S7LY61vM3xdf/Zd9jAJ/N
m7njmMXYDr2okgHFCuLWbZinGxvyAqoZsEL4Mq9fKol8dnBE/33IAJ7a27Gl
mF8NGrpnPWbACT+hvz8xsznKNzyuZUD/s8qt0Wkk2nB29BejjgFOmfFdDzGf
lpR79+UZA+ixxVkLmL0Ncy+ue86A//r+o4SlY3uHJwjubWXAgQ8yCTZL/y+7
/MnkXBsDiIcLL6IxT2bOt6e3M+C01VZZcql/Uhp0tvI1Zkt7Ka6zJDI0ZgXZ
vWWAvfq2WlXMRPMgbaCLAV5HDY7uwBw/4rqar5sBSSfP6xRinjiSNVb4kQFP
RloNnmL25Gpr1u5lQMQ/LtcBzM3nedhNnxjwUKI08x9m/S1mybv7GVCQZTQk
nkmiklux+38OMEDpgZzT0v8XC5k8oCYNMiD0U38vHfOJlil5yWEGnHT/nOCH
+Ye7KvftLwxQW3fC6thSv+rbvmHLr9if35GKS98DNkUW13/8xoBAv7NyVzDr
cvdeCxljQGWQOyrFfP2C6KkV49iehHHEUv9QUMbRJ/cHA+Tq/ZobMB+vSKOo
TzDgU9QK41dL/Uj0fHP9JAN+H7V92bX0/WfbMg63nwxIKT4Q1YP5hYdx3/g0
A2g3SbOl/p/OWERN/CwDKjZIqC71B4uPVhSIzjFAsKxKe4nX8XyPuTnPgFbN
ePel52Oz5T0ovxmw/dDhK0vzjcruMepaZECtTCrHO8yud/LEAv8y4LbE8xNL
62mgdM3/+8eAkE1y//9/8P8BwTWwjQ==
          "]]}}, {}},
      AspectRatio->NCache[GoldenRatio^(-1), 0.6180339887498948],
      Axes->{True, True},
      AxesLabel->{None, None},
      AxesOrigin->{0, 0.0455},
      DisplayFunction->Identity,
      Frame->{{False, False}, {False, False}},
      FrameLabel->{{None, None}, {None, None}},
      FrameTicks->{{Automatic, Automatic}, {Automatic, Automatic}},
      GridLines->{{0, 24, 48, 72}, None},
      GridLinesStyle->Directive[
        GrayLevel[0.5, 0.4]],
      ImagePadding->All,
      Method->{
       "DefaultBoundaryStyle" -> Automatic, "DefaultMeshStyle" -> 
        AbsolutePointSize[6], "ScalingFunctions" -> None},
      PlotRange->{All, All},
      PlotRangeClipping->True,
      PlotRangePadding->{{
         Scaled[0.02], 
         Scaled[0.02]}, {
         Scaled[0.05], 
         Scaled[0.05]}},
      Ticks->{{{0, 
          FormBox["0", TraditionalForm]}, {12, 
          FormBox["12", TraditionalForm]}, {24, 
          FormBox["24", TraditionalForm]}, {36, 
          FormBox["36", TraditionalForm]}, {48, 
          FormBox["48", TraditionalForm]}, {60, 
          FormBox["60", TraditionalForm]}, {72, 
          FormBox["72", TraditionalForm]}}, Automatic}], 
     GraphicsBox[{{{}, {}, 
        {RGBColor[0.368417, 0.506779, 0.709798], AbsoluteThickness[1.6], 
         Opacity[1.], LineBox[CompressedData["
1:eJwVm3dcjV8cx6MhUbRpKO3luaO97vO5rXvb3ZAkSpERSUQokqKl0JAKCRWy
QqUSKTSMlCiiRGkYTSqV3/P7677er/M83+d8x/me7/e8zl3qt8N942w+Pr63
/Hx8//+O7lT/Pp5XymLdfm2mf4DA4+gLLvJn08kve4zGLCneW3iTrz87j9xu
YLtzBcUcxznLLo7dIkNWit3cQ7H7o+LVr7OLyTMFC25donitYcDRf9YVZOKW
r7s/UWzQEt+WPvaIPECcnVENJ1CW3PVrWV01+U6t2jmUYtLBTOhJ9lOy7aeI
XxPFNQKnFLyD68iNc5aZm0cQcHjYxxyxfk4ukNjddpPixn1s+3jZV+ScRENr
+kECupnPb54YayQHL0yHVVActHfczNuniQzhqe5bcYjArRVqTzXrmsmxgFlW
4xQbLQhvr8x+SxpvGzTyP0xg3/f8TfFCraRfxbWtOlEEKuqah1cGt5H+nLbA
aYrZ0bpzf1i3k0Ex09LPoglEr1+VWnr9I1mh3HjxQQyBp6wjStGyHeSDY6fm
PTpKIC/8R+bxsU5SZHze7t5YAtzAI767rn4mfasu7xeLJ9C3erHGap8uMvif
7kYkENAztr2tVveF/NXaO/TsOIHbQ9nPyrN7SM6NY6yAFMq+nczjF3jfSB62
PRhIJTD6stb9mFAvmSykrx+RTulTOPrRPbiPlDP01Kk5Q80/wGm0z/o7GbPS
9lJXDoF1K7vuvxr/TvbP+G+rzSXwzzrs0L3rP8gVyTLuZZcIWC29JHJY9hfp
9NEm9XEBga8/IhYmjg2SrQvaTDfeJmDYzR2ZcR0iISO2pfAOgaPtkm93Xh0i
z4UqfPp3j4Bmw5WsVT7DZKp8dVFDGYGtBS0aqnUjpOfs5Vv+1BD45bfMsiz7
N/lzT+DmSx8IZFh/raud+U0mN3h8G/1EAGpZHu98/5DuEmXWK7oInOoWDh5V
Gyd/nY0tJvuo+Nn8NZe4PkFy3axS6v8QCNueJXzxwRQZJDZ/oFSWBmUX97Tb
StNk8O25LX/laagj5qo8OjxNzpEjWS7KNMgN7jH/aDtDdmhKP1qqTUNFiHuQ
7Mt/JLNA8GW0OQ18FQL9tjtmYUXAFradPw0r9HzpzjmzUP5V7s/RzTQUZJfv
WfF6FlpnWf17t50GXkQIv7/+bAjF+5tfC6Mhl9WpEPlnNv6ccnsjm0yDTVW5
a9khATB/zn8u85CG2Kch94gTc5CvSUgulKFjse9a898P5kDv9IPUmMV0XJ3g
VD0YmIPTGgWK/Ip0PNdTfOHEEcb0jPtGGTU6xFOefd06Iwwpb9rdc0w6Mn0U
pPK3iUBOO+yuJY8O3QmhzKBMESifNUo2XklHxakhJaNaEcQxov6arqbj05On
uk9U5yGsZ1Oh53o6VPR2Wn95Pw/pka82zuyk49r4kxAle1G0nGg9P5JKh8Wp
W+M9e0SxoKPm1/4zdLzUzTp445Iobq203DrvHB2D64LjLfnEcEH4kTA3nw6D
J3K5a0rEcCvNU4pRRn2vtqS3QWIhTgRYFjZ8pmNT2vxFwofF0T3NFdtpwoCv
tWBf2GlxyEvadEuzGPAamr7fd10cprazvtVYM+Dk/GtNw3txtHeEn2G7MsAU
bDqfZCCB+0r3+UoCGJjZfVpTulcCWpJxEtmnGUhboWKs4ioFhnOB+eVZTCTN
lhdO2SiFV9+fluUJMxF7S7KNP1wK8/40/byzgIn98wUPdBdIoc52bsGQIhO+
Nd8qC2ZLo91w866/ZkzoGVy3oxVLY23mstUr9jJRLWniYaEoi783p7tDJ5iQ
qLgmnmooiwN+nZ8fzdaH3walFwPOsmAX90XLz9cH3z0hm6yD1PO5whP/luiD
5dHCmOyQhWb/0m9HbfVRlhEiWpq7CEZKgWWZafq4pXi9Rl9LDq5vZmTNrQzA
91Q5MgFy6H1T8jbN2QCuQanmXzzlcGeQ+37WagP8rDxQdCpODg+7496LBhtA
19chZ6hfDrkpMnd/nzNAXu63Azevy2Pt6rF34nyGyNZU0dfVV0QvoSF97JUh
4jesFftirwiZjq8+eu2GCLuQ0Zfpq4gPmZyxzl5DLJdfkCOSpIgB13Ode2cb
QWTB1Pz+XkWori/qWGNkhH2/W3oKzi3BPOuoxaM5RrjWZeMsKagMp7PLBCcj
jRF7e5zvZPBSJDxJuS4RYAqdF83+neFLwYctPrp7TfG898ZTWtxSMCJzdJxi
TbFQeWPiywtLUSTdnn3pqilOJ72Wnd+8FJ2SiZF5v0yRF3iVOGaoggePV/Sl
7DdDjbq3d8SkChgfbrY2nzBHANv44XMhVRRox2vI5ppDeK2EioKkKuKds1SX
3zGHU2rttzJdVXzb3FZc1GKO5tmGu8a9VVFtYZsws9gCXR2i8bseqiLjk8AH
gxwLzMp8WLIlWg0yCncGtc5ZwiIg+8KhE2rQ7jU43ldoiT3MfQlp2Wqoujuj
cbzcEv31TJ+qu2pYToat3t9qiTd/Lwst7lbDnr1Ng+8WspC3NnFlra060uvF
Fk7uZ6FTewv5iadO2XM06+QxFuR/22qPrlVHsIHjKr5UFk4k/ZtS2qOOJPJ7
uG8hC/sehlzam6eOQ9Oq12Q/sOC0dPWIxhwNPPq7QukZjcTRH4YfLSQ1wJn+
xzxoSqLqvsQzdyUNbDTtOjfLmoSR+/PMg8YaMPa+qBi4koTSEdLq7SYN5IS3
65buJeHlqqD3fZcGpr8ciK86RCJVfkJ6dqQGzuyWuXnqGAnhu0V9yzI0UB+9
hxGfTmL4q/rJmFoNvLifJvXoNgm927MPZL3RwOTU0IWJEhIBER0bbndq4Gkb
Q/nPAxIfpM+YfBzXQIW6IyzqqG2kK1RlREAT/5JiVY68JOF2w33+XHFN3O49
tDWxmUSN3fxOA21NHJ90f/C1ncSMRF+dg6EmtpYcl9H/TMK048kdX7YmLhvF
HbLqJrH7Wu7ZPc6a8Gtac0eij8SNvYeOJa7WhL7EvKCL30n0WnvvzN2oiZgl
ydtGf5FQWWi6pnSnJsI9nm0THCHh3S5t+zJCE4WpU8y3YyROFwwTX+M0MT7r
xsmAcRLK5B0tnTRNFA33nDsxSeJqyy6V4BxNNJ9SXhM1RcJgm4FC8TVNCPrS
LpvPkKicPSY9VawJRs8F74p/JLhn7i2weqwJsyNxzCg+4DVtz9zYF5oI1LJ/
N3cW4PXUiP9lqyZizwjJhFL81fvPlORXTWiNnO+tpjhopOT36l+akBj0sv9N
8Z+4sMHzk5pQWNLNnD8biFQ27e8W1MJZm+85ghSLlEx80RXXwqzFJmld1POp
zmUfdypoIcjPROoixYpf978r0dRCzMYaFQ7FefvNX08ztWCVJvf0JTU/uvhU
vTVLCyQ6+c0oLsuvqImz1wL3/NkacUofa1ZE5asVWjiUata2Z5rE8zeWpdK+
WsicTdtw8S8Jj8CZ22sCtXBEdyb69AQlZdbDaxf2aAGHBtcs/0NiS8ahy98O
a+HND3GRd6Mkwp/wndmVoQXjxENhRpR/hLyrTt2/qAX+xn0pEpT/kocPJ/67
oYWBxaeMSnpJ5CrxRyY80cLScwsGvKh40Cuu3ve6UQteaUu2eH0kcc8pepds
uxZW8KocVdtI1O4T3HRxWAvpl6c9JRpJuC986ts3rYV4I11p0wYqPvOOetHm
asPZVmGVzlMSP5vnuJQraUPCvyZ9ezmJsK21nFm62pBpgtGjeyRmzYpjc4y0
sbQpOffTTRJShIhhs5M2ZKW03CIvkjhXU08s9tRGh8lne4GzJDTXJGj5+Gvj
RE7A4ZXU+jGLna8wsE8biUoHrdbHkljfJcbPn6+NDbuXtWpvJdEf9mqKW6SN
szcEfFT9qPhecOJ30gNttP3iT/6xmkSshXi/3BttVEekNY1xqXhPl3zNnKWD
hN+CXl/USEw6LDrvt0YHR8V4I5fesHBjnYxY9iYdRI9Zcv/WsuAfIhXRsksH
P+r2PFN9wMLzMwvXcBN1UKruqfbzEgvneoVliQc6iFr2QjEihAWroxNJE0t0
cf6vjaueEAsJVe8PnujSxZlj6ld0pS2BltYfdT91sb6n9pCloCVGe9968//V
xcrMrcWmYxZYt7DZbI+kHnKnrYjRNxag+zT8XmOjh4Fc0eCYFAu8mSoP0szT
w53fr4qLRS2gYHJ2XeWWZcjqGbjSO2kGZZlDHzVDl6FHMKiivN8MaqO+3icj
lyG3ufPW8fdm0L2l5rXh9DJ0fEjrp5WZwUyrcKXIk2UwJZQnw/aZwXNRuZOH
MgEPTcmmkHFTpIy3mv18S+CTjMQ930kTpL8tu7+KqjvTfhYGVvWbIPNutknV
DwJKITcDdD+YIDfY1yhVgIbqP6JSChUmuNX7jWHGpGGu7cZTew6a4GXrb62j
x2m4M3xuv4WgCWK84+ctUKFjbnVlFE3BGG9Uw8XyNelQ9NCLWi1mDJWB7eLk
Mjr8Zu8zOMlnjMp9PNkdJnT0xtsI6HQb4Xf6ItVXLnTcuXH2KP9NIwS8zjNL
PkBHYZEob4OtEbh21VsWtNDxaK2Tkl6EIdJF723Lf0/HGM80VHOnIb6+ydtB
dtLRJ57ewNhoiEj/+NAdA3Rs3/1l3y5nQ5RG8g6/msVA0t/U/qtLDKFd3pGR
TDBQf9z4Y2+1AUToU88WxDKwsK1MJWYxVW/cS4xZmsRA9TH55wfFDPDaXNFa
P5WBmNvMsDh+A2RwWJUeOQzcfJ9Q8PqHPjR8Iu+eLWXAb/i0rl61PqyTBC7o
9jGovLTsyEywPsK/z9/PcWAiNFEwu7iVqr9CzhqvdmPisgjjdfErJqzHl41t
9WBCzKPb+ulTJkQEXIOT/JhQXh+YJ3GPiTPyJwNa9jOxzPvsZZ9TTBQ7SC/3
v8bExf0RyhWuTPwqUNQ7RNVh0v2s8fktDExK5gxpSegjffDsU7eXDAgdUilp
ktWH5gd32ZxnDCis1LTSUNXHlgGbBevLGODOYni+MNWH+uqwvq2UXrmrbaLl
N+njpN7EwpQgBlaIBLaXVOnD8MiqHZ8kGPAJ/XFh/TN9rJ+It94vysDWzh2b
5r3QR6+slbiyMAOHi3cPr2vVx+I5KVvjpum44XdQWOiXPqqr5r573UvHnPKT
BisUDPBhVbsQvYqOssDSxME9BtgasrfkXRidymtt86UiDGC9yn6t9W46/lZO
JhofMUDc/oPM+zuoel3C8vjBZAMM/Ug1rw6g42Fp1fH5BQaoFYkMd6X6gRrB
hiStNgNsfnSjlGVAx0badzGnDgPIbajr59DpEFotmryj2wClIYYZXnp0cApd
k4uHDNDiud88m+o/6t3fJNuIGGJx/oOoZGk6Xp3/eMLX3BBfLAO7vYZpCK6b
WRjNNkQQrWt5ygANC0eUTuZzDMH6vfTQx680uNv5nfy53BCfXC5X572j4c33
npPh2wyp/ZKrNK+Shvemg6cyzhri1uu+0/OTaNjvLy5ZcdEQSfEh7Z6xNMgf
Z6Z0XDHE6gNdzfeiaPDu3J2iUWyIga8pORf20tBxdCLl7ktK/sQKWdKPhq/N
s9Ma/xki2uKTUowZDa9bLnm+EzSCu+v0tQFDGirf2Sl8mmcEPa/L+9czaMj4
EH9xQNYIV3K9i/Zr0eD4RaJIiG6EEq9nbn5Uf2nSfTdUlKp71wsvL2ZL0qD2
zcNUysIIkdebBOgLaJjpz3y0lGuEI6b76aZzaFSdoPLKwtcIy3d4Xpii+tXz
ozWnrAOMkJ66Qdd9lEDi7wAPh21GOJdf6FI8SCBg8urHVWFG+ChcY36V6ncX
z9b/HnLCCF6qPtfJdgKR4tZzrzwywuCBZK/FVD+9XbL7+c2nRpB/r+a9ooqA
l/SxE8XPjRAShJCzlVS/vLhBtqbVCAu2plauvk/gm/JyjY5BI+wt2rRw/00C
b1TG+rp/G2Hx8QNDatcJPFI7ff37lBGOHYkp+niVQKbWB4NJYWNcnFPzICyP
gAvd31p6qTFmb1Jfs+IcAXOm4BwFTWPUHPx7dns2AS2D/HqVZcZY39qfkppJ
YLbJAI9uaowy648x805T/b/pcWlj0hh5ug371qQRaDentVnaGsN3Z/mC+ykE
isldvo48Y4yNdIqfPUHgIltazX2VMcRCrfaoJhM4YV3yzXOtMd43zWwrOU5g
K+dvUMAWY1QPys0WTiCwyv4sc/sOY9RZvM6oiSNg40j+3hVqjB+7kouSYgko
uh6JOHzYGE95dB/HowSYRrL2yseMwbz7tMA1hoCd4jWph4nGCExsLPCJJrBj
oOna1GljbIq/+yQ3ikB0U8DerLPG4MfyjpbDBDLuT1qZXTTGz2M/C6Qorjqm
8n7vDWNcEHlpe+8QgbdBxZdl7hojffuYtCzF/Ssddt67bwztWx3J0QcJzFh8
sljx0BhtfXOKpiMISKqFCI/UGCNl+vv+KIq15gm9OVlvDJsM8T4Jii2Gz5yn
NxpjA21q8kY4Abe2ZYGvWoyx/5/RTQ+KNz6qMgr6YIyAdysERCjen79ytuhn
Yxj/vjhRe4BAUlLfi2s9xlgzTSanUJwbGnHG4Tslr9r5yRaKS7zFN/YNGWOw
cyzLkeLn1pfpsX+MIX17g6QpxZ06plMa08b4yqvXZVI8Kv7i2ZPZJvh0yavb
iOK5E74pG4RNsNPVGRyKl3SOruMXM0Fk+UcLf4qZz2J1ciVN0Czr+CGeYrsb
Cr+x2ASPPFvlKylek3arqmOJCRJMns9MURwcbnP8oJoJZEx2RnMofaL9Wz0V
dUzgc176+lmKMxy2qVXQTCB7cN6+fxRfZ/ANehmawKSwoHcbZa/Hi1LLJ8xM
kF9vN9VN8dt/mscyYIL7Nsy7Wyn79/eUuxvbmaDRW0v8L8X/XrgueetI1QEb
/kmdpvwlde9L326eCWhel6pYkZQ/svfek1xlAlFp4cXDFPO2nnfi+ZkgLabr
1QEqPgJ4+osGN1F1ActF3/0IZX+TZ1+Stpugt9bP3oCKp4tCv/Y/DzPBfLWs
NHkq/kp/RNkFUnVDgnrzK+VjlL3fyEiIRJvAc117DYOK17Fc1hVOMsUSxd/2
xBMQiW/a3ZNqAhWLssXXqHhfsjMAMZkmOPPvt9hAIgEOmfTu8WUTRN1odkqi
1suZDx8FWVSdIqV9IdqPWm83Hu983V5lgqCgaNpYOmWfK4JnDzwzgVr80rKU
DAIDe5cZ3G8yQXnOuojRLAKWUhF+Bn0mGDmQr2Z7kUDP/Zu9Tr9MYC+3pmf9
ZWo9+nQFbRwzwWSKVXViPoGvVzkH0meZIpL5vWt+IZXf2BKp44tNqf14eFfJ
PQJG32zkxJVNsfyDWrltKRVPiXtztDVMocSV5HWVUfmqtb3Qi2mKtZOh0XaP
qPwQlP+kwsEUjYyFDeUNBI5KvXdscTNF4cC444OXBOhl85t+eJgib/cVjxev
qfgQDPm0xN8UkqSq7uJWAnrZFn8iD5jC7Z1LpW83gfC611q2haYo6NRnlcym
QWOHwM21RabU/mQTcVmIhkYpY8M9pab45dP8IVeEyu++2ez8GlPsN9JUaZCg
4fnvAK+5H02h7l3M16xKg4LaVMILUTP0rb9WU8el4WkdIdEjaYY3tasMbjpT
++GO9Rkzi80wTbt28JI7DTVlTy/RNMyQc07zXaU3Ddt4Jx+cZJlh5Fen0N2d
NFQc1Pi1cocZfHkBbwvP0ZA01zFCKNQMjBefxRiXaPBJ3TGvZL8Zroo5f6y+
QsPsq6Wai46aoTl+5XbpezRwWxx832ebgc+zoWXLcxpadHe8XldvhoVrK8a/
TNOQV5zis6CRqqO19/zRnU1HGLv0x8MWM/y9JVu4XZAOhVWzRJZ+NsPRDGKd
8HyqLo1KsfryxwzZDbSqrMV0/GwtubNJ3RxZ5t1hbCOq7vRvZy/SNUf1hg13
Jk3pOPmTr7GWbg7NSyUaFZZ0GAg4fNe2MEexdPP7VbZ0HKC1q313N8enjfI7
RlbQIXyULz040hwHG9QkqkPpWKpvH7bvgznivZ3XCVXSERs+v+riZ3OEmqpR
TQ4dg09ezX35zRxfaHMFY2rpqPT0yFIZNYdQl7cGvZmqjw76VzbMt0BR9co4
0T46TtVFCCxhUX1HSLfCkAwDExJsZ66NBdTKf4Z3KTDg6y2QHuJggSU1ta87
VBggfsVrPvOwgHmDdPoMVQc3SGU4BO+wQE5iPf0lhwEB36ITj3MsIKvYKlN9
gIHAK6Ft3/MskCU8/nN/FANNwyYqstctEEi/dI+MYyAn5uGdwPsWSE7PZw+m
M2Bx7flbqSYLyFjutvpVxEDo7x6FTfyWUEh+ornrBwM9ifJX5gVYItfIqnXO
dqq+veFjuHibJSKCNr1bGcqEU+PFKo0QSyzd98qtKIKJO5J679kHLfGj3fNn
ehITkZkW88LSLVFcuS974W0m5AvWbv/61BKlcXczm8eZcKs+z3igycLK4Cv5
Aqn64O/+8qB+GQuaiqLzcU4fxUJaDq36LJi6yr1KKNCHosMtvxGShb2Lwq+s
eKCP/sZHKdqeLOReYH4p/KaP6E+fx9JiWfBuH+WPIg1wf0K1LKiPBYEbM8sE
pgyQyuflIvWLhe0591QT5lB14ZwTXfdHWeCKzbVfKmkINekpEUE+EpYpXLMD
OoY4QX+zJkuGxKDBml/dqw2xeVP09DNrEr6HFJ3Tyw0h0/KV6vVJBKs8bbSL
N4Jpa9OXLdrA1Z6khh9Unh42s0zYpwdMFj5dwKLy8tWz+cw4GlBeJSyRFWIC
Of/wwwWGgNlcuy37U6i89UNd6Rsb6Cn9nPysxQQV/Pu8NngBWicUVNd5mwI0
pdfrEoDthhusmNS6HD8ZFxaUBDxcELk5OtIMt0ZHlA6eBB5toHFaT5phaVlt
0NnTgKF26Nojd80w2zZkfvtFYJl+HrdtwgzVXk84qyuAuYrtxWLR5rA7Gli5
/AdgbVTunnzKAqc+vNxCGwTuu4c5DF6wwCc6U3reCODvpMS1um2BPR/GAx+P
A9vCf04Wv7JAHv3oYoYAG8n0ksymeZYQ+pCzW0yejffDWcGukZZwpwso9yuy
8XuX8r59SZY4F7Op4YkyG8FXifL4bEsY0QmVCA02jqS/XetbaomAmPJXAww2
MmXFvet/WuIp7a1OHZeNbXMkJeZ4sCARY/r2kiMbOxI2unr7sbDuffbhSBc2
WvJv8iUHsfCb2qCNV7BR1LwiJ+4oCxrvB2PyfNh4q3ogtuYuCyG0FYwoPzYS
J2YSRx6yUBld0r52IxvKapHyf+tZ8KAd1JcOZMOlPnvbyU4WjkbP+3xkDzX/
Z6KZ9XNJNLUFJfrsY0Pw31j0dUkSS2hNxubhbHzZVrZmgyKJ4raMpOHDbPht
2p/nSCfRQ2hYrD/Oxo9F7v1Dy0kwo+O+WZxgw23TLf+N3iQOtn0/tSiFkm9x
OadgAwmZ6Dt9rzLY6GNcCs/eTcKuDadZl9hI1XK7oneKRGnmhq/z8tlo2J8n
9iuDhI53LKPtChuqwi3nDp0nIdbxqmHXTTYOZgk+nltIIjJnZBG7iI3ygOEz
s4tIDK+XDRC7x4bC9r1qtSUk3n1dx3eljI29Vk6DJY9JOORFOe95wMYx+Z0p
n5+RqNiUl2n9iA11zpHct89J5PT/MPj0hA2hUu7rpW9JSBSKR12rZeNVaZ/n
3vckorcbvgprYKPRdbHq6U8kNg+Gb5F8zcZtodOnDXpIvL+dU9zZzMaTi5cb
b/eRcNpVw3/jLaVPg+mW8e8kKg163Q60sRGzb4eO8CAJ+u9557jtbLCPKHzq
HCaRW0IbkO5gYz5Pd1XUGAmpfctNvnxmg87PDPn+h8RRs70xt76yEWfeOF9p
ksTE38ymCGqBHRbZJCg3RWLbg0olx342VvnKmX+cJvHpYNe2RT/YOB3WdHzz
PxJuECrr/sVGyTGLX2v5gMezdObcGabiJ2Nf4gDFBtXOKyLH2BBXbFi09v/z
yuidF5zH2Vh34nlSEcWL7NJ+yv1l48Wlg30DFMfPuW/eO83Gp20ctbmzgana
9th7fFZgRQ2biVAcFM/3NorfCp9mDWv/op7vdFRTdROywuW9f0ZKKHYX5QYr
zrXC6BBxfgPFNS8DH/TPs8IZFx3mGDUfoxPJIqViVph413FnC8UFvDurYsSt
8LF8+apoSh95yXeX3KWsYF8aZzVN6Zv0ZnJISdYKkcJ1ZizKHnzpS8gfi61w
2Kl3HYeyV8gqq8QyBSu8+/OpadE4ia+LAtqOKVlBR9W/vIiyt8f7OI2VKlZY
f/2bpfQIidqs67tU1K1QtCozEpS/CpeMiT7QsULoxImvQ5R/l3QuWhO/jNKv
zDMgjPL/iQsWBavoVqiwtt9a20Vit1q01bChFZwkDvY8oeKnpzs/+aGJFZYX
O7/bRcWXZ35De6K5FZYcYZp/f03laR3JvZpsK3zd6bDNspbErQGjmlFrKxz9
c+itTDUJlete4o/trMCrGvtc/oCEED33mreTFbYK2SlvpeL/pSGj8+QqSh/B
61G+Z0gkeFwSyfaywsklezbOo9YXd6+sYd5aK9CzzgiEx5N4XDodV+ZvBeMb
7/fc2k/innm9/pcdVkit7/AK9aTs5W257keIFcZnSqTXupIgIm7F/gm1QqD0
o3ExOxIFlekf54VbQVSgMb+ZSSKb7X/MINYKG2ZKM4epfLLa7+1tVoIVhm2V
rSz/sSBzxL6dm2QF7fv2RquofepEDY2xNtUKNxfsbPj7kYUjnKn3MTlWUH0+
skj+JgtbndOId6VW2LRVTmy5PbWPBgmv/lxuhZXzEp59M2fha9KBIwOVVhAQ
muu3iqDyZeP61n81VlgtsMOkXoIF3nIiSuu1FV5UdOVLvreEyepnLfv6rDB/
8WyDDj9LCG6cCFeQs8bS0z9uJvlZwCNs47VhBWu0VrdxxJZT+T/hdVutkjXK
m299PGxtAW7RFaNQdWuwOmJ1OWoWiP+3evAF3RqnFovrru42x8LMMv9DHGu8
sJgenhdgDrlXBxy6dlujd17MtcENZqCZzsgWvLLGNdWdxi1U31J/7b5qeZM1
ijL/xPivNUHAklDayxZrWKxsbJxxMkE2/3e70Q/WWIgUu7V6JhB52RaKXmvU
X48uezhgjB6/e82tfDYQXcm/x3a7MbITtyXPZdrgwfMPhE+4EUz+aWYpGNpg
9k5i/eftRmje+SWPZmID+SGWZKiPEURWeVWuZNlAfOq+0WsrI+xdyv1xwcEG
TE11lXUiRnAvVnU087eB38PYwuZsQ8ztfC8UmGqDj8trXrq+MkB9pcfdHaep
52d/8HOoNkDi2ab1uzNtcOhKkLtHiQEWrqmviMixgaLAaY3c8waQeXs/5ESh
DS7afnwjvNMAKs8zPt2rscGxzyfy5skawKzUo5hvzAZBhodbz+7Qx1R6k7/g
uA0cXpxuvb1RHw9CXcRF/tqg5y+nvWWNPqBvt01yli2qJW+WOXP1qX7XUEVD
1BbbM3aZ/l2qD/dLUkmO6rZY0danjlYmtp5o2pi+0hYDN7oHBdyYeLieI7vJ
0xZVLSZiR7lMSOlX1BqvsYVlWvQ2STY13nJZt83XFizFdcXuTGpcft+Q/DZb
nIm6IOEnTY1fVoq4EGWLzq/8p0o/MiBVvi218KYtTjoo1PXvYWBr4mfbiCJb
nKuO5PsQzMDDtR5/nO/ZwkuktbNlKzXOB69fZba4b3EpcGAdNW4rqcx8aovy
oSHPVKoe3tp4/1pJuy2s+pJozXLUeLdQ9eO5dnA+s3H4LlWf+8o08Brn20Gk
7JNwOFW/83GSOz8usEMw4frPmarvUSA7My5tB7bCFg+Ju1Q/sVXLlKZih7z+
xybyORT/sr+ZZWYH3+OnC1X2U/KUxVhXLO1g125z9yTVL/Dxmp4Xww6t5uea
RHZS8oq8+l/b2UHK56eq/Gbq/d2B6sLL7fAn9FZTkQcdVROJWbsD7TAzmHb2
riHV3+jwdKKC7DBq86HiIYOO2Wuk7yfvtEPAVDX7zTI6rCrOvr261w4yF+4u
X6xBx+ODN8Q/H7HDcyXH/RKyFPM3HnPOtkN2hoZD8BgN1aKSuzVe2OHT9uXa
qidp+E1vFOJrtIOJdn/nywQadFYcP9PWZIdH833mxB2l4VTmnIeJrXaIWLc3
WCucBj/NqbkjX+xQEMjwk9hMAx+7+/zDSTv4ODFSY61oMNiQyzwzbYeqR2kP
pFk0bD7m8ySEj4PN8e05t0yp/vVFW7+6EAcbU6QDFzBoOO/10jBRnAOH6ME/
O5RpYO0uafDU4iCf9f7t3Vk0hJzevY6py4Gfwi65xTME8soYQ/MIDsZnHY6K
nyQgNqtQ5qE+B9MBQTmpIwQ+Hs9Zr05y4B86aGzbQ2Dh7bWjM2wOTEu3VIt/
IWDzRu5Yqw0HpEqjwUAHgUK5tMIEBw62Fq65VtNG9d/5cX+GVnIwK9BOV5zq
32/V28U3eHJwR9BV1abh//tG/IqX11DPPxBqOFJLwMngoJXneg6s/25coF1N
QL4q5HjlNg5aXOaXiNwn4PKVppyxg4P3F3ftyy0mEDXnR9HOEA50tn0ps7tL
oN95U6taGAd9b0cv371JoOz9GtWEIxx8rz6ZoJ5PQGpr2yqPoxzcZQvV6Fwm
EDThkbg0jgPF7KXvzC8SUFnkPlaSxMEOR1b44fME4ldyn309Q9lz+wbPzAxq
vl+f/L2ZzcGzFKnx6XSCsq81/cB5Dr7db1m+PY3A8CnWGfHLHCSGfqbvOEXA
q9EgkHWLA9FukcX/Egnc9Sk6P/cOZb8EtsGjBMrev2hv3tyj7K15fSgxnsBj
UV3LwHIOQrQ2O9jHElA4W7DTqJKDAwn+n02OEdijp5E3q4qDoI4BcYOjBHQc
ly7IeMpBP1Pd2Pn/+2nvz1n711H2Ss/RDDxC4NMWhTDiOQfKtyyvpEYRMJk4
UzjxktJHaeB+3WECp2JlP9e85uC2XdYqEYq/y6ZJn3jDQRzXJtIjkoBdvoTD
mnccXBPoZNw4RGDyieidoXYOtjT3aUYeJLBiZcK3ig4OXluu2zwZQeDGV2GF
2C4O1o7I6URSLLz7qNvybg4kZFO2iVPsxy8Qs6SXg5/Rh2n/n2dWnDp8v6+f
g6Ynl0L+P8+UUfn34+4PDrYveGj4/3lm8O1wlchBDpxt0sPqDhCox6SH4wgH
FSMjZqkUqzXuTZD5zcGn1ZfDt1J80Gfs4edxDrJ8Dlg6Udz6M2S08C8HDzId
Iv4/z2QeHNQKm+Ggy3nA/P/zzETRoLXWs7g4sdl03//nmT3ZAyfFBLhwOiZl
aEcx9LY8bRPiImfEZ8d6ijPLeyYvzeWCcWm2Vuz/56EOG2jB87n4YPFtXRnF
Lu8/+5sv4OK52JTkOMUFW3wyhCS4SFmkz2FT+syeaH/+WooLT6Go8TSKvWO9
Zp2V5WKH67Dmb4qLZVsNN8txYfI64u16yl4L81du1VfkYl5+g2AbxVuNms/N
KHHh7RhXsoayf80Tt+Y6FS6GRzf96KN4ycqXc9LUuZA4o3DlCOWvsK+OFr5a
XBT88PmuRfmzaVddsK4uF0cCf5a2UazHz7n8exkXEW6xC9Mp/x89VdNWReei
+MLQ6FoqXkxvP7TyNOKClbwycCEVX5/OJ67wNeUiV9grckEMtf6SVgdstuBi
T3CMsQIVj88DR+LCrLhQ0nmUto6K32CvR1mRtlxUrUplp8YRkLY/fj2Wy0Ug
c/GZd1S8r9PQfJ3hwsVEreLKY8cJ8EuPduXwuJA/Qn80kkTZj79qtGAF9f6l
7K/bTxAY6vRadN+LizgJ2raEFCres5J82gK4GPxgMhmYSUA7fs3Oz1u4qOF9
v2OXTeBlmNaRvm1cLB755kQ7R0DW43HeRAgXzHp5uk4ugasLf/9YfIjS/1eY
zbOrBFz/Pf63NIqLlsvcw+LXKf/+SBbXieHi5YWvNVuofGLZoG1olsCFIOlx
wIbKN40xa8O9TnOxLkYn+GIlgdDdOkl+mZQ+FllX1lURkPP/c37rWS40AoJV
tWoI+ONk9f6LXDS6dI111xH4PVkjknWTi01TyT2ibwlk9Z1UuFjEhYJ+7og5
lT/Ruo64do+Ldsu/4WHtBOLujfPKy7nQNBZXVaTyr0Kw3pkPz7iY+phUKj1E
oGrdxNUv9VwcMpDNLh0lEOD8tGLgBRUf4fPtto4TuKnj2/m3mQsL3ibpyX8E
rLpTNBU6uZDLulPxfAENm7z+3vMep/S7/UaNw6Qhx7yqgf6Xi8KibUg0oqFV
4dhngRkuLGM7Xnwyo8GhQ0L0Or89zqm+3VRoTYPeBp0N02L2qHaVquhfScPg
9tUS59Tt4an3S3Ga2u+0XJW0QrTsUfJ7ifWSKBrW07st7XTtUTqlGO18jIam
4eAtP+n2GHZsS3hL7ad398Y+YlnY49MxXZnUfBrCDpcEdbjbY49WP6+2hYZb
fhHRd1ZS73/7yXj9gYY+a+vMY572GNcd+tv7mQYvoVdPaOvsETRfda/tTxos
EnoUIrfY4/PsP9/b+Kl6Ik26QTnSHu1NrIP3l9ARV7BL0++6Pe6SJe27vOiY
3xcrt+uWPWxVV9Gfr6PjhPY50eg79tCzvRJC+NORfrV25PJ9e2zqWjG0cBsd
lwoVH/U9sUfr8m+LXQ/SUXnrmefOT/Y4sysov+wSHeyhdseoz/awX3Fxb8kV
OmoYw6yUr/aYq9Q3XnmDjoYiBfV7/fYY6n9i9bOUjta7O4fGf9vDq/aG36sX
dAyXysdHLnDAN+tDZ/In6FTfR484KeGAKztmKlb+o2Pc1C44V9oBp4ttAhcI
MvCvLNijRt4Bh3oEci4vZGD+gycqwloO6P9y4N86LQY0qnaUJ8MBN+xF0yW8
GPCqq/5+bqcD3K5E7u19ysDOqddfDux2wPRi1ZkrLxiIpXW+99zrAKczCVZ7
3zBQnDZVKxHhgBMBfiaGXQxI+BlePhrrgAGFfzzMMNAwmbc26LwDlEo20M6b
MGGhF//S8oUDzGLYdz8VM7HcJ+OJXKMDDu6gE8yHVD18Kq/iTxM1/8+fZVOe
MZEx/vjq7VYHOOs+CI6g6uWxmr9H1b86YH2NUP7YJBM31m4nRf864OWmuqRD
VvpQSna71a7liC+Hnni6tevDm1Cyv6briLtlEuHGPfrIfPHj8z7CEdlPXk/p
DepDan6CpKyBI44mxlpYCxhAOO7JHh7piEXPXpYqLjPAcJSZ5dOVjsjgzas8
edgAT/ao1d+MouRJdC/PNTRE4LrxL1HtjmB1fpHJqzfCsLeMV1KHIwrst/YF
tBlh/xqDxjNd1HzWqFqa9Boh3jO44lavI9xvnhKcL2SMq+69qZ9GHeE5NrI7
1MoY/XattmaiTjhwwmC1YaUxttBK84csnSBoueCz9SMTbOILC/Q974Q7dcrL
wzrNEDWU1G2c64StTw9pJg+a4VzXZZ8Fl50Q/ZJZfonPHG9rmpdXXnXCKj1t
u3plc9jE0SwUip0w9r0ycMTXHCoS3+a3PnfCg0KWlWenOT6petxwnXSC/Ie3
cwbfWWBSaruW5rQTiqcZysM9FpARis6d+ecEqfrA511jFnDuvZ1+XdAZwg6D
0cclLVFRKHponrgzVofHfPvjbIlMwyeuzzSdMdjD/nOm0hLFGu1153ScsaY6
4Kzlc0s0yY5Y71nmjON2SxhP2ywxd1LZRF3fGW1s2qUjo5YIqwxXPsJyRlCx
0ZZzWix4cAyGWCud4dOyRKY+noWK05nc5Z7/s/7jradZUO3ly9m0xhklT7zn
dV5kYTD2hcuJ9c5YqtYSbFvBQnx9QOHn7c7YtDHZ7Fs/NS73gv93sDNyzk9r
LvrNwqpA/TUiu53Bqwhul51FQm0+n4j+fmd05S38EClDotL5zKboo864NByL
bhY1fu5fZUacM/41C/SFcUkk/Nwocz3RGXYfNg628Eh4JjOftJxyxuvKD7F9
/tT7HRkK/WnO0Dqc2XxuGwl1+r9dMxnOuKUUJyAfSmK4sUFF87wzBq6Ldm2M
od5fytxvnusMUfPXO/WPk3i4M+O162Vn9J+8nvMklUSixMbIsGvOcIycfmh4
kZK3YuZjXYkztl/3szV+QI1f2mD4qcwZKmuKXshXU/JH6xOHH1Dz3eiqXlVL
zSfttLl8jTMmCl+WOjVT+vRMn6I9c0aziBjBbKX0MdrQb13vjJFDuqNv26n5
vKOf2dboDPs3Sxlru6n3NU8PRjY74+iH9c8s+6jvh01z0t46Y/R9Rkj7d+r7
tf7nr7Q5Y1lVeYfJIPX9RfW/H7Q7Q0appcV9hJK3he7S1OGMbX9Cl+j8pvS7
n365p4uyh4DblspxEhoi01OT3ZQ/OZdPL/hLyfPyX7GgzxnaRvS9itOUvKt1
11S/O+PqX/+hbzMkVv+l8Zv8coZ+q1ygMR/wyDHdy2nYGfvrGQJtFGtkT932
HaP0p/+76zkLSPzuNzd03BlRuV37iikesajzjfvrjPfxh+yG/7+feZxWenbG
GfHxl6X/v2/56GPagqJZLpB9wO7np1iDmAp4KuCCW8tbq9qo548f9Kt8P8cF
v63Gzh6nePRlrfQvERd0e7GOKP0vT4m2nV/MhdqPE/Yn/z+/HWk1suIuCKI3
aZT/I6H56K+8npQL6Dlv7kpS+iQt9NsFWRccv2t5TWuKxKhvbf0KORdw+JaY
TE6QiFT8Ve2l6IKyksljqX9IiL6XfuCr7AJm5wT95yiJzHSL4gBVF9wQe7d+
zjBlz+X+N7dpuIDxRc+t8yeJOwviC0K0XfDXY7XhvgESeH7rQpieC2K0pR2b
vlH2tJ1JiWa64NDR9/JPO0j0zFI/Hm/oAsLj8eb1H0iEVDoePWHiAs3NA4KV
byn/GJ8Jy2a5QG6VVWzFcxKLRh/uzGW7YMdL/aU+z0hcvtWztcDGBaOaykE1
VVT8aBusvevgAqM5AhWt90g49Hh5lDm7oPCh9YnYmyTe5R52feTmgkXuPuVT
BSQG5V+xn3u4QM3ft18/i4SK2FaNr34uSDWsExkIJ3Gj/oRS/0YXZGdH/ajf
TcL8WMmiwc0umBB9ungXtd5W8AnOmwpygfHx+QlL1pA4Nnz+l+QBF3RFDM4f
NiQhdfNp7+KDLrBPOuOppkciJ/DHZ6XDLrgwI5ynqkKi7KvZG91jLmhyZjQk
iJL4/ral1DqF8s8Wn49SXSy4lc+L2nXNBXzRzhkXolho38s8sO+GC4THPoWP
hrKwxWD17kO3XaCunhmstIWFqOt5AQklLvgSoLSaz5WFe+fZjherXRBgecBs
9mIW5KL3SjV/cMHO3xy7G3mWMNM/LX75kwvqPz0WeJ9hiTVdxWJ7P1PzpdU5
/Ii3RDZ+C8t/c0HyjeqS50GWUJzePe037IKUITnXQ4aWUN4T0jMs7Iqyvi/S
pg8toLF5e6mEkSukjDeoDj0zh76Tv7f7CVdcultTplRvinNeTUbrU1xxOEBg
w3ipKUS2sMWD013hLbPh5rt8U3TGKD09nu0K2Tlt16/FmCLx4QdaXYErdApb
iDtsU/QwV/CjyhWXN18riis3QcZi26vLhl2R9lgjliw1Br/W3WiLMVfsid2G
wwXGCDJS9XEcd0XS8+UCTRnGsFk+S2rLjCsIdRnuhX3GCHv6ieUu6Aa9Czdq
Js2Noc6XVXBc3A0nBWI8i6uNcHCXZLiAjhscm7ofjHUYYmYXZ2CnrhuManvT
jJoNEbH7gFeHnht8Ng78PfrUEOGhX0zKaG547mzt73HdEPv33hnbYeiGipoC
8tYBQ4QeWL7jA9xQ0LVc0V3eENuOpPgVrXID3ap82CbAAN+PPHuttNoNtQtr
NuxdY4DA6L847uWGO6quavfdDLA1xl9p81o3JJm+2bjV3ACbj+m3K/q7ITXN
W+aIuAE2JDSvjAtyQ+eicxoxj/SxJkXS3jfGDbHFRvVR2vr4WacZ9/SoG65J
H3xRqqyPSD6LOr1YNzRGSLCmZPWRt32D/US8G0am4wyvCeljkHPP/tQJNyy4
8Ei14CsT0VMeDjVZ1POPt9hKXmSicGOmo1aRGzL5SjNWajPByr6RkHTHDe7r
T/xTVmHiddPjhtG7bvh+XIUcl2PiNzngWFXiBqUDvQr185mAnIWT1wNKH33b
8olBBt68/OiUWOuGLG7ih4hyBqaMl7oMfnKDxHJNoceeDBgs+Ti1u9MNui++
qYe4M7BN4My1ic9uGDd5tYFwYqC9ceFc/m43MGzKBBpIBsq38NVID7hhUYUV
PUWTgf1ZHabmf9zw7oxxtDtV7xYdzup9OO6GFbNfPnowQkf/plWnbSbd4LZm
hZHBTzq8DF6NOk+7YZqdnWH1hQ7TF5U3ffl5WDuVffcLVT+Pz5xVP7qAh+Qr
adW6l+mgd69+IyLOw6GItR42OXRsbpA+kizBw60X5m6bsqj6+/TxzgxpHhZd
buY8P0lHCT0i65o8D5kjTQLih+jY4+ct/lqTh2OHS3UOrKFj7InctDx4iMxP
U4+Wp8bVm68fZfNwaZacp8Qi6vvRCeuGrHjwC1LeXCBFx5T11MOntjwUdBvy
fxelQ+Dxx6idjjxUnTLiNfLRIVGZI/zMg4eaMpOjoo00pCquvs/w5MHlSvil
JfU0yESIb81ezYOqTWoaq4aGxRZRDTu9ebjRplF+tZQG5TL/JAU/Hj5OquUy
c2kgijWkQrbz0CAxdmtsL9U/SXfUtAfxoG4W9/tHCA3M0NOhnGAetj8O4Yxu
p8HQQPidwi4efH23t+tsoPqnor4zz8J4CLZEKotHg+ONQiXFaB7ORhgK/llG
w3PRjY3HYnhI5X/cVa9Ng8t2xcPDR3nY/VVCtVCdBne9pK5ncTxsPbMtP12R
6s+u7rgcksxDiJL9IxExGjbnMXVrM3m4SdzeuYnqZ98abBdZm82DonDamqs/
CFhX5/cNneWhKYvHne77/76ZQoH8Bcoez6z/NXUReLN4jvqOfB5mr1Iss2ih
+tsCtoDAFcreYo7pM6+p/tco/EvGVR46KwmNxpcE4pcPXXh8nYdySXFWbi0B
8viHJTJ3Kf+5P/Ka9YBAobzMzNV7PCSc6e4ky6h+/qrbR7KEh/dP9rUcLyEw
+vRJ1pYyHupoRO+qIgJX+W4tevCIB5sG518XCwgsSu7/w3tMydfrl1ubRyBG
Uf1dTzUPKSHtEeqXCPiaZaYtfMbD1ejaxi/nCcjsjpbY8IKH+OqN09IZBKJn
Pxwaf8kD66WmETedwNCJicbjjdT3veeHxqUSeH49KLmkmYdV2+aNmJwkYGZx
JciphYdzFct08pMJ5Nd/cf78lod9v557qCURiPrmOX/eex5k97VFOiYQGAxN
GTj/gYeX+6P2jMURWCvwst7gIw8+V5Xcb8QSMFlqHbeuk/J/7Mg1p///33oz
YvPIZx6itmSoMGMISLJKObFfeNjTLBqsEU3gp9cyoaIeHpaK/Yk0jyLg3bep
266Xh5LPMaT3YQJ1e3NrPvTx0HrFpj4hkoCR0MeLwQM8RCeoK9UfInApVfaI
4A8eVOqULf6/Pymh6u6X+ZOHeY8MlHYdJHDodiKbNsiDeM/Gpx8jCHwnnynX
DPGg+ayStopir5ez+FaP8BBWx1vdEU6g1tui48coDxt/XmbvodhwYE9l1G8e
ZF6MfZOnOHff7bOy4zxIGJx0bDxAYKHw9/DCCR4u/H0R+P99yYh0DW/2Xx6C
BIW5GynuV1tv/naKB2WLCx22FHveyZILnOFh9NQspiHFT9hvJ/5RrW+44GnW
//+n/g9kjL8K
          "]]}}, {}},
      AspectRatio->NCache[GoldenRatio^(-1), 0.6180339887498948],
      Axes->{True, True},
      AxesLabel->{None, None},
      AxesOrigin->{0, 15.},
      DisplayFunction->Identity,
      Frame->{{False, False}, {False, False}},
      FrameLabel->{{None, None}, {None, None}},
      FrameTicks->{{Automatic, Automatic}, {Automatic, Automatic}},
      GridLines->{{0, 24, 48, 72}, None},
      GridLinesStyle->Directive[
        GrayLevel[0.5, 0.4]],
      ImagePadding->All,
      Method->{
       "DefaultBoundaryStyle" -> Automatic, "DefaultMeshStyle" -> 
        AbsolutePointSize[6], "ScalingFunctions" -> None},
      PlotRange->{All, All},
      PlotRangeClipping->True,
      PlotRangePadding->{{
         Scaled[0.02], 
         Scaled[0.02]}, {
         Scaled[0.05], 
         Scaled[0.05]}},
      Ticks->{{{0, 
          FormBox["0", TraditionalForm]}, {12, 
          FormBox["12", TraditionalForm]}, {24, 
          FormBox["24", TraditionalForm]}, {36, 
          FormBox["36", TraditionalForm]}, {48, 
          FormBox["48", TraditionalForm]}, {60, 
          FormBox["60", TraditionalForm]}, {72, 
          FormBox["72", TraditionalForm]}}, Automatic}]}
   },
   AutoDelete->False,
   GridBoxItemSize->{"Columns" -> {{Automatic}}, "Rows" -> {{Automatic}}}],
  "Grid"]], "Output"],

Cell[TextData[StyleBox["Conclusion: Scenario 2 entails promoter-associated \
Pol II and gene body Pol II in antiphase. The PI is in phase with \
promoter-associated Pol II. This is observed for very few genes.\n\n",
 FontWeight->"Bold",
 FontSlant->"Plain"]], "Text",
 FontSlant->"Italic"]
}, Open  ]],

Cell[CellGroupData[{

Cell["Scenario 3.", "Subsubsection"],

Cell["\<\
Here, we let both Pol II recruitment and release into productive elongation \
oscillate. The results are not again not dependent on parameters, as outlined \
further below.\
\>", "Text"],

Cell[CellGroupData[{

Cell[BoxData[{
 RowBox[{
  RowBox[{"Af", "=", "0.6"}], ";"}], "\[IndentingNewLine]", 
 RowBox[{
  RowBox[{"Ad", "=", "0.3"}], ";"}], "\[IndentingNewLine]", 
 RowBox[{
  RowBox[{"vpars", "=", 
   RowBox[{"{", 
    RowBox[{
     RowBox[{"kf", "\[Rule]", "60`"}], ",", 
     RowBox[{"kb", "\[Rule]", "0`"}], ",", 
     RowBox[{"ko", "\[Rule]", "360`"}], ",", 
     RowBox[{"ki", "\[Rule]", "60`"}], ",", 
     RowBox[{"kd", "\[Rule]", "60`"}], ",", 
     RowBox[{"v", "\[Rule]", "600`"}]}], "}"}]}], ";"}]}], "Input",
 CellGroupingRules->{GroupTogetherGrouping, 10000.},
 Background->RGBColor[0.88, 1, 0.88]],

Cell[BoxData[{
 RowBox[{
  RowBox[{"simtrans", "=", 
   RowBox[{"StateResponse", "[", 
    RowBox[{
     RowBox[{
      RowBox[{"model", "/.", "sssym"}], "/.", "vpars"}], ",", 
     RowBox[{"{", 
      RowBox[{
       RowBox[{"Af", " ", 
        RowBox[{"Cos", "[", 
         RowBox[{"2", 
          RowBox[{"\[Pi]", "/", "24"}], "*", "t"}], "]"}]}], ",", 
       RowBox[{"Ad", " ", 
        RowBox[{"Cos", "[", 
         RowBox[{
          RowBox[{"2", 
           RowBox[{"\[Pi]", "/", "24"}], "*", "t"}], " ", "-", 
          RowBox[{"0.", " ", 
           RowBox[{"\[Pi]", "/", "4"}]}]}], "]"}]}], ",", "0"}], "}"}], ",", 
     RowBox[{"{", 
      RowBox[{"t", ",", "0", ",", 
       RowBox[{"100", "*", "24"}]}], "}"}]}], "]"}]}], ";"}], "\n", 
 RowBox[{
  RowBox[{"simrel", "=", 
   RowBox[{"OutputResponse", "[", 
    RowBox[{
     RowBox[{"{", 
      RowBox[{
       RowBox[{
        RowBox[{"model", "/.", "sssym"}], "/.", "vpars"}], ",", 
       RowBox[{"simtrans", "/.", 
        RowBox[{"t", "\[Rule]", "72"}]}]}], "}"}], ",", 
     RowBox[{"{", 
      RowBox[{
       RowBox[{"Af", " ", 
        RowBox[{"Cos", "[", 
         RowBox[{"2", 
          RowBox[{"\[Pi]", "/", "24"}], "*", "t"}], "]"}]}], ",", 
       RowBox[{"Ad", " ", 
        RowBox[{"Cos", "[", 
         RowBox[{
          RowBox[{"2", 
           RowBox[{"\[Pi]", "/", "24"}], "*", "t"}], " ", "-", 
          RowBox[{"0", 
           RowBox[{"\[Pi]", "/", "4"}]}]}], "]"}]}]}], "}"}], ",", 
     RowBox[{"{", 
      RowBox[{"t", ",", "0", ",", "72"}], "}"}]}], "]"}]}], ";"}]}], "Input",
 CellGroupingRules->{GroupTogetherGrouping, 10000.},
 Background->None]
}, Open  ]],

Cell[CellGroupData[{

Cell[BoxData[
 RowBox[{"Grid", "[", 
  RowBox[{
   RowBox[{"Map", "[", 
    RowBox[{
     RowBox[{
      RowBox[{"Text", "[", 
       RowBox[{"Style", "[", 
        RowBox[{"#", ",", 
         RowBox[{"FontFamily", "\[Rule]", "\"\<Helvetica\>\""}]}], "]"}], 
       "]"}], "&"}], ",", 
     RowBox[{"{", "\[IndentingNewLine]", 
      RowBox[{
       RowBox[{"{", 
        RowBox[{
        "\"\<\>\"", ",", "\"\<Mean\>\"", ",", "\"\<Amp\>\"", ",", " ", 
         "\"\<Phase\>\""}], "}"}], ",", "\[IndentingNewLine]", 
       RowBox[{"Flatten", "@", 
        RowBox[{"{", 
         RowBox[{"\"\<Promoter Pol II (\!\(\*
StyleBox[\"x\",
FontSlant->\"Italic\"]\)\!\(\*
StyleBox[\"+\",
FontSlant->\"Italic\"]\)\!\(\*
StyleBox[\"y\",
FontSlant->\"Italic\"]\)\!\(\*
StyleBox[\"+\",
FontSlant->\"Italic\"]\)\!\(\*
StyleBox[\"z\",
FontSlant->\"Italic\"]\))\>\"", ",", 
          RowBox[{"mycosinor", "[", 
           RowBox[{
           "simrel", "\[LeftDoubleBracket]", "1", "\[RightDoubleBracket]"}], 
           "]"}]}], "}"}]}], ",", 
       RowBox[{"Flatten", "@", 
        RowBox[{"{", 
         RowBox[{"\"\<Gene body Pol II (\!\(\*
StyleBox[\"w\",
FontSlant->\"Italic\"]\))\>\"", ",", 
          RowBox[{"mycosinor", "[", 
           RowBox[{
           "simrel", "\[LeftDoubleBracket]", "2", "\[RightDoubleBracket]"}], 
           "]"}]}], "}"}]}], ",", "\[IndentingNewLine]", 
       RowBox[{"Flatten", "@", 
        RowBox[{"{", 
         RowBox[{"\"\<Pausing index ((\!\(\*
StyleBox[\"x\",
FontSlant->\"Italic\"]\)\!\(\*
StyleBox[\"+\",
FontSlant->\"Italic\"]\)\!\(\*
StyleBox[\"y\",
FontSlant->\"Italic\"]\)\!\(\*
StyleBox[\"+\",
FontSlant->\"Italic\"]\)\!\(\*
StyleBox[\"z\",
FontSlant->\"Italic\"]\)\!\(\*
StyleBox[\")\",
FontSlant->\"Italic\"]\)\!\(\*
StyleBox[\"/\",
FontSlant->\"Italic\"]\)\!\(\*
StyleBox[\"w\",
FontSlant->\"Italic\"]\)\!\(\*
StyleBox[\")\",
FontSlant->\"Italic\"]\)\>\"", ",", 
          RowBox[{"mycosinor", "[", 
           RowBox[{
            RowBox[{
            "simrel", "\[LeftDoubleBracket]", "1", "\[RightDoubleBracket]"}], 
            "/", 
            RowBox[{
            "simrel", "\[LeftDoubleBracket]", "2", 
             "\[RightDoubleBracket]"}]}], "]"}]}], "}"}]}]}], 
      "\[IndentingNewLine]", "}"}], ",", 
     RowBox[{"{", "2", "}"}]}], "]"}], ",", 
   RowBox[{"Frame", "\[Rule]", "True"}], ",", 
   RowBox[{"Alignment", "\[Rule]", "Right"}]}], "]"}]], "Input"],

Cell[BoxData[
 TagBox[GridBox[{
    {
     InterpretationBox[Cell[BoxData[
       FormBox[
        StyleBox["\<\"\"\>",
         StripOnInput->False,
         FontFamily->"Helvetica"], TextForm]], "InlineText"],
      Text[
       Style["", FontFamily -> "Helvetica"]]], 
     InterpretationBox[Cell[BoxData[
       FormBox[
        StyleBox["\<\"Mean\"\>",
         StripOnInput->False,
         FontFamily->"Helvetica"], TextForm]], "InlineText"],
      Text[
       Style["Mean", FontFamily -> "Helvetica"]]], 
     InterpretationBox[Cell[BoxData[
       FormBox[
        StyleBox["\<\"Amp\"\>",
         StripOnInput->False,
         FontFamily->"Helvetica"], TextForm]], "InlineText"],
      Text[
       Style["Amp", FontFamily -> "Helvetica"]]], 
     InterpretationBox[Cell[BoxData[
       FormBox[
        StyleBox["\<\"Phase\"\>",
         StripOnInput->False,
         FontFamily->"Helvetica"], TextForm]], "InlineText"],
      Text[
       Style["Phase", FontFamily -> "Helvetica"]]]},
    {
     InterpretationBox[Cell[BoxData[
       FormBox[
        StyleBox["\<\"Promoter Pol II \
(\\!\\(\\*\\nStyleBox[\\\"x\\\",\\nFontSlant->\\\"Italic\\\"]\\)\\!\\(\\*\\\
nStyleBox[\\\"+\\\",\\nFontSlant->\\\"Italic\\\"]\\)\\!\\(\\*\\nStyleBox[\\\"\
y\\\",\\nFontSlant->\\\"Italic\\\"]\\)\\!\\(\\*\\nStyleBox[\\\"+\\\",\\\
nFontSlant->\\\"Italic\\\"]\\)\\!\\(\\*\\nStyleBox[\\\"z\\\",\\nFontSlant->\\\
\"Italic\\\"]\\))\"\>",
         StripOnInput->False,
         FontFamily->"Helvetica"], TextForm]], "InlineText"],
      Text[
       Style[
       "Promoter Pol II (\!\(\*\nStyleBox[\"x\",\n\
FontSlant->\"Italic\"]\)\!\(\*\nStyleBox[\"+\",\nFontSlant->\"Italic\"]\)\!\(\
\*\nStyleBox[\"y\",\nFontSlant->\"Italic\"]\)\!\(\*\nStyleBox[\"+\",\n\
FontSlant->\"Italic\"]\)\!\(\*\nStyleBox[\"z\",\nFontSlant->\"Italic\"]\))", 
        FontFamily -> "Helvetica"]]], 
     InterpretationBox[Cell[BoxData[
       FormBox[
        StyleBox["0.9453762127251744`",
         StripOnInput->False,
         FontFamily->"Helvetica"], TextForm]], "InlineText"],
      Text[
       Style[0.9453762127251744, FontFamily -> "Helvetica"]]], 
     InterpretationBox[Cell[BoxData[
       FormBox[
        StyleBox["0.20364076363613368`",
         StripOnInput->False,
         FontFamily->"Helvetica"], TextForm]], "InlineText"],
      Text[
       Style[0.20364076363613368`, FontFamily -> "Helvetica"]]], 
     InterpretationBox[Cell[BoxData[
       FormBox[
        StyleBox["0.019583809371811926`",
         StripOnInput->False,
         FontFamily->"Helvetica"], TextForm]], "InlineText"],
      Text[
       Style[0.019583809371811926`, FontFamily -> "Helvetica"]]]},
    {
     InterpretationBox[Cell[BoxData[
       FormBox[
        StyleBox["\<\"Gene body Pol II \
(\\!\\(\\*\\nStyleBox[\\\"w\\\",\\nFontSlant->\\\"Italic\\\"]\\))\"\>",
         StripOnInput->False,
         FontFamily->"Helvetica"], TextForm]], "InlineText"],
      Text[
       Style[
       "Gene body Pol II (\!\(\*\nStyleBox[\"w\",\nFontSlant->\"Italic\"]\))",
         FontFamily -> "Helvetica"]]], 
     InterpretationBox[Cell[BoxData[
       FormBox[
        StyleBox["0.04933472034770015`",
         StripOnInput->False,
         FontFamily->"Helvetica"], TextForm]], "InlineText"],
      Text[
       Style[0.04933472034770015, FontFamily -> "Helvetica"]]], 
     InterpretationBox[Cell[BoxData[
       FormBox[
        StyleBox["0.331336841099334`",
         StripOnInput->False,
         FontFamily->"Helvetica"], TextForm]], "InlineText"],
      Text[
       Style[0.331336841099334, FontFamily -> "Helvetica"]]], 
     InterpretationBox[Cell[BoxData[
       FormBox[
        StyleBox["0.013105180454962265`",
         StripOnInput->False,
         FontFamily->"Helvetica"], TextForm]], "InlineText"],
      Text[
       Style[0.013105180454962265`, FontFamily -> "Helvetica"]]]},
    {
     InterpretationBox[Cell[BoxData[
       FormBox[
        StyleBox["\<\"Pausing index \
((\\!\\(\\*\\nStyleBox[\\\"x\\\",\\nFontSlant->\\\"Italic\\\"]\\)\\!\\(\\*\\\
nStyleBox[\\\"+\\\",\\nFontSlant->\\\"Italic\\\"]\\)\\!\\(\\*\\nStyleBox[\\\"\
y\\\",\\nFontSlant->\\\"Italic\\\"]\\)\\!\\(\\*\\nStyleBox[\\\"+\\\",\\\
nFontSlant->\\\"Italic\\\"]\\)\\!\\(\\*\\nStyleBox[\\\"z\\\",\\nFontSlant->\\\
\"Italic\\\"]\\)\\!\\(\\*\\nStyleBox[\\\")\\\",\\nFontSlant->\\\"Italic\\\"]\\\
)\\!\\(\\*\\nStyleBox[\\\"/\\\",\\nFontSlant->\\\"Italic\\\"]\\)\\!\\(\\*\\\
nStyleBox[\\\"w\\\",\\nFontSlant->\\\"Italic\\\"]\\)\\!\\(\\*\\nStyleBox[\\\")\
\\\",\\nFontSlant->\\\"Italic\\\"]\\)\"\>",
         StripOnInput->False,
         FontFamily->"Helvetica"], TextForm]], "InlineText"],
      Text[
       Style[
       "Pausing index ((\!\(\*\nStyleBox[\"x\",\nFontSlant->\"Italic\"]\)\!\(\
\*\nStyleBox[\"+\",\nFontSlant->\"Italic\"]\)\!\(\*\nStyleBox[\"y\",\n\
FontSlant->\"Italic\"]\)\!\(\*\nStyleBox[\"+\",\nFontSlant->\"Italic\"]\)\!\(\
\*\nStyleBox[\"z\",\nFontSlant->\"Italic\"]\)\!\(\*\nStyleBox[\")\",\n\
FontSlant->\"Italic\"]\)\!\(\*\nStyleBox[\"/\",\nFontSlant->\"Italic\"]\)\!\(\
\*\nStyleBox[\"w\",\nFontSlant->\"Italic\"]\)\!\(\*\nStyleBox[\")\",\n\
FontSlant->\"Italic\"]\)", FontFamily -> "Helvetica"]]], 
     InterpretationBox[Cell[BoxData[
       FormBox[
        StyleBox["19.62205913570374`",
         StripOnInput->False,
         FontFamily->"Helvetica"], TextForm]], "InlineText"],
      Text[
       Style[19.62205913570374, FontFamily -> "Helvetica"]]], 
     InterpretationBox[Cell[BoxData[
       FormBox[
        StyleBox["0.1388225166865993`",
         StripOnInput->False,
         FontFamily->"Helvetica"], TextForm]], "InlineText"],
      Text[
       Style[0.1388225166865993, FontFamily -> "Helvetica"]]], 
     InterpretationBox[Cell[BoxData[
       FormBox[
        StyleBox["12.00605315750397`",
         StripOnInput->False,
         FontFamily->"Helvetica"], TextForm]], "InlineText"],
      Text[
       Style[12.00605315750397, FontFamily -> "Helvetica"]]]}
   },
   AutoDelete->False,
   GridBoxAlignment->{"Columns" -> {{Right}}},
   GridBoxFrame->{"ColumnsIndexed" -> {{{1, -1}, {1, -1}} -> True}},
   GridBoxItemSize->{"Columns" -> {{Automatic}}, "Rows" -> {{Automatic}}}],
  "Grid"]], "Output"]
}, Open  ]],

Cell["We plot the corresponding three outputs:", "Text"],

Cell[BoxData[
 RowBox[{"Grid", "[", 
  RowBox[{"{", 
   RowBox[{
    RowBox[{"{", "\[IndentingNewLine]", 
     RowBox[{
      RowBox[{"Text", "[", 
       RowBox[{"Style", "[", 
        RowBox[{"\"\<Promoter-associated Pol II\>\"", ",", 
         RowBox[{"FontFamily", "\[Rule]", "\"\<Helvetica\>\""}]}], "]"}], 
       "]"}], ",", "\[IndentingNewLine]", 
      RowBox[{"Text", "[", 
       RowBox[{"Style", "[", 
        RowBox[{"\"\<Gene body Pol II\>\"", ",", 
         RowBox[{"FontFamily", "\[Rule]", "\"\<Helvetica\>\""}]}], "]"}], 
       "]"}], ",", "\[IndentingNewLine]", 
      RowBox[{"Text", "[", 
       RowBox[{"Style", "[", 
        RowBox[{"\"\<Pausing index\>\"", ",", 
         RowBox[{"FontFamily", "\[Rule]", "\"\<Helvetica\>\""}]}], "]"}], 
       "]"}]}], "}"}], ",", 
    RowBox[{"{", "\[IndentingNewLine]", "\[IndentingNewLine]", 
     RowBox[{
      RowBox[{"Plot", "[", 
       RowBox[{
        RowBox[{
        "simrel", "\[LeftDoubleBracket]", "1", "\[RightDoubleBracket]"}], ",", 
        RowBox[{"{", 
         RowBox[{"t", ",", "0", ",", "72"}], "}"}], ",", 
        RowBox[{"PlotRange", "\[Rule]", 
         RowBox[{"{", 
          RowBox[{
           RowBox[{"{", 
            RowBox[{"0", ",", "72"}], "}"}], ",", "All"}], "}"}]}], ",", 
        RowBox[{"Ticks", "\[Rule]", 
         RowBox[{"{", 
          RowBox[{
           RowBox[{"Range", "[", 
            RowBox[{"0", ",", "72", ",", "12"}], "]"}], ",", "Automatic"}], 
          "}"}]}], ",", 
        RowBox[{"GridLines", "\[Rule]", 
         RowBox[{"{", 
          RowBox[{
           RowBox[{"Range", "[", 
            RowBox[{"0", ",", "72", ",", "24"}], "]"}], ",", "None"}], 
          "}"}]}]}], "]"}], ",", "\[IndentingNewLine]", "\[IndentingNewLine]", 
      RowBox[{"Plot", "[", 
       RowBox[{
        RowBox[{
        "simrel", "\[LeftDoubleBracket]", "2", "\[RightDoubleBracket]"}], ",", 
        RowBox[{"{", 
         RowBox[{"t", ",", "0", ",", "72"}], "}"}], ",", 
        RowBox[{"PlotRange", "\[Rule]", "All"}], ",", 
        RowBox[{"Ticks", "\[Rule]", 
         RowBox[{"{", 
          RowBox[{
           RowBox[{"Range", "[", 
            RowBox[{"0", ",", "72", ",", "12"}], "]"}], ",", "Automatic"}], 
          "}"}]}], ",", 
        RowBox[{"GridLines", "\[Rule]", 
         RowBox[{"{", 
          RowBox[{
           RowBox[{"Range", "[", 
            RowBox[{"0", ",", "72", ",", "24"}], "]"}], ",", "None"}], 
          "}"}]}]}], "]"}], ",", "\[IndentingNewLine]", "\[IndentingNewLine]", 
      RowBox[{"Plot", "[", 
       RowBox[{
        RowBox[{
         RowBox[{
         "simrel", "\[LeftDoubleBracket]", "1", "\[RightDoubleBracket]"}], 
         "/", 
         RowBox[{
         "simrel", "\[LeftDoubleBracket]", "2", "\[RightDoubleBracket]"}]}], 
        ",", 
        RowBox[{"{", 
         RowBox[{"t", ",", "0", ",", "72"}], "}"}], ",", 
        RowBox[{"PlotRange", "\[Rule]", "All"}], ",", 
        RowBox[{"Ticks", "\[Rule]", 
         RowBox[{"{", 
          RowBox[{
           RowBox[{"Range", "[", 
            RowBox[{"0", ",", "72", ",", "12"}], "]"}], ",", "Automatic"}], 
          "}"}]}], ",", 
        RowBox[{"GridLines", "\[Rule]", 
         RowBox[{"{", 
          RowBox[{
           RowBox[{"Range", "[", 
            RowBox[{"0", ",", "72", ",", "24"}], "]"}], ",", "None"}], 
          "}"}]}]}], "]"}]}], "\[IndentingNewLine]", "}"}]}], "}"}], 
  "]"}]], "Input",
 CellOpen->False,
 CellGroupingRules->{GroupTogetherGrouping, 10000.}],

Cell[BoxData[
 TagBox[GridBox[{
    {
     InterpretationBox[Cell[BoxData[
       FormBox[
        StyleBox["\<\"Promoter-associated Pol II\"\>",
         StripOnInput->False,
         FontFamily->"Helvetica"], TextForm]], "InlineText"],
      Text[
       Style["Promoter-associated Pol II", FontFamily -> "Helvetica"]]], 
     InterpretationBox[Cell[BoxData[
       FormBox[
        StyleBox["\<\"Gene body Pol II\"\>",
         StripOnInput->False,
         FontFamily->"Helvetica"], TextForm]], "InlineText"],
      Text[
       Style["Gene body Pol II", FontFamily -> "Helvetica"]]], 
     InterpretationBox[Cell[BoxData[
       FormBox[
        StyleBox["\<\"Pausing index\"\>",
         StripOnInput->False,
         FontFamily->"Helvetica"], TextForm]], "InlineText"],
      Text[
       Style["Pausing index", FontFamily -> "Helvetica"]]]},
    {
     GraphicsBox[{{{}, {}, 
        {RGBColor[0.368417, 0.506779, 0.709798], AbsoluteThickness[1.6], 
         Opacity[1.], LineBox[CompressedData["
1:eJwdnHc81f8Xx4kkRRkhKRnZIXu/z7WuzZVkz5DIDn2TkCQrlZC0paEklVWJ
QggZJRVC7rW5Hysr/d5+f/V4Po7Pe5z3eZ/PeR0fCXsG2XhvYGBgYGVmYFj/
dy5k38RiQbnulQJuMZNIAr1PuGO560YWWoj4w73OkU+eMYzlFaDUh/qmZMxk
s037780Xo6yKuDp9zDbVpQ7teaUoT87nnC5mFxWfxH/6b9CLm0MX1DArf03+
njVfjcQ2N3XIYa68ODi9v/ED6qddcBPDjEw1Wery6tGDRgUFfsy1zJcFnYMb
0YbWaQM2zKbvRhVn9ZvRf9sXbyxHEKjtJMkkme8zqmXr1xzFLJPb/Cxjvg0N
W5js7MIcGLmo6ezWgSaa0jRqMBfbitVLNHai7K9eeY8xq26L7qnK60I5Ur4y
UZhPTjzwTWbpRg632g86Y37T2DlzKPg7enjzxRtdzKQEmc2T+j0oWtHNeu0E
gRI8DmeWP+1FvFtdT/zEXK97ViiB7xcK1ozuLsVcED2Zmzbfj8Y2fzM7itnY
/6x72OMB9Ljzpacu5lGHneIOboPIljHnJRdmWTXD52KNv9HQBv6NpeEEek7k
fXydR0My7GXaw2HYv/2KaXcow+iewLVtzzDPtTbYnGcZQRzF/TtOYFZ9Mtdr
EzyKbpwzfLUSitfvYz43qj+Bkvm/7p0NIZDrocGKz4sT6Cw1ze8J5n/6UWde
PZ1Em7cN/vTCrCeczxbHN40e3S5Wbgkm0NDk6e2p83T04pTmhQtBBFKhGs+u
WRHos9ftKSXMiT3cXSGPsd98BEJ6Agkk8enR9cNuM6jvSt0HCczHHn4VF22c
RbeuFIU8CCDQtOd+ncq8BXT+zxVDEz8C5egPNTasLaDEwZ+FTUcJBGLX7b65
/0GSGl0vTDBfprIGz4ktIi4Lnlvgi+Pn6NBduadLyFRt5TKnN4F6jK/L62xb
RnEnBcvPHCHQOSmbN2Yhyyh12cR33ItAXWPvvh5VWUFFvccPv/YkUNTx66z3
3q4ismAaj447gfZa2lx9LvQXebrVi2e7EahRbrNIddxfdNNPqmDKlUAC9Ait
XsM15Ku8c+CqC/ZnqE0gX+s/1Cff86XWkUAMb5jHDIMYIVpnQfKOLYFsZd0V
LG4zAuuZdI22gwR6mPc6wradEaaOtIWv2hCIcjqUyUtpA6z46jqYUwh0V7df
MPbPBmAcSHJutCCQQc1rq8ozzNB0cfCfkhH2zwG+rJpiZrjAyXFGyZBAE3dC
exoGmKFosOW7vAGBrsZL+X3T3wjH/vGzCekRiKafHT+3iQW++1HKunQIlFQf
+kouYxO0SYqoFSgTaKe7i9bC202Q/9+Zg+eUCPR4iVzzdnwTuHrzu3soEqhZ
dneLOZkVSkb3qmxXIBDnlY9Dx9ZYQT1YTNNYhkC5boI8DwLYINC3cFBQGN+3
JZbcwFw2KDLqPNkghP1zmRBSbWADric9D4P3EKivrl6mTnQLFCxrlpXuIpCI
bIj+7x9boFJk9yQ/L4EKF+tChUzYIen83iMKbATSvly8SItgh6LMr3fushKo
VeZ6TFE+Oxi8KOLh3EQgumtwsg4DB9T0Op0ZZMLxUCdw16mMA4YEm4vs/tJR
X0PZyCeu7eDZmHk5ZpqOfK9u5WeN44SD55yOXG+jI3f9jaNR2ZyQKncq4FIr
HTkSfytGn3LCgbfGC/HNdGRuMe306QcnmM0mh9o30JHixo5b6cpc4LRhC7n5
HR2thWdL7BjhgoTeX5van9LRokjG4rk1Llgo3t58qpCOiLakxgUebqCfY70p
/IiOhmT/8+8mcUN1cqalaz4dNQ05P7t+nRt8uua3X8+lo6u2ImoiVjxQfSD/
7q5EOkrfsIv1ijcPiNR1tYSdpaOkYu7vTNE8kPFtPKM+lo7+27rxFPUhD5T8
4KlxOoX3Uztc9XDDDuDa2bekH0xHsspPjeRLd8AQZEdsdKCjD9zqdtq7+YA1
iVtulzgdcb0p5MxU4QNXFurbQBE68jwi1DJuwQcBz3XGK/fQEcMrFoPrMXzQ
EF75T5uPjnTtvh5Y/sUHlaVp6sOb6KgyJ5S9/C4/RFpKm1z/PI2Kdz+tVZIU
gJmtg2pB+tOIoX5vbAoIwOOkCDsxzWlkFZip9dteAI5a8JEbFabRVNWpkssX
BEBpQCttcPc0knE3vU2MCcBfpR/qNn+mUMHd4VPPnu6Ce5fcz4s9mEJ5EiJK
Mkq7oVx6iPRweRIlH3Hh+G2yG9pZpyYF6JMo6k7OaK77bghV+PX3DHUSHdy1
7TZb+m7oL4u4INw2idi2rW4dG9kNHWeYZz7kT6KTC19pD2/uAVpYTslVs0lU
OGhgwb1xL5xU8QjlyphASc8XGS4FC0PVwOHLgatjSLql06s/WhiaVSe0KFNj
qHmkqF7+gjAMsjQ/k+8fQ9v3eqe23hGGvtWnjgMfxlB2ejvf1k5huDsgvyCc
MoYK/B/LnVcRgQPat1gDd46h2n3OzqeXRaDo8fR+YfVR5ENSe9fMIgrMYgGa
BtKjiNWFS0SQWxTuSyuUBwuOIvPMhuFKGVHQvuj8b5hhFHVuUAlbdBaFbKmw
Vy5NI2jwF3ty2DtRCL9c5tHtNoIYc9+V+SWIQQepU+1VzjDS9sm7cyZDDGzO
2Adrpw2jCMWTKVfzxOBIm0ZnT9wwGmtSdKt5KQYOZzV4/P2H0ZeV+yw7qfj5
1wXOn9AwKnBJPdRguA/E7RIcN03RUL+UH+qj7IOtrffuOQ3R0K4FQ6k5l31g
U6hc3faDhjLS/60KReyDu0wxukINNHTyXWh+ZME+cFZ/EeeQT0Pmwg6z4pvE
4UrDKYu7XjSUOKnSq80tDt7AJ63mTEM1FVwfbYTEoSHqY8SsLQ2p2jTnxqiJ
g6KPes1vIxoSOov0unzFQdC4e+dTWRpytBKUnQgTB/W4Os3z4jSUuWtpx4ZY
cRBWsItP2UtDrC9LRvfniEOncew77h00NDO079K5BnEI0JThkGGgIdnnG05d
/4KfJ8tdcl2hIp/Tv4487xeHb+KnI6oWqOjnjmvqvYviUKIZ48Y8RUW8gydE
ZpklQCpKvXtslIqsi2y2buaUgMGpgJtrVCqqNdrarywlAdYffKhFfVS0xjXa
aKoiAftHpJvMflKRxq+6F+4kCbDZ3VHD201F4YV3b0RYSEBn2qbFbV+pqCjy
zPlUBwlY/h2So9ZBRSP6ziF3vSWA4/rBprTPVCSyXcOpPEQC6vbZPuNqoaLs
hzNyQxckwNJCYdejBirai15ISl+VgKxM4Vs/6qno8dcwkeDbEtDwSkJOpY6K
lAOUBUsLJeAiZ9XP8g9UVLVhfsdqqQTksbq/9n5PRcbXXm3Tey8BCxOsv7Rq
qKhdPmJzUosEHD+8+aBWNRU51qsytXZLQBTtmciRd1Q05PxnlXtIAj4lWDiU
VlFR4GzZgsO0BKycvsOoiPnPhSj6rWUJKLEH4W9vqSh2r8YYdaMk5LJYvb6P
ma1s6bcMpyRMeS903MCcaVHZGyIoCXLPk/zfYd499N+3MglJoBqkJbLh8Qr+
02r/qygJe/5c3H0GswLnapO+riRoxI1L7sbrqXzwpvaCiSTk5C3fHsKsr3u6
6rMtnm8Df8xXvP7mLzrlO9wl4W7AzfJpvD87/7XnTv6S4PLokbES9kc/47vC
OxGSQGtk33u7lor8cs7cH46ThG3hbNKq2J8zcnBrf5okjKxmUOY/UlF0HcO1
sBxJiKm4HNfbSEUszjWXK+5JwsAaw/2pT1R0cSYu9V+RJAiJtBRItlLRXSGm
2JQ6SVjY1DLC20lFsqUfTra3ScLNEtGJJnz+r8wTwvh6JIFf4LLjAxwfDSc3
+t6bkQTlWtX5bhxPNtvr3Uf/SkI/e/Wv/YM4PgsSHeU3S0ECLbvwMY6/qc5N
lq+FpMAIXdDZNUlFUccayIwyUlD0pqWIg6AiRsYLJLKqFPR9zzwsNU9FPHJs
Kp3mUsC1+e7Fzr9UdLO2SW6nvRRIFGWUeW6gIQmnFEk3Lyk4+JnTgn8TDWkm
bRUcPykF5jWD9PntNOQxyMHE9EAKlifqq8Px/RuL+rxqXCIF5dqHhA/g+xm+
LWMh/a0UmGpe4+ZSpKEkbc4xgS9ScLQu6wno0lBRFne7IqM0pB3hczSxp6Fl
U/5bnk7S0Hmo6Fr9ZWx35eXI85UG6+olZbvrNOQVynP6a5g0CAZrK27B+aT5
2nYn41RpaL+x997vVzR0c4SVT+6tNBwjSP2knzSkl7iUvrRHBsaGG73NZYfR
wrU/fxVlZCBsNL58RXUYFT6dDwhQkwHud4p/GkjDiOcrYfrLSgaKXfjUXh8e
RjTRMZa6WBlgpfdl0hOGUUrNj5iMQRmIOMFYLDM0jOBr92TjlAycYh/5L5o+
jOZGupyZVmTAh1Y1O7g6jFy3d2pGcMsC3y6Zr1M7RpCC26cFJwNZiD+w9HjW
eAR9WX0dKFEgC9fg2n3tkhEkqH7DtcpvPzxYfeKmlj6K9vKe6ZU4sR84nNi+
W10fRWJz7s6XYvcDU+Sw8vGHo0imWMzxSPZ+GKoM43n1fhRpSj45xFa3H2Ti
GdWD/owie/7X5nZ75aDOVG9Qx2MMXVns1pzqkoOE3MLFJaVxlNVVWXF4UA4G
ms/HsJDGUe7LPPWaSTlQPMhRwm45ju4Gu6tmMsuDqIgx35aj46h4ZPiApqI8
qLvR/lZeH0et3QuSiWny4J4qZfSacQKdc07esk1EAaL+Ogl8qZ9AX0SjOR5I
KICUBwM9vWMCiYwf50T7FSDjIkeRbt8EqjpJ4QtSVwCwyPeMnp9AC1n8op8t
FSCx4qTrcdFJ5NNeoHnxlAJMCtRKcZyeRMZGH/y2fVWAPQb270vFp1AW+6uA
Bz8UII+ev6NfYQoNfSkIQv14PsfJthXNKRTrlXwiaFwB9N58cGOzmkLlsZS4
z4wHYMqj6m98xBSSev0r56LcAYiMDAzvfT+F2BRWP25LOgDR8TujpCm4XnmV
ek44/QA4X336wNpxGrVr7dZXyjwAMZ2RhT5e0yiHrFtld/sArB1HZM8T00jc
LfbljfIDcPNOdltOzjTST2e+IzN6ADh+ssdt6cF2nquuOtMHoOdNnorS0DRi
y90naDV/AOoH2D3NJqZRx32j7FBGRRDYeOugxeo0cn+blFaxUxHyDsGFZnY6
ip7Y+h/ZVBEoTn6BRTK4/gu9oeZgrQj8J0cOmcjTkf7i/vljdoowu2BB71Gk
IzZmq+B0T0WoZbZwm9Kgo2u7Lvl8/U8RqGeSOF+T6ajUdMdBr0JFYDZ75Mvk
SUfTD3fLntmqBAdf2U5cvERHy9y3CUkuJejrW3ASzaQjljMiZR18ShCbeiDw
eRYdCR6S0BMXVYI4idyct9fpyJjxgH2LhhIYD0z9yLpPR3cdDBJ2+SqB6S7i
98FyOnpaW29SF6AEU123d1ytpKNyeZNtQaFKYGR78kj7Gzpq3WiZ+/60EtAL
PE9q1dDRyvPDxX6ZSsDiJGrd1UhHtmz+PWU1SsBFqoX9P+jI7cTkHY+PSmCp
INEi2kNHx/qDfLe0KIGsz/PJHX10FFcaPuParQR8Zv6skwN0VOQZw8oyrQQR
ZFqQ7ygdbXp9SdlWUBkEKkv2X/mD61v/8lR6hDK8DzTduLCdQI5Xv2/lOa0M
k1XPmlK4CLRStZyqdlYZbpKXnHbzYL3CpZMWc1EZXtq7MyrzEehdeU3a1ofK
sPfybymF3QSq3fgpXfK7MtiW/go7Jkkgb/kJDvNfyjDQ2HiqWopALA7sF4Oo
ytD9yL6OC+sr8hOri6WEMmycsVJ7sp9ATTZfLhqwqcDhtdu2L7A++3yrN8Nd
SwXsCuUQvzaBghvXtieQVGDlQF2kCtZ722eFLj0gqwCTPGFvpUsgGyPPS1MH
VUCRtnn/SSDQlwnapegAFbAdOFdzH+vHHxr0yzk3VEDTgTvB15xA/3lxcr+5
pwKtndWzFKxHd6UpXvn1SAUit389omFJIOf+8CvipSpQWjPo+s+KQL8Sl668
bFUByrS+9lGsd4c6N1xt+6cCHm/6qp47EKj9a779t42qMGOuyuOP9XLVNyPB
vi2qYPtpsUXYCevbn8n3xvlUIT2FP+a8M4HMfnOVsCioQky7nbYy1uPq1Jcn
2FVVQYGHe+93zGLDdho82qpglm+XeArr97Wx3GphY1UQyL43Uu5BoJIZkc/a
7qqQ8T7Sk/cIgW7N1V7W91GFTSGmlQ8wpy742JkGqMJI9plnqt4E8ll+3Hs4
ShU+iJFjLHywPt6gNBGaoQr7z77c4HaUQLGc+psfVauCyUyRBE8AgY5zU5uf
1asCmwBREovZccf5jNJmVcjZysI6jll55ye+2m5VeKTRxl9xnEDDew+K/6Kr
QlpAB49WEPa/yPwodUEVvJt3y2VhrhbLfjqxivd39rvINOZcyZ/Ky6xqwP37
bUFuMIEsFbz0dwirwY+kcPPuEAJpKW7cJCihBsZrJREioQSSVH7QJLJfDdQT
BVKOYd6gPk5R0FADWuzlqDnM0xppO9SQGnQpV9qqhhGoR0v+u46hGmgkaghH
YC5FYe5mFDWQPKN0aRrzPdIOMZvDasDRckhNKpxAGfplw/YuamB0xqLTHfMx
8kqgj58a9C2OEY2YD5vcUDwepAZ7G+ciVjAbmKGFsBNqUDeasyB9gkC7rc6e
jotTg80Za6NnMSuq8pnsPa8Gsnbv8h9jNtpdyPMuFc/PtunOZ8xB4x2Fq9lq
wB7Q6M4TQaCEDp/I6zfUgCHg6j5lzDkVy3qa99RgOe6CnA3mmvMiPyKL1ODx
q6xtFzB3BZbe532pBke02kfuYB47ZBryqkINuHacZK3AvKbdp237Tg1anDcG
tWLmFgtlna1VgyLZScFBzJJbWL5calKDssQbXHOYtWeu3VJoUwPU5m7NHEkg
6+/7/T9/VQNVifguLsze1TWqgT/V4DSbxX0hzP89OLSBfUAN5he3vpXGnJ4+
2lJIUwO1EPY9ypjvnjh9zXRCDRazExu0MJc5c3qPEmoQ0Z78hoS5Wf++QtIf
NShwl102xNwvrbEq/lcNYpNOxxljnuNs+Vi3QR3mUzJs1vuxm5fcrxxhVYfo
yKjj6/Y9/XOuTBzqsOE/q4715xU/Jknf5cbsxxy3Pr5RkeAC7FSHYPOok+vz
O10trvm1Rx1ANvW1EubgaIO0GDF1OLJdmLy+/gSvbvvd0uqQP7ZDcH1/OaYB
Ym/k1SFgRVZzff9PDzDQHVXU4UybwB2m9X4xf+brJU11qKRnWs+un8c/ifM5
oA4rg9bGA+vnQXtto2akDiJyzEktmP+1WO3pMlOHuSrnbeWYeV79Hg2nqMNV
w/7e2+vnkRf5ivuwOryN5pw9j5ly7JY5xVMdkvtTpq0x+1CU+Om+6lDG+vOr
Iub/1D/+Tj+O9+PRxMCN+R7L9H/NUeqwp3hEuBXHV/lkvJF/jDow/q7nfYS5
+QsvF1uCOtSr3rOIxzx/V/cR+aI6uDOiGHnMbMkd4bRMdYhQcY1gwrwnxAfO
5arDlzLjp19xvJNR+rf399VhSX60Mxyzs7jIPY9CdTgaVlRDwhzMXhrI8Fwd
HD0jxrZivvazd6PuG3WIYeEbvYHvW9H7kPaeGnUYmXv7xgvz+0cbb5z6qA4u
wPdRAvN45H7lig512Jxieuoxvs86PKc9lUfVYWJvDsrF+YBW8WzEfBr7w573
uBnmDLfBQO95ddjSezF8eb1/+5h8KotRA7KSZzbbYE4lcWUu7tSA1C1H+YcD
CaQ6bCDAuVcD2lMifyVi7k+NvC0lrgHcx2ODxTArd/c8cVTUgMUjIcP2OJ/1
BD6oe2OqAV173IcL/AmUyPPD7Ku1Bhy9uemtMmaFyq0dk3YacN3qjEn1MRw/
G0P79nhpwJrKmeg2PwLJ5mn/iT2lAWL3Oda++BIourFd0vCJBvwCh0F/LwKJ
BzE/cynRAEHea587PQnUxqOmElGuAVxlv/U1MIu555Ee1Grg+uLbi1Wc/5sX
fBw392pA5sZgS29XAgmKraa0sGsCsL6XqrQnUH2jHBeNWxP6D+q0LR7G5xHk
kbO2UxPCTX9WK2OurazPlxfXxPXajaD8QwQKoFx6e0lXE168OJ3kaUOgNzHi
04eCNIH7lP/9Q2b4Pm82O81yQhM+lxh1RpgSyC0zaEvZf5qQobj9yFUTnH8f
l0vwJ2rC40v/bjSRCWT81dT9R54m6O7sXuHB79uvMkHtrk2aIGjpl7gPv78L
Sq+4bWvThD2jtj8EtAgURSqffPdVE74crTVh18T7OczIJjygCQUrnb6jagTy
jL+i9/uPJkgwy/LHKBFoqrvshe8+LUigm3/nkcbvE68eEr+MFrCUZ6d+x/XG
pSmGtgYFLUjKidl8XQKfJ7PphJS2Fjw4yGvKs49Ap+R7xCZstGBn3Br5lxCB
WBMZsoJjtSDzaJdaB65vhJVMok7+1IK+Sy3PGFfpKCl6a829AS1w2fSdV2GZ
juh1nze3DmvBTa5/7Q6LdFRlb3ddZE4L9sjYidyaoyPHGK+qT1u14TLXVS36
BB1dbjzNvEdXG7o9DdPzcb22xEWyMDbQhtYlB8EEXM+5OzNnhZpqw9hv4WDX
bjqSm06W+GinDcMBJ/WZvtDRJ54c0+AgbbhQzZe19RMdMbuXZLy/rQ3FDcv5
O3B96f/oxPeJAm0Y0S8Wv/GKjjpm1EX4nmrDpbuHu/a8oKPb59698K/QBsvV
peztRXSkXdjcxdOhDRqOAVee3KOjEws0QV8mHUh//mf4bRod0VJ3PdriowMK
L0OOM7rg+rnITWVngA6EsBtwfXKgI/O2ezXioTpQPlA6nWZHRy+4ZX+QYnQg
Jmmfwj8rOorN1d4SlaUDqsn83el6dLTrocvxoXodmBB9YeQkTkfWH24deCuh
C8ctsjUH26YRE/X326b9urB563uO/IZpVMoiadqtpAt9nI/87aqn0W7TYs9Z
pAsuLvczU59No7G26itS9rqgoDUTqZM2jRL6BuavJumCnflXj0eG06hiSbQy
cFQXjPIbXM48nkKZDI6WPNO64Ok2oT53ewoFbsoYrJjTheitQfxO2VNIbMcq
20YGBNb/ZcysnZ1CGQpfnK7zIrC8cu7iLecpdNQ34e9HfQQsB75sN90yhXi/
DoHwTQQteQ0FGa6TSKO747efFID45ZQHVwfG0YymTspJWYBMB82gtc5x9PjG
A8UL8gC9qHqba/04EvCKjnuoAtARITyyoXAcLU/uExomAfCVWZ4bCxtHb5hO
Oh5xBLAjBdWEMo8jkBdqd00BiPpMcS4TGUOLly5EBaYDUPb8XbzKM4aK52aF
Yi4BZB9ksolgGUPClQ2BN7IB8vzsqTpjo2iDYejWnnsAixM6T+eej6IPjnVk
hzcADbpPiSN6o8go0b/q4CTAYPbfX3ePjaDLP1v95OkABYmXNvznOoL6FBR3
bJkFcBt2XHCzGUERPxf93y8C3JeX/+ugOYIKFBJ3HmAmwc22a4FcW0YQy8/b
4Ry7SLBpb7D63LNhZKPAvHdsNwlGt7nYjOcPo5vnfD/V7SXBzE9X1sVrw0hV
QU7ktDgJVpqkFw8mDCOfc68/jx8ggY9r0H1hx2FUL98l3WhMAl3zwtFgtmHE
dU6jK9+MBFnsfXmzDMPI9UdeXKwlCTJ0BqIv/6GhBfwCV7MlgSr/P2txKg2J
/6CfK3AjwSG+eLbnNTQUKm97IN6TBLatckNCFTRUlVDW4+JNAvXDgwtPi2nI
Tj5GaYc/CfxO5ctJ3aahxIQtA2cjSLBQWd1zP5aGOr4HprqdJMFezXsO/Cdp
aI98h5pWNAnOGIp2PwmhodLvOekzcSToUdwgruNFQzQ5cW2PNBJ0SwQMMhnT
kGLChWHtDBJke22yuEiioZjvE5f5r5BALe21MtKiId6EF6Ofc0hQJfX9Nrs8
DRl9h2zdfBJ0PvVJCuCnofLcI0NbHpBgau7uWx1uGpJ2Tjrw/RHef7TFVmUO
GuL49flT2DMS9Ll4DGQw01Ds7Vl+UgkJtL1PfPvzj4pmPPh8OF7h8wGR2oQV
Kvo25MrwqJIEyjliZpyzVGRaEG8R8ZYEE9zHTDmnqeiNb0GufjWe79Ppjerj
VHR7bFK5r44EO6pLDy//piKuJ5zxhQ0kmM7Yq5/VT0UJx1U+R33C5yXMd8Wh
l4qO0qP9uNtJ8KM2dcbuGxX9eH67tL+TBN5o1PDSFyoyD6tlKuoiQbDgVNJs
OxVVKY9Yn/pOgm8TD3pOf6YihYUtN417sP97050VWqjobpn8+I5fJNhwU11k
yycq4jl5UP33AAk0f2qSORqpKFEz8lzxEAnuHpamanykoqWV3I7T+ILluxzk
Tq+jooC3VUJmY/i8i3l/s9VSUV/MYAD/JAmMg0aOFL+nImtgqaROY/9Xaj+K
qaGi94zSm17MkIC1IKX6RDUVKX+wsI2dJ8G2tuKKq++oqCAh5I7FIglcm3hv
9FVREb/R1SmBFRLEbP4cYo05eVOF1shfHO+M47rjb6lotaEn6RWDHhwzT9zy
DHNgMkNXPJMeJP7g7r2Oud9MTNSaRQ/u+g+XPMdsw24cvHuzHoS90E+hY65t
9X87tkUPnnj7H7HH46tmXGQr59ADhbg07VHMDykvDp/j1AMeeyuOe3h9u7i/
5dvw6MGS4tHP5/D6078sE0J8egAbFU9cwvtjyNqDJnfqgcl7lvk6vP/Qw3qp
lYJ6EHOJ2UAU+2eI3+f7eSE9EN0QavMI+8/uxwXxQyJ6kPWBtNUe+7fh+tMw
kX16ELpk6CKP/f9kzzz7W2k96HhkGX4Yn9eefn6n5P168FiKcdtDfJ4Zd7Qf
HlbQg7iA4KG9HVQULpagN6OiB4xn/zUm4/igUR9cfKeuB82V8bdO/aAi+wef
elK19GDG85RaJo4nHWnuSAmSHoREGgpoD1FR8bhq7Zy+Hgw1hgt8GqYikaeO
nO+N9KAi6LtRHI5XFoW7hc7mehCYRg/yxPHdqnKg/9JhPXhXLPN3Bt+PFLt8
tjxHPbi24fRZITYaMo7kUylw0YN+qa5DUdto6H353wuVXng/RwoangrQ0Cut
JqXfQXpQVFBeJqSE84mzjutkqB6MPCxJKNCgIbnTxUl/TuhBF7+P3GGgoYdV
Wb1bovWAP+ToG2VLGsojeZ1XTtKDfNGDv7r8acjBs+u5booeHNpdU3I3DN//
syY9xul6EE6inLp6ioYyauUPuGTqQULBJ6upFBo6S179ce42Pt+GyFyPIho6
ZnFV7lu5HvT8lTk6tURDEoGsDgOv9SBS/FrXAtMwGko/dXa8Sg9q9wZrC3Hg
fNnm0f2vVg9KEuY3t4oMI8pBuXjJdj2IVczamWUxjNQdPn49OaoHviYdFh4P
h9FG76VoQQF94H5EUTsUNILsorwLZwT1Qe/bifmEUzj/p7R/bxDSh7qEhIj3
50eQcckj1RP79OH2trfy3rdHUPI/B3qLgj5s25L3RadjBG3PrfQ6Q9aHzH3c
lgNqo0jg8ynTwXB9kEHZ3qqsY0heY43v4Wd9kHUJJpc8GkdNhRWirzv0ITcq
tOls2Tjy2XNCvvWrPqTluGeY142jPKYJo7mf+jBJe9f6vn8csbV+P4GLIXhl
GzOjyTeBaJ6vOrsZDOBN9Btm0fgJlJcacHGzogFcY4744mM5idT/SVwXVDGA
DTsqGV84TqLOkN8F8uoGcOjmXh26zyRiO+xYdUjXAOLCGv10zkyiSGHjyTum
BkCKvnVb6NkksikVNdP0MgAjtSzNaVwfbO7/weKfaQC3tlW7mlZMoaYqu5dB
2Qag+ZE3xvPDFEq90eERnmsAazyuYcdaptB2p6Y3p28bwKYmjw8mA7i+6KoI
zXhiAPVvQvYbsU4jkeacvle1BmB7/M8x9YPTWN/wpFZ+NIB8m+4jls7T6P6F
DI13TQagn2DkYes9jSTJSZkNbQbAz7ktRiFyGsm9jzT92WMAEyILstK500iz
3K6UYd4AXjFUlMn0TqPVrA6vjYsG8FGXgcuIOo3enrDkZFvB4+Uf20aZnEag
ZBTAzWgIr5VVRDX+TmM9rSIizm4IAZe870hx0JFNPk+62T5DSImrHu+VoaNj
GR3eWYcMgfVD2HeaBx298yDz+dobQn+3cXfXETriUXrToOZkCJlq7ptqfLH9
632Z7+6GcGzrJFfCcWzfdZLYFWAIlkFBxXVR2H5f6PSdeGz37MrUScf2yEy5
0HOGsGdXE8+XDDyf8eZ+vSRDWJH4qu19BdvHZ/SG0gzBZh9vfmQOtivUs0pc
MwRUdf6+y11sfx2Q+eSZIda3XpwquF4+ljpgeLrEEK48css/WYbnc7H7Y/HK
EIa6/tlXVGA7AzhOVxoC/YSqgXQVthty71WsN4QFRuXZjnpsb6soLOsxhPhC
eVmjb9hOZfnwfrMRVNaRo2hYD7jzfqK0bTUCNnU5pfcLdMRAvtjfu80I/hXN
wTWsH+Ah39riDiN4P/MgSgPrjepjkhryIkZQZMRC0mfC+mba5Nl1TSNY+E/Y
8ex2Arnv5dB9pGMEZ8877+PnIhADpaO5FIxAVTOm7iE3gaDEcazdyAhSR+Xy
3/Li58P997EeNAJc8j0pFSRQzVLq9XB/I7go+tBiAusjT2mKdHygEexfDRgg
SWE957Sj4mKIEQT+Mq66gvWV3psbXY8jjaBMFoJl92O9HlPEOXDWCHKru48r
KmJmajtvkWcE901X3LKwnvNUzuR1umUEXZpbM19gvbfB2/7+0btGYHST7ViL
Dh6vvv/92YdG4EdzC/yD8PNJxN+Kl0bAPJJ3XgzrxQ/s3OHiLUYgnNTrN4L1
54JCGwtDmxHE3L5e/MGcQNK2ade+dxjBo5u33PIsCHQ5d9O71G4jiEuYYDGy
wvNLrG6e/W0E/RdjRv/DepaBRL31btkItsUu2wVifax85K7itb9GUP0gdVbY
gUBHz7vVhTKQwX3yvHIn5raW72P7WMgg8IyjRM6JQLccW1VSOclwlb9gqdGF
QLrhZZ/sJckg/dDGJxPr89DscFdFGTJEuOg0i2I9X1B5gNgiR4ad2bObnmPm
YHzC+06JDLVm+VvrjhCoN+22xz5EBrM3RXmdPgTa/txlbo1Ehrf7zRltfAlk
8EXgfLcBGXjNOCitmJ8IXH2SYkoGjhCP19VHCRT94MIf4hAZeo21GdKOEai4
ySj5kz0ZiuJCGFaOrX+/xrT7vhMZ/ltp/+vjTyBz5Rg9ew8yZDKSFtUDCLSr
JjStKoAMrvfuSNcdJ5DlkPzenCAyOHmNWosGEih+02RJSCgZbkuwnTuDeczC
t1ssigyE2/Y9ikEEqvzhJJpylgxiTPWmscEE4jn2/bBdIhlOCpmmrn8/F7hk
lyp8gQzvntJX+UMIJMJvM1+WTgbvgtLjjzEnHzL+OHSNDCyiAqVloXi9Q3Ur
z/Lw+kLzMhZC1/2rr3DqFhmiNtDuKYURaOay7jXO+2SIY8uOeojZsU3ZX7eY
DFMy8UvR4QR66VZya/MLfF6bxiueYuaYlv/y5RUZ7i1HvunB/J5dRsf/NRna
3SNSVE4QSPDGwxDVKjJk7ON3dMMcIStewFhDBgUqc9B5zNJmwtty6sngcUY1
uGP9e8cfN/W9Gsmwd2eJyzzmPj/BKLlmMjy2f5XOG0Eg9aVrT5Za8fri+jap
Yr6cxDdQ206G8s/6TQcxT/Bd3ZHxhQz13t+6gjAbPeAydfpGhn3SSnLJmJfr
2F8QPWRYiXhetd6vtT2UMvzmFxmMxjIW1/u1RUOsgkmDZAidYDuz3q9lDU+0
PkglA2eams16v9aTifncnhEy+DOVhq73a99cjqsYHSPDajoaWO9X8or8m3w5
SYazr+VurPczg59Hi8TScTyuSBSs9zubYNnObJYMX6vU19b7oWJtkSm8C/j8
HfTvr/dLY9zm3w0s4p/Xispd76d2T4XOPVkhA5dqV+//+60xdMmoNTIUe1QG
r/djU9kDXfQZjUGfqfL//Vpa3vglDmZj4Dx28Oy6HWT96r+zGEMMvWiDEebc
17Tl/M3G8O4ZVgnr/V7TI/LBW41hLjZwan1+yx8DXlrbjEFX54njej/5oZ9b
DguXMRRrPt8hg3nDUk9zO48xPKTd37MXs3OSI+MNPmN4PXfsBDfmUr5ulaMC
eD5JM4GNmLc/OHRMabcxJBheYp/H/jum2nlzTcgY7D+D1W/MtXXWnY0ixpBT
XtPzGfOeQ62bru4zhhm7lVeVmKOGzLTdJY3hwuzzn/cwd4Q1BsvIGMPpb48s
UzDLMpHvL+w3hthEKkcI5sTLtd9rFIzhzN8R/kOYNZ6/07NXNYbqhMPs/Jj7
bqXaumsYQ3lBCuccjq/4dAefo9rG4PgggH29f9vsP3shSs8YqirE505hDnas
vh5raAy+p6a7rDDvMEl7mmRsDFsl4JkwZldxifYcSzye8ifDdzj+mXbMDd6m
GMOIn92GFMwPmWrmHtri/W4+VGyLmeh35K9wNIbuYOZfA/h+JVxPd/vuYwwN
LbLuv/F9lEp2ChnwM4aIKxHJNzG3RkmeHQ0whpZ2iZuHMfPZvS9YCjUGttmD
IR/w/X68fWFy5xljYBYuLIrD+cDq3/t/wvHGUHZxlCqDeW7yIqf0OWNIfqc5
34nzic4nKRXNFGMQGYjP3o257ZxLtGO2MdgkO1dk4fx0Ilw63TPXGDSvGJ6V
xyzg9efWsRvGwKR/jace5zMvuPThv3vGoLyF4dwEzncLy7Vs158Zw/uvYx57
cD68PnpJ8F4Jjp+Vy5L3/XD8dbvKFb4yhl/ztvlSmC+8WqS8fm0Mpp+/P5HB
+VUwWPbaz4/GUFtS9JIb5+ca16XHv5uM4ZtsU8v59d+fWdS/GW/B/vP5eHYJ
5/Nn0u79K53GkHjH+c1XnO/1qFckBPvx+OMnloM9COTruPLKedEYWHmHi+Wd
CXRbq+aTwgr2ty2nWBJ+v3QLnh9gXsP+W5Y82OdIINNfXOxPmUyAZeD4t7P4
fSR7RPrIXw4TkAxXFXhhRyD6cQeum/tM4Hjynku3rAkkaSUkGSppAgW/b0p2
4PefhwJVx0jGBC57/NPfgLljJthvSsEEbr1oWXDE78uXkUnVutomIMj/9+ek
CY7nuLLAXzYm4OvnuSdLD79PPE8nvDhkAiEOFttvkQg0qq+fe97eBJSSeA3u
A86/LJ/r5F1NIHNo1vWRLoG0U2iCsX4mwCsqNHhRE79vr+74tDfWBJzvNKy1
H8D+fRgm4fnUBFQztPw27SHQ1tEkgbBiExD7bsF6GdcjGVI32RNemGB9Nf+U
fxeBsh43zN6vMIGvhYVTO/kJlP9kd/VonQmU14eEjnMSqKr4o31Inwnkhep1
f2AmEInoMYsfMIFJCqv5Flwv1R6Y0b0yZAKjvwVMLRkJ9KlEcN+rMRMwiBeu
q/9LR90vQ4jFBRMoITE2x+J6bKZ8V3LsNlN4kzX8jHOYjk4sKZy+xGUKypsm
vrFT6WhRwyj47g5TkJI7zrjxNx39qwy2q91lCt0vE1SG+uho69s6EVZJU5DY
dUrKu4uOxGuCXl8EUzhqI6PsV0tHjo0fJm6GmMIej9NW6nl0FLLa/vtUuCk8
t3s+WHyNjpLk+3/YR5oCfVyEVyybjkqvrjZwnTYFju8XdZYv0RGXp8r9xCRT
iOZzKD5yno4+LRe4BN4yhUQ2A1eZEDoa3P/K1uyuKUT1sZBNA+lo2f2DmeR9
U8hOlz/o5U9Hkh9/aQw+xvt7Qy49601HCVf4ee1KTeEYOaUt2oGOtGWTW3Va
TKGz1aXGBOjooFtOnUCbKSx86LDZpIPr28sFb/50mIJ0s0JGlQYd5Sy+f/y8
2xSGVjmInUp0NF+7krhvyBSSO52unN1HR0UuxxH7iikohd2MFtxMR0IXrYt7
JM1ANf1xyImsaeQsJ2RSKGMGA59mYwLSp1Fuy+TASTkzOGbPy2SXOI14tqZw
8ymbwavL1TYMEdOI9UJdBAWZQafdfbPnttNoJl5Tp/6QGfBkprPGbptGdRFi
Tc/izYBTRnVT1X9TaAPvrGfMOTPoPxAQtho8heBVzYp5khmc4t4iut93ClXO
uu4fSzOD/NECL++DU6go+FqG2DUzKImLlFSUmUI5xzgOX3tmBvG/ll8adE8i
f9fF3/E9ZiB+ONmpSHISzTjzOqb/MgPfTXHBtoKT6D8n5bZrg2ZQunTw9sS2
SZRsH/ymeMQM9I1O/phdmECPbUYy++bM4Iniv08etRNozKjbUJPdHDg+k3b0
O08gP/nyB4SOOUglTak0nBtHvgxR/u63zEGwz6EiqX4UxRPpVLW75jA0bKUc
XTGKbg7ed9t23xzuKlpmhT0ZRV21nQerHpvDo4+h8UGXR5HBBXltwVJzuCrK
aljgOopEuIa3djebw1shcoXX4gjqE7Urslo2x/nSwe2X0gha5jkuKfHXHDwY
RrM4JEcQL0vC3bV/5jAVVOJkKTiCLEaeZz3daAGe8e8UGTeOoDdP2M9s4bSA
CIeoDvRtGOWq1Fl9lLAAlnviYTFnhlGpeE/jTWkLKDg0ljgSPow6+Gb1I/Zb
gKXGbKvfsWG0eXmv+j4lC4hazr374tAwiqqK3ntW1wI+t6S/Cdo/jOzIyoTu
IQv4xp5XMzhAQ2+yc40P2uP5OtKmDnTTkOgIw21fJwv4IgbN91ppiJ7UYpnh
YQH590fjidc0lNzk82TguAXENjXcIuVgu0AL00KwBZzNCdV7cZGGDvsrObGF
W4BuWLCy2XkaEtvKwKb0nwUo6OnVTkfQUJXFNd+ERAs49iFkD589tt/8V5Vz
wQJuV12ZrremoZQpb96nqRZwVxUsb5vQkP1Fxbqvly1AvERduV0LP/8rR3Ds
qgWMsTz5T0qFhvYp/Atby7GAy0E3PzyRo6GZtk8iErcswM5HvkxFBD8vrPif
1l28Hj/L7dqCNPQuJKfd6r4FuG+5VhPIS0OpXN6xUYUWkKt428VxCx7Pdq23
scwC6oOj39n8oaLU/CMqfZUWkMGfzVA7Q0Uzc02pM28twIY5uttrioqqrmZr
7arF/tLWUVOgUZEY7e9l+Y8WEG7KI+sySEUpqkfG9JssIJLpbU5FHxXZf1O4
FtBmAcqUpBLGbvy8RDY9thP/vPDNt5NfqGhf1F/y1S4LqLzkura5A8/f4HXr
0XcL+NuXfsPuM56fv2nhbY8FqBnNfehsxuP5KVh2/LKApJcj1+KaqOhdRdZ9
2qAFMNh/0HVvoCJxtr+ry1Tsr8GJ5qB6PJ6jl+22UQto1vnkWlyLx3vcWCg6
YQESlFoOkQ9U5LAiz6Q+je3mmxZra6io2izL0XzGApreH1K4Vo3Hy1t97j5v
AYlzN2pvvsPjTXhuPrFoAUXfYmu+VlHRrHaj+4UVC6B73FLSxeyYJl9+Yw37
0y5bovstHq/36rYSRkvgcPyZfw+zuNyqTz2zJWxuli28jTktxrPqxyZLGD7Z
oPEZ81xrw45pNkv4oTBuJb8+npD8cSYOSxBMbp6oxlwddLWWj9MS8tsttyTg
9UhUr+yS5bGEM+/jb0St92O3e4YBnyX4tAdn3sT7mXNvaLIVsITtYcID8++p
KHb39AfH3Zbg2CbVE4H9wf5jx1v3vZbAJZRtJIH9lZulXeojagnKWb0sm9b9
edDrWYC4JeQu5DDwYn+/2Jb8MFTKEvYwevPZ4vOA5uI7UbKWkBXRK1fTiv1p
uHYlQdESfj6xnpDA50tj3JeWrGIJvw8ZmQl/o6LQKrPEDHU8n1uMoMkP7E+1
a1F5ung/t3P8RAeoiH/uXchdkiV0uP+5+HWIiu4X0449NLAE+ZrBoFcjOH6k
lF1emlrC3RTTm3/pVGRKc7SrtLCEscmTcd7zVPTtbpxVtbUlJMRn2ywvURF9
12dSs50llOY4P3/EREMiHMfEhzwxp4+L8O+koaKmDKExb0tQK328p38PDWmd
L+OnH7WEeu2CXx1iNGTLsHHLaqAlbNioFat2gIbOz9ya5j5lCSML46Q5Mxri
eVY/sjPGEqpNGjI2H6Sh2/6TA0JxlhD/pIeF7EhDlUOaX2TOWwLbP75JdT8a
muj6Wq5/xRLUPeyUp5JoyPr1lviwQkvQMzL1NfxMQz2RiqdOFllCZHKaVRHO
T37KDuFnnluCJKtov/ogDcU/LfBJKbOEW2+8JZ/P09CrWySzex8sIfDX2/+E
9wwjgYRIns6flmC2a1E6G+dLTaVszvt9lvD0xIKXEM6nToOlHJEDluB/PsW4
6sIwyoMF1l3DlvDyeOpp3VvDaPff8L+eM5bgpnFYTOfTMNobEUqbYbWCl/YL
sd/ER5D40ePlXKpWkH4vZcvt0RGkZO7lbJOB+XF4R/D5MXTTsUPV44oVhBwv
qsu7OobY/EicwVlWUDVg9q3+3hjqPydUn5ZnBc1620a5q8dQ6ruf8o0PraDJ
18/u/OIYoinaMkGNFa6Hrt05d3Qc5ew0fLx/xgpG2rKcyvUmEJPkywTteSsQ
+KTeyWI9gQJVRd3MFq1A8xiuylwmkMFBRh6/NStYbtu+92nkBIqq79O12WgN
mcYL3IOFE2gfw/WHaZzWsCfollcv5ySKCeOOZpa2hgjWTQbcnZNoLYw8HiJj
DcWfjf7r751Ep8NPOf6StYZuLHlujUyi6BO/1SvlreHlkq/y/F/8vo58MR+k
Yg2VdlJrfySm0IlTB4N+gjX8/GuqfOjkFAo4e8Wz5LA1MLU9qdDnnEYTZz+2
CzlYg2L3x2KywDTyT1iBNEdrmMl3VdcRnUbHznkJHXWxhvaiixv+Kk+jo+eV
enZ7WUPfmsy/z4en0ZGUzkMXAq1houqEeUPuNHK6wm3ifs4a/rBWDwpuoaOp
RokL9YnWIP4teecTDjqKZdBulE3C4z+X+a3MRUcFx4+YLCVbQ7BsJklpJx3R
ya9MLmdYg0G/5vvf4rieW7Uzrb1uDb2MtwR3kuiIV8k/WfqGNXxZUlQyMKCj
R35nmjJuWkORX5uuH5mOWrsemLrcsYZD3N8odyzoiP/5oulCgTXUFRyVaML1
4BPvXDPJEmugVSu3MeP6UjevKCX9hTVMbaZf6Aijo/aO95/mXlqDmblMYW4E
HS2gcbOaMmugF/0iCUTTEQhomzu+tQb/I9svfUukoy+tveapDdYQcHGvCuU6
Ha2qCVvS+6yh7eZyQ3g1HSnv6V0N77eG5CnBu83v6SiA+Vrh0gA+T93yv3vq
6KinbftmJqo1aIbze7xopKPXfgy1O8atwfVi1JfrHXT03/VfGlp/rEFX62Vo
GK7PS+Kuj7xbtIaC4Q+lkbh+H/M9nG2wbA1Hjd+zR+L63lH585zFX2sQyW7l
9R2nI42WqmfuTBRQ2pJ4gX0W1/trN/YlbqPAkctfHU9h/aBAdfjCxkkBgWTH
FmWsL45+2nH2IhcFHFO0v49i/dGdndafs4MC6jESvUasBCpTOH29cBcFPu2+
F97CQaAIT2fOdglsDzybzY31zXydwN9dQAGd1n1zpQrYvq/zaSKJAlGCSaK9
WC8tJqS4EnoUMFdONGJQItCq/uq7ekMKlDAXnNJRIRDz+974EDMKTBw4IZmp
QSCuqtusH+0oINfKTy3Fei1zt0PFAXsKnOI9m1eE9Rzvac5jeQ4U+Foyn3lP
n0A7teM/hThT4E0Qs/05QwLtrfRKF/SkwIwHR64k1oNypeI8occpoPvFb4zA
+rF4x6/ankAKsLGFP3iH9abiiewT5GAKtH19OJxMIZCKMus3wTAKGC8ZMAoc
xHqwZPTaxygK7PU0WhPAetWs6InQ7gQKCB/wkizEereZ3bvt/DkKdPa/r7PB
etjy+O64mUQKRGoN717EbCObPvjxAgXePrTYqu2K9ebjoPuhFynwZaBK7ZE7
9n+BokxDLgXaW56a7MJ6vEv5OJtLHgUuru42foZZ/8ODUeIGBYJJm56Az/r3
gYIPd92hQL25YImTL4G+7Ny0L+gBBdLHSvnCsP7Xe0hiZn5EgZ+F5+/MYH6m
Gv075zEFFI2SCoOOESj5IHHn/VMK3LZtN/P0JxBK+7mH9yUFhh9s3iZ9nEBP
dvGuPX6F9y9WPX51vT/x2LoXlVHAapet2z/Mc/V11/0qKeDBZ7XjUyCBHjMU
87+tpsDjGkUmo2AC8V8c+0N5T4GeiUs9NzGf273vG+0D3j+9z20es7tm7tXt
HynAH74acD0En2d4AteRFgpom2zr+RRKoIQN74jFVgoY6M3pcoURiMhYaktr
o0BWn7uTHebmp4EXyzop0LW97uM3zJrajwLNv1KAZqK+a0c4gR40/bYY6KLA
YVsGeWvM8cP2W7f8oMA11i956/0j+okr47d+UsCuPnppFrMLc2uTci9ej1T5
LvETBFIX1r/g2k+BuI3CpevfuxY8O310doACrRXjCs8wc+uWk5N+U+D1c8uI
bsxTjvtZSmh4vP3eR8QiCOQ86ks1GqGA8+4fHGTMjZF3a3+OUiCw2f+87/rf
q7P03gsep0AFfbn1HOb8TL6zGycp4AtHaevfu3KJ2njmTlGgw/t862vMZ56n
kuTpFCg0HD/fud5/RR/31hIUSH26g3v97+UdWxkZHGZxvF9OCl7F3OCs/Wty
jgJO43W32SNxPI9HVMUvUMDwiVW+4Pr3qyef3+BbxOu1zT8ltd4/ZJ2IfrJE
Ad6r2yXW+5Gns8SdSSsUeHmhvkAb85iYh1bXKo5XtcVlPcz2L64L+K/h+3D/
m+j6/x9QR+pa+vcPn9+3LOH1/uj/ACTYw2w=
          "]]}}, {}},
      AspectRatio->NCache[GoldenRatio^(-1), 0.6180339887498948],
      Axes->{True, True},
      AxesLabel->{None, None},
      AxesOrigin->{0, 0.68},
      DisplayFunction->Identity,
      Frame->{{False, False}, {False, False}},
      FrameLabel->{{None, None}, {None, None}},
      FrameTicks->{{Automatic, Automatic}, {Automatic, Automatic}},
      GridLines->{{0, 24, 48, 72}, None},
      GridLinesStyle->Directive[
        GrayLevel[0.5, 0.4]],
      ImagePadding->All,
      Method->{
       "DefaultBoundaryStyle" -> Automatic, "DefaultMeshStyle" -> 
        AbsolutePointSize[6], "ScalingFunctions" -> None},
      PlotRange->{{0, 72}, All},
      PlotRangeClipping->True,
      PlotRangePadding->{{0, 0}, {
         Scaled[0.05], 
         Scaled[0.05]}},
      Ticks->{{{0, 
          FormBox["0", TraditionalForm]}, {12, 
          FormBox["12", TraditionalForm]}, {24, 
          FormBox["24", TraditionalForm]}, {36, 
          FormBox["36", TraditionalForm]}, {48, 
          FormBox["48", TraditionalForm]}, {60, 
          FormBox["60", TraditionalForm]}, {72, 
          FormBox["72", TraditionalForm]}}, Automatic}], 
     GraphicsBox[{{{}, {}, 
        {RGBColor[0.368417, 0.506779, 0.709798], AbsoluteThickness[1.6], 
         Opacity[1.], LineBox[CompressedData["
1:eJwdm3k8lN8Xx5UohSyJQrKvIft+zoyYsYyMSlIhFUVJiOpbqKQsoUWLNDP2
fWZUKESKSCpLKbIWiigKIen39PvL6/26z73Pveeec577Oe7Iex9x2b+Yh4fn
Ki8Pz7+/k0eVR2eyH1j9VJ2M1LHmwpOoNCfpO9dhrIfPcgPBYYUcnpHUbBB+
ceOVMsEUh6UbMqa4YC8UYrSGYJfHpTtaUkuhPo8vZCnBuw19ov9aV4LCzYAL
42QuGLyN7bg+9Rg+6kcFviG4PPHj9w3Pn8IXWxWdewSDvRl/XeozqEvc9jSe
4NolV2R2BT4Hpr78hj0E21cP6/20boKU7TcP6RLcfIJkFyv5Gs6VFZ6ZI3FB
M6WJkzTVDFv/G/OvJjggbMZsl2crQPVBzQiCuVuVnqk+b4ONP0iPTQk2Wnmq
qyq1HXo9zP2YyIUTozm+sfzv4byjZ7g9wZXP235sC+wAjwObfMeBC6QoTYEx
6y44Rc0v0yI4as/2aw+KumFfyXfZp1ZceGZ1Ti5KshdidS+4bSU4+9RYyqWp
PmjOVbf3teQC1f+cV3B+P9xqUvn7xYILwzvWqOzw/AjqPWkX9hOsZWxTrPT8
Exw+uUt0szkXiidS6ytSh0CBfHzhkwlh3z69S2n0z/Al08DWguDJVw0uF/i/
gO9bcc9EY2I9hZPdLoHDENy2e7GKETF/H8fJYetRqDmcLSChzwWPbR8fvp4Z
hT0865qt9bjw1/p4REnRGHzK79t7eCMXyPKZy89Ifof1s/E/uTpcGBg7LRI/
NQ4aqhP3ZzW5YDhI/bmweQJqZ973LGhwIbpLvP1o/gSQ0lVaF9S5oPoi7/Z2
zx9w7aHZ2u+qXPDLfaui+PwnTCn5KFxW5MJ37w2W5anTUBP6261zDRduWg88
b1iYhiorlWtHpLiASrdd33n9AhW96qyF1Vy4MrgscFJpBoJW59ktX0X4z4GB
dO2iWVj4wBPxTogLxw/fXpbxaB60WmZ7qTxcWO/kklws9wcMvS9ump7nwHNt
AYXHZ/5AgOIrd6dZDqwdDzXvtlkA3+xLhh0THKgMcgmQfPUXDJe3+e34yAGe
yiUjNkcWIf/ZubWLaziwVctLl8ZahEl1i1oYlRzITa0I3dqyCD9JBM9qP+AA
/XQQ7179xahvsOKWOocD6VZ9MpG/FqPj4V9vL6RyYFNNxebyiCU4lXTWfSiE
AxefBZVoJy3FMwcDY2RkOLDGa7f59KOleCjOeXXMag7kz1JqHn1digN4OXhE
hANNWrIvHSnLsOVbzo04Pg6IXq0f8FtYhq82jPlSvrEhxVNmVc6h5SizK0Y1
8xEbCmbqguTshPDEEkXBoS1ssLjCnRkKFcJ295y+YUc2vNK8Hc7OFEKezKvb
P9qwYdwjMNaSRxiF5PjUio3ZYFC3Nn1nmTCuru+lPVvLhp6Gsi8vxETQ/Onk
tpc9ReCbLCi17IwoqhRz6DSPIvCy5hs+fkMUu9/PpQm7FoH7xJ+Hw0Wi+Klo
++9aWhE40r7vfNEpilT30ToRyyLQ42tlJhiI4e9dog1K0kWwEHJDVeKLGEZm
HI6At4WQvFXBWGHzKhT4sInXnlQIT8VNXC1kJXGK71jW9tl8EKssEL1mKInL
o6WCIsbywXuf3MuvNEnkfanvcbs/H3hK+DfdDpdE8tK+Ks7zfLByfbtxrlcS
2x4veu5wKx/KbwYJPUiXwgsR4pSdRvnAlS2q1Vdbi7UtN9xMD+RBqqqCvqa+
LP55T2lV4eTAxeIZnsuB8igok629k5wJGi/b9vadkkdrw45nt/UzoekL+5lO
jDxaPf/i+1EpE0TW749/lSaP36ubv59dmgk3ElokBdvkcfsa4cg1LzMg2z9f
+4KhAspZ5fb178iAWuVdu07PKWBUc+GA0ql08CEZVzfxK+JSwdKLTwPSYdlu
MQUZcUUsj1LID9qTDo7XGj6Xayri6lPzL3kp6dC22DB4Zpcinkmuivgtlg4f
e4Vig6sV8Zvr1xNJ7DRYlFJddjBKCTuMpN1bpllg4ZOaFpGkhGFVK6/sGWVB
qN6JuORUJdQesk4R/MiCkUY9z5r7SnhTaLnv/ZcsePM7i3/NoBLG3r87uCWb
BcINZ8e1J5Rw9ez+5KepLKBe8+zc9EcJ+2tOMp2vsuCR1hp2oIQy8jW+mXsa
yYLs3fHbGmyUsXVzg43Ubhb0qR+EHroymmp4WPy3lQXS0zbqk7uVMSoZJv44
sCAp4e+8XKgyqivGluw1Z8GJ6qDMsGxlfLV61uuBNAsc5Xf8VFmqgs1HaX/P
1TEhesyw20JcBQUrww6cfcCEmodi9S5yKph01O5aQwETjFyaUsKNVXAjvWNu
w1UmyJ0Dcrsv0W5ScfPgfia4b5bRGg1WQR/RyNC77ky4Jj0rsThSBaXe74+w
dWbCsvt3hzfcVMGK7/E36RZM+DGgfPl8gwoeZxfP/5Fkglbx4v9uv1HBAinD
nfkrmeBzundfcZ8KNuly8jOXMuGDxC2T7hkVnDfYR4uaYcDqj8cUfi5RxUpB
fz2/CQY4s10EBURVkfG3SZM5woBaW8E+A3VVjDjD5/2rmwELYsPP7Q1V0Sdf
Rlr6PQNMe+vueZFUUdOS2pPQyoCQgvQ7oTRVzCg59NHlJQPYYREX4ncQnOvr
4dvAgC/Wu46m71fFM0XDZ5ueMkBBxHTng6Oq+NXsy4mz1Qy4kftDeyBGFX/U
MOP6yxiwHu6paSSrovCBgo6a+wzIfxusEMhSxbfxZn+/FDPA4JCBTGmBKt7u
EpbYzmFA1eIpiflSVSzhHdEXLGIA9VbJSvITVdQwmg9aVsCAFp1QgYsvVTF3
b81HhzwGuD8z4n31XhWb5WWutOcwYGDXr3nxAVWMTRpPzM1mQMDPsukd31Vx
Z9C5kZosBvyKOT7OnFPF74zV+QoER643HRnkU8O9RS1tjZkMWF42+0lTVA23
JH04VE7wNVp591EZNbTwiD85QbDswMl3Zapq6LJWiCeQ6J990rzlj54aUo2/
TxsS79MVnW+0tlJD2buu262J+ZTnVNbG2Klh8wXfNTdzGWBtdbrq9VY19Cqx
MTTIZ0DTG8sHEl5q+NJYIkOykAGu/gvFO/2J9owsdzKbAX2LqgvSQtWwLnq5
430uAw7ejMj6fEYNz/TEex6+x4Af2sjccEkNLzusO324lAGn6nhuBd9Uw28B
3Pj7DxnAv6vmysMMNUweNgglP2JA4o8z8X/ZRP9dd+QlaxggFUOOtilXw9Yp
qVC9Ogaky/FGxtUR9nAMcbn2nAFapU9PtDSrobAXNcniFQNKHKOCJbvUUNRt
rYBmGwMaTvD5ZvxQwxXMJtFOwr9cRJ55Df9RQ9P79ltTPjHgQ3a0u46AOmo+
GtdmDTPgW9tSpwo5dZR/9OLjf9MMOO7XQFmkqY7RloLb6X8YsGhRDIlipI7l
K8Nv+S9hwirt5YZtjuq4tTs/57A4Exi1jdpr3NTxJHvy11ZpJqjujFPz3KuO
e35vVYlUZILZRUGZryfUcd7IUCnNgAl7Pgrz8uaoY+ZlBj8/EY8jx1/PU++q
Y02XfMeSfUwIWZk0nfBIHV+KPjG3CWDCRQvRkbVv1PGDVEFmzDkmsK+Lt+gt
0kDNoRqyVDET5uylmN47NbBN73TsnxUsYHusFk711cBbpULyl8RZsDdo1em3
wRrI8S16D0R+abolspMar4HmXk4MIU0WML4sk9R+pIFPXX3LyI4sIEfPJsyu
08T43pN8rddYMH3r1x89TU28vhPPHWWwoKBo6tAhY00MTxrw18llwaq3E/a9
mzVRL4ejz1fJgiHFEf66SE1c8D16YuUgC+JqOsOTPmriuQqY2mKRBvj2/djz
b5oYprbR/S4lDSa/tO/i/a2Jucbr69S3pIGHSJtZqLgW3u1ps/f2SwNdzxfT
Ozdp4eaYI/rjt9LgzXxFgGq2FoYXus7o/EkDGZM7HlUHN6BB9i79mpZ0WL86
olv12AZceaJoZ1ZPOihNeu26HLkBzb6Enkv+mg6aXCX3fTc24PTm6uKbfBlg
pla4bXndBnwXlRWtYJYBblIVjq7rtfGE+sLzpVkZcHXmvdm3dm3c07ZkziYy
E87vil2xUkEX4+pXnzwG2fBG8ZRwjqouOhiJL5WnZYPC18OisEEXAwWDNRrd
s6HqBF3yiIkuJg+5JK8KzYbp61KKr510cYWl8PPzhdng05JtlvifLnYNNzY8
lMoBqu3Tgyvf6qLAJfWAyLEcWK47X7/y4kbscxRbmX82D76VxJ+XT9iImUNR
tDeJedBiLmutf20jahzq5J9MzYObFKsqV9ZGbH5fyBQvywMVz8j7dx5sROu8
lXEtI3lgnbAkTXN4I7a+iKw3dc6HU6OCJyn2ehhKMql0FysAr6A7xjuc9VDY
23id5LoCsJ7ZMOXnqocat2841asXwPIlmwMTvPWQU8WYWUwqgFvSl33entTD
Qkm7C0MBBVBqL7Flb4Eell4wt3VrKIDvubJaEYL6GF4xtuPR0UKYE2dNqInp
o0W/qKbpf4XAH6FQ1iqpj+v5tj7NiyoEmW2qZBVFfYygOsLBG4VAXbTR7aWp
Pqp9G9LZU1kI6Ts2RUn76qP1ScFu/SVFsHW5f1dZjT6SeoZsdscVgeexsbQ9
9frYdVP88pGrReDXd8R3xUt93GHrfSn0dhGcKQ354fFeH9epi6Z7FxQB2zt8
Gf93ffywTfrz3cYiWFpx2WCrjAE+OBLzUX8pG8r9H8SPhxrgXPar7sdhbHBP
7hBcddoAd1+yejETzobfVXPxxucMsF4l/JJiNHEeFbO8FJ5ogJYvPybSr7Gh
+kHNJcFcA2y0Pz2yksuGWr4XCWodBpioNOwiNciG/Tqjwo69Bngk5FN4+Fc2
8O8QSjwyaIDC62jp7ybYQCncnFg6YYBxy6gj3gtsaHR5k7hpuSE6LfpzoZs4
T79mdid5mRuiZPjyt/tsOBD4fEEkimSIgy6XGL/tOSDyU+5yDsUQae7VZ887
c8DF1vvyty2GmBETnB20kwNvRocunzpkiF/W6JXeDeRAp+n4lZt3DNE7b2Z9
000OnNwrKl6ZYYjCR3rGku9wQPqS3tXePEP0+7Zl1iWdA7v6Qq6qlBqibJFs
R3YBB3qjZ6/ef2WIZh9vrS99xIGBtsXJzX8NMdjs2pZjvRxoeZvp9o7PCI/O
pP3e84kDVe9sZXpWGGHTH94Q8mcO3PwQm/FV0gh1j0R86vnGAYdPYnf5dY0w
eJLsFv2HAyaD948JGRlhe0X2khhCDyl9djVdZWGEveqCbdTFXFgYSXksTzXC
w8WfXEr5uHD3h8JrCy8j3D56xNxOkAvMydor1j5G6LLTeLaH0Ffx0z6u9oeM
UFG5lxOwkgs+c/nd248boWVJnNApMS6sWaw/GpRkhEURKi+cCP0WKWotkPfY
CBO2a9x4q8CFw+KDTZxnxPzOpOWtUOKCu8SFpNImI5SUCX5qrkzouTUvJGvf
G2Fq8AuRWEIvfl6/RaV33AiH5d7b9BJ6843C1PDgNDEfHZPHg1pceKx0o2h0
3gjbpr44DG3gQoraB4O5ZcYo/eB68ltCrzrp7rWWkDfGNgMnncOE3jXX41sq
o2qMafGa2zYZcEHNIKdRYYMxTuPSBAlDLiw2+UrXNTXGy1phptmEXv5ueknC
GIxxfPdA0X5CT3eZ63RY2hijG7+iiRyht0sh2MuBboxL5zcxIk25kEGSUHLZ
boyskQcn1cy4kGRd9tlttzFyRiKONhLsR/kd4HPQGNN7AgvmCT2/3e6O3uEj
xvjmYPFEPKH3NznAdPAxY8xa9GybpCUXZDefO33mjDHKOqaeWmvFBT0jSbv1
F4zxt9AaWhzBtrIFq6rjjXHY9eWfaYKPfG0tmL9hjB3eoX+q/tUjWn3Cbt8x
xgL1eJo0Evr64RzZLMMYN61LCA8iuOaCQmcY2xhX2cbFiJK40B5QmrX6vjFm
enfs30HwyDb7oyUPjXHO8KVyKsELFj0WW6uN8WNhRkMHweJKQct+1hqjxv1b
NDEyYc8V/G8uNxpjqZ9miQ3BFj9uMXWbCftMTy8KIdi5Y4P/67fGmOjFMbhD
8P7HNUYBH4xRd+8krYbgkznbFgv1G+Pr0v1OfQQnJAy/LBgyRvuFdKM5gtOP
nb5lP2qMs41uS1Zac6Fsl+j+4Qlj7PrPrWQdwU3WWboXfxH2i7CzVye4T8N0
XuWPMQrYtD3VJnhS9GV93WITrDC7o/CvniUw63V13zIT3NBp7qtB8Lq+SQ9e
YRNEnW+J6wnWq7+okS5ugiGPHqWIEmzLlpnGNSZ4YJIIL2I+O5O5Nb3rTPCh
dQB9gODAU5suhSuZIJ904VwdwVF737vJapjg6V97z6YTfNP+kFKljgmKHBac
PEFw0UaecXdDE4xXdnFxJPiJ1LWKWTMT7H1z7M4agtv/ql64iSY4o/3gbf+/
/RiqcDG2NcH6zzt+ZxL89+Xmde0OJhiWckdgL8GrSj4Nh9BN0PHq1h/SBKul
hpWIbzfBU98CH7wm9pvux3Ske5tgls38mCrBPnR9qXFfE9TcPLynifCXkyb1
nxIOm6APy6PEn+AM/u8nm46b4Fe/zF8phH89GDtr6x9ugjemlQY1CG56s1ps
eZQJUjdtKykh/HUq3SqPkmiC459rRCoJf14e2xoydM0Er2/dlWJM8LqjPng+
xQTd52qWswn/p0DCuydZJlhb7ZcQR8THrQ/dfFaVJij/IVxPgIgv9pOjLV01
Jtjt97NhJxF/T/L47vxXT+zHbYppHhGfX8M2GDxsNUGO4ossAyJ+LVed9jYY
NsEJ7y4+YT0uDD3kfHH8boJ6QklqyhuJePT8GLB/ygRXmAiTjXS5MJBP+e/6
IlPU3vjO01abyG8ksWsza0xRcq5HfJ0GF4w+b1orut4Uhfx0mpeoE/4UH8ZS
VzFF+kjdyUEiPxm87yp01zNFy/YDGdeI/NUVkFNXaW+KVM2HwvnruRC9qtPh
rbMpVuiHWHvJcUG3XLB1zNUUP7bL+YmsI/yDL6hn3V5TVDJsPeEhzQWtVItf
kf+Zolz5k33FElw49bxFzabQFN1VzT9vFOCCypElnN13TTFqsO5Y9FIuNK8y
Ngx9YIoyTUof3xD5W8krlZRTa4o1wUM7PIn83jTt4y7QbYrXi9KXbpvmgIzS
fNxLITN0aFR7sfEdB5491xYbEjfDAJ/GjxJtxPfwyJ6bC2vMcJH/n8yxVxyo
LX+WqaNihgMXbr8Pe8aBQ/TLjy5bmSEo9z+bvs+BynCV79uOmOGO4v6PrEQO
JAg4nOY/ZoZNo4HXReM44HntyIqyk2ZoChPbw6I5sDj/gapUtBn2RxyUVDjN
Aepbe6/OVDMMHXMSmjrIgbeaR1o8Gs3w8mfShkskDnx7X3bPV9kcN1BIVie/
sOHx3i6SlKY5LvsROBX7kQ2Xv/E0N+ia4yvjxqSkLjYYLLEfVbcwx7OdEgEn
m9nwn06X0qiLOd4KFLjRUMaGZdE81wMjzZGudmcbLYoN8vp2x098MEc1EUHf
76vYcPGUYE1Gvzkebt16eV6QDeN1rwVefTZHlQ7Vs/NL2FDl5npbYdIcc/JL
776ZLAL38L1VLwQtUGuzm/lQWxFceX56yTorC6x5xThxKbEIlnjdTXrCskDr
rZ5Bo/OF4J93rGM02wLJzIoJ+s9CaP1hoiBZZIGGoyFW+cOFwDpffc//oQXO
HebY6LcXgkVBU/uqVgtU5d4yz2EXwrHpIRlfXktM7dwssmZ3IQzFS+et8LHE
TT2/fllwifMl29NwzSFLPLOh7JRRVgE4NmfUqARZ4rTcTI1iSgHcE9fqJIVb
ou+nqqyOcwUQmWKx4vh1S6wVu3LjnmsBSOfuPjzwzBIP9KQ3qMzlg/NT5sZH
qlZYTO6LcTDJh4eziuUBw1ZIvxF+6dy1XDB93/rpoDpicyU3rcs4C36YWcad
0EI835V+YlotC/Lv5OjF6CChp+TbRddmwdq9p87kGiJOCh+QdZrPhLkxZbnP
JMQTIcW/Pz3OhEreE+773BFbVxesfmyfCagj1+IRh7jeYHCfwd4MmLkcczwg
AfF5e3IM/7YM4E7+lAu/jPhZ5PCeT7YZIF/eEHDnBuKZquqgKo0MWGwTJNiV
gZhlLWPC+zMdnrrXUXZUIv5+xRgRjU4H22j/qi1jxPObj7LzH6TBlQ+vDuqM
I/qUWVdTi9KgR1dPYsVP4v3CPJzZtDQI/TDj/2QGcWQNyyE5Lg2ydaPXbFxC
wt6Og5EVnmnA/4EVIixNQoqnbx6vYBq46C5ZPyJLwtvWwg0Ti9KAcd73Rd16
Ej4pKHD89YsFRrraCqdVSJgfWptuN8ACn/MVr79uJKFg/1Fl8SoWPNNp13hO
JWFBq1r0sVAWiJ03bc90IKHG29ldc4dZ4NGZeibSiYRy4yLvUvYT+pP44Bhv
JeHqruMcnW0sUOkcP5/tScL42KEWjiELgnS2bjzrTcI5D5+bUtosqIoq69q9
n4TlYT3jDBUWuOqE60v4k/DAujhTPikWREet6D8XSmzQ2OvOUzNMaO0IiPc8
QUIzn9BR/a9MWKfTamx+ioTppy+y1HuYUNpxM+HHGRLWmq241lrLhCFtFYs9
l0h4/J5gtXIyE/SiYj5bJBHrO+vH3x3DhPCO0StSV0kYHhawvD2cCauj7g2/
vkk8Lxl+L+EgE2w78IZVJtEOe8cVyUx4kLJvYEUOCYdrCvXWmzJBY9fFjR15
JLRKdtDw0GWCcO/rF8EcEu4TOLGLJceESNZPKdJdEvrPGKzLkmTCjz2SPsIl
JAxTXZQ1upIJ7wY8ePLKifm/Yf/dtIgJ9tlnaaGPSLgQsoXuOseASt/sFOvH
JIzSad1Z8JMBrJExg546EvrOKR+U/8wAsULRswUNJLzW8aGV3M+AqMOGr4+/
IKFyhWR97gcGHBg/dVC8hfCH+LOi1i0M6Cxmlfa1kbD6WGhFWBMDHINrednt
JORd48OaqGdAlcEX5/86iOclar5wnzJAd3oFg9pFwjLfzrKSagakl+l8legl
4bfvH3V4Khmw6sQWk0/9JIy+tCI46QEDos3CznMHSHioLzjDp4QBs79TWk8T
AbZu8993Z+8y4NCjKjmHERI2hcnKD3IY0BP+8ZDUGAn58nZcvVTEAGfkLx/8
TsItG8H6VAEDnizSWHrvBwnZ91JtivMYYPCUtjVyioRFXcKlWrkMyI46mkab
IeGHsNT0b9kMkLJN/rb297/9SxP7lcWA2KUPzb/8IeFT2nEhW4LnG7oulvCQ
EdWrUz5kMiAglqf9LC8Z594b1pUR3OegpOjMT8Ylq2QudxLsIkQNlBUgo130
Lp5NRP/aV/6PRlaQ8f6H/lWTBBslJS5/IExGeqLI6xHi/bn0e9vPi5Lx8ocM
aTViftLi7zJdVpFR22vkawEx/4Q3cxNykmSkFhoZhhLr47m+DsbWkPGv04fR
aGL9QdvJ8eUyZOzzpAv0EPYZkPLpuCBHjEe3PfcfYT/XzhiVbQpEf98Aa0/C
vg23i4IVlMn4eWBcJ4awf+G6KaFHGmTMfC6pyiH2a12f1M7YDWS0D7VbyCf2
MynNIne7Lhk32l+5Nkrsd4hSFPmHIRm9xdVPIeEfQ4M5idUmZLw4LRnr0s4A
t5wXXfHmZOQ/+KU2j/AnSw3xMFUSGT0vWQmrEv7H/WpUO2lNxtcF8rWOYwxQ
KHIXfWJLRjetjb9KCX/l100v2OVIxtZt42vdCP9+Zbix7/J2MhbYplrUE/ER
55q5PNWdjKt5RK/XqDGBGiZpmL2bjP6COj7L9Zjw5MGfmPK9ZJS/aicXbcOE
EvNG/U9HyJiWdi9ROpAJQbssPcaCyGiR+OV+xH9M0D7NvfjrGBkfyfAH6Fxg
Qm7V9e4Vp8gYbrpq6giTCamkvRcMLpLR8tMJ1QNtTNjh3V5sFUfGZadNXWX6
ifg/Z9dFTSCj8onkKKnvTEiq1dm4+xrRPjLo95OPBeco853nWWT0OvTKy0eJ
BX60ZO13D8gok6TRn+7LAtWAZTv6K8go3ckQuRPIgoGE/859rSLj+yzTztIT
RL5s3vP+by0Z+1PVllLjWUDfon1WrYWM304x1r6/ywKTHfVvTwyTsdx85Ywv
Xxrw7Z89JbPWGmPE+Ljjj9LA9fj+gh8y1shJ2rjW7zmR/+NaOhrkrFE63Ht0
6k0aUO/mGR1Ttkb3isJc8mgaxP7dMf5S1xpXFiZY5kung0hK+d4IijXyqdhq
BZ9Oh7Wv/7P/GGKNP7bcGv5pnwE6pguSua+t0TDEQLxlIRME+jr5/a9tQpvp
oG8z7FxorHK9f+TGJmwI7HXIr8yF+Dute0JSNmFMyK4Ul8ZcENnZWHmatQm7
vm+dujCYC6vbHwYlFW5C1ZD4J2ek80Ch6WZPSe0m/NrFfnznfB6YPXAt5Zki
xt+/7/sEPR/mr7fu5ZvZhJ9Xu0jv8MiHR8ecRJf/3oQy68rn7vvlA+rbHhJf
ZIOiawdO2Z/LJ/SQoYKKkA2aPk3xG7mXDy6ZqxIclG1w/y85vimxAvBLat1/
fZsNMpI04qfqC6B6D0XS180GNSIt9OVbC2CVfmWD8U4btBdRnSd1Ee1vszQ7
vGywaf3Ffu9xol36xIT0IRtMExmLk5cqhOosudNpZ21wnaifU+L+QlhVceha
IccGo0e/U9bOFIJffL/N6bs2KLD/k/EATxFU73b9RSuxwQCN9rl0gSLw40H3
7+U2uOjE7OTCWqLdRny93jMbvKafnadrSbQ3Pywo67LBnEDp4pMRRPsg/9Mn
Ara4+1v+qbzfReC1+gW9WdAW9cuXZBXysoGHktjXvdIWP4zKFKavYAPmSi7M
SNhi8tmc3b7SxHnVT81UR8EWh7q9Q7eYEfzdjnPbzBYLV7dVlx1jg9d6Yas8
S1uU8/SLGz5FjEdvbSpFW5Q9rb1ZmDif4l33kRZbW1zGf6Be9wrRP8RfedkW
W4Q9ync7ithQMxt/O8TfFiWPDZo8Is7D3hp0jbMBtsjSPXtKbpgNi3dKPEw8
aouPlJo6Qr6zgVx5pz0/zBZ1XgSNzPxmw5Nwtmj/OVt88vdyps8qDjzhbb5A
S7VFUfeM2E4yB54KiYeovLRFLqXpncF1DkzrNvPzNNti7YXdFUUpHNDYeulW
R6st9j+hZUgzOXAlZWl1/HtbfCkwHt2ewwFv1XmBn59sUfDnz86GBxzgIQ0y
q+dskcL13Jr2ngMG+9L1bv2xxYhM7b3+XRw4cMGzLoiHgmrjHtc0+jjQ/LJj
RJmfgoc2ye2/+JkDTPdXhvGiFJw1eP2zZooDViFlL9zUKMj626QouYwLQTdC
PPQ0KcgYccjJIvRSdvnGiRXaFDwnH/lcewUXhBcVrq7Wp2D4M+sxXWEudF9i
7VEGCv6e31w/Kc4FkeLdkwskChraT25zI/TXpjdrL7zfRMG1RjUxpau5ULg2
uTDOnoLPZtcMeK8h9FlOzK+JbRTcOpUS9h+h57iNtrEv3CjIfDJpfV/u330J
XtmsnRS0OilS8ZnQg44G4WS3PRTkPZxZaKXIBemaoEtVhyhYt3l/QSGhJ50G
dNbfPELB1G863eVqXDi7dOzu0SAKtlpXPXpK6M8Rmu97peMUfK3Zd6lOkwvl
nTsV485RcIhPLiJGh9D/fh3bXaMp2Nu/rvEAoW8DZl3j5WMoaL4i/A+Z0L8K
Ui5TZQkU3D2hpvSF0Mex26j1A7couOSIZ+QUoZ8HBup+c1IpOJEto1JI6Gur
EGvd/5jEemkvynYT+vvHFatbolkUNO7nTS8m9Ll7s4G/FZeCY51nGTKEnr/v
eZcpcI+Cc2rDRfkEC3/XefOmhII6vwfy9An9/0RI09K/goKjWosPGllyQeZO
7lGjKmK/kjfrcAkO1VLJXlRDwf43MoNKVlzQcJBfefMZ8f75Q7J/CY7qZFjv
fU7B/dFeOfuACz0HZY5rN1Gw1E3FpY5gk9lbhbOvKCi/5mjFeuTClYuS/bUt
FOzUklMII3hUMlki6Q0FNxjYnWwg2DZHzH7nOwreyOx/uorEhbk6oXsTXRSk
lzVuZBC8dVvc58pewn+s8rd8IJg9sEzm4keiXYF0UJzMhWUh0c5bBon9qak5
akuwN++S8+u+UHBT+OPD/+pdlVfOPBweoaArNXb3v3rXaoW/Y/fHKFiQX4f/
6l2BxacUIscpuH7IWPJfvasR51wdflKQ5zOnf5ZgpeawuNXTFKw8r8oStuZC
uOdUdf8MMf8AZ5d/9a7334ImC39TsLzbckbtX70qfFzt+AKxnu0pV/7Vu+KF
AnZbL6Ji3kZN+X/1rqHUr5eFl1DReiw/41+9C7UOPuvgp2IA3WWtPMEpFUNz
mQJU1Hztel7sX73Mfp9OoCAV791lDSwQ83Hq7N9rvpKKZKqUyRDBuQc9b/KL
UfG6f3ZEA8GLZ7uaWlYR43+gVmQRvOui+6I7klR8q7L062mCSyXfGx5YS8Us
80FhOsEiOdv89GWpKLL0s4ocwX5GbYwFOSo+8+fV/0LYu7bOue25AhWfkiv0
Cglet+3V0mRlKpLKBVX8CT4+4GDhpUbFPa5yQsoEtwY/D9TUpKLV7bVfOoj9
1eKlZE1voOJR38nSGIKjr9R21OhSMf760+MGBJsWV5PdjKhYECzXfvKfPzHj
t3qZUvGTcFm+EMFnE3b4HLCgYtPOFfH/6l9N/j9jjpOpeCexPDSd8NdA98e3
I22oaDTzO1yWYAm7S0UXqVSUMBq8eoXwdw8V1ZabTlTUDwju9iPigVdi8iOL
TsXIsduir8wI+/HWTOZupeLH4k66JsETfe5SD92paNPdN9lGxFfU7QTPDh8q
muunFnYT8akeu/No/0Eq+r9V1BUl+NVxtXPDh6i4YkCs0sqAC5KuT7Jng6jI
m+/55QIR3/ki02NrIqjo6KmT2KrNhc1/n/yVP0vF6jJem/YNxP6OJYpqnKdi
ywBpoU2LC5Yv1A3N4ojxYyqOP9LgQvP53afcb1AxxjMrgqrChWMhGgneKVR0
1RWxllHmEnr+F9PvDmG/hh18I0Q+24uXn57MoOL78TdRwfJcmJ6rXX6bQ8XY
xUm7rWS4cHv4skzGXSq+SdXk/7iW8L/3HtoFJVQUCw3LjSDyaUzJDL2igoqe
Bgrvcol8KxOodetDPRWLdR2e3RXhQo3HbP6nRioeKDZSUfn3/wfas8qvL6lo
Oe934qoQFzgaXn2/26j4x3dyeudyLpAHr6rK9FHxkfNrg0xeLvi6/y7ZNUPF
mnMeE/IjHGCZ17zQ/U3sR07X24tDHHgvc6F/yQIVg77sXzP4kQP2vWJCRbx2
uPpgb+npDxzQ2qex74+wHeLrz+t0mjgwfniHGEPZDvWO2FAvF3BAbbOcWpCa
HbZkj3nQiO/fHt1BS1tNO9y+2aBiIZ0DrT8CD37TtUP/V1csSMT3837YxcdW
FsTzgnkbbS5y4PiZsoBeFzvMYG86TPHmANf7dNS9bXYY5NErsH03B4atrVMu
uNlholhg8043Drjzv67T8bBDyR932zc5ccAibkgm8qAdPnvukHzNlPjeJku8
WB9ph7FWx53VhTkQkxus6l1khweEJxxkOGwQHL64Nphrh0bi1+ttctmQpM4Q
irpnh5cT7tl7p7Hhen7Dz6yHdvjVc59XyFU2ZBbKPh6us8MprbQb86FsqOLW
ux3tsUPFcpHx2+Zs+PFAOjZypT2u+1p+S6iiCI7N6p6+LGaPNUOHPJLvFsGM
qW1guoQ93ro9zyeSXwR/ywNda6Xt8fmGJ7+7bxaB4KM6hWVq9shfeDi561gR
qNQcqUhEe3yrGMrYt6EI3J8/HWUctUeDna9cs68UwtH5lk//hdjjceXak8Yx
hXBRp6/TLcweP97Opj+KKITS5PkGsdP2+P3ei/U5hwpBzNswK/qiPf59qHrh
p00hvJjL3h3AtMdH75p3BE0XgIVW7CvLl/Y4uu5Vq9LmApBLdOZ2qTmgwtaL
sXV9ebBLW86uQNMBNxuXG4+8yYOUl2P9J7QdkBYh3cD3PA9WCcaJSxo4oInv
y3r54jxYFlMXSgcH9Mj9++hbZB78OGtm+WybA05eEE8aXpcHdaFKjZyzDvjy
TuX5jq254O8x8+lslwNWbgrkDSzKhh+7Vrsn9DrgoP8Cu4aRDSd3GjTf+uiA
BQoPL65MyoZYt8BK7hcHFK0XOs0KyoZ8ly/XeiYdUK9c9nyqcTaM2L63MRNy
REafm6V6TRYc1HmQM2HpiD9Tr2SsepMJ4xvaZf+gI64c/fCaXpcJx7Umry7b
5Ii7mtp0rpRmwkV13Ug5e0ccXs9zTfZWJuQq5rrRXB3RXs3D08cjE75I3hTI
CyDar4pKLwxngC/PcX8vpiN2bFDJ2LI0A85OJAwapzuiROeykSNz6cD4mOW5
MssRI3e9M7sxlg7ttW1bqvIdsdPhkOCyN+mwKUbHQqbUET/MGfCdTEsHBbHP
gu+bHDGqIuZ8l1U6WPEuRHNeO2LoaZRo1EsH98lViy60OmL75FexepV0uNxO
njJ874gjZv3Hx4XTgec2o/vqJ6KdsqN+WV8a9Ci6sjfPEesVDUhJOJ8Gc6sO
q6n+cUStz3XN106mwWr+qPSFv47o6n3oF/tIGtC+FF8v4qNh+ZXJjevd06Cy
UChihSgNYz+P6yzopEGKYd3melUa0rr/bhrqZUGpStdzhgYNNVJOVju2s6BV
8qd16AYaGhxZnPiiiQUCc+tNlPVpKFx0ykq8nAXHq06tP2dFQ+W3aNWazAJX
isGE1TYaZm0N+01xYUHljRTqFjcaSn4OSs2zY4HiFx6W704abvnjm6xFYsH4
xZdOSXtoqHqzpfaGLgtiG30K+w/TcEz6j9YKUaJ97Uve6UAaku9cq4gQYMF2
f/2dy0NoyJF9MSK5mAVKgjzL9U/SUIDSd+7AZyZU0W75RkXTsFec+EoXM0GJ
8bfqZgwNqXx8gycymRD3bf/qongarl6j8Xf6BhPcEvXq3l6hoXOBxsKbCKJ/
702ZkWQaVomZNhuFMEFZ92/wwk0aakZP1gweYMKP5hcKqkwabv5QUqy1hegv
r3fSPJ2GIW9ZF+qoTKg+erNlcxYNg7ctUi6yYkK82P7I4wU0XPq2UddPkxhv
60L38zIaNlb4NGYtI9oz9xn2lNNwz8FjM1U8xPiTjfE/HtFwBXNrqfosA6qS
b5hL19Lwu6HT0qkRBigN/bmiU09DbX5DRdcBBsQZ7RuxbqShLNh/FuhhgNs7
3VuHmmn4esl8iF8r0V/1xnhkG7G+Q4vvSb5kgPLxP5Tkdhrm8auel2pgQHzD
XmZeBw2PnDm/7vBTBvyQapx+1EXsd6zpXYlqYryDuk6tvTQ8tsUuWKyCAdUP
r2cNfaTh+ON1sXvLGKCy/M/83CANlxjelxK4T4znvnfrymEaiizjIfEWE+Pl
Py9QHKWh35UZJRc2A3b81uE1+U7DOaENQ1MFDHjscN3d8QcNTaZ07nzLI8ZL
nS/2mqJh0zXKTotcYrxRb4FjMzQ0U7m8sTebAT8tnnvF/KYh/yf1je+yGOB+
SefBnQUaWnSLH1Ii+HF38sq7i5ywu3P3j2eZxHja8z7PljihocaJZ1UEXwr3
rupc6oTMFT7DK4jnJ181SHxf7oTHqpV2sf+NJ6dzmFfYCRX8lsplE+97fCS5
VlLUCe8lvFP8mcMA1ce/pbVWOWH/Xnm35H/1OBHvYJR0QsHEyIJ4Yj2TXg2N
W9c64eWSJKGOIgZEyn5/6i7rhOUHGfsPcxkg1CnxyGu9E+YWKuRuuceAlOsW
pT6KTvgog+dpXCkx3y17OYdUnLBE6VyyRDkD7q2MzQ1Sd0I639TC+CMGYBM3
7biWE9pLp/XIPiHsabNwNUrPCa0ndrv4v2DA0CLlS7GGTihMCtsa18yAoCqH
6CQTJ5QuW/np91vCnsa3jqdaOSFLNLTpZT8DpCarj6aTnDBJuaJP5wsDsrhD
frmbnPCHwDyn/xvhP+oGu+/bE/bke1Sn/4cB9kPuruU0J7zLvFvWtoQJ79LP
bH7s7IQ6cVTWE0EmjEu/JjW5OqHaF/0l8bJMUBD2UxnwdsI/gp/8a8lMYDcm
yY3sd0LQf63c5sgE8wtlUuMHnHCRzScD7e1M2MrDt2I+wAkLE80n6g8x4cIP
5nfx/5zwr7DZRPhtJqziPPuyJtwJad+nHgzmMIHlP9Yvd8YJvT3mCpLvM6F8
wOyN5gVivwNGrF6/YsJo+9sH1ledMK/3qKwTLwucK1acDS5wwtOViok3iPzT
Fab33wm2E2oJtzj+IvLTQYMdIRHFTpg4YnorjMhfZ4uyfeLKnPBxcMn993tZ
UMIkOWQ8dcKs+5trV11kwdqosFVtH5zwYoJzhS6RL830b4hm9Tghb5P0qloi
n+78WCoc1u+E74v8zh0ZZkEqTi+T/uyEmik9t4X+sED2T8gf7x9OOCk/qO+p
nAbrQ4OGfizbjCI2r2ykiXyucuDwAzGjzbh6/eun/MT3Qt9x7y6XpM1InU8f
kWvKgPBg8VNLNJwxmO2/wfxcDiwEU74e1XTGDu0TH5uScuB0yH/uvVrOuPFk
8S03Rg6cOvbJpFzHGbPlZC/ufpgDJ8PuTR0xdEbFEJPN677nwLH/thz5gM7Y
PhpEdt+RC4fOXfW+u90Z3e3UP4uq5cHoufoWuR3OePnZvvkSgzzwj/qNl9yd
8XpP2346KQ/8zu+VO7DbGW1XwYPD7nlw4IJ+l+xeZywVCVMxjc+DfXFt22IC
nDFDeHyf8Lc82HlV3M7rvDOanPqP3yU/H749V415Fu2Mo3WFuedL8iGSx+K5
1kVn3LZl3ILzOB+yD++zm411xjYDb/GB9nwYp5TYXUlyRpb2jh1tiwsgat7V
vva2M27e8ia0xq0ACvenOKjddca3JvL5xfMFYJXKjku454yG0uYRyfyF0NL6
5MXkfWfctKMiMkCkEKbhq0NNmTP+MnD+81exEHCthaP7I2f8Wnw5mmVfCG9e
dTvGNzjjhj2fN79NLoR5Y3mn8R7C/uOhsX8Vi8BgXfd8SJ8zJlttEbMkznuH
ltwqmO0n5jeXnnzYqAi6mkUEeAcJe87FxOZQi6DiIE+txFdnPG/6VibiUBGc
vN1rav7LGS2/hgxWFhPnzYU7ytEr6fh6zwp6qB4bdAd3vFkuSsem8dVXxM3Y
cOCFxLlEMTrmzKb1ZpDY8P7Gpb6bEnRUoBjk3HFmQ5nu6dsF0nRsl4+RnD7M
hlDvXaItqnRUfrfqt3k2G6bq1v6RRjryXlfLVhfiQKhyW1E0iejfdj21TowD
M1FxHhNkOn4+9PWcqxQH5q3nq5/Z0PHtkUqt7YocWPKk++xRBzqecM1d88aE
A2JVrGX1rnSMv9kiUrWHA9dkdzzc6EbHxGX0X3k+HFh9WtQvdQcdm1PJY7H+
HFhjcfbF0V10vFhkuVLrGAfWl+9NkPGmo/kYen+9wAHtUpVVQYfpuGujyYQn
oU+4Er21XQF0dL98/P4dDgf0jt04Rgmk4429ZZnN9zhgaLDsnUwwHR96csRX
VxJ64u7wrfrjdDwTHrBfjtA7DuxCOdkoOi7sy4zfQOinJqH9zRfO0zEjp1Sw
eowDTodlz/yIpmPjw5fvbSY44KKV8LE+ho6Lftlt1Z8h9Er+kaygRMJeIhf4
6xdz4UC2nmZDCh2nhp58kyf0XLvB4eW7U+kYMvzH6jGh96yf5gxP3KFj/TGn
qe1i/+7nyORKp9FR5vyVG8ESXHizZqnykRw6OjBSC3dKE3ovl7RkSR4dD6T5
mtQRepNjdOrTzXyi3S1QV20dF2K3TKQ9KaLjvT4T/871XIBLH9atvk/Hfvv3
0uOEni2UXr2QX0JHqvmwgrIqoW/znbuhjI70lKHULWqEXn5Wd/tgOR1LDhiM
pRL6OJ+HK/XoMR3tK09I9BP6Wipx5Bf9CR2f3WM19utw4bys8ruhp3RUcvg0
80GXC15mKcki9XS85sZ9Wkno89UhUWL7XtLxanCVkq4RofcXV0/MvKJjRG5o
yTzBE0mzzZea6fhkv1ftE2MuNBUFJJa10fH3jKGnuSkXzCyI0/dbOvbsdBkd
Izin8ROtv52Ogeye2VtmXDj72U1wRScdJdfI3ewx58L4satfmR/oKNVfox5m
wYXdS141GnQT/q3BtRSw5IKJvHWMRx8dvTIcv63593s1zukDP/vpWH6pP+4m
weJWDygXP9FxHQQWiQAXvrlv4L87RMcZrVenxwjeNew7aPuFjh77qBtckAvP
w9JrPwzTcXmAqDeXYCP+7ozAr3QMrQ+XWUbiQuY1yXN8Y3Rc821w17/7ZmKK
Lt4p3+jIzrus+O9+U0RxPElnnI5x7dzAf/WgUahfXztBzGfdiU0qZC64v1rE
s+MnHa2vr2fuJrhhl0Xv2CQddejdkQkEG34NrTo7TcfzeweHH/y7P3ai+I7k
DB1Xk/d3dv2rPy0bPVU4S8eEmyEu/+6Xnb6usov0m4ivXxtc/t33GlHaY94+
T8e2RYUd/+pjbvdur/VfoGOSm8CwJsF1pPbZv3/pOH/H6/+/j/wfldE+7A==

          "]]}}, {}},
      AspectRatio->NCache[GoldenRatio^(-1), 0.6180339887498948],
      Axes->{True, True},
      AxesLabel->{None, None},
      AxesOrigin->{0, 0.03},
      DisplayFunction->Identity,
      Frame->{{False, False}, {False, False}},
      FrameLabel->{{None, None}, {None, None}},
      FrameTicks->{{Automatic, Automatic}, {Automatic, Automatic}},
      GridLines->{{0, 24, 48, 72}, None},
      GridLinesStyle->Directive[
        GrayLevel[0.5, 0.4]],
      ImagePadding->All,
      Method->{
       "DefaultBoundaryStyle" -> Automatic, "DefaultMeshStyle" -> 
        AbsolutePointSize[6], "ScalingFunctions" -> None},
      PlotRange->{All, All},
      PlotRangeClipping->True,
      PlotRangePadding->{{
         Scaled[0.02], 
         Scaled[0.02]}, {
         Scaled[0.05], 
         Scaled[0.05]}},
      Ticks->{{{0, 
          FormBox["0", TraditionalForm]}, {12, 
          FormBox["12", TraditionalForm]}, {24, 
          FormBox["24", TraditionalForm]}, {36, 
          FormBox["36", TraditionalForm]}, {48, 
          FormBox["48", TraditionalForm]}, {60, 
          FormBox["60", TraditionalForm]}, {72, 
          FormBox["72", TraditionalForm]}}, Automatic}], 
     GraphicsBox[{{{}, {}, 
        {RGBColor[0.368417, 0.506779, 0.709798], AbsoluteThickness[1.6], 
         Opacity[1.], LineBox[CompressedData["
1:eJwVm3k4lF8UxxVJi0oSipLsS7wz5rWb74xlbIORlKUoRShJKi1apMWabNlK
EQqhFKUohah+FZUoRaWFKEmipN/1l+fz3Hnf995zzzn3fM9zLVm3xXnDZCEh
oURhIaGJv0NblftG8q+ZBW78VK+gQ+FO5FmHhadS2VssXy5YSnhncalQb1Y+
m735P4Y6YZ7dVO3cn2Xs/IbDM5iEnW9XuDVnVbD3pm7MA+HVLN8j/8xvshNF
vIScCes9j25P/XmbXekZKedHuOr4u2/aTXfZD4dPju4nzLY1Eq3PamBzFZ+d
zCJcJ5Io5xncxE6WOv7rJmHbWz2MH+YP2dJMFdm3hJ/s4thESz9mS/2IHBPT
paCZ8bA04ecT9mdK9owe4aCdI0aeXi3s5H/hIusJl7koNag2PWW7GZ/WOEmY
nr23oyarle2f9a9GjKKwq6/AL1q0ja1nFqzJI3yz6engiuB2to78a7cowpxI
zWn95h3sNNaDcRkGhci1K5OvXXzNHuge3upLuMHs0OJI6U52h6xfQSXh/L39
GXE/u9iJS4UdNzApWAce8t5W+Ja91X7Zg1rCPW6yKm5e79iWOVOmK+pR0NK3
vKTU9J5tkaDypJ/wpe9Z925kfWQrcZQjLtPEvl2MuLOCT2whZxdpbX0KQ48a
nY+KfmYvXXYpuIgwXTz02jm4h705aHdQuQGZv6/9UI95H/veMfWMASMKa1a8
u/54pI9t5vzTOcqYwj/zsP1XL/azV/RfaVE2ocBdcm76Qelv7Lfv+xUDTCl0
94fPif05wD7Qzv29GBRYH6x/jDt+Zz/c+bG7lfCRDsnWrYXf2Q1LdqSd4FBQ
fXAhc6XXIPuH86DTXHMKAeefqyxt+sHe+eeIBMeKwrd12qZVWcPsw9G/l7vw
KaSZdzc1jg+zq7yct3o6UIBSpusL719szxN7hf0dKSR+EAseUhph7+cMHTsu
IP6zsTtn2cVRdprjTJW5rhTCNmeK5VaPscPm5H/v96Kg4OCccmnxX7arTkWc
6VoKTcumKd4++JftoL753Il1FBYM7DB+bTnOVtXPsOJtIPYJcQ6SfvSPffqD
qc/nAApCN0V6LbdMwkD3KsfJOym4aHnr8s9MwvXNTffTwyicz7qxw6V5EjKO
vatn7aYgCA8R9mFOxi/TOpM94RRyzLrkDvyajL8GD01NIilY1N5wrNovgucj
256lJlI41hBydVnCVNTtLT9RepmCrPdq4+HqqdDcjueXr1AoHOXVVn+ZiqSV
5jOqKig81JL/z54nBu+Elw7PqihIJN3rDhgXw6l8VTWDuxQyvOTmFWyajo3n
vG7cfEahaKQ+ZLGNOFyi7rhf+03BJLFs5OMOceSafnQx/EvhkWbmvpJz4rAN
2k/X/KMwsCY42lRoFq6lKlx8KsKAXv2CHI/KWdDOC7bQns3Am8bKzw/mzkGL
gU5lhhIDfikzZcQOSiBr43LzFc4MeJtP6Qk7KYGIb1YLuSsYcP/+93rPRQko
62THMVYxYM//5vHgpQSSjs8wW7SGAcaUlux4vbmQa/mbrRDAwHjoSVWpz3MR
GGR17HEEAykuivqKjvOwK/F4S30FA3clDVxN5KWR/IN1x0+Nibk3iySSWdLY
wr+1dacWE+vWL/7vC18a22cnbYjWZULoqqhF5j5p6Mtwxq8bMGHm+pz63SmN
GLuVy9g2TFSlhYhfy5FB23lRoVcBTJTJX6xjqi1AWLHIuUVlTGSpKjI1mfJI
zB3PuwA9RK9fPeu9jTz05A/zhiz0EHY2rSfDWx4/tr2NYNvoYfnC2Wemx8tD
wlU844VAD9Nnj83s/SyPc3euioj76GHX8POP508vgkf7NO+Iw3ooemfBl5yi
AEboSCj7vh4UD74z2jJHAVf6p+QdfqSHtMUH1B4sVMDsksS2+y16OOJ5Q/gQ
QwGnQxQlnV/pYV0rVTXopYAKxVJX5z49LLi/SLWlSgG0/exy8VksHLs0InQi
eAk2t06/J+bEgsZ/T3269i7Bv9rV//xdWHj4uaRBJ2oJ8gL43fdWsTBHYUPs
o7NLULxiwfpda1k4Gd8sPfPpErx+ZzT/UggL+YGFy46yFDGqrXF5bTILdcqe
nuG/FfFt4cwqo2cs+HL0bz0UXQqW5tbz09tYEFs9V1FOcikUiq7cevaKBfvk
xk9VmkuxekWj1Mr3LDydzNo24rkU6X6+qnMHWXjXKR697dZSnLPtjHSaRWNS
xq1K/0glnBEkpq/n0DDxzTq7P0EJORW/cy0taOxg7IpJyVKC1nLXq4t4NHrv
M7xqryjBuCKr4Jo9jWd/8kRlPyghrGfxeNRKGrMaIwaWfVfCgHKZv7o7Detk
r5cWf5XQNe2n621PGtVasiXBUsqIEfXe+WwtjfzVsSsaLZVxedeb6cmBNLrU
/dlvBMrY+6Sitn8zjYXDlupDq5WhbKu22yyYRkL8v7HFO5ThzX5YWRdKY9et
kHM785URf/vx7XXhNOyXuP1QmaqC1BtTRttiaRzpZ702kVSBwo9VclnxNGqv
z73nvFgFXxJEA1ck0KCdH2bs01fBYrki+8IkGosPsbmtfir4szWv/lU6DXdH
Oa2+bSrY1Tv+2CGTRvLCUanJB1Sw+tnB3MosGmJXLvdop6lAJ9Fjb0A2jcFu
5ROHG1VwYer1l8vP0dC6NHlP5jMVjOp2Sobm0fAN71x/qUsFi6qtG6PyabyS
Sjd4PaKC3OO3IlLO05j/brviDxFV8FmiYTEXaDiVOM+cJqEKo3aXxh2FNOqs
Znbpqati3ptNHtrFNMbn9jTZslRR98cgYYSwYWd9uTdHFfc9tgtfv0gjtCjn
1A6+KhQ1N5YEldAo2bn/aKybKrRvDkfLltL4bO65NWeDKvLjcpOuE1acY+hx
basqDGdX3HEoo3Hy/OCy7ihVFDXP2b/qEg0FdrmaRooqolW7DtcTLny+TTH4
jCrK0pRnqF+mobdJT66iSBWVZTEzDhGumfxTaqxCFVdKzSKfErZOvzqbe0cV
tlWHQxaU02jW2THt2H+quFSm/3QlYfcGWvhRmyqezm3OjSHc7flrTLJbFdxZ
Lu+uEg76UTns9k0Vh64rx7US/hUVNpD9WxW/HNk5/YQPKBj2fpiihozRrsV/
CE+vHH2vKaGGEr/nIv8IJ/OrXm+VU0ORWajTKGH57t0vKlXV8HS7++Rewvm7
jZv/MtSw40KwbDNhXYmx++Zmavg38DO5hHBVwc26KBs1rMwpDY0gbG4WXvPY
RY3ksZ5r9oQfPjO9JuWthvg729aJE3YNHL/kEagGVYnckDqy/q5Jt4rO7lCD
bPOe3q2E/dP25306qAYPzaD7UoQHlyFbO04NBW6rJcuIfffWC6VvS1PDngVl
DSAs6lmbeD1XDXFTnD7eI/tzfPBg7L8SNcx4fD7UkrBMFPeIZZUaLmyuDJ3Y
z5zFwgdi6tUgsm9lz1LCWhV3dzU/Iev3an8WSfzhqn3kNukONWhoCRl1EH9p
3DXFL3dQDRZt1/cFEX9yntPg3fNXDa835PpeKCL+mn/EXWeaOjoey7e9JP74
9elUhxuL1dE8P2bjEuKvYQGNvEma6ugMmXqCJv48aVIUh0erw798hiu3gMa8
ZdNZT+3V0W1aes+UxMPpuvvLZFepY8nTG/u0SbyoesSoefmoY3GQzCfJXBpG
x2bKfdmljvHIsx/qztBY+26WsHCBOh49+GJ7jcRjb9jjMevL6hDzW4o1GcTf
ZycMx1er403FdvU/aTSOmUj0LnimDsnwmy9lU4n/p0o2MyZpoNcqLfbLcRq/
bWWy13loIPrR7TOfD5LxNfNnZflpYCRi27cX+2n4hMwLf75NA8PZWubVJL88
TJ/jYR2rAfGiUr2AXWT+n8Wkl1VrYLIzu92B5CfukdH40UWa6P2Q8dOJ5Lvh
9F9/GZqaoIbfPCpwo1F08eemTfqaYJTvu/jTldjj+XfbTkdN7ElSuLNDQOPj
0l7R+gOa+CC0kzPHikZM7ct9Ce80MeffzJ4ybRp43tbf9FUTEQmD1Qc0aAx9
bvUU/qOJ4s55jdaqNNbMeWq0Q1ILhf6T62sViP96PRj2sNDCPbXnp90kSb4e
uxGkmq+F6e+u3Gf8YkHO4NSaGn9tpJgVySyqYkFh/v7Xqtu1scd8tM27ggWl
IW/PEwe00VD4bE72ZRY0y5Tc15/URqnHVe1ZRSwYqRWvmF6vDTs5iZXXM1lY
JXPD3lVhGXb/XPZPsJeFpJE2o6+ty1A56e64sDELhz2jZ8xW1IXbsZbd/y6R
81t37N7sYxRGxOzilp9j4uvV2MNL4kkdW2Lw7ls2E83G8ubMZFJ39b27GJ/J
RBrPrMb1DIVbj4wfPk1kQsXrwJVT1ygk6y/VCj/IhHm8yFnNHqIDdmqxXbyY
2Ns3czfPloEX7RHH7eSZ8A45pe/mxMCkqoV9VrLk9yPaPwNcGRgJLb5mKcXE
dBHH4Ph1DOxXSrjOF2cifeEJ3+e7GTD12/jv6F8GKmyllvsUMXAhu4Bf+IaB
b+fltfbPZKIL6o6NuQz8ljzzXW0uE/baJU5hZxgQ3a9Y2SLNhOxH9jPNUwzI
rVDlqixlYoq8y6ZTqQxYT6JW/WfIxPqIqcpFUQzkuFlELvRj4qfi2/KQYAZc
pgd2VNYyoWeW8Oo2GPDa3n927T0mApX/rPlgykBA1xa/Gf8x4TVj0xlxYwYO
VoQOrmljwu2F/xp/FgMl6/aJiX5jYllrraqDBgNTb5zQc5HTQ8nXk4xH8xio
CrwWO7BDD0+CHfKK+yi4p7TPnBeuB7O90TyZXgp/an7H6h/Sw8Dy9duOfSL1
7VzTuH3H9fB3+aegHe/IPlyrjZt5Xg/l2TKfjrUR/TjlQbxaux5mrlJ7dbSe
wgadvln2nXqoTltjZULqZ1E38eNbPughv6qZ/fM20bPFjscrvuthbd2yltCb
FO47PztuMZ2FirqZaYXlFB5nv07wJn7zrlW2YyCHQnDT+JxIDgtTGhOUvhI/
mPNj8YkCHgt7zazHvp0mes1q3Ymvy1m4qKW7alImhWd9H0/s3cSCx7a+S+5J
FF4aDiSmnWIh7lBT+SeiF3b7SEjezGXBarblTe1DFBbGMZI6L7Bw/KScc9hB
Cp5doUkqJA7aGbKKC/dR6DwymnTlEQv3LD7RJ4le6X46OeXJPxaenEg8tzGQ
QvPzc6teTCF5sm/Sk7/+FGpeWMm9mUFjO9avPrmR6K9X0blfpGnIclTTXxA9
ZPd+7mVRXXKu8i1XxHpTMPhwZbs4TeNfn72HBdFXSp9cDeeZ0FAzUa0SWkNh
vDfj9hJrcu7aJR864kHh8qDiYxNvcu4vuPy9nuiz7KG6RHNfkjcX3Uw5s4JC
7LCvq+0mGiLrdyXvd6Hg+7vw9cowGqMLek7ZOhM9NJnZF0LqoG2hrkXziB48
IGE+7cJtktddHj7YSfTjZskPD0sbyLlbOOPoSUviH1JHEyoe0njd+zzlhgXR
h7IPpOvayPdjs4vmEP35SWG5SucAyTu/PeO+son9FX/2fBgm3xvbcluX8G2l
kxf7xmg0ca+wd5qRuFZ7pfdbTB91WmYqEkT/Ouj6mEst0Ufbk1iPMKKfjRlT
psqp6iPb1P1FhyEFNb2C+4ra+uCW+52xJDzZ4ItA11AfjMMBC5SI/v5mGCel
z9ZHEvW7KZ3o8w5jnXZTS300xnypkyRcwd7mbSfQh6uuTNw8ou9zOVJKziv1
Udir4Z7JopBgXvlp1Wp9qLl+CFIhHMD7E+Trr49ZCqxtNnoUVtqcYmzeoo+Y
zDGvt0yiN+3Yw9u266OjNudEOGF5x0PhBw/qo/d1X80dBgUGLW2jcFQfOzaL
hm4lbCVfNO9WrD5y3tq/W0p4y5eWorGT+rBN0e9PoihEtvjuzDyljzmO3ccE
hNOu/+Ya5epjSCXk9VzCtUcVX+4s0ce3hM1FZ3QptAZV5M2/oo/nCwsVNxPu
XWG79ep1fUzaHexkSnjc5I2Jyy193La9wJIgLKkUIvajTh8/ZC2eftYh9pwh
+uzEfTI+s0OtjrDJYHq27hN9TFMqY+YSdmrXDnz8XB8Gq2b9OEx4w+1aOuiV
PhxDvH03Ed5dsGKy+Ft9VJlIx7kSjo/v+a/ooz5aUgt9LQjnbA9Pt+3Tx3v6
3E8W4UpPiQ093/URWWJtokn4oXme7rFfxN7q3YZKhLs0DMdU/uqjrLWpf6If
NiTx3736yQYo+7R85RLC00a9k9aLGSBq1ch2ZcKLuobWCM8ywPSQy3bahBn3
jmnkSBpAckviSwPCViVyw5A1wO1bP5ZaE/ZIKavtXGQAs14DdQ/CwXst4vYp
GcAz8cGXrYQjfdpWyWsYYGOsV2As4TTbTUo3dQxQ+fxBZiHhi5TQgDuLfG+j
xu6HE/06meQbo0YGEFhpiQ4Sbv2nejQNBjASRLEXTuzHxxvO+lYGWGQlpGJN
+N9/jota7Qxwqim1JozwvKvve0IFBshtXSZzkbBa1s6rkisNYLorUecDYUFA
tr1gnQEqTnsf9ib77ytgygz4GcDq9J+aXMK7De69j99sgD7h3vJewrmi33Y/
DDNAy9OKlkPEv671R1gF7jOA0MpHf58Tfvhs/tzpkQZwM4rt0iT++jPH7ALv
uAGqeV7X3hGeHt0S+jHZAL+svpSYE39ftNUXhzMM8Omt7arzhHns+Bd38gzg
sTDq+V4SH+mvXk8xu2mA1S08H2cSXyV3tjZ31BpAKtdSppnwnQtTTu25Z4D5
TZGxy0l8ftmprXe9xQCdeVOv+JD4NZ0Xvk6vxwCzDyueKjOm8PF66Wf7bwbo
8g9LcDch8ej1LmjDTwO0p13rFpvojxXy9qROMgR153FBCMkfsZy5ySOyhrgx
p69+N4cC/cligYSCIV7cY7fyuMSfYneeUVcxxPbvkx1kSX7Sa+sodmcYYlHU
NP8mkr86ggrqb9oaQrIpfdcaawpH5r20e+5kiJu7W8odbCjoVs1s6Xc1BOuS
u4O5LfGPKSFvFvkYouhsYqWhPQWtLJNfB/aQ+Xx9f9zDicLepmY1y2JDyAdW
hW5zo6CyRaR09WVDDE2e6lDoTuHJPH3WjmuGuKOhnvKB5G8l7yxOQZ0hNPQj
1vuT/P5w2Nd92mtDHN4dY5rvQ0FOaSzmP3Ej3DB2Zf4MotDQtGzuR0kj+D47
KbItmPjvlrVp47JGCPi9mPtzKzl/qxrO6agY4VmCmebU7RQ2CU5UnzAzAvc/
hWrvPRRu7lP5tmKLETTuqvz4TOqu+Gl24aLbjTDuNPLweDQFr+QtMyp3G2GW
1vkTRrEkvxZeU5U5YoTv7RseZR6nYP3c1vtllhHutLWUx6ZSeK65pXnNfSP8
lHIPV8+j8LWtstxP2Rj9e3ZtdiTn/22fDo6MpjEi3HS/hNyjcOKr0JNGXWOs
v9XCz2gi+yFi26duYoxdhxpvD/1HYY9Oh1KfszFOqOusaGulIHZEKDX4gDFm
dvb/diN13RKmTdiuV8YwVXg4ai7BwLG9M2tz3xqDNbAuZSGpZwbqH0979Ilw
7fHSX/MZqFnlmqk4ZAyHLxEe1XIMuO/zqXkw0wS1l3O27FNjILEpXGSRmQky
t9UzWkl9JeJ9OeHOGRNk/WpzeBzKwMfYhRdm+Jrisfi1MIceBtJLvFiym0yx
iRXhvqSfAfsnubUqIaZIj5vX+muAgXJJrZecfaYo+dx+uHSEgQMZJjPCUk2x
0aiZYSPGxMLzqzd3N5iiTbS4TEGNCae72VS1qhnupHv/YwQwcX10aVVQjxn2
PI62URpmwrCt5b2/OtAj01loLMrCoJFpzC4tYOe5l8l3SJ1UeKqAEaUDZET1
B/Fms7DAZ+/B8yzA0+jFeVsZFn73Ky/+xAHeVtmoszRYuCm8y329O5DmWPc5
ik9+qLO4eU0MEJDBtyk6wcLIiaiwoHhgztY27oMUFsqGfizedwK4pmJY+zGd
hSVVjUGnTgKZSgFjs3NYmGwZMrMjF/g+OCRQJ/rgrns9z+0mIMwwmeHbTOqq
I4E1y/sBu1rvj3tIHZT46pG/zgAw9HIGv3gWjTe6DKkZPwDka+S1StDY8Wok
8M4IMIs73icjQ/S47hFZSoSDult96s5KRP++OhM6ayEHxpqXOqKMiT7VFVHo
lefAZ0uTurMZ0WOH/R7UK3AgNbMuVJJDg9ZdphiuwkHB2crGA0RP+R6+8fgL
xYGk24EXIkRvNei0ajRZc2DumaGUv57G3MOGrefsOKBdhDN/kTpqzcusgwcc
OLgcOV+H40/0HDkg9F04+BvL239zMw2VlwOH8704cPykaem8g0aIjgsVsY4D
J0NLEx9SZ9VEVnas3sBByGTLL4G7abjq7GNKBXJgv6+TvX4fjSORM94e2sHB
lZ7Mnd8O02hpD4r12sUB7/fdNzeP0lik06JvvJeDLt0zZw5G0ahoT4sfPMhB
ePgFke+xRC8uUzFZG8fBtfdFi3yTaDAioz6ZJHAgurJTuT+Zxr72vkSZJA60
sgcYgUT/zo8s73mcxkFp7SFD+3QaVu04aXaO2GfsxdiZ0zSuZazvnlHAwWnv
U1Pbs2loeB6j2i9w8DQuWEPsLI1ZnY8fbCvlIP3K/Ew7os8PnPkhw7nMgQl1
uMOL6PfBtdK+s65yUHNw8oJAou9fdK8RulDFgQ0dHeBL9L9tfgR/RzWxT5li
sOt5Gjf98jPMb3NwMKl2pekFGmd6+/Xe1HPgq9Fz9Vsh2Y9iiYiiRg7qn7xf
cqOIRuRm1uOwBxxMT1JcFV5MY+PAXn/JZg4eKAuJfLxI4+WlMxVdTzk4sePs
ltgSGvbb6oRLWjlIeB8Rr15K9kPvs9Oedg7cOEOe1YR1h2ectu7gQMXj6nNe
GY2cSp0vUp0c8Bd3DjYSnrdrucH7txxiV5HSif7LEaOdh8u6OQjdx55SSnj0
T0ZLOAmwX8mSvyQv09hUXbPYrpeDvSnyh7cQfrPv3SaZfg50tu0qriXsBNGq
D984OOR8J2B6OY07kzSmlg9ycHPHh2obwnp3+S4HfnLQJpZ2av9EPypy61n+
CAevF2+YUkxYxirl64I/HLw5+XboEeHoqdeNP/8l73umtOkz4bHGjmNXhbjg
/80JHJnol0ULtUYIc8E9ZjEwTrjLTmmpkygXJwPe/pzojzmLWwfLT+NCakHI
rm+E6x4FVvfO4GJJfkhYO2E64fj0a7O4OOf27ft1wucF5SsPS3Bxd6rrQALh
hZIvzjnP42LEWnzHGsLxz35/XyzNhYJfboQiYaHURex+WS5Sp6nPf03WH7KS
G1slx4XuNRndeMLdMr7tRxdzQRfXNrEIu76MUlmhSH6vZd79lNi3MfPiNkVl
LvIf/I3YSLh40U/xag0uvqV0eW4n+7OoS8YjWpuLp7v+neon+5lw1uT8Sl0u
tP5+3OxJOFQpkjvI4kKlJ/iWPPGHjx8Kjt8y4MLWuskqmPjLqoIHHbHGXBx9
lrz5OvEnUw3JnaocLrLfyBbqEH8r+0LXDZlzIWxg1ehJ/FHxorvEHSsufrmf
ST5A/FVUN6fI056LG/OE9YqJfz9iUV0nVnKh/3w2M5nER4zruelZ7lzUp+1M
XpNDw3qnNCt/NReqDfu0F5F4unPtb1SVDxca0/VUwkn8XTW+z3y/hQtJrdVx
N9KIvTxN1/SHcBFYFX9L9ySNZeFlx35t56LvV/7GzBSyHzWpr2fs5SIk0t9W
kEgji+NzVO8YF9dLHjhzYmi4rWu9ZBbDxdKOo60+JH/MP2TTYR3PhUu1K2Mv
yS8JpOhfnczFp593SuIP0TjEG3t5+AwXf+Rrw0z20Ajgpyx7cY2L4Eu/au9t
pKEaJOb29gYXw6YdDxxIfuyO33PoSw0XMms8zjz0Ifnyydq2f3VcRExu7ite
Q0OwfFmEWjPZz9FbA5NcaBi43Xu+q4eLBs7GnpmmNKZsGN0rt8AcpyPu1WtM
I/sftqFoUM4cR2qqx3uIjs6PaW5vXGyOrAFzsdzJxH6XL9Dblc0x2ZazQGSM
heh/bgP/6ZqjtNyx4eBXFuZkVPns55mjSY/5OKyFnIeP99i+CzXH8n29zv+l
sqBjOC59/rE5hnYJL6qbx8K0rpeigckW+KH5dPOKXibu17he2XLSAocaVt9s
/cBE7KmWtaEZFvhbPtjq9paJOR73b4afscD2jn2OG9qYmN96PSSh2AI6b3Ly
khqYUHyY9uZqnQXeaL0qXZnLhNE11wqhnxYYLejbc2sNE2OpLT5TRixgaJBU
EefORPV2B4npfyxgcqi1bY0rE2BabZKcZAmbW2XTpzswiX5hKaqIW5L8XZt2
2JQJ53Pz4u2ULUH13rk7X56JgISWDakrLHFkiUnYwzcM3FrLk/ZbZQnaWWUT
7xUD85g3G/U9LHGT03i6/gUZf56n2e5tiYDwzEcPnpDxhbu+L9xkCQ1vpep/
d8h43uLwsxHk/c469WLnyfiNTcnFpZZY/Wbaz3JSDwXEvrUMv2yJtrI//2Vt
Jb9f7fqLf9USckWeiAoi40Jw/1Zlie3fTEY3bSTjlpIKjAZL1Jg3f/XyJONP
rhdVdliCPTQa+tOCjH8QvXtnmhV073dJ9sgw4D3/geDJTCtIqlgdmU3qNyHe
8a7Xs63QS3VuNJJkAOelx0ekrMD8ZH/olDgDtwPUDHUUrbC2yEMpfTLhbzal
mUZWyPy+qdW3n4K3wiyzC6ZWOJ2w98qzXgpCgpaHFbCCeqLvbN5nCrjs3tts
ZYXl006bGb4n9WpooLLYciv4hRnGLm8nens0NjM00AquWULLvBsorNMQaEQE
WUF2vpfo/DpSH3tIXT++1QqzGk94P6mlwL15qrVwpxW8ZF5kOVcT/bOvROLt
IStETbuoF3eFsPCTo/wsK9ifX33/ZS6Fu+KSoSr/WYHh9LC59TCFYd0nokJP
rHC7zHKOUSQFDZe49PYWKyReuGVwNoJCYsbUW7FtVoh7sIu3Zz+Zj+rYtB/v
rTCsmOy4ZhdZH+dD9q3fVrj/7s/jzs2kvl6fw0j/S+wbGBZ7cBOFjUe96kOE
eAiJc1ymGkj0yH/tvcqiPOT8Dl+ybyOFbPdHrFgJHs41KFS7E/1hFlr5YJUa
D1ZpTL9HRM+EnAxdw9DkQXi3jXPJKgr5VdT3Gct4WO7pIp+4ksKsScXzbzF5
yEuodd6wgsLruDNrldk8eOksMDQSUJhzafXQOIcHSXcpBUOilyyeLTjaZsED
67BPt7EjheIFKcUxtjw0x3+ZzOcTPVUQ9ev7Ch78B8+dOEX0WNl9q+gHq3g4
3/rI7Yb1xH0JYfk8Dx5GjG3GOngU7PX2cVet5aF7v8IjTSsKC2tD4mo28fDZ
VTv/F9GDDt06CmlbeHApkTHTIxwxtf/y1hAebh0rKA0l+rGX79emFMYDrTRz
0SRQqHrpsTTmEA8eU5lLrIn+nBfQvtL1CA9ZPxlX8ok+DRp1jV0SxYNTTd2I
GGFFGeeflfE81NL3Y9uMKESvsL7Xnc7D3uzO9lyif7u76/+UZvGw0auoa7HB
hH3Ndfdk81Aw1Tg1m+jlwUSzdIk8HhJeBE4vpCm4P9ELNCvjYVtL3uwvRH9f
8bqcPa2cvE+KcSyS8KxvOs+eXeWhZNDq0hLCd8Q1TQNv8DCuvWCeH9HzcqfO
b6VreJD3s7SbTXiHlkr+pFoerrQbUzcYxL/slsxOa+DButRHfNHE/ZqXp819
mnj49PzWn2cUhTf+cmHLHpL1S5V5HSdsMJpePPqIh+p1Fnl8wonHpN/WNfPQ
xYuNnk24TzpFKuEZD9NlMuSe61KwKphr6/GCh+GveR6nCf+uFy//3sGDsuvt
dmPCLitiPt3s5KHlx/qFcwiXdIvJHXvHA5canjrRnxILPeK0/AMP1BPZM3cJ
rxMWObzoMw/XNWLe5xC+mXjwek8v8ce0rS0T/an5iv/6r/TzcETcedNEfyr4
0l7FAwM87MnoKpvoT93Hb1e7Hzyi9xadnehPKT3ZGTN/mAf+2RYTmvA+r5+3
3o6Q/WBvPDTRn2r7GjJU/IeHRL2roRP9Kca+AbWwcR6yhR0lJvpRseJBq80n
WWPXVWG3Cf6Y9eXELBFrBEw+ZTfRn4KWf0O7qDXqV4j3aBHOuPHx97lp1hi8
soWa6E8N2a7XCZ5pjYOX3yjxCDu8fOtjPNsasyr23HUjfN7fK010rjVMpviK
BxOePNrxsHmeNbbdGZoUTdjzmPukU9LW8Huqe7aAcIV0G2vjAmvkqqV+aSQ8
p2BFAFOecGzB237CAfTT0+OLreHkVHFoPrF3Xb3T0yZFazRsEH3CJbxoxaOp
KcrWaOc/bQghHNZtZ+KtZo1ONXH/fMIt25qCNTWtsf1PYeVrwlrCvLxhbWss
ClEolyH7fySxrr1W1xohy33cVhI2vHSLu4q2xr9H3MLOCX/KjnXxNrTGbl9G
vQ7xt4h4N9+NJtb4zytEN3KiPxX4IyqMa43otRVCRsRfg91vZx6wtMZ43gHv
TMJSNnEXj1lb4+/zUolJxN/XqKg2pzmQ+Qgyd7YTFpYaendGYA3/cXFtexax
n3Dt0HkXa6S90NG7S/h7l7vMdXdrNGc1G9eQ+IrMjPdq97VGxtff3M8kHtWj
Pba+9bdGU+rB9HBDCo/C1A71bCJs/tlKmsSztOud/NEQa3C2HT2z0phC4Zzh
ftn91qhT9l4304yC4787/5ZEWMNLKyWwjvBQ/3EJjcNkvbsPPjjApmD6QJ1l
FGONP31fk0RJvnlyePVe95PWmPHHZYWVBYXtoRrx6zKswQ7lKi+xpIie/5Ud
cMoaoofWOQiRfOaDE3d351rj55JNFx+QfDf8u256Zqk1PpzULEu1o5DZc0Iu
9zKxn5rGymR74n9ta5YVXbXGzG5Pj1SST6Oujghu3LDGlrHgXQUk38oFa6W/
umeNqJP+suPLyXm3ZrTw/X1rPLXadXERyd++/IabX/6zxkXdyjPmrhRKNby7
/jy1RlKN2PkMkv+5H5JU5bqsccnR1zh8NQU/9z9XPUesEWqR0DiPnCdnjGsf
6P6xhrnsficffxJPckffioxb46uTcPHVAAq2nXPFLwrbwGqBzZsN5LzSWq+x
/u8sGwg7ebKGQigMbHabe1rZBpXce58b91FQc1ysFqJmg2fK5++6HKCwVveD
qZWmDTZ8KdjefZD452Cw/1ddG9g89PKeTc7TKzuP3TYzsUHOXBuXpBjizwcr
gzqdbdByyLF7eTo5T9aFR5avsAHV52Yrn0mhx9w84+gqGyz7EBbdm0Xyr+jj
ep01NhP3ak4mnKFgEvNR7oC/DXYiqHf6eXLepkg9UDhgA+mOZRHXKol9z29T
XXfRBv335eb+IvXDzJ5jC7aV2UD0XULepg4KCeqnxSPLbfApad/Nj28opBY2
/si7boOulwNbP5P641yx/O2eerLe/W1flnylUFN2b9XWNzYwfjN2bJMwA4PX
FkYfmG0LpZd+424UA9tHdcNPzLXFLrAC1+gxMGJoFZwjZYukHWHGfvoM/KsK
dq1baIvK1kKhI6YMzKyuVxRTs4Veesi7XzYMqNRuuXEctmDN38Mr8mHAvelu
3+mttpj5Qe0ZO4OBrWPN7/eE2oLXHiCecIqBYzpdL1fttEXNhvCW92cYqEgZ
a5wbbovMfruhlAIG5q5j5R05ZovBhgUWSlcZePA7f3VQti26Z0rofCT1polW
9CPT/2wRLuZe0j2dicXHnco61Oywfepn/+qjTASuGXkf0WGHkjXLfhYl6mHQ
c757fKcdfoldzbI5qYfdHnpP0t/Z4dumc58/ZuohelXwzbLPduizHFymkKeH
QufPyW+G7CC+6VdDTKUeeq3aLI3E7bGCjnAy6NCDv861gu+m9pj25WhikBIL
A9qt8n9hj/7rj1W61FgI0xpKErOwh8g5Pz1HbRaOqeseWGxrD806wxBlmoXz
S8+v4rvao/vQtR1lPBY+S6dNuxBkD4sSvxc6ASz4CYUFemfb4yHdfYhfzELE
9/gP+jn2eG1wZu+UMhZOv8vzmp1nD980B43r5Sy01j1dXlNoD0m2ga/kDRYs
onRM5CrssVmqJPtEEwuKcz/NbHtojwa76UsKPrBgJjx+pPSxPT7fSxya28OC
+9C8SUdb7MFufL1vVx8LJ1q5P1lt9hBaOGsX/YMFoczTr5Pe28N5OMMySIjG
m6WuJY6/7SHq9yb7niyN3/M2q6n+tYeC5qWjL+SIPhSNzBn/Z4+Udc+03y6m
wf98KfXiFD5ebjLc8VaZxs1i8f0zJPjYxh1YnkzRyGDVO95T5SNNxsKxgkej
QqWj6bQGH+k18TIetjRapH+Y79DmY1XovCsj9jSm/VYwUGbyYXZLT3ORM42w
mr0Kh8z42EG/SZzjSfQfT++72Qo+ohQavI8Gke+dzLBevoqPk/MVxd4G01j6
WeiMnwef+FWhJbWNxsCx/xwS1vIxw/iPxdWdNKLv+xa/3cxH3WX5DJsDZHzB
f8LDwWT+H8PZrhE0VgYyPaaH8uHxL0fILZKG0kyh6czdfIg+mpONYzRq+Ol+
kUf40K8Zrks9TsZP/6tJi+Lj17ToBucTRM9/3TD/Yiwf/gqXd4gk0Vh1nFH/
PJGPlByzy9ap5PnONLneFD5mvtdWeUX0urLuv23jaXwUvS6Q9kmnMfjkgaJq
Nh/GX15YLM8izy9h7DbO4SNaRSLwxikat7amNTvm8SH7SOudTDaN2LkbDoQV
8TE/vjO1/Cx5n8v466ZKPpj30kX88sn4ufWsN1V8xJzsTwwrIO8fuh87WM3H
38AQpf3nyXxSThovrCPr37JaK7CQrOfj30Sde3wYFDSecCoi66HX95rf5+N9
dXWbRjGZzwvd9E1P+JAcuzBQfZE8r3py4MBTPkpjVK/sKCHfD/vLS2nl47nS
mKlSKfl+o0/2hXZif/bbow2EB2XuD1d38DH5Gzt2dRl5n7+uQ0snH02vWyx7
CN+6npr38R0fLWv3lPhfoqEy/e/Y7w98LN+5+fYbwrHuPi6ze/jwzE3aYT1x
H6qwqWhpHx/S/ISH+YTd/ugIG3zjQ27N61ujhG/bpbrbD/LRcLjYkVNO3pc1
dsn7Jx8m5XJh4YRj+9ZN2z7Ch9+LVtbE/a0fJk3eUX/4uDOAI08n7pvF6Vw7
NU7m87rZd+L+2O3XKbMvT3LAe6EHzRP9MZVlY74NIg5wDjSqm+ifxe1bV/Ny
qgP4BaEmw4SHHjVKfZvugGvDcYbvJt63WGez8CwHRPc/v3Fn4n1bUuqkJRyw
bXb6/ZOEVW//Wag1zwENws1+ayf6ZXPWbYO0A/rozKTFE+/zbrzvsoD8Xvyp
QwtZ3wH5b3fd5R0QMzRt+R7C4i+lqr0VyPO+B6xlCWekmlT4LnXA3+9aasUT
9lzuU7pJhTzfHPWDSbh8dvT5EHUHxPreKi4j9sfDsrNhWg5IV851VSTsZjme
FMlwQH6M4oXuif7YJOW4aJYDvEP0jrIIh9TYHUkwcEBYVULKHuIPsfrpYVlm
DiiRSVrzifiPzNCtrTkcMv9hZ8FMwnllHwPOWzjgXWnMARXibzXqequv2DpA
KkEjwYj4o+1Hd9cqvgOCbtqv1iP++iLnoONtJ7I+//NeS4k/Dyx8zHno6gA3
kWSVt7k09rb9NGpxc4Ct44bB0hySP1Lk9No8HbCcWy4bSuJBcVaASvc6BxTe
mXy04zSNkvsJi3s3OODoN+bLAySejI9WygxsdMCj8rP5C0i8uQhNmTEW5AA1
Xmr9MhKPRwezv0nuccD2WRz6ZSKNeaUNn2X3OcDl4ICjJon3M4H9bxcfdECj
+EfdEJIPqrqNnmkedYDkYlbY2xgafa3Pr5knOeDX8twwHsknYUljl2xSHSCH
g4utSb6Z4rS0yDHdATNdS36bkXy0qCn4lEc2ma/0nK2z99JwujEjYluRA853
Xk8zIfmsYydjz64SB4z8PaY1QPKdv55b6P5LDhjOOO2RQfJhxMV835hKBzxr
sXrU4k/jajbHLveuA7q9H7Q+96KxIHLnvKevHPBRa0ong+RfI+ZJibw3Dgip
vi2IIvnZ413FrJ1vHeBVNudQmwWNLAyLLfxEvtdVuXotm4b839C/6wYd0Hz2
auoiPRoKO0I+Doo5ouf5pEgXcj6obNx8bS7tiCvCQ1fkP7NgJR13tdvAEb3c
GPPCbnL+NRRfrjB2hKHro1jqLTkvlfqK3TmOOOG9PFH3JQvqbwPO5tg7YpHk
hb2DD1jQct8YzfBxxGQDPYnkEhaY9j6ezgmOMNk27+zdYHJeurfQa5McMUct
1ipkEwvT/TkSwamO2LBwj678Rha6Di9uiMtyRGqPl/ZGLxZib73SaTrviFPr
Fgg/57PwkeEijFpHTP1HT5HTYCFN1rJQe9ARn+JPcXu79LBvm+ReEQ0n3Iop
FDpupwePJEkb78NO8Mk9O7sJTHxtUo1qOOKEVwMHCkdNmDggZNKkdcwJOcod
/7QMmcjfvN5mNJo8f2LD10yKiQHeVZvEBCe05W46lKnIROSYq21dphMe60u/
U57CRPGGDDu1y06IEjv8+shDBsyySmLiy51gdlZYSqaJgeaWOw+GrjjB2WZj
cnE9A8PsL3a1lU4ondu7o7OGASwwsXevdsLtDZ5LN19i4Nmj1/axjU5QzD1d
q3GSgTH9JQ4Db5wgMAWHs4EBvUWvx0K7nOB+3qLi31oGNomkF42+dULK0yzf
O2sY6HgyZ5rwBydUZD2JcFnFwA1/oTqpL04ICcvtKrJjYHdmp6HxLyeE5Wx5
o8Yk9eX4KeUjswUIcJl1xXcKA7of3J5NlxBAItKqp3QyAxsfSB06PlcA0dI5
UX//kXr/ZFxXmpQAjcdnzsj/TaFSNzyzaKEAnLu7tbUGKOxY5ynRrCqApvbn
IHFSH/+sX/B3IQQ43bq2XIXU0zuUn148whEgxV94XPEqhZHImDXfuQJ0J8po
Li2nMGY+dqvBUoBJuVu0dEopiNx5HbHVTgDdpQN12wsozK05I3bPVYD3cfH8
6jQKyfJu16lVAtzL86v8lUphfrhEQJYbWY9B5mQ6hYKsScSDrZ4CJJ+LNqw5
QUGhyidebp0AoesS5f5GU1hWoTIvZLMAwt9el+sRPVIm1VnXESSAqRlj9sW9
FBjbT27nBQvwZ89Oa/U9FFh6Yi/ktgmQesnQRTuM6IfLPen3wgTIXGpxx4fo
G7uS4sXykQLwfrxJiPIj+ld8w5OjhwXYrC/IYPtScNgsf3DwCPl+oeWe0fUU
nLXi392LEuDklrp7YeuIPinckhdyXIC6D2b784j+2pjP0GzMEEBncqFcpQuF
Vr3N01dnCbDh+aO4GKLvzO8W9Hw/JcB4snTteueJ+zNy5xeeFaDUv3+TshOF
Z7JTlbcUCCAlfuFHJ9GT3PMcEZELAjBiUva+tCX6j977Pq1QAG2GaUO7DYXo
5d/P3rkoQPTHZSc/Ej3Kjnu1aP4VYo+gAG1DomeLF84fL7wqwJz866Vu5kTP
Fjq9ZlcSf5jT9G0fl+jjhvpM/ypinyMGBS9A9LRQmQxJVfBJm99ba0pB5njv
L8EdAUyykxwn7n8clld+8fGuAK/uVW9ZbkLB2ygjZc49AQbpe29+EX0+PzRy
7vr/BDjXZLB1F9HzkZNvfR95JMBWEc65D/pE/yeMPol7IsB0buxxV8IPLwYd
r3xK/JF+FWdFUzAyIdX8cwF89+85U8+iUHD/Pf9tK7HnsqQAG8IRn1bNnPFS
AH3Z+qVeekSfbk/6kv2KrL+JM/c7k8JqkUf39V4L8MhKqPIoYYMl5lFrusj8
P0Qq3p34/7TS8I0/3gqwU16ix4+wpNk13rH3AuzgrtogQfiru7bo5Y8CVGz9
GR5CUfDs8ftg9VmA+L8tshqEm3bm1L3qERC9FB7wceL/6URf5wZ/EeBZ4tMt
BYTPJUsfmtIvQPWXWvWJ+2Bzlzqvy/hK4kHBNE2f8P5LsRydAeKfVktviBLu
Y99TqPsuwO0Ky8SXOsSfHk0ScvshwKlbB+TLCTd6mnT2DxF/+X7DM4Ew68uO
mohhAT7I9TqGTNzv2nXplPSIAKOz5vxaNdFvEuvbWzw6YQ9F54n+Wniqiifn
jwD/nKas1SPcq7TWuHVMgHXVeUsn/p9xVXnmgsBxAWq8/6YrEq7ntI7++yfA
roY5dRP3v/4HwYOWhA==
          "]]}}, {}},
      AspectRatio->NCache[GoldenRatio^(-1), 0.6180339887498948],
      Axes->{True, True},
      AxesLabel->{None, None},
      AxesOrigin->{0, 17.2},
      DisplayFunction->Identity,
      Frame->{{False, False}, {False, False}},
      FrameLabel->{{None, None}, {None, None}},
      FrameTicks->{{Automatic, Automatic}, {Automatic, Automatic}},
      GridLines->{{0, 24, 48, 72}, None},
      GridLinesStyle->Directive[
        GrayLevel[0.5, 0.4]],
      ImagePadding->All,
      Method->{
       "DefaultBoundaryStyle" -> Automatic, "DefaultMeshStyle" -> 
        AbsolutePointSize[6], "ScalingFunctions" -> None},
      PlotRange->{All, All},
      PlotRangeClipping->True,
      PlotRangePadding->{{
         Scaled[0.02], 
         Scaled[0.02]}, {
         Scaled[0.05], 
         Scaled[0.05]}},
      Ticks->{{{0, 
          FormBox["0", TraditionalForm]}, {12, 
          FormBox["12", TraditionalForm]}, {24, 
          FormBox["24", TraditionalForm]}, {36, 
          FormBox["36", TraditionalForm]}, {48, 
          FormBox["48", TraditionalForm]}, {60, 
          FormBox["60", TraditionalForm]}, {72, 
          FormBox["72", TraditionalForm]}}, Automatic}]}
   },
   AutoDelete->False,
   GridBoxItemSize->{"Columns" -> {{Automatic}}, "Rows" -> {{Automatic}}}],
  "Grid"]], "Output"],

Cell[TextData[{
 "Instead letting Pol II release have the greater amplitude leads to the same \
results as for scenario 2. In general, starting with scenario 2 and then \
entering scenario 3 by successively increasing ",
 Cell[BoxData[
  FormBox[
   SubscriptBox["A", "f"], TraditionalForm]]],
 " starts leading to the above \[OpenCurlyDoubleQuote]inverted ",
 "PI",
 "\[CloseCurlyDoubleQuote] phases at a point which is depending on the \
parameters, as discussed further below."
}], "Text"],

Cell[CellGroupData[{

Cell[BoxData[{
 RowBox[{
  RowBox[{"Af", "=", "0.3"}], ";"}], "\[IndentingNewLine]", 
 RowBox[{
  RowBox[{"Ad", "=", "0.6"}], ";"}], "\[IndentingNewLine]", 
 RowBox[{
  RowBox[{"vpars", "=", 
   RowBox[{"{", 
    RowBox[{
     RowBox[{"kf", "\[Rule]", "60`"}], ",", 
     RowBox[{"kb", "\[Rule]", "0`"}], ",", 
     RowBox[{"ko", "\[Rule]", "360`"}], ",", 
     RowBox[{"ki", "\[Rule]", "60`"}], ",", 
     RowBox[{"kd", "\[Rule]", "60`"}], ",", 
     RowBox[{"v", "\[Rule]", "600`"}]}], "}"}]}], ";"}]}], "Input",
 CellGroupingRules->{GroupTogetherGrouping, 10000.},
 Background->RGBColor[0.88, 1, 0.88]],

Cell[BoxData[{
 RowBox[{
  RowBox[{"simtrans", "=", 
   RowBox[{"StateResponse", "[", 
    RowBox[{
     RowBox[{
      RowBox[{"model", "/.", "sssym"}], "/.", "vpars"}], ",", 
     RowBox[{"{", 
      RowBox[{
       RowBox[{"Af", " ", 
        RowBox[{"Cos", "[", 
         RowBox[{"2", 
          RowBox[{"\[Pi]", "/", "24"}], "*", "t"}], "]"}]}], ",", 
       RowBox[{"Ad", " ", 
        RowBox[{"Cos", "[", 
         RowBox[{
          RowBox[{"2", 
           RowBox[{"\[Pi]", "/", "24"}], "*", "t"}], " ", "-", 
          RowBox[{"0", " ", 
           RowBox[{"\[Pi]", "/", "4"}]}]}], "]"}]}]}], "}"}], ",", 
     RowBox[{"{", 
      RowBox[{"t", ",", "0", ",", 
       RowBox[{"100", "*", "24"}]}], "}"}]}], "]"}]}], ";"}], "\n", 
 RowBox[{
  RowBox[{"simrel", "=", 
   RowBox[{"OutputResponse", "[", 
    RowBox[{
     RowBox[{"{", 
      RowBox[{
       RowBox[{
        RowBox[{"model", "/.", "sssym"}], "/.", "vpars"}], ",", 
       RowBox[{"simtrans", "/.", 
        RowBox[{"t", "\[Rule]", "72"}]}]}], "}"}], ",", 
     RowBox[{"{", 
      RowBox[{
       RowBox[{"Af", " ", 
        RowBox[{"Cos", "[", 
         RowBox[{"2", 
          RowBox[{"\[Pi]", "/", "24"}], "*", "t"}], "]"}]}], ",", 
       RowBox[{"Ad", " ", 
        RowBox[{"Cos", "[", 
         RowBox[{
          RowBox[{"2", 
           RowBox[{"\[Pi]", "/", "24"}], "*", "t"}], " ", "-", 
          RowBox[{"0", 
           RowBox[{"\[Pi]", "/", "4"}]}]}], "]"}]}]}], "}"}], ",", 
     RowBox[{"{", 
      RowBox[{"t", ",", "0", ",", "72"}], "}"}]}], "]"}]}], ";"}]}], "Input",
 CellGroupingRules->{GroupTogetherGrouping, 10000.},
 Background->None]
}, Open  ]],

Cell[CellGroupData[{

Cell[BoxData[
 RowBox[{"Grid", "[", 
  RowBox[{
   RowBox[{"Map", "[", 
    RowBox[{
     RowBox[{
      RowBox[{"Text", "[", 
       RowBox[{"Style", "[", 
        RowBox[{"#", ",", 
         RowBox[{"FontFamily", "\[Rule]", "\"\<Helvetica\>\""}]}], "]"}], 
       "]"}], "&"}], ",", 
     RowBox[{"{", "\[IndentingNewLine]", 
      RowBox[{
       RowBox[{"{", 
        RowBox[{
        "\"\<\>\"", ",", "\"\<Mean\>\"", ",", "\"\<Amp\>\"", ",", " ", 
         "\"\<Phase\>\""}], "}"}], ",", "\[IndentingNewLine]", 
       RowBox[{"Flatten", "@", 
        RowBox[{"{", 
         RowBox[{"\"\<Promoter Pol II (x+y+z)\>\"", ",", 
          RowBox[{"mycosinor", "[", 
           RowBox[{
           "simrel", "\[LeftDoubleBracket]", "1", "\[RightDoubleBracket]"}], 
           "]"}]}], "}"}]}], ",", 
       RowBox[{"Flatten", "@", 
        RowBox[{"{", 
         RowBox[{"\"\<Gene body Pol II (w)\>\"", ",", 
          RowBox[{"mycosinor", "[", 
           RowBox[{
           "simrel", "\[LeftDoubleBracket]", "2", "\[RightDoubleBracket]"}], 
           "]"}]}], "}"}]}], ",", "\[IndentingNewLine]", 
       RowBox[{"Flatten", "@", 
        RowBox[{"{", 
         RowBox[{"\"\<Pausing index ((x+y+z)/w)\>\"", ",", 
          RowBox[{"mycosinor", "[", 
           RowBox[{
            RowBox[{
            "simrel", "\[LeftDoubleBracket]", "1", "\[RightDoubleBracket]"}], 
            "/", 
            RowBox[{
            "simrel", "\[LeftDoubleBracket]", "2", 
             "\[RightDoubleBracket]"}]}], "]"}]}], "}"}]}]}], 
      "\[IndentingNewLine]", "}"}], ",", 
     RowBox[{"{", "2", "}"}]}], "]"}], ",", 
   RowBox[{"Frame", "\[Rule]", "True"}], ",", 
   RowBox[{"Alignment", "\[Rule]", "Right"}]}], "]"}]], "Input"],

Cell[BoxData[
 TagBox[GridBox[{
    {
     InterpretationBox[Cell[BoxData[
       FormBox[
        StyleBox["\<\"\"\>",
         StripOnInput->False,
         FontFamily->"Helvetica"], TextForm]], "InlineText"],
      Text[
       Style["", FontFamily -> "Helvetica"]]], 
     InterpretationBox[Cell[BoxData[
       FormBox[
        StyleBox["\<\"Mean\"\>",
         StripOnInput->False,
         FontFamily->"Helvetica"], TextForm]], "InlineText"],
      Text[
       Style["Mean", FontFamily -> "Helvetica"]]], 
     InterpretationBox[Cell[BoxData[
       FormBox[
        StyleBox["\<\"Amp\"\>",
         StripOnInput->False,
         FontFamily->"Helvetica"], TextForm]], "InlineText"],
      Text[
       Style["Amp", FontFamily -> "Helvetica"]]], 
     InterpretationBox[Cell[BoxData[
       FormBox[
        StyleBox["\<\"Phase\"\>",
         StripOnInput->False,
         FontFamily->"Helvetica"], TextForm]], "InlineText"],
      Text[
       Style["Phase", FontFamily -> "Helvetica"]]]},
    {
     InterpretationBox[Cell[BoxData[
       FormBox[
        StyleBox["\<\"Promoter Pol II (x+y+z)\"\>",
         StripOnInput->False,
         FontFamily->"Helvetica"], TextForm]], "InlineText"],
      Text[
       Style["Promoter Pol II (x+y+z)", FontFamily -> "Helvetica"]]], 
     InterpretationBox[Cell[BoxData[
       FormBox[
        StyleBox["1.0722431277187299`",
         StripOnInput->False,
         FontFamily->"Helvetica"], TextForm]], "InlineText"],
      Text[
       Style[1.0722431277187299`, FontFamily -> "Helvetica"]]], 
     InterpretationBox[Cell[BoxData[
       FormBox[
        StyleBox["0.20485872608749947`",
         StripOnInput->False,
         FontFamily->"Helvetica"], TextForm]], "InlineText"],
      Text[
       Style[0.20485872608749947`, FontFamily -> "Helvetica"]]], 
     InterpretationBox[Cell[BoxData[
       FormBox[
        StyleBox["12.02280586959223`",
         StripOnInput->False,
         FontFamily->"Helvetica"], TextForm]], "InlineText"],
      Text[
       Style[12.02280586959223, FontFamily -> "Helvetica"]]]},
    {
     InterpretationBox[Cell[BoxData[
       FormBox[
        StyleBox["\<\"Gene body Pol II (w)\"\>",
         StripOnInput->False,
         FontFamily->"Helvetica"], TextForm]], "InlineText"],
      Text[
       Style["Gene body Pol II (w)", FontFamily -> "Helvetica"]]], 
     InterpretationBox[Cell[BoxData[
       FormBox[
        StyleBox["0.05058329661696827`",
         StripOnInput->False,
         FontFamily->"Helvetica"], TextForm]], "InlineText"],
      Text[
       Style[0.05058329661696827, FontFamily -> "Helvetica"]]], 
     InterpretationBox[Cell[BoxData[
       FormBox[
        StyleBox["0.21805549470023838`",
         StripOnInput->False,
         FontFamily->"Helvetica"], TextForm]], "InlineText"],
      Text[
       Style[0.21805549470023838`, FontFamily -> "Helvetica"]]], 
     InterpretationBox[Cell[BoxData[
       FormBox[
        StyleBox["23.97098215337821`",
         StripOnInput->False,
         FontFamily->"Helvetica"], TextForm]], "InlineText"],
      Text[
       Style[23.97098215337821, FontFamily -> "Helvetica"]]]},
    {
     InterpretationBox[Cell[BoxData[
       FormBox[
        StyleBox["\<\"Pausing index ((x+y+z)/w)\"\>",
         StripOnInput->False,
         FontFamily->"Helvetica"], TextForm]], "InlineText"],
      Text[
       Style["Pausing index ((x+y+z)/w)", FontFamily -> "Helvetica"]]], 
     InterpretationBox[Cell[BoxData[
       FormBox[
        StyleBox["22.302717129195017`",
         StripOnInput->False,
         FontFamily->"Helvetica"], TextForm]], "InlineText"],
      Text[
       Style[22.302717129195017`, FontFamily -> "Helvetica"]]], 
     InterpretationBox[Cell[BoxData[
       FormBox[
        StyleBox["0.4357451616065587`",
         StripOnInput->False,
         FontFamily->"Helvetica"], TextForm]], "InlineText"],
      Text[
       Style[0.4357451616065587, FontFamily -> "Helvetica"]]], 
     InterpretationBox[Cell[BoxData[
       FormBox[
        StyleBox["11.994481866187838`",
         StripOnInput->False,
         FontFamily->"Helvetica"], TextForm]], "InlineText"],
      Text[
       Style[11.994481866187838`, FontFamily -> "Helvetica"]]]}
   },
   AutoDelete->False,
   GridBoxAlignment->{"Columns" -> {{Right}}},
   GridBoxFrame->{"ColumnsIndexed" -> {{{1, -1}, {1, -1}} -> True}},
   GridBoxItemSize->{"Columns" -> {{Automatic}}, "Rows" -> {{Automatic}}}],
  "Grid"]], "Output"]
}, Open  ]],

Cell[TextData[StyleBox["Conclusion: Scenario 3 entails promoter-associated \
Pol II and gene body Pol II with the same phase. The PI is, however, in \
antiphase to these Pol II densities. According to the data analyzed, this is \
widespread although not occurring at the majority of circadian genes.",
 FontWeight->"Bold",
 FontSlant->"Plain"]], "Text",
 FontSlant->"Italic"]
}, Open  ]]
}, Open  ]],

Cell[CellGroupData[{

Cell["\<\
Transfer function analysis of rhythmic control over transcriptional activity\
\>", "Section"],

Cell[TextData[{
 StyleBox["Are the conclusions above general and parameter-independent? We \
can derive and analyze the transfer functions from the inputs ",
  FontSlant->"Plain"],
 "u1 ",
 StyleBox["(recruitment rate of Pol II) and ",
  FontSlant->"Plain"],
 "u2 ",
 StyleBox["(rate of release to productive elongation) to the outputs. This \
gives us analytic expressions that will tell us, for a given oscillatory \
input, how variations in kinetic parameters influence levels of paused Pol II \
(",
  FontSlant->"Plain"],
 "z",
 StyleBox[") as well as of rhythm propagation. The expressions will also tell \
us what phases and amplitudes we can expect in promoter-associated Pol II and \
elongating Pol II, respectively. These analytical expressions do not rely on \
fixed parameter values and will indeed show that the conclusions drawn above \
are general. \n\nWe consider relative amplitude gains, which are the ratios \
of relative amplitudes of the variables to the relative amplitude of \
oscillation in the input signals. A gain of 0.5 means for the variable x \
means that if an input signal oscillates with relative amplitude 0.6, then \
the variable oscillates with relative amplitude 0.6\[Times]0.5 = 0.3.  Gains \
can be computed as the absolute values of the transfer functions between the \
inputs and variables, for the system linearized around the steady states.",
  FontSlant->"Plain"],
 " ",
 StyleBox["We derive transfer functions manually using \
Mason\[CloseCurlyQuote]s rule (Mason SJ (1956) Feedback theory: further \
properties of signal flow graphs. Proceedings of the IRE 920\[Dash]926) based \
on the linearization above, since using ",
  FontSlant->"Plain"],
 StyleBox["Mathematica",
  FontSlant->"Italic"],
 StyleBox["\[CloseCurlyQuote]s built-in TransferFunctionModel function takes \
too long (symbolic matrix inversion is very slow). ",
  FontSlant->"Plain"],
 StyleBox["Many of the following details (especially everything between the \
thin horizontal lines) can be skipped when reading",
  FontWeight->"Bold",
  FontSlant->"Plain"],
 StyleBox[" but are shown in order to follow the process of transfer function \
derivation with Mason\[CloseCurlyQuote]s rule. \n",
  FontSlant->"Plain"]
}], "Text",
 FontSlant->"Italic"],

Cell[CellGroupData[{

Cell["Derivation of transfer functions", "Subsection"],

Cell["First we extract coefficients from the linearization:", "Text",
 CellFrame->{{0, 0}, {0, 0.5}}],

Cell[BoxData[
 RowBox[{
  RowBox[{
   RowBox[{"{", 
    RowBox[{"A", ",", "B"}], "}"}], "=", 
   RowBox[{
    RowBox[{"Normal", "[", "modellin", "]"}], "\[LeftDoubleBracket]", 
    RowBox[{"{", 
     RowBox[{"1", ",", "2"}], "}"}], "\[RightDoubleBracket]"}]}], 
  ";"}]], "Input",
 Background->RGBColor[0.88, 1, 0.88]],

Cell[CellGroupData[{

Cell[BoxData[
 RowBox[{"Grid", "[", 
  RowBox[{
   RowBox[{"{", 
    RowBox[{
     RowBox[{"{", 
      RowBox[{"(", 
       RowBox[{
        RowBox[{"\"\<A\>\"", "==", "A"}], "//", "TraditionalForm"}], ")"}], 
      "}"}], ",", 
     RowBox[{"{", "\[IndentingNewLine]", 
      RowBox[{
       RowBox[{"\"\<B\>\"", "==", "B"}], "//", "TraditionalForm"}], "}"}]}], 
    "}"}], ",", 
   RowBox[{"Frame", "\[Rule]", "True"}], ",", 
   RowBox[{"Alignment", "\[Rule]", "Left"}]}], "]"}]], "Input"],

Cell[BoxData[
 TagBox[GridBox[{
    {
     TagBox[
      FormBox[
       RowBox[{"\<\"A\"\>", "\[LongEqual]", 
        RowBox[{"(", "\[NoBreak]", GridBox[{
           {
            RowBox[{
             RowBox[{"-", "kb"}], "-", "kf", "-", 
             RowBox[{"ko", " ", 
              RowBox[{"(", 
               RowBox[{"1", "-", "yss"}], ")"}]}]}], 
            RowBox[{
             RowBox[{"ko", " ", "xss"}], "-", "kf"}], "0", "0"},
           {
            RowBox[{"ko", " ", 
             RowBox[{"(", 
              RowBox[{"1", "-", "yss"}], ")"}]}], 
            RowBox[{
             RowBox[{
              RowBox[{"-", "ko"}], " ", "xss"}], "-", 
             RowBox[{"ki", " ", 
              RowBox[{"(", 
               RowBox[{"2", "-", "zss"}], ")"}]}]}], 
            RowBox[{"ki", " ", "yss"}], "0"},
           {"0", 
            RowBox[{"ki", " ", 
             RowBox[{"(", 
              RowBox[{"2", "-", "zss"}], ")"}]}], 
            RowBox[{
             RowBox[{"-", "kd"}], "-", 
             RowBox[{"ki", " ", "yss"}]}], "0"},
           {"0", "0", "kd", 
            RowBox[{"-", "v"}]}
          },
          
          GridBoxAlignment->{
           "Columns" -> {{Center}}, "ColumnsIndexed" -> {}, 
            "Rows" -> {{Baseline}}, "RowsIndexed" -> {}},
          GridBoxSpacings->{"Columns" -> {
              Offset[0.27999999999999997`], {
               Offset[0.7]}, 
              Offset[0.27999999999999997`]}, "ColumnsIndexed" -> {}, "Rows" -> {
              Offset[0.2], {
               Offset[0.4]}, 
              Offset[0.2]}, "RowsIndexed" -> {}}], "\[NoBreak]", ")"}]}],
       TraditionalForm],
      TraditionalForm,
      Editable->True]},
    {
     TagBox[
      FormBox[
       RowBox[{"\<\"B\"\>", "\[LongEqual]", 
        RowBox[{"(", "\[NoBreak]", GridBox[{
           {
            RowBox[{"kf", " ", 
             RowBox[{"(", 
              RowBox[{
               RowBox[{"-", "xss"}], "-", "yss", "+", "1"}], ")"}]}], "0", 
            "0"},
           {"0", "0", 
            RowBox[{
             RowBox[{"-", "ki"}], " ", "yss", " ", 
             RowBox[{"(", 
              RowBox[{"2", "-", "zss"}], ")"}]}]},
           {"0", 
            RowBox[{
             RowBox[{"-", "kd"}], " ", "zss"}], 
            RowBox[{"ki", " ", "yss", " ", 
             RowBox[{"(", 
              RowBox[{"2", "-", "zss"}], ")"}]}]},
           {"0", 
            RowBox[{"kd", " ", "zss"}], "0"}
          },
          
          GridBoxAlignment->{
           "Columns" -> {{Center}}, "ColumnsIndexed" -> {}, 
            "Rows" -> {{Baseline}}, "RowsIndexed" -> {}},
          GridBoxSpacings->{"Columns" -> {
              Offset[0.27999999999999997`], {
               Offset[0.7]}, 
              Offset[0.27999999999999997`]}, "ColumnsIndexed" -> {}, "Rows" -> {
              Offset[0.2], {
               Offset[0.4]}, 
              Offset[0.2]}, "RowsIndexed" -> {}}], "\[NoBreak]", ")"}]}],
       TraditionalForm],
      TraditionalForm,
      Editable->True]}
   },
   AutoDelete->False,
   GridBoxAlignment->{"Columns" -> {{Left}}},
   GridBoxFrame->{"ColumnsIndexed" -> {{{1, -1}, {1, -1}} -> True}},
   GridBoxItemSize->{"Columns" -> {{Automatic}}, "Rows" -> {{Automatic}}}],
  "Grid"]], "Output"]
}, Open  ]],

Cell["Loops and inverted gains (to simplify the algebra):", "Text"],

Cell[BoxData[{
 RowBox[{
  RowBox[{"invgains", "=", 
   RowBox[{"{", 
    RowBox[{
     RowBox[{"iGx", "\[Rule]", 
      RowBox[{"(", 
       RowBox[{"s", "-", 
        RowBox[{"A", "\[LeftDoubleBracket]", 
         RowBox[{"1", ",", "1"}], "\[RightDoubleBracket]"}]}], ")"}]}], ",", 
     RowBox[{"iGy", "->", 
      RowBox[{"(", 
       RowBox[{"s", "-", 
        RowBox[{"A", "\[LeftDoubleBracket]", 
         RowBox[{"2", ",", "2"}], "\[RightDoubleBracket]"}]}], ")"}]}], ",", 
     RowBox[{"iGz", "->", 
      RowBox[{"(", 
       RowBox[{"s", "-", 
        RowBox[{"A", "\[LeftDoubleBracket]", 
         RowBox[{"3", ",", "3"}], "\[RightDoubleBracket]"}]}], ")"}]}], ",", 
     RowBox[{"iGw", "\[Rule]", 
      RowBox[{"(", 
       RowBox[{"s", "-", 
        RowBox[{"A", "\[LeftDoubleBracket]", 
         RowBox[{"4", ",", "4"}], "\[RightDoubleBracket]"}]}], ")"}]}]}], 
    "}"}]}], ";"}], "\[IndentingNewLine]", 
 RowBox[{
  RowBox[{"L1", "=", 
   RowBox[{
    RowBox[{"A", "\[LeftDoubleBracket]", 
     RowBox[{"2", ",", "1"}], "\[RightDoubleBracket]"}], 
    RowBox[{"A", "\[LeftDoubleBracket]", 
     RowBox[{"1", ",", "2"}], "\[RightDoubleBracket]"}], "Gx", " ", "Gy"}]}], 
  ";"}], "\[IndentingNewLine]", 
 RowBox[{
  RowBox[{"L2", "=", 
   RowBox[{
    RowBox[{"A", "\[LeftDoubleBracket]", 
     RowBox[{"3", ",", "2"}], "\[RightDoubleBracket]"}], 
    RowBox[{"A", "\[LeftDoubleBracket]", 
     RowBox[{"2", ",", "3"}], "\[RightDoubleBracket]"}], "Gy", " ", "Gz"}]}], 
  ";"}]}], "Input",
 Background->RGBColor[0.88, 1, 0.88]],

Cell[TextData[{
 "\[LineSeparator]Transfer functions from input ",
 StyleBox["u1",
  FontSlant->"Italic"],
 " (recruitment rate of Pol II) to the variables. Here, it may look like the \
loops L1 and L2 decrease the denominators and thus increase the gains, but \
this is an illusion: this effect is smaller than the negative effect of the \
loops on the product of the single-variable transfer functions (Gx and so \
on). These expressions follow from Mason\[CloseCurlyQuote]s rule, for which \
we refer to standard control theory text books or Mason\[CloseCurlyQuote]s \
original paper (Mason SJ (1956) Feedback theory: further properties of signal \
flow graphs. Proceedings of the IRE 920\[Dash]926).\n"
}], "Text"],

Cell[BoxData[{
 RowBox[{
  RowBox[{"invrule", "=", 
   RowBox[{"{", 
    RowBox[{
     RowBox[{"Gx", "\[Rule]", 
      RowBox[{"1", "/", "iGx"}]}], ",", 
     RowBox[{"Gy", "\[Rule]", 
      RowBox[{"1", "/", "iGy"}]}], ",", 
     RowBox[{"Gz", "\[Rule]", 
      RowBox[{"1", "/", "iGz"}]}], ",", 
     RowBox[{"Gw", "\[Rule]", 
      RowBox[{"1", "/", "iGw"}]}]}], "}"}]}], ";"}], "\[IndentingNewLine]", 
 RowBox[{
  RowBox[{"Tx1", "=", 
   RowBox[{
    RowBox[{
     FractionBox[
      RowBox[{"Gx", 
       RowBox[{"(", 
        RowBox[{"1", "-", "L2"}], ")"}]}], 
      RowBox[{"1", "-", "L1", "-", "L2"}]], "/.", "invrule"}], "//", 
    "FullSimplify"}]}], ";"}], "\[IndentingNewLine]", 
 RowBox[{
  RowBox[{"Ty1", "=", 
   RowBox[{
    RowBox[{
     FractionBox[
      RowBox[{"Gx", " ", 
       RowBox[{"A", "\[LeftDoubleBracket]", 
        RowBox[{"2", ",", "1"}], "\[RightDoubleBracket]"}], " ", "Gy"}], 
      RowBox[{"1", "-", "L1", "-", "L2"}]], "/.", "invrule"}], "//", 
    "FullSimplify"}]}], ";"}], "\[IndentingNewLine]", 
 RowBox[{
  RowBox[{"Tz1", "=", 
   RowBox[{
    RowBox[{
     FractionBox[
      RowBox[{"Gx", " ", 
       RowBox[{"A", "\[LeftDoubleBracket]", 
        RowBox[{"2", ",", "1"}], "\[RightDoubleBracket]"}], "Gy", " ", 
       RowBox[{"A", "\[LeftDoubleBracket]", 
        RowBox[{"3", ",", "2"}], "\[RightDoubleBracket]"}], " ", "Gz"}], 
      RowBox[{"1", "-", "L1", "-", "L2"}]], "/.", "invrule"}], "//", 
    "FullSimplify"}]}], ";"}], "\[IndentingNewLine]", 
 RowBox[{
  RowBox[{"Tw1", "=", 
   RowBox[{
    RowBox[{
     FractionBox[
      RowBox[{"Gx", " ", 
       RowBox[{"A", "\[LeftDoubleBracket]", 
        RowBox[{"2", ",", "1"}], "\[RightDoubleBracket]"}], "Gy", " ", 
       RowBox[{"A", "\[LeftDoubleBracket]", 
        RowBox[{"3", ",", "2"}], "\[RightDoubleBracket]"}], " ", "Gz", " ", 
       RowBox[{"A", "\[LeftDoubleBracket]", 
        RowBox[{"4", ",", "3"}], "\[RightDoubleBracket]"}], "Gw"}], 
      RowBox[{"1", "-", "L1", "-", "L2"}]], "/.", "invrule"}], "//", 
    "FullSimplify"}]}], ";"}]}], "Input",
 Background->RGBColor[0.88, 1, 0.88]],

Cell[TextData[{
 "\[LineSeparator]Transfer functions from input ",
 StyleBox["u2",
  FontSlant->"Italic"],
 " ",
 StyleBox["(rate of release to productive elongation)",
  FontSlant->"Plain"],
 " to the variables, separated for action on ",
 StyleBox["z",
  FontSlant->"Italic"],
 " and on ",
 StyleBox["w",
  FontSlant->"Italic"],
 ". "
}], "Text"],

Cell[BoxData[{
 RowBox[{
  RowBox[{"invrule", "=", 
   RowBox[{"{", 
    RowBox[{
     RowBox[{"Gx", "\[Rule]", 
      RowBox[{"1", "/", "iGx"}]}], ",", 
     RowBox[{"Gy", "\[Rule]", 
      RowBox[{"1", "/", "iGy"}]}], ",", 
     RowBox[{"Gz", "\[Rule]", 
      RowBox[{"1", "/", "iGz"}]}], ",", 
     RowBox[{"Gw", "\[Rule]", 
      RowBox[{"1", "/", "iGw"}]}]}], "}"}]}], ";"}], "\[IndentingNewLine]", 
 RowBox[{
  RowBox[{"Tx2z", "=", 
   RowBox[{
    RowBox[{
     FractionBox[
      RowBox[{"Gx", " ", 
       RowBox[{"A", "\[LeftDoubleBracket]", 
        RowBox[{"1", ",", "2"}], "\[RightDoubleBracket]"}], "Gy", " ", 
       RowBox[{"A", "\[LeftDoubleBracket]", 
        RowBox[{"2", ",", "3"}], "\[RightDoubleBracket]"}], " ", "Gz"}], 
      RowBox[{"1", "-", "L1", "-", "L2"}]], "/.", "invrule"}], "//", 
    "FullSimplify"}]}], ";"}], "\[IndentingNewLine]", 
 RowBox[{
  RowBox[{"Ty2z", "=", 
   RowBox[{
    RowBox[{
     FractionBox[
      RowBox[{" ", 
       RowBox[{"Gy", " ", 
        RowBox[{"A", "\[LeftDoubleBracket]", 
         RowBox[{"2", ",", "3"}], "\[RightDoubleBracket]"}], " ", "Gz"}]}], 
      RowBox[{"1", "-", "L1", "-", "L2"}]], "/.", "invrule"}], "//", 
    "FullSimplify"}]}], ";"}], "\[IndentingNewLine]", 
 RowBox[{
  RowBox[{"Tz2z", "=", 
   RowBox[{
    RowBox[{
     FractionBox[
      RowBox[{" ", 
       RowBox[{"Gz", 
        RowBox[{"(", 
         RowBox[{"1", "-", "L1"}], ")"}]}]}], 
      RowBox[{"1", "-", "L1", "-", "L2"}]], "/.", "invrule"}], "//", 
    "FullSimplify"}]}], ";"}], "\[IndentingNewLine]", 
 RowBox[{
  RowBox[{"Tw2z", "=", 
   RowBox[{
    RowBox[{
     FractionBox[
      RowBox[{" ", 
       RowBox[{"Gz", " ", 
        RowBox[{"A", "\[LeftDoubleBracket]", 
         RowBox[{"4", ",", "3"}], "\[RightDoubleBracket]"}], "Gw", 
        RowBox[{"(", 
         RowBox[{"1", "-", "L1"}], ")"}]}]}], 
      RowBox[{"1", "-", "L1", "-", "L2"}]], "/.", "invrule"}], "//", 
    "FullSimplify"}]}], ";"}], "\[IndentingNewLine]", 
 RowBox[{
  RowBox[{"Tw2w", "=", 
   RowBox[{
    RowBox[{
     FractionBox[
      RowBox[{" ", 
       RowBox[{"Gw", 
        RowBox[{"(", 
         RowBox[{"1", "-", "L1", "-", "L2"}], ")"}]}]}], 
      RowBox[{"1", "-", "L1", "-", "L2"}]], "/.", "invrule"}], "//", 
    "FullSimplify"}]}], ";"}]}], "Input",
 Background->RGBColor[0.88, 1, 0.88]],

Cell[TextData[{
 "Transfer function from input ",
 StyleBox["u3",
  FontSlant->"Italic"],
 ", the rate of initiation of transcription, before pausing, here we consider \
only action on ",
 StyleBox["z",
  FontSlant->"Italic"],
 "."
}], "Text"],

Cell[BoxData[{
 RowBox[{
  RowBox[{"invrule", "=", 
   RowBox[{"{", 
    RowBox[{
     RowBox[{"Gx", "\[Rule]", 
      RowBox[{"1", "/", "iGx"}]}], ",", 
     RowBox[{"Gy", "\[Rule]", 
      RowBox[{"1", "/", "iGy"}]}], ",", 
     RowBox[{"Gz", "\[Rule]", 
      RowBox[{"1", "/", "iGz"}]}], ",", 
     RowBox[{"Gw", "\[Rule]", 
      RowBox[{"1", "/", "iGw"}]}]}], "}"}]}], ";"}], "\[IndentingNewLine]", 
 RowBox[{
  RowBox[{"Tz3y", "=", 
   RowBox[{
    RowBox[{
     FractionBox[
      RowBox[{"Gz", " ", 
       RowBox[{"A", "\[LeftDoubleBracket]", 
        RowBox[{"3", ",", "2"}], "\[RightDoubleBracket]"}], "Gy"}], 
      RowBox[{"1", "-", "L1", "-", "L2"}]], "/.", "invrule"}], "//", 
    "FullSimplify"}]}], ";"}], "\[IndentingNewLine]", 
 RowBox[{
  RowBox[{"Tz3z", "=", 
   RowBox[{
    RowBox[{
     FractionBox[
      RowBox[{" ", 
       RowBox[{"Gz", 
        RowBox[{"(", 
         RowBox[{"1", "-", "L1"}], ")"}]}]}], 
      RowBox[{"1", "-", "L1", "-", "L2"}]], "/.", "invrule"}], "//", 
    "FullSimplify"}]}], ";"}]}], "Input",
 Background->RGBColor[0.88, 1, 0.88]]
}, Open  ]],

Cell[CellGroupData[{

Cell["\<\

Analysis of transfer functions: rhythm propagation\
\>", "Subsection",
 CellFrame->{{0, 0}, {0, 0.5}}],

Cell[CellGroupData[{

Cell["\<\
Rhythms in Pol II recruitment cause in-phase rhythms in all Pol II densities\
\>", "Subsubsection"],

Cell[TextData[{
 StyleBox["We start by looking at all transfer functions from input ",
  FontSlant->"Plain"],
 "u1",
 StyleBox[" \[Dash]\[NonBreakingSpace]that is, recruitment of Pol II.",
  FontSlant->"Plain"],
 " ",
 StyleBox["This section is technical, ",
  FontSlant->"Plain"],
 StyleBox["the take-home messages are highlighted in bold text",
  FontWeight->"Bold",
  FontSlant->"Plain"],
 StyleBox[". Material between horizontal lines may be skipped by \
non-technical readers.",
  FontSlant->"Plain"],
 "\n\n"
}], "Text",
 FontSlant->"Italic"],

Cell[TextData[{
 StyleBox["We inspect the transfer functions with expanded expressions for \
loops L1 and L1, and the inverted single-variable transfer functions (iGx and \
so on). The latter all have the form ",
  FontSlant->"Plain"],
 Cell[BoxData[
  FormBox[
   RowBox[{"s", "+", 
    RowBox[{"\[Sum]", "k"}]}], TraditionalForm]]],
 ", ",
 StyleBox["where the ",
  FontSlant->"Plain"],
 Cell[BoxData[
  FormBox["k", TraditionalForm]]],
 " ",
 StyleBox["stands for degradation rate constants. ",
  FontSlant->"Plain"]
}], "Text",
 CellFrame->{{0, 0}, {0, 0.5}},
 FontSlant->"Italic"],

Cell[CellGroupData[{

Cell[BoxData[
 RowBox[{"Grid", "[", 
  RowBox[{
   RowBox[{"{", 
    RowBox[{
     RowBox[{"{", 
      RowBox[{
       RowBox[{"\"\<Tx1\>\"", "==", "Tx1"}], "//", "TraditionalForm"}], "}"}],
      ",", 
     RowBox[{"{", 
      RowBox[{
       RowBox[{"\"\<Ty1\>\"", "==", "Ty1"}], "//", "TraditionalForm"}], "}"}],
      ",", 
     RowBox[{"{", 
      RowBox[{
       RowBox[{"\"\<Tz1\>\"", "==", "Tz1"}], "//", "TraditionalForm"}], "}"}],
      ",", 
     RowBox[{"{", 
      RowBox[{
       RowBox[{"\"\<Tw1\>\"", "==", "Tw1"}], "//", "TraditionalForm"}], 
      "}"}]}], "}"}], ",", 
   RowBox[{"Frame", "\[Rule]", "True"}], ",", 
   RowBox[{"Alignment", "\[Rule]", "Left"}]}], "]"}]], "Input"],

Cell[BoxData[
 TagBox[GridBox[{
    {
     TagBox[
      FormBox[
       RowBox[{"\<\"Tx1\"\>", "\[LongEqual]", 
        FractionBox[
         RowBox[{
          RowBox[{"iGy", " ", "iGz"}], "+", 
          RowBox[{
           SuperscriptBox["ki", "2"], " ", "yss", " ", 
           RowBox[{"(", 
            RowBox[{"zss", "-", "2"}], ")"}]}]}], 
         RowBox[{
          RowBox[{"iGx", " ", 
           RowBox[{"(", 
            RowBox[{
             RowBox[{"iGy", " ", "iGz"}], "+", 
             RowBox[{
              SuperscriptBox["ki", "2"], " ", "yss", " ", 
              RowBox[{"(", 
               RowBox[{"zss", "-", "2"}], ")"}]}]}], ")"}]}], "+", 
          RowBox[{"iGz", " ", "ko", " ", 
           RowBox[{"(", 
            RowBox[{"yss", "-", "1"}], ")"}], " ", 
           RowBox[{"(", 
            RowBox[{
             RowBox[{"ko", " ", "xss"}], "-", "kf"}], ")"}]}]}]]}],
       TraditionalForm],
      TraditionalForm,
      Editable->True]},
    {
     TagBox[
      FormBox[
       RowBox[{"\<\"Ty1\"\>", "\[LongEqual]", 
        RowBox[{"-", 
         FractionBox[
          RowBox[{"iGz", " ", "ko", " ", 
           RowBox[{"(", 
            RowBox[{"yss", "-", "1"}], ")"}]}], 
          RowBox[{
           RowBox[{"iGx", " ", 
            RowBox[{"(", 
             RowBox[{
              RowBox[{"iGy", " ", "iGz"}], "+", 
              RowBox[{
               SuperscriptBox["ki", "2"], " ", "yss", " ", 
               RowBox[{"(", 
                RowBox[{"zss", "-", "2"}], ")"}]}]}], ")"}]}], "+", 
           RowBox[{"iGz", " ", "ko", " ", 
            RowBox[{"(", 
             RowBox[{"yss", "-", "1"}], ")"}], " ", 
            RowBox[{"(", 
             RowBox[{
              RowBox[{"ko", " ", "xss"}], "-", "kf"}], ")"}]}]}]]}]}],
       TraditionalForm],
      TraditionalForm,
      Editable->True]},
    {
     TagBox[
      FormBox[
       RowBox[{"\<\"Tz1\"\>", "\[LongEqual]", 
        FractionBox[
         RowBox[{"ki", " ", "ko", " ", 
          RowBox[{"(", 
           RowBox[{"yss", "-", "1"}], ")"}], " ", 
          RowBox[{"(", 
           RowBox[{"zss", "-", "2"}], ")"}]}], 
         RowBox[{
          RowBox[{"iGx", " ", 
           RowBox[{"(", 
            RowBox[{
             RowBox[{"iGy", " ", "iGz"}], "+", 
             RowBox[{
              SuperscriptBox["ki", "2"], " ", "yss", " ", 
              RowBox[{"(", 
               RowBox[{"zss", "-", "2"}], ")"}]}]}], ")"}]}], "+", 
          RowBox[{"iGz", " ", "ko", " ", 
           RowBox[{"(", 
            RowBox[{"yss", "-", "1"}], ")"}], " ", 
           RowBox[{"(", 
            RowBox[{
             RowBox[{"ko", " ", "xss"}], "-", "kf"}], ")"}]}]}]]}],
       TraditionalForm],
      TraditionalForm,
      Editable->True]},
    {
     TagBox[
      FormBox[
       RowBox[{"\<\"Tw1\"\>", "\[LongEqual]", 
        FractionBox[
         RowBox[{"kd", " ", "ki", " ", "ko", " ", 
          RowBox[{"(", 
           RowBox[{"yss", "-", "1"}], ")"}], " ", 
          RowBox[{"(", 
           RowBox[{"zss", "-", "2"}], ")"}]}], 
         RowBox[{"iGw", " ", 
          RowBox[{"(", 
           RowBox[{
            RowBox[{"iGx", " ", 
             RowBox[{"(", 
              RowBox[{
               RowBox[{"iGy", " ", "iGz"}], "+", 
               RowBox[{
                SuperscriptBox["ki", "2"], " ", "yss", " ", 
                RowBox[{"(", 
                 RowBox[{"zss", "-", "2"}], ")"}]}]}], ")"}]}], "+", 
            RowBox[{"iGz", " ", "ko", " ", 
             RowBox[{"(", 
              RowBox[{"yss", "-", "1"}], ")"}], " ", 
             RowBox[{"(", 
              RowBox[{
               RowBox[{"ko", " ", "xss"}], "-", "kf"}], ")"}]}]}], ")"}]}]]}],
       
       TraditionalForm],
      TraditionalForm,
      Editable->True]}
   },
   AutoDelete->False,
   GridBoxAlignment->{"Columns" -> {{Left}}},
   GridBoxFrame->{"ColumnsIndexed" -> {{{1, -1}, {1, -1}} -> True}},
   GridBoxItemSize->{"Columns" -> {{Automatic}}, "Rows" -> {{Automatic}}}],
  "Grid"]], "Output"]
}, Open  ]],

Cell[TextData[{
 StyleBox["We note that in particular the factor",
  FontSlant->"Plain"],
 " (ko xss - kf) ",
 StyleBox["appears everywhere and is negative in the steady state. ",
  FontSlant->"Plain"],
 StyleBox["This factor will always be negative:",
  FontWeight->"Bold",
  FontSlant->"Plain"],
 StyleBox[" The first differential equation in the steady state",
  FontSlant->"Plain"]
}], "Text"],

Cell[BoxData[
 RowBox[{"0", "\[LongEqual]", 
  RowBox[{
   RowBox[{
    RowBox[{"-", "kb"}], " ", "xss"}], "+", 
   RowBox[{"kf", " ", 
    RowBox[{"(", 
     RowBox[{
      RowBox[{"-", "xss"}], "-", "yss", "+", "1"}], ")"}]}], "-", 
   RowBox[{"ko", " ", "xss", " ", 
    RowBox[{"(", 
     RowBox[{"1", "-", "yss"}], ")"}]}]}]}]], "DisplayFormula"],

Cell["can be reformulated:", "Text"],

Cell[BoxData[
 RowBox[{"0", "\[Equal]", 
  RowBox[{
   RowBox[{
    RowBox[{"(", 
     RowBox[{"1", "-", "yss"}], ")"}], 
    RowBox[{"(", 
     RowBox[{"kf", "-", 
      RowBox[{"ko", " ", "xss"}]}], ")"}]}], " ", "-", " ", 
   RowBox[{"kf", " ", "xss"}], " ", "-", " ", 
   RowBox[{"kb", " ", "xss"}]}]}]], "DisplayFormula"],

Cell[TextData[{
 StyleBox["We see that since ",
  FontSlant->"Plain"],
 Cell[BoxData[
  FormBox[
   RowBox[{"1", "-", "y"}], TraditionalForm]]],
 " is greater than zero, ",
 StyleBox["(ko xss - kf)",
  FontSlant->"Italic"],
 " will have to be negative at the steady state.",
 StyleBox["\nSince xss and yss are smaller than one, this means that the \
factor",
  FontSlant->"Plain"],
 " ",
 StyleBox["(ko xss - kf)",
  FontSlant->"Italic"],
 " always ",
 StyleBox["contributes to a decrease of the gains.",
  FontSlant->"Plain"]
}], "Text"],

Cell["\<\
We create transfer function objects and normalize by steady-state values. \
Note that the input already is formulated as relative change. We thus obtain \
transfer functions between relative amplitudes. We include a transfer \
function TFp1 for the sum of all promoter-associated Pol II. \
\>", "Text"],

Cell[BoxData[{
 RowBox[{
  RowBox[{"TFx1", "=", 
   RowBox[{"TransferFunctionModel", "[", 
    RowBox[{
     RowBox[{
      RowBox[{
       RowBox[{
        RowBox[{"B", "\[LeftDoubleBracket]", 
         RowBox[{"1", ",", "1"}], "\[RightDoubleBracket]"}], " ", 
        RowBox[{"Tx1", "/", "xss"}]}], "/.", "invgains"}], "//", "Simplify"}],
      ",", "s"}], "]"}]}], ";"}], "\n", 
 RowBox[{
  RowBox[{"TFy1", "=", 
   RowBox[{"TransferFunctionModel", "[", 
    RowBox[{
     RowBox[{
      RowBox[{
       RowBox[{
        RowBox[{"B", "\[LeftDoubleBracket]", 
         RowBox[{"1", ",", "1"}], "\[RightDoubleBracket]"}], " ", 
        RowBox[{"Ty1", "/", "yss"}]}], "/.", "invgains"}], "//", "Simplify"}],
      ",", "s"}], "]"}]}], ";"}], "\n", 
 RowBox[{
  RowBox[{"TFz1", "=", 
   RowBox[{"TransferFunctionModel", "[", 
    RowBox[{
     RowBox[{
      RowBox[{
       RowBox[{
        RowBox[{"B", "\[LeftDoubleBracket]", 
         RowBox[{"1", ",", "1"}], "\[RightDoubleBracket]"}], " ", 
        RowBox[{"Tz1", "/", "zss"}]}], "/.", "invgains"}], "//", "Simplify"}],
      ",", "s"}], "]"}]}], ";"}], "\n", 
 RowBox[{
  RowBox[{"TFp1", "=", 
   RowBox[{"TransferFunctionModel", "[", 
    RowBox[{
     RowBox[{
      RowBox[{
       RowBox[{
        RowBox[{"B", "\[LeftDoubleBracket]", 
         RowBox[{"1", ",", "1"}], "\[RightDoubleBracket]"}], 
        RowBox[{
         RowBox[{"(", 
          RowBox[{"Tx1", "+", "Ty1", "+", "Tz1"}], ")"}], "/", 
         RowBox[{"(", 
          RowBox[{"xss", "+", "yss", "+", "zss"}], ")"}]}]}], "/.", 
       "invgains"}], "//", "Simplify"}], ",", "s"}], "]"}]}], 
  ";"}], "\[IndentingNewLine]", 
 RowBox[{
  RowBox[{"TFw1", "=", 
   RowBox[{"TransferFunctionModel", "[", 
    RowBox[{
     RowBox[{
      RowBox[{
       RowBox[{
        RowBox[{"B", "\[LeftDoubleBracket]", 
         RowBox[{"1", ",", "1"}], "\[RightDoubleBracket]"}], " ", 
        RowBox[{"Tw1", "/", "wss"}]}], "/.", "invgains"}], "//", "Simplify"}],
      ",", "s"}], "]"}]}], ";"}]}], "Input",
 Background->RGBColor[0.88, 1, 0.88]],

Cell[TextData[{
 "\n\nWe note that the poles (unit: ",
 Cell[BoxData[
  FormBox[
   SuperscriptBox["h", 
    RowBox[{"-", "1"}]], TraditionalForm]]],
 "), which determine dynamics and therefore phase shifts, are far to the \
left. ",
 StyleBox["This means, phase shifts are small; all variables react with the \
same phase as the input ",
  FontWeight->"Bold"],
 StyleBox["u1 ",
  FontWeight->"Bold",
  FontSlant->"Italic"],
 StyleBox["(recruitment of Pol II):",
  FontWeight->"Bold"]
}], "Text",
 CellFrame->{{0, 0}, {0, 0.5}}],

Cell[CellGroupData[{

Cell[BoxData[
 RowBox[{"TransferFunctionPoles", "[", 
  RowBox[{
   RowBox[{"TFz1", "/.", "sssym"}], "/.", "vpars"}], "]"}]], "Input",
 Background->RGBColor[0.88, 1, 0.88]],

Cell[BoxData[
 RowBox[{"{", 
  RowBox[{"{", 
   RowBox[{"{", 
    RowBox[{
     RowBox[{"-", "271.23116720363294`"}], ",", 
     RowBox[{"-", "180.6298228986229`"}], ",", 
     RowBox[{"-", "60.`"}]}], "}"}], "}"}], "}"}]], "Output"]
}, Open  ]],

Cell[TextData[{
 "The transfer functions for \[Omega] = 0 approximate the transfer functions \
for the circadian frequency ",
 Cell[BoxData[
  FormBox[
   RowBox[{"2", 
    RowBox[{"\[Pi]", "/", "24"}]}], TraditionalForm]]],
 " ",
 Cell[BoxData[
  FormBox[
   SuperscriptBox[
    StyleBox["h",
     FontSlant->"Plain"], 
    RowBox[{"-", "1"}]], TraditionalForm]]],
 ", since the poles are some orders of magnitude larger:"
}], "Text"],

Cell[CellGroupData[{

Cell[BoxData[
 RowBox[{"Grid", "[", 
  RowBox[{
   RowBox[{"{", 
    RowBox[{
     RowBox[{"{", 
      RowBox[{
       RowBox[{
        RowBox[{"\"\<Tx1\>\"", "\[Equal]", 
         RowBox[{"TFx1", "[", "0", "]"}]}], "//", "FullSimplify"}], "//", 
       "TraditionalForm"}], "}"}], ",", 
     RowBox[{"{", 
      RowBox[{
       RowBox[{
        RowBox[{"\"\<Ty1\>\"", "\[Equal]", 
         RowBox[{"TFy1", "[", "0", "]"}]}], "//", "FullSimplify"}], "//", 
       "TraditionalForm"}], "}"}], ",", 
     RowBox[{"{", 
      RowBox[{
       RowBox[{
        RowBox[{"\"\<Tz1\>\"", "\[Equal]", 
         RowBox[{"TFz1", "[", "0", "]"}]}], "//", "FullSimplify"}], "//", 
       "TraditionalForm"}], "}"}], ",", "\[IndentingNewLine]", 
     RowBox[{"{", 
      RowBox[{
       RowBox[{
        RowBox[{"\"\<Tp1\>\"", "\[Equal]", 
         RowBox[{"TFp1", "[", "0", "]"}]}], "//", "FullSimplify"}], "//", 
       "TraditionalForm"}], "}"}], ",", 
     RowBox[{"{", 
      RowBox[{
       RowBox[{
        RowBox[{"\"\<Tw1\>\"", "\[Equal]", 
         RowBox[{"TFw1", "[", "0", "]"}]}], "//", "FullSimplify"}], "//", 
       "TraditionalForm"}], "}"}]}], "}"}], ",", 
   RowBox[{"Frame", "\[Rule]", "True"}], ",", 
   RowBox[{"Alignment", "\[Rule]", "Left"}]}], "]"}]], "Input"],

Cell[BoxData[
 TagBox[GridBox[{
    {
     TagBox[
      FormBox[
       RowBox[{"\<\"Tx1\"\>", "\[LongEqual]", 
        RowBox[{"(", "\[NoBreak]", GridBox[{
           {
            FractionBox[
             RowBox[{"kf", " ", 
              RowBox[{"(", 
               RowBox[{
                RowBox[{"-", "xss"}], "-", "yss", "+", "1"}], ")"}], " ", 
              RowBox[{"(", 
               RowBox[{
                RowBox[{"ki", " ", "ko", " ", "xss", " ", "yss"}], "+", 
                RowBox[{"kd", " ", 
                 RowBox[{"(", 
                  RowBox[{
                   RowBox[{"ko", " ", "xss"}], "-", 
                   RowBox[{"ki", " ", 
                    RowBox[{"(", 
                    RowBox[{"zss", "-", "2"}], ")"}]}]}], ")"}]}]}], ")"}]}], 
             
             RowBox[{"xss", " ", 
              RowBox[{"(", 
               RowBox[{
                RowBox[{"ko", " ", 
                 RowBox[{"(", 
                  RowBox[{
                   RowBox[{"ko", " ", "xss"}], "-", "kf"}], ")"}], " ", 
                 RowBox[{"(", 
                  RowBox[{"yss", "-", "1"}], ")"}], " ", 
                 RowBox[{"(", 
                  RowBox[{"kd", "+", 
                   RowBox[{"ki", " ", "yss"}]}], ")"}]}], "+", 
                RowBox[{
                 RowBox[{"(", 
                  RowBox[{"kb", "+", "kf", "+", "ko", "-", 
                   RowBox[{"ko", " ", "yss"}]}], ")"}], " ", 
                 RowBox[{"(", 
                  RowBox[{
                   RowBox[{"ki", " ", "ko", " ", "xss", " ", "yss"}], "+", 
                   RowBox[{"kd", " ", 
                    RowBox[{"(", 
                    RowBox[{
                    RowBox[{"ko", " ", "xss"}], "-", 
                    RowBox[{"ki", " ", 
                    RowBox[{"(", 
                    RowBox[{"zss", "-", "2"}], ")"}]}]}], ")"}]}]}], 
                  ")"}]}]}], ")"}]}]]}
          },
          
          GridBoxAlignment->{
           "Columns" -> {{Center}}, "ColumnsIndexed" -> {}, 
            "Rows" -> {{Baseline}}, "RowsIndexed" -> {}},
          GridBoxSpacings->{"Columns" -> {
              Offset[0.27999999999999997`], {
               Offset[0.7]}, 
              Offset[0.27999999999999997`]}, "ColumnsIndexed" -> {}, "Rows" -> {
              Offset[0.2], {
               Offset[0.4]}, 
              Offset[0.2]}, "RowsIndexed" -> {}}], "\[NoBreak]", ")"}]}],
       TraditionalForm],
      TraditionalForm,
      Editable->True]},
    {
     TagBox[
      FormBox[
       RowBox[{"\<\"Ty1\"\>", "\[LongEqual]", 
        RowBox[{"(", "\[NoBreak]", GridBox[{
           {
            RowBox[{"-", 
             FractionBox[
              RowBox[{"kf", " ", "ko", " ", 
               RowBox[{"(", 
                RowBox[{
                 RowBox[{"-", "xss"}], "-", "yss", "+", "1"}], ")"}], " ", 
               RowBox[{"(", 
                RowBox[{"yss", "-", "1"}], ")"}], " ", 
               RowBox[{"(", 
                RowBox[{"kd", "+", 
                 RowBox[{"ki", " ", "yss"}]}], ")"}]}], 
              RowBox[{"yss", " ", 
               RowBox[{"(", 
                RowBox[{
                 RowBox[{"ko", " ", 
                  RowBox[{"(", 
                   RowBox[{
                    RowBox[{"ko", " ", "xss"}], "-", "kf"}], ")"}], " ", 
                  RowBox[{"(", 
                   RowBox[{"yss", "-", "1"}], ")"}], " ", 
                  RowBox[{"(", 
                   RowBox[{"kd", "+", 
                    RowBox[{"ki", " ", "yss"}]}], ")"}]}], "+", 
                 RowBox[{
                  RowBox[{"(", 
                   RowBox[{"kb", "+", "kf", "+", "ko", "-", 
                    RowBox[{"ko", " ", "yss"}]}], ")"}], " ", 
                  RowBox[{"(", 
                   RowBox[{
                    RowBox[{"ki", " ", "ko", " ", "xss", " ", "yss"}], "+", 
                    RowBox[{"kd", " ", 
                    RowBox[{"(", 
                    RowBox[{
                    RowBox[{"ko", " ", "xss"}], "-", 
                    RowBox[{"ki", " ", 
                    RowBox[{"(", 
                    RowBox[{"zss", "-", "2"}], ")"}]}]}], ")"}]}]}], 
                   ")"}]}]}], ")"}]}]]}]}
          },
          
          GridBoxAlignment->{
           "Columns" -> {{Center}}, "ColumnsIndexed" -> {}, 
            "Rows" -> {{Baseline}}, "RowsIndexed" -> {}},
          GridBoxSpacings->{"Columns" -> {
              Offset[0.27999999999999997`], {
               Offset[0.7]}, 
              Offset[0.27999999999999997`]}, "ColumnsIndexed" -> {}, "Rows" -> {
              Offset[0.2], {
               Offset[0.4]}, 
              Offset[0.2]}, "RowsIndexed" -> {}}], "\[NoBreak]", ")"}]}],
       TraditionalForm],
      TraditionalForm,
      Editable->True]},
    {
     TagBox[
      FormBox[
       RowBox[{"\<\"Tz1\"\>", "\[LongEqual]", 
        RowBox[{"(", "\[NoBreak]", GridBox[{
           {
            FractionBox[
             RowBox[{"kf", " ", "ki", " ", "ko", " ", 
              RowBox[{"(", 
               RowBox[{
                RowBox[{"-", "xss"}], "-", "yss", "+", "1"}], ")"}], " ", 
              RowBox[{"(", 
               RowBox[{"yss", "-", "1"}], ")"}], " ", 
              RowBox[{"(", 
               RowBox[{"zss", "-", "2"}], ")"}]}], 
             RowBox[{
              RowBox[{"(", 
               RowBox[{
                RowBox[{"ko", " ", 
                 RowBox[{"(", 
                  RowBox[{
                   RowBox[{"ko", " ", "xss"}], "-", "kf"}], ")"}], " ", 
                 RowBox[{"(", 
                  RowBox[{"yss", "-", "1"}], ")"}], " ", 
                 RowBox[{"(", 
                  RowBox[{"kd", "+", 
                   RowBox[{"ki", " ", "yss"}]}], ")"}]}], "+", 
                RowBox[{
                 RowBox[{"(", 
                  RowBox[{"kb", "+", "kf", "+", "ko", "-", 
                   RowBox[{"ko", " ", "yss"}]}], ")"}], " ", 
                 RowBox[{"(", 
                  RowBox[{
                   RowBox[{"ki", " ", "ko", " ", "xss", " ", "yss"}], "+", 
                   RowBox[{"kd", " ", 
                    RowBox[{"(", 
                    RowBox[{
                    RowBox[{"ko", " ", "xss"}], "-", 
                    RowBox[{"ki", " ", 
                    RowBox[{"(", 
                    RowBox[{"zss", "-", "2"}], ")"}]}]}], ")"}]}]}], 
                  ")"}]}]}], ")"}], " ", "zss"}]]}
          },
          
          GridBoxAlignment->{
           "Columns" -> {{Center}}, "ColumnsIndexed" -> {}, 
            "Rows" -> {{Baseline}}, "RowsIndexed" -> {}},
          GridBoxSpacings->{"Columns" -> {
              Offset[0.27999999999999997`], {
               Offset[0.7]}, 
              Offset[0.27999999999999997`]}, "ColumnsIndexed" -> {}, "Rows" -> {
              Offset[0.2], {
               Offset[0.4]}, 
              Offset[0.2]}, "RowsIndexed" -> {}}], "\[NoBreak]", ")"}]}],
       TraditionalForm],
      TraditionalForm,
      Editable->True]},
    {
     TagBox[
      FormBox[
       RowBox[{"\<\"Tp1\"\>", "\[LongEqual]", 
        RowBox[{"(", "\[NoBreak]", GridBox[{
           {
            FractionBox[
             RowBox[{"kf", " ", 
              RowBox[{"(", 
               RowBox[{"xss", "+", "yss", "-", "1"}], ")"}], " ", 
              RowBox[{"(", 
               RowBox[{
                RowBox[{"kd", " ", 
                 RowBox[{"(", 
                  RowBox[{
                   RowBox[{"ko", " ", 
                    RowBox[{"(", 
                    RowBox[{
                    RowBox[{"-", "xss"}], "+", "yss", "-", "1"}], ")"}]}], 
                   "+", 
                   RowBox[{"ki", " ", 
                    RowBox[{"(", 
                    RowBox[{"zss", "-", "2"}], ")"}]}]}], ")"}]}], "+", 
                RowBox[{"ki", " ", "ko", " ", 
                 RowBox[{"(", 
                  RowBox[{
                   SuperscriptBox["yss", "2"], "-", 
                   RowBox[{
                    RowBox[{"(", 
                    RowBox[{"xss", "+", "zss", "-", "1"}], ")"}], " ", 
                    "yss"}], "+", "zss", "-", "2"}], ")"}]}]}], ")"}]}], 
             RowBox[{
              RowBox[{"(", 
               RowBox[{"xss", "+", "yss", "+", "zss"}], ")"}], " ", 
              RowBox[{"(", 
               RowBox[{
                RowBox[{"kf", " ", "ki", " ", "ko", " ", 
                 RowBox[{"(", 
                  RowBox[{"xss", "-", "yss", "+", "1"}], ")"}], " ", "yss"}], 
                "+", 
                RowBox[{"kb", " ", 
                 RowBox[{"(", 
                  RowBox[{
                   RowBox[{"ki", " ", "ko", " ", "xss", " ", "yss"}], "+", 
                   RowBox[{"kd", " ", 
                    RowBox[{"(", 
                    RowBox[{
                    RowBox[{
                    RowBox[{"-", "zss"}], " ", "ki"}], "+", 
                    RowBox[{"2", " ", "ki"}], "+", 
                    RowBox[{"ko", " ", "xss"}]}], ")"}]}]}], ")"}]}], "+", 
                RowBox[{"kd", " ", 
                 RowBox[{"(", 
                  RowBox[{
                   RowBox[{"ki", " ", "ko", " ", 
                    RowBox[{"(", 
                    RowBox[{"yss", "-", "1"}], ")"}], " ", 
                    RowBox[{"(", 
                    RowBox[{"zss", "-", "2"}], ")"}]}], "+", 
                   RowBox[{"kf", " ", 
                    RowBox[{"(", 
                    RowBox[{
                    RowBox[{
                    RowBox[{"-", "zss"}], " ", "ki"}], "+", 
                    RowBox[{"2", " ", "ki"}], "+", "ko", "+", 
                    RowBox[{"ko", " ", "xss"}], "-", 
                    RowBox[{"ko", " ", "yss"}]}], ")"}]}]}], ")"}]}]}], 
               ")"}]}]]}
          },
          
          GridBoxAlignment->{
           "Columns" -> {{Center}}, "ColumnsIndexed" -> {}, 
            "Rows" -> {{Baseline}}, "RowsIndexed" -> {}},
          GridBoxSpacings->{"Columns" -> {
              Offset[0.27999999999999997`], {
               Offset[0.7]}, 
              Offset[0.27999999999999997`]}, "ColumnsIndexed" -> {}, "Rows" -> {
              Offset[0.2], {
               Offset[0.4]}, 
              Offset[0.2]}, "RowsIndexed" -> {}}], "\[NoBreak]", ")"}]}],
       TraditionalForm],
      TraditionalForm,
      Editable->True]},
    {
     TagBox[
      FormBox[
       RowBox[{"\<\"Tw1\"\>", "\[LongEqual]", 
        RowBox[{"(", "\[NoBreak]", GridBox[{
           {
            FractionBox[
             RowBox[{"kd", " ", "kf", " ", "ki", " ", "ko", " ", 
              RowBox[{"(", 
               RowBox[{
                RowBox[{"-", "xss"}], "-", "yss", "+", "1"}], ")"}], " ", 
              RowBox[{"(", 
               RowBox[{"yss", "-", "1"}], ")"}], " ", 
              RowBox[{"(", 
               RowBox[{"zss", "-", "2"}], ")"}]}], 
             RowBox[{"v", " ", "wss", " ", 
              RowBox[{"(", 
               RowBox[{
                RowBox[{"ko", " ", 
                 RowBox[{"(", 
                  RowBox[{
                   RowBox[{"ko", " ", "xss"}], "-", "kf"}], ")"}], " ", 
                 RowBox[{"(", 
                  RowBox[{"yss", "-", "1"}], ")"}], " ", 
                 RowBox[{"(", 
                  RowBox[{"kd", "+", 
                   RowBox[{"ki", " ", "yss"}]}], ")"}]}], "+", 
                RowBox[{
                 RowBox[{"(", 
                  RowBox[{"kb", "+", "kf", "+", "ko", "-", 
                   RowBox[{"ko", " ", "yss"}]}], ")"}], " ", 
                 RowBox[{"(", 
                  RowBox[{
                   RowBox[{"ki", " ", "ko", " ", "xss", " ", "yss"}], "+", 
                   RowBox[{"kd", " ", 
                    RowBox[{"(", 
                    RowBox[{
                    RowBox[{"ko", " ", "xss"}], "-", 
                    RowBox[{"ki", " ", 
                    RowBox[{"(", 
                    RowBox[{"zss", "-", "2"}], ")"}]}]}], ")"}]}]}], 
                  ")"}]}]}], ")"}]}]]}
          },
          
          GridBoxAlignment->{
           "Columns" -> {{Center}}, "ColumnsIndexed" -> {}, 
            "Rows" -> {{Baseline}}, "RowsIndexed" -> {}},
          GridBoxSpacings->{"Columns" -> {
              Offset[0.27999999999999997`], {
               Offset[0.7]}, 
              Offset[0.27999999999999997`]}, "ColumnsIndexed" -> {}, "Rows" -> {
              Offset[0.2], {
               Offset[0.4]}, 
              Offset[0.2]}, "RowsIndexed" -> {}}], "\[NoBreak]", ")"}]}],
       TraditionalForm],
      TraditionalForm,
      Editable->True]}
   },
   AutoDelete->False,
   GridBoxAlignment->{"Columns" -> {{Left}}},
   GridBoxFrame->{"ColumnsIndexed" -> {{{1, -1}, {1, -1}} -> True}},
   GridBoxItemSize->{"Columns" -> {{Automatic}}, "Rows" -> {{Automatic}}}],
  "Grid"]], "Output"]
}, Open  ]],

Cell[TextData[{
 "These transfer functions are all positive \[Dash]\[NonBreakingSpace]this \
follows from the restrictions on xss, yss, and zss by the model formulation: ",
 Cell[BoxData[
  FormBox[
   RowBox[{
    RowBox[{"x", "+", "y"}], "<", "1"}], TraditionalForm]]],
 " and ",
 Cell[BoxData[
  FormBox[
   RowBox[{"z", "<", "2"}], TraditionalForm]]],
 ". ",
 StyleBox["That the transfer functions are positive means that the phases of \
all the Pol II variables (promoter- and gene body-associated) are the same as \
those of the input (recruitment rate)",
  FontWeight->"Bold"],
 ". \n\n"
}], "Text"]
}, Open  ]],

Cell[CellGroupData[{

Cell["\<\
PI has the same phases as all Pol II forms when only Pol II recruitment is \
rhythmic\
\>", "Subsubsection"],

Cell[TextData[{
 "\nWhat about the PI? At the default parameters, the gain for ",
 StyleBox["w",
  FontSlant->"Italic"],
 " is smaller than the gain for the sum of the promoter-associated Pol II \
variables (",
 Cell[BoxData[
  FormBox[
   RowBox[{
    RowBox[{"x", "+", "y", "+", "z"}], ")"}], TraditionalForm]]],
 ":"
}], "Text"],

Cell[CellGroupData[{

Cell[BoxData[
 RowBox[{
  RowBox[{"vpars", "=", 
   RowBox[{"{", 
    RowBox[{
     RowBox[{"kf", "\[Rule]", "60"}], ",", 
     RowBox[{"kb", "\[Rule]", "0"}], ",", 
     RowBox[{"ko", "\[Rule]", "360"}], ",", 
     RowBox[{"ki", "\[Rule]", "60"}], ",", 
     RowBox[{"kd", "\[Rule]", "60"}], ",", 
     RowBox[{"v", "\[Rule]", "600"}]}], "}"}]}], ";"}]], "Input",
 CellGroupingRules->{GroupTogetherGrouping, 10000.},
 Background->RGBColor[0.88, 1, 0.88]],

Cell[BoxData[{
 RowBox[{
  RowBox[{"ss", "=", 
   RowBox[{"Flatten", "[", 
    RowBox[{"NSolve", "[", 
     RowBox[{
      RowBox[{"Join", "[", 
       RowBox[{
        RowBox[{
         RowBox[{
          RowBox[{
           RowBox[{
            RowBox[{"Thread", "[", 
             RowBox[{"rhs", "\[Equal]", "0"}], "]"}], "/.", "vpars"}], "/.", 
           RowBox[{"u1", "\[Rule]", "0"}]}], "/.", 
          RowBox[{"u2", "\[Rule]", "0"}]}], "/.", 
         RowBox[{"u3", "\[Rule]", "0"}]}], ",", 
        RowBox[{"Thread", "[", 
         RowBox[{"vars", ">", "0"}], "]"}]}], "]"}], ",", "vars"}], "]"}], 
    "]"}]}], ";"}], "\[IndentingNewLine]", 
 RowBox[{
  RowBox[{"sssym", "=", 
   RowBox[{"ss", "/.", 
    RowBox[{"Thread", "[", 
     RowBox[{"vars", "\[Rule]", 
      RowBox[{"{", 
       RowBox[{"xss", ",", "yss", ",", "zss", ",", "wss"}], "}"}]}], 
     "]"}]}]}], ";"}], "\[IndentingNewLine]", 
 RowBox[{"Grid", "[", 
  RowBox[{"{", 
   RowBox[{
    RowBox[{"{", 
     RowBox[{"\"\<TFp1\>\"", ",", 
      RowBox[{
       RowBox[{
        RowBox[{
         RowBox[{
          RowBox[{
           RowBox[{
            RowBox[{"TFp1", "[", 
             RowBox[{"\[ImaginaryI]", " ", "\[Omega]"}], "]"}], "/.", 
            "vpars"}], "/.", "sssym"}], "/.", 
          RowBox[{"\[Omega]", "\[Rule]", 
           RowBox[{"2", 
            RowBox[{"\[Pi]", "/", "24"}]}]}]}], "//", "Flatten"}], "//", 
        "First"}], "//", "Abs"}]}], "}"}], ",", 
    RowBox[{"{", 
     RowBox[{"\"\<TFw1\>\"", ",", 
      RowBox[{
       RowBox[{
        RowBox[{
         RowBox[{
          RowBox[{
           RowBox[{
            RowBox[{"TFw1", "[", 
             RowBox[{"\[ImaginaryI]", " ", "\[Omega]"}], "]"}], "/.", 
            "vpars"}], "/.", "sssym"}], "/.", 
          RowBox[{"\[Omega]", "\[Rule]", 
           RowBox[{"2", 
            RowBox[{"\[Pi]", "/", "24"}]}]}]}], "//", "Flatten"}], "//", 
        "First"}], "//", "Abs"}]}], "}"}]}], "}"}], "]"}]}], "Input",
 CellGroupingRules->{GroupTogetherGrouping, 10000.},
 Background->RGBColor[0.88, 1, 0.88]]
}, Open  ]],

Cell[BoxData[
 TagBox[GridBox[{
    {"\<\"TFp1\"\>", "0.517888063823404`"},
    {"\<\"TFw1\"\>", "0.4251021552492533`"}
   },
   AutoDelete->False,
   GridBoxItemSize->{"Columns" -> {{Automatic}}, "Rows" -> {{Automatic}}}],
  "Grid"]], "Output"],

Cell["\<\
We note that the magnitudes of the transfer functions fit numerically \
computed amplitudes above, as they should.\
\>", "Text"],

Cell[TextData[{
 "\n",
 StyleBox["This means that the PI has the same phase as the Pol II densities \
(see Objective section). This seems to be the case for all parameter \
combinations: No single counter-example for alternative parameters could be \
found. ",
  FontWeight->"Bold"],
 "To illustrate, we generate 1000 combinations for the 6 model parameters, in \
log-space, between 1 and 1000 ",
 Cell[BoxData[
  FormBox[
   SuperscriptBox[
    StyleBox["h",
     FontSlant->"Plain"], 
    RowBox[{"-", "1"}]], TraditionalForm]]],
 ". We do this by using the Sobol algorithm to cover parameter space in an \
even fashion."
}], "Text"],

Cell[BoxData[
 RowBox[{
  RowBox[{"parcombs", "=", 
   RowBox[{"BlockRandom", "[", 
    RowBox[{
     RowBox[{"SeedRandom", "[", 
      RowBox[{"Method", "\[Rule]", 
       RowBox[{"{", 
        RowBox[{"\"\<MKL\>\"", ",", 
         RowBox[{"Method", "\[Rule]", 
          RowBox[{"{", 
           RowBox[{"\"\<Sobol\>\"", ",", 
            RowBox[{"\"\<Dimension\>\"", "\[Rule]", "6"}]}], "}"}]}]}], 
        "}"}]}], "]"}], ";", "\[IndentingNewLine]", 
     RowBox[{"RandomReal", "[", 
      RowBox[{
       RowBox[{"{", 
        RowBox[{"0", ",", "3"}], "}"}], ",", 
       RowBox[{"{", 
        RowBox[{"1000", ",", "6"}], "}"}]}], "]"}]}], "]"}]}], ";"}]], "Input",\

 Background->RGBColor[0.88, 1, 0.88]],

Cell[TextData[{
 "We construct a function that takes one parameter combination and computes \
the ratios of the absolute values of the transfer functions for the circadian \
frequency ",
 Cell[BoxData[
  FormBox[
   RowBox[{"2", 
    RowBox[{"\[Pi]", "/", "24"}]}], TraditionalForm]]],
 " ",
 Cell[BoxData[
  FormBox[
   SuperscriptBox[
    StyleBox["h",
     FontSlant->"Plain"], 
    RowBox[{"-", "1"}]], TraditionalForm]]],
 ". "
}], "Text"],

Cell[BoxData[
 RowBox[{
  RowBox[{
   RowBox[{"randomTFratio", "[", "sobolexp_", "]"}], ":=", 
   RowBox[{"Module", "[", 
    RowBox[{
     RowBox[{"{", 
      RowBox[{"vpars", ",", "ss", ",", "sssym"}], "}"}], ",", 
     "\[IndentingNewLine]", 
     RowBox[{
      RowBox[{"vpars", "=", 
       RowBox[{"Thread", "[", 
        RowBox[{
         RowBox[{"{", 
          RowBox[{
          "kf", ",", "kb", ",", "ko", ",", "ki", ",", "kd", ",", "v"}], "}"}],
          "\[Rule]", " ", 
         SuperscriptBox["10", "sobolexp"]}], "]"}]}], ";", 
      "\[IndentingNewLine]", 
      RowBox[{"ss", "=", 
       RowBox[{"Flatten", "[", 
        RowBox[{"NSolve", "[", 
         RowBox[{
          RowBox[{"Join", "[", 
           RowBox[{
            RowBox[{
             RowBox[{
              RowBox[{
               RowBox[{
                RowBox[{"Thread", "[", 
                 RowBox[{"rhs", "\[Equal]", "0"}], "]"}], "/.", "vpars"}], "/.", 
               RowBox[{"u1", "\[Rule]", "0"}]}], "/.", 
              RowBox[{"u2", "\[Rule]", "0"}]}], "/.", 
             RowBox[{"u3", "->", "0"}]}], ",", 
            RowBox[{"Thread", "[", 
             RowBox[{"vars", ">", "0"}], "]"}]}], "]"}], ",", "vars"}], "]"}],
         "]"}]}], ";", "\[IndentingNewLine]", 
      RowBox[{"sssym", "=", 
       RowBox[{"ss", "/.", 
        RowBox[{"Thread", "[", 
         RowBox[{"vars", "\[Rule]", 
          RowBox[{"{", 
           RowBox[{"xss", ",", "yss", ",", "zss", ",", "wss"}], "}"}]}], 
         "]"}]}]}], ";", "\[IndentingNewLine]", 
      RowBox[{"TFp1val", "=", 
       RowBox[{
        RowBox[{
         RowBox[{
          RowBox[{
           RowBox[{
            RowBox[{
             RowBox[{"TFp1", "[", 
              RowBox[{"\[ImaginaryI]", " ", "\[Omega]"}], "]"}], "/.", 
             "vpars"}], "/.", "sssym"}], "/.", 
           RowBox[{"\[Omega]", "\[Rule]", 
            RowBox[{"2", 
             RowBox[{"\[Pi]", "/", "24"}]}]}]}], "//", "Flatten"}], "//", 
         "First"}], "//", "Abs"}]}], ";", "\[IndentingNewLine]", 
      RowBox[{"TFw1val", "=", 
       RowBox[{
        RowBox[{
         RowBox[{
          RowBox[{
           RowBox[{
            RowBox[{
             RowBox[{"TFw1", "[", 
              RowBox[{"\[ImaginaryI]", " ", "\[Omega]"}], "]"}], "/.", 
             "vpars"}], "/.", "sssym"}], "/.", 
           RowBox[{"\[Omega]", "\[Rule]", 
            RowBox[{"2", 
             RowBox[{"\[Pi]", "/", "24"}]}]}]}], "//", "Flatten"}], "//", 
         "First"}], "//", "Abs"}]}], ";", "\[IndentingNewLine]", 
      RowBox[{"TFp1val", "/", "TFw1val"}]}]}], "\[IndentingNewLine]", "]"}]}],
   ";"}]], "Input",
 Background->RGBColor[0.88, 1, 0.88]],

Cell["\<\
We find that all ratios are greater than one, this is the smallest one:\
\>", "Text"],

Cell[CellGroupData[{

Cell[BoxData[
 RowBox[{"Min", "[", 
  RowBox[{"randomTFratio", "/@", "parcombs"}], "]"}]], "Input",
 Evaluatable->False,
 Background->RGBColor[0.88, 1, 0.88]],

Cell[BoxData["1.0000406945828249`"], "Output"]
}, Open  ]],

Cell[TextData[{
 "Thus, relative amplitudes of ",
 StyleBox["w ",
  FontSlant->"Italic"],
 "are always smaller than for the promoter-associated Pol II variables (",
 Cell[BoxData[
  FormBox[
   RowBox[{
    RowBox[{"x", "+", "y", "+", "z"}], ")"}], TraditionalForm]]],
 ". ",
 StyleBox["And hence, oscillatory input from Pol II recruitment alone will \
always result in an in-phase PI, according to the curve discussion in the \
Objective section. \n\n",
  FontWeight->"Bold"],
 "We justify this observation with an inspection of the analytical formulae:"
}], "Text"],

Cell[TextData[{
 "Keeping in mind that  ",
 Cell[BoxData[
  FormBox[
   RowBox[{
    RowBox[{"x", "+", "y"}], "<", "1"}], TraditionalForm]]],
 " and",
 Cell[BoxData[
  FormBox[
   RowBox[{" ", 
    RowBox[{"z", "<", "2"}]}], TraditionalForm]]],
 ", the following comparison between the transfer functions for Pol II and \
the variable ",
 StyleBox["z ",
  FontSlant->"Italic"],
 "may provide more insight into why the gain for the sum of the \
promoter-associated Pol II variables (",
 Cell[BoxData[
  FormBox[
   RowBox[{
    RowBox[{"x", "+", "y", "+", "z"}], ")"}], TraditionalForm]]],
 " is greater. Note that the gain for ",
 StyleBox["w ",
  FontSlant->"Italic"],
 "is always smaller than that for ",
 StyleBox["z",
  FontSlant->"Italic"],
 ", since the step from ",
 StyleBox["z ",
  FontSlant->"Italic"],
 "to ",
 StyleBox["w",
  FontSlant->"Italic"],
 " is linear.\n\nThe denominator of the difference of the transfer functions \
is positive:"
}], "Text"],

Cell[CellGroupData[{

Cell[BoxData[
 RowBox[{
  RowBox[{
   RowBox[{
    RowBox[{
     RowBox[{
      RowBox[{
       RowBox[{"TFp1", "[", "0", "]"}], "-", 
       RowBox[{"TFz1", "[", "0", "]"}]}], "//", "Together"}], "//", 
     "Flatten"}], "//", "First"}], "//", "FullSimplify"}], "//", 
  "Denominator"}]], "Input",
 Background->RGBColor[0.88, 1, 0.88]],

Cell[BoxData[
 RowBox[{"zss", " ", 
  RowBox[{"(", 
   RowBox[{"xss", "+", "yss", "+", "zss"}], ")"}], " ", 
  RowBox[{"(", 
   RowBox[{
    RowBox[{"kf", " ", "ki", " ", "ko", " ", 
     RowBox[{"(", 
      RowBox[{"1", "+", "xss", "-", "yss"}], ")"}], " ", "yss"}], "+", 
    RowBox[{"kb", " ", 
     RowBox[{"(", 
      RowBox[{
       RowBox[{"ki", " ", "ko", " ", "xss", " ", "yss"}], "+", 
       RowBox[{"kd", " ", 
        RowBox[{"(", 
         RowBox[{
          RowBox[{"2", " ", "ki"}], "+", 
          RowBox[{"ko", " ", "xss"}], "-", 
          RowBox[{"ki", " ", "zss"}]}], ")"}]}]}], ")"}]}], "+", 
    RowBox[{"kd", " ", 
     RowBox[{"(", 
      RowBox[{
       RowBox[{"ki", " ", "ko", " ", 
        RowBox[{"(", 
         RowBox[{
          RowBox[{"-", "1"}], "+", "yss"}], ")"}], " ", 
        RowBox[{"(", 
         RowBox[{
          RowBox[{"-", "2"}], "+", "zss"}], ")"}]}], "+", 
       RowBox[{"kf", " ", 
        RowBox[{"(", 
         RowBox[{
          RowBox[{"2", " ", "ki"}], "+", "ko", "+", 
          RowBox[{"ko", " ", "xss"}], "-", 
          RowBox[{"ko", " ", "yss"}], "-", 
          RowBox[{"ki", " ", "zss"}]}], ")"}]}]}], ")"}]}]}], 
   ")"}]}]], "Output"]
}, Open  ]],

Cell[TextData[{
 "So if we can show that the numerator is positive, we have proven the \
numerically obtained result. Now, in the expression for the numerator below, \
only the term ",
 Cell[BoxData[
  FormBox[
   RowBox[{"ki", " ", 
    RowBox[{"(", 
     RowBox[{"2", " ", "ko", " ", 
      RowBox[{"(", 
       RowBox[{
        RowBox[{"-", "1"}], "+", "yss"}], ")"}], " ", 
      RowBox[{"(", 
       RowBox[{"xss", "+", "yss"}], ")"}]}]}]}], TraditionalForm]],
  FontSlant->"Italic"],
 " works \[OpenCurlyDoubleQuote]against\[CloseCurlyDoubleQuote] the \
expression being positive. However, since we have no closed expressions for \
the steady-state concentrations (",
 StyleBox["xss",
  FontSlant->"Italic"],
 " and so on), a formal mathematical proof cannot be obtained using these \
methods."
}], "Text"],

Cell[CellGroupData[{

Cell[BoxData[
 RowBox[{"num", "=", 
  RowBox[{
   RowBox[{
    RowBox[{
     RowBox[{
      RowBox[{
       RowBox[{
        RowBox[{"TFp1", "[", "0", "]"}], "-", 
        RowBox[{"TFz1", "[", "0", "]"}]}], "//", "Together"}], "//", 
      "Flatten"}], "//", "First"}], "//", "FullSimplify"}], "//", 
   "Numerator"}]}]], "Input",
 Background->RGBColor[0.88, 1, 0.88]],

Cell[BoxData[
 RowBox[{
  RowBox[{"-", "kf"}], " ", 
  RowBox[{"(", 
   RowBox[{
    RowBox[{"-", "1"}], "+", "xss", "+", "yss"}], ")"}], " ", 
  RowBox[{"(", 
   RowBox[{
    RowBox[{"kd", " ", "ko", " ", 
     RowBox[{"(", 
      RowBox[{"1", "+", "xss", "-", "yss"}], ")"}], " ", "zss"}], "+", 
    RowBox[{"ki", " ", 
     RowBox[{"(", 
      RowBox[{
       RowBox[{"2", " ", "ko", " ", 
        RowBox[{"(", 
         RowBox[{
          RowBox[{"-", "1"}], "+", "yss"}], ")"}], " ", 
        RowBox[{"(", 
         RowBox[{"xss", "+", "yss"}], ")"}]}], "+", 
       RowBox[{"ko", " ", 
        RowBox[{"(", 
         RowBox[{"xss", "-", 
          RowBox[{"2", " ", 
           RowBox[{"(", 
            RowBox[{
             RowBox[{"-", "1"}], "+", "yss"}], ")"}], " ", "yss"}]}], ")"}], 
        " ", "zss"}], "-", 
       RowBox[{"kd", " ", 
        RowBox[{"(", 
         RowBox[{
          RowBox[{"-", "2"}], "+", "zss"}], ")"}], " ", "zss"}]}], ")"}]}]}], 
   ")"}]}]], "Output"]
}, Open  ]]
}, Open  ]],

Cell[CellGroupData[{

Cell["\<\
Rhythmic Pol II release to elongation causes gene body Pol II in phase, but \
promoter-associated Pol II in antiphase to the release rate\
\>", "Subsubsection"],

Cell[TextData[{
 "We obtain the ",
 StyleBox["transfer functions from release rate to the different Pol II \
variables ",
  FontWeight->"Bold"],
 "in a similar way as above:"
}], "Text"],

Cell[CellGroupData[{

Cell[BoxData[
 RowBox[{"Grid", "[", 
  RowBox[{
   RowBox[{"{", 
    RowBox[{
     RowBox[{"{", 
      RowBox[{
       RowBox[{"\"\<Tx2z\>\"", "==", "Tx2z"}], "//", "TraditionalForm"}], 
      "}"}], ",", 
     RowBox[{"{", 
      RowBox[{
       RowBox[{"\"\<Ty2z\>\"", "==", "Ty2z"}], "//", "TraditionalForm"}], 
      "}"}], ",", 
     RowBox[{"{", 
      RowBox[{
       RowBox[{"\"\<Tz2z\>\"", "==", "Tz2z"}], "//", "TraditionalForm"}], 
      "}"}], ",", 
     RowBox[{"{", 
      RowBox[{
       RowBox[{"\"\<Tw2z\>\"", "==", "Tw1"}], "//", "TraditionalForm"}], 
      "}"}], ",", 
     RowBox[{"{", 
      RowBox[{
       RowBox[{"\"\<Tw2w\>\"", "==", "Tw2w"}], "//", "TraditionalForm"}], 
      "}"}]}], "}"}], ",", 
   RowBox[{"Frame", "\[Rule]", "True"}], ",", 
   RowBox[{"Alignment", "\[Rule]", "Left"}]}], "]"}]], "Input"],

Cell[BoxData[
 TagBox[GridBox[{
    {
     TagBox[
      FormBox[
       RowBox[{"\<\"Tx2z\"\>", "\[LongEqual]", 
        FractionBox[
         RowBox[{"ki", " ", "yss", " ", 
          RowBox[{"(", 
           RowBox[{
            RowBox[{"ko", " ", "xss"}], "-", "kf"}], ")"}]}], 
         RowBox[{
          RowBox[{"iGx", " ", 
           RowBox[{"(", 
            RowBox[{
             RowBox[{"iGy", " ", "iGz"}], "+", 
             RowBox[{
              SuperscriptBox["ki", "2"], " ", "yss", " ", 
              RowBox[{"(", 
               RowBox[{"zss", "-", "2"}], ")"}]}]}], ")"}]}], "+", 
          RowBox[{"iGz", " ", "ko", " ", 
           RowBox[{"(", 
            RowBox[{"yss", "-", "1"}], ")"}], " ", 
           RowBox[{"(", 
            RowBox[{
             RowBox[{"ko", " ", "xss"}], "-", "kf"}], ")"}]}]}]]}],
       TraditionalForm],
      TraditionalForm,
      Editable->True]},
    {
     TagBox[
      FormBox[
       RowBox[{"\<\"Ty2z\"\>", "\[LongEqual]", 
        FractionBox[
         RowBox[{"iGx", " ", "ki", " ", "yss"}], 
         RowBox[{
          RowBox[{"iGx", " ", 
           RowBox[{"(", 
            RowBox[{
             RowBox[{"iGy", " ", "iGz"}], "+", 
             RowBox[{
              SuperscriptBox["ki", "2"], " ", "yss", " ", 
              RowBox[{"(", 
               RowBox[{"zss", "-", "2"}], ")"}]}]}], ")"}]}], "+", 
          RowBox[{"iGz", " ", "ko", " ", 
           RowBox[{"(", 
            RowBox[{"yss", "-", "1"}], ")"}], " ", 
           RowBox[{"(", 
            RowBox[{
             RowBox[{"ko", " ", "xss"}], "-", "kf"}], ")"}]}]}]]}],
       TraditionalForm],
      TraditionalForm,
      Editable->True]},
    {
     TagBox[
      FormBox[
       RowBox[{"\<\"Tz2z\"\>", "\[LongEqual]", 
        FractionBox[
         RowBox[{
          RowBox[{"iGx", " ", "iGy"}], "+", 
          RowBox[{"ko", " ", 
           RowBox[{"(", 
            RowBox[{"yss", "-", "1"}], ")"}], " ", 
           RowBox[{"(", 
            RowBox[{
             RowBox[{"ko", " ", "xss"}], "-", "kf"}], ")"}]}]}], 
         RowBox[{
          RowBox[{"iGx", " ", 
           RowBox[{"(", 
            RowBox[{
             RowBox[{"iGy", " ", "iGz"}], "+", 
             RowBox[{
              SuperscriptBox["ki", "2"], " ", "yss", " ", 
              RowBox[{"(", 
               RowBox[{"zss", "-", "2"}], ")"}]}]}], ")"}]}], "+", 
          RowBox[{"iGz", " ", "ko", " ", 
           RowBox[{"(", 
            RowBox[{"yss", "-", "1"}], ")"}], " ", 
           RowBox[{"(", 
            RowBox[{
             RowBox[{"ko", " ", "xss"}], "-", "kf"}], ")"}]}]}]]}],
       TraditionalForm],
      TraditionalForm,
      Editable->True]},
    {
     TagBox[
      FormBox[
       RowBox[{"\<\"Tw2z\"\>", "\[LongEqual]", 
        FractionBox[
         RowBox[{"kd", " ", "ki", " ", "ko", " ", 
          RowBox[{"(", 
           RowBox[{"yss", "-", "1"}], ")"}], " ", 
          RowBox[{"(", 
           RowBox[{"zss", "-", "2"}], ")"}]}], 
         RowBox[{"iGw", " ", 
          RowBox[{"(", 
           RowBox[{
            RowBox[{"iGx", " ", 
             RowBox[{"(", 
              RowBox[{
               RowBox[{"iGy", " ", "iGz"}], "+", 
               RowBox[{
                SuperscriptBox["ki", "2"], " ", "yss", " ", 
                RowBox[{"(", 
                 RowBox[{"zss", "-", "2"}], ")"}]}]}], ")"}]}], "+", 
            RowBox[{"iGz", " ", "ko", " ", 
             RowBox[{"(", 
              RowBox[{"yss", "-", "1"}], ")"}], " ", 
             RowBox[{"(", 
              RowBox[{
               RowBox[{"ko", " ", "xss"}], "-", "kf"}], ")"}]}]}], ")"}]}]]}],
       
       TraditionalForm],
      TraditionalForm,
      Editable->True]},
    {
     TagBox[
      FormBox[
       RowBox[{"\<\"Tw2w\"\>", "\[LongEqual]", 
        FractionBox["1", "iGw"]}],
       TraditionalForm],
      TraditionalForm,
      Editable->True]}
   },
   AutoDelete->False,
   GridBoxAlignment->{"Columns" -> {{Left}}},
   GridBoxFrame->{"ColumnsIndexed" -> {{{1, -1}, {1, -1}} -> True}},
   GridBoxItemSize->{"Columns" -> {{Automatic}}, "Rows" -> {{Automatic}}}],
  "Grid"]], "Output"]
}, Open  ]],

Cell["\<\
These transfer functions tell us which variables increase or decrease, as the \
release rate is increased, or, for oscillatory input, the phases of the \
different variables in relation to the phase of oscillation of the release \
rate.\
\>", "Text"],

Cell[BoxData[{
 RowBox[{
  RowBox[{"TFx2", "=", 
   RowBox[{"TransferFunctionModel", "[", 
    RowBox[{
     RowBox[{
      RowBox[{
       RowBox[{
        RowBox[{"B", "\[LeftDoubleBracket]", 
         RowBox[{"3", ",", "2"}], "\[RightDoubleBracket]"}], " ", 
        RowBox[{"Tx2z", "/", "xss"}]}], "/.", "invgains"}], "//", 
      "Simplify"}], ",", "s"}], "]"}]}], ";"}], "\n", 
 RowBox[{
  RowBox[{"TFy2", "=", 
   RowBox[{"TransferFunctionModel", "[", 
    RowBox[{
     RowBox[{
      RowBox[{
       RowBox[{
        RowBox[{"B", "\[LeftDoubleBracket]", 
         RowBox[{"3", ",", "2"}], "\[RightDoubleBracket]"}], " ", 
        RowBox[{"Ty2z", "/", "yss"}]}], "/.", "invgains"}], "//", 
      "Simplify"}], ",", "s"}], "]"}]}], ";"}], "\n", 
 RowBox[{
  RowBox[{"TFz2", "=", 
   RowBox[{"TransferFunctionModel", "[", 
    RowBox[{
     RowBox[{
      RowBox[{
       RowBox[{
        RowBox[{"B", "\[LeftDoubleBracket]", 
         RowBox[{"3", ",", "2"}], "\[RightDoubleBracket]"}], " ", 
        RowBox[{"Tz2z", "/", "zss"}]}], "/.", "invgains"}], "//", 
      "Simplify"}], ",", "s"}], "]"}]}], ";"}], "\n", 
 RowBox[{
  RowBox[{"TFp2", "=", 
   RowBox[{"TransferFunctionModel", "[", 
    RowBox[{
     RowBox[{
      RowBox[{
       RowBox[{
        RowBox[{"B", "\[LeftDoubleBracket]", 
         RowBox[{"3", ",", "2"}], "\[RightDoubleBracket]"}], 
        RowBox[{
         RowBox[{"(", 
          RowBox[{"Tx2z", "+", "Ty2z", "+", "Tz2z"}], ")"}], "/", 
         RowBox[{"(", 
          RowBox[{"xss", "+", "yss", "+", "zss"}], ")"}]}]}], "/.", 
       "invgains"}], "//", "Simplify"}], ",", "s"}], "]"}]}], 
  ";"}], "\[IndentingNewLine]", 
 RowBox[{
  RowBox[{"TFw2", "=", 
   RowBox[{"TransferFunctionModel", "[", 
    RowBox[{
     RowBox[{
      RowBox[{
       RowBox[{
        RowBox[{"(", 
         RowBox[{
          RowBox[{
           RowBox[{"B", "\[LeftDoubleBracket]", 
            RowBox[{"3", ",", "2"}], "\[RightDoubleBracket]"}], " ", "Tw2z"}],
           "+", 
          RowBox[{
           RowBox[{"B", "\[LeftDoubleBracket]", 
            RowBox[{"4", ",", "2"}], "\[RightDoubleBracket]"}], " ", 
           "Tw2w"}]}], ")"}], "/", "wss"}], "/.", "invgains"}], "//", 
      "Simplify"}], ",", "s"}], "]"}]}], ";"}]}], "Input",
 Background->RGBColor[0.88, 1, 0.88]],

Cell["These transfer functions are:", "Text"],

Cell[CellGroupData[{

Cell[BoxData[
 RowBox[{"Grid", "[", 
  RowBox[{
   RowBox[{"{", 
    RowBox[{
     RowBox[{"{", 
      RowBox[{
       RowBox[{
        RowBox[{"\"\<Tx2\>\"", "\[Equal]", 
         RowBox[{"TFx2", "[", "0", "]"}]}], "//", "FullSimplify"}], "//", 
       "TraditionalForm"}], "}"}], ",", 
     RowBox[{"{", 
      RowBox[{
       RowBox[{
        RowBox[{"\"\<Ty2\>\"", "\[Equal]", 
         RowBox[{"TFy2", "[", "0", "]"}]}], "//", "FullSimplify"}], "//", 
       "TraditionalForm"}], "}"}], ",", 
     RowBox[{"{", 
      RowBox[{
       RowBox[{
        RowBox[{"\"\<Tz2\>\"", "\[Equal]", 
         RowBox[{"TFz2", "[", "0", "]"}]}], "//", "FullSimplify"}], "//", 
       "TraditionalForm"}], "}"}], ",", "\[IndentingNewLine]", 
     RowBox[{"{", 
      RowBox[{
       RowBox[{
        RowBox[{"\"\<Tp2\>\"", "\[Equal]", 
         RowBox[{"TFp2", "[", "0", "]"}]}], "//", "FullSimplify"}], "//", 
       "TraditionalForm"}], "}"}], ",", 
     RowBox[{"{", 
      RowBox[{
       RowBox[{
        RowBox[{"\"\<Tw2\>\"", "\[Equal]", 
         RowBox[{"TFw2", "[", "0", "]"}]}], "//", "FullSimplify"}], "//", 
       "TraditionalForm"}], "}"}]}], "}"}], ",", 
   RowBox[{"Frame", "\[Rule]", "True"}], ",", 
   RowBox[{"Alignment", "\[Rule]", "Left"}]}], "]"}]], "Input"],

Cell[BoxData[
 TagBox[GridBox[{
    {
     TagBox[
      FormBox[
       RowBox[{"\<\"Tx2\"\>", "\[LongEqual]", 
        RowBox[{"(", "\[NoBreak]", GridBox[{
           {
            RowBox[{"-", 
             FractionBox[
              RowBox[{"kd", " ", "ki", " ", 
               RowBox[{"(", 
                RowBox[{
                 RowBox[{"ko", " ", "xss"}], "-", "kf"}], ")"}], " ", "yss", 
               " ", "zss"}], 
              RowBox[{"xss", " ", 
               RowBox[{"(", 
                RowBox[{
                 RowBox[{"ko", " ", 
                  RowBox[{"(", 
                   RowBox[{
                    RowBox[{"ko", " ", "xss"}], "-", "kf"}], ")"}], " ", 
                  RowBox[{"(", 
                   RowBox[{"yss", "-", "1"}], ")"}], " ", 
                  RowBox[{"(", 
                   RowBox[{"kd", "+", 
                    RowBox[{"ki", " ", "yss"}]}], ")"}]}], "+", 
                 RowBox[{
                  RowBox[{"(", 
                   RowBox[{"kb", "+", "kf", "+", "ko", "-", 
                    RowBox[{"ko", " ", "yss"}]}], ")"}], " ", 
                  RowBox[{"(", 
                   RowBox[{
                    RowBox[{"ki", " ", "ko", " ", "xss", " ", "yss"}], "+", 
                    RowBox[{"kd", " ", 
                    RowBox[{"(", 
                    RowBox[{
                    RowBox[{"ko", " ", "xss"}], "-", 
                    RowBox[{"ki", " ", 
                    RowBox[{"(", 
                    RowBox[{"zss", "-", "2"}], ")"}]}]}], ")"}]}]}], 
                   ")"}]}]}], ")"}]}]]}]}
          },
          
          GridBoxAlignment->{
           "Columns" -> {{Center}}, "ColumnsIndexed" -> {}, 
            "Rows" -> {{Baseline}}, "RowsIndexed" -> {}},
          GridBoxSpacings->{"Columns" -> {
              Offset[0.27999999999999997`], {
               Offset[0.7]},
[truncated: 102,042 more chars]
